# Supplementary material for: The molecular mechanism of leaf margin fission in Solanum nigrum revealed by combined PPI network and WGCNA and functional validation of SnNAC90
Source: Front Plant Sci. 2025 Nov 18;16:1706416. doi: 10.3389/fpls.2025.1706416 (PMC12673809; doi:10.3389/fpls.2025.1706416)
Supplement: Supplementary file 1 [file DataSheet1.zip]

Archive with 12 entries (11 files):
- Supplementary Materials/
- Supplementary Materials/Figure S1 sequencing samples.jpg
- Supplementary Materials/Figure S2Solanum nigrum seedling.jpg
- Supplementary Materials/Figure S3Solanum nigrum seedling.jpg
- Supplementary Materials/SnL2vsSnL1Differential Gene Screening Table.csv
- Supplementary Materials/SnL2vsSnL1expression matrix.csv
- Supplementary Materials/SnL3vsSnL1Differential Gene Screening Table.csv
- Supplementary Materials/SnL3vsSnL1expression matrix.csv
- Supplementary Materials/SnL4vsSnL1Differential Gene Screening Table.csv
- Supplementary Materials/SnL4vsSnL1expression matrix.csv
- Supplementary Materials/SnL5vsSnL1Differential Gene Screening Table.csv
- Supplementary Materials/SnL5vsSnL1expression matrix.csv
