# Supplementary material for: The molecular mechanism of leaf margin fission in Solanum nigrum revealed by combined PPI network and WGCNA and functional validation of SnNAC90
Source: Front Plant Sci. 2025 Nov 18;16:1706416. doi: 10.3389/fpls.2025.1706416 (PMC12673809; doi:10.3389/fpls.2025.1706416)
Supplement: Supplementary file 1 [file DataSheet1.zip › Supplementary Materials/SnL2vsSnL1Differential Gene Screening Table.csv]

	baseMean	log2FoldChange	lfcSE	stat	pvalue	padj
g56733_i0	1038.20380839026	6.40931033062194	0.427386837211685	14.996508484999	7.73843504636551e-51	9.20982108608145e-46
g35793_i4	7388.8998830642	6.43839978477755	0.477364558716757	13.4873854106076	1.85565244809148e-41	1.1042431022858e-36
g20762_i0	6165.28699665858	2.86263532090709	0.221637519665322	12.9158426119807	3.6641086170807e-38	1.45360074317747e-33
g6932_i1	1546.36532426525	6.25365745064352	0.489690514807899	12.7706321881623	2.39203703329316e-37	7.1171473870088e-33
g37761_i0	693.248886749746	7.11776154819191	0.595258040049251	11.9574387396817	5.93648279374145e-33	1.41304912642869e-28
g47396_i1	923.42767853568	4.78707610935771	0.402027704025354	11.9073289264061	1.08394128482132e-32	2.1500698011954e-28
g106784_i0	479.478773182488	-6.982095411	0.626909648994702	-11.13732325	8.25636373233595e-29	1.40374696177176e-24
g101451_i0	337.803752273778	-7.033771856	0.63580591050272	-11.06276576	1.90142328138742e-28	2.82869988013802e-24
g17583_i4	2582.36906722771	2.81129371927664	0.260017074781224	10.8119581056053	3.02150664278906e-27	3.99557323983219e-23
g6145_i7	772.603943031824	3.72972316627929	0.347870112216561	10.7215970423967	8.0599453183392e-27	9.59246332116821e-23
g40692_i0	182.773314016813	4.08154577575715	0.384310416505872	10.6204401454073	2.39429503269502e-26	2.59049662746514e-22
g77831_i0	769.267106133599	4.06099467472982	0.389464870247494	10.4271141891416	1.8646552824618e-25	1.84933403155757e-21
g78807_i0	1758.78717820087	4.33723362823761	0.416312380531056	10.4182191812431	2.04750974895544e-25	1.87447942509371e-21
g17583_i5	2292.57110732913	2.76579875773833	0.265668720286855	10.410705312812	2.21573893335036e-25	1.88359966724114e-21
g12864_i2	5676.9494626119	2.33472863388633	0.22503451730563	10.3749800779026	3.2227959699535e-25	2.55705226378698e-21
g14310_i2	969.091688659896	5.02735469790574	0.486784186513855	10.3276869651612	5.28188652001903e-25	3.92886526433466e-21
g6145_i5	633.843758946877	3.2161055602307	0.316524339006905	10.1606896023264	2.96968481802064e-24	2.07902393489358e-20
g37761_i1	725.399239200221	6.46919158360174	0.637094339015186	10.1542129437247	3.17360445890423e-24	2.09835200595571e-20
g39023_i0	2574.6883457112	2.60925240030745	0.257192395609665	10.1451382111136	3.48285063638985e-24	2.18162097704895e-20
g24981_i0	11909.5633099065	2.68220800426914	0.265025883024545	10.1205511463978	4.47886368385181e-24	2.6652374123497e-20
g18181_i1	221.548575871109	5.55721850551044	0.550876718726586	10.0879531056542	6.24583010942387e-24	3.53972011734749e-20
g6145_i0	574.737010734374	3.17972445897946	0.315425591370877	10.0807434335306	6.72156103733895e-24	3.63618120589936e-20
g26181_i0	1284.63369410989	3.40716517089888	0.3381381267721	10.0762525759045	7.03585164825063e-24	3.64071673071696e-20
g6641_i27	214.331265731212	5.31481615005723	0.527834742302741	10.0690911834843	7.56740872262367e-24	3.75261492380972e-20
g10779_i10	1358.02035395804	3.81125639566834	0.384831762644828	9.90369497952761	4.01173166637999e-23	1.90980893017019e-19
g10761_i2	737.108259482163	2.91237842654039	0.296361226204066	9.82712368903148	8.60410888014846e-23	3.9384977471615e-19
g3965_i6	277.629727981988	3.60710688497994	0.367950973175056	9.80322691866837	1.09045205016524e-22	4.80663186290243e-19
g23603_i2	428.543812483399	3.62160690871099	0.370642674518044	9.77115469345308	1.49735644686943e-22	6.36451357741852e-19
g38517_i2	644.231251223921	4.13355148107526	0.424516455113958	9.73708187581478	2.09483503775074e-22	8.10703905383292e-19
g61214_i0	2050.95135190688	3.14540513047733	0.322861444254572	9.7422754759073	1.99046496834832e-22	8.10703905383292e-19
g6145_i2	584.898758866816	3.25988403627541	0.334818634296273	9.73626824303576	2.11166930502983e-22	8.10703905383292e-19
g8207_i1	399.106417316237	4.14169833511841	0.425568307676343	9.7321587637308	2.19876319482281e-22	8.17761258964507e-19
g62212_i0	373.629610739561	3.75876664763235	0.386669175156192	9.72088516265623	2.456367675954e-22	8.85885280563606e-19
g6126_i0	2307.09329830259	2.40621866918726	0.247886988317248	9.70691800131014	2.81726966431617e-22	9.86160387732132e-19
g34837_i1	1182.72964807303	4.28172442675939	0.441485771935626	9.69844262021589	3.06135611380358e-22	1.04098353293777e-18
g121202_i0	776.014178488976	4.28523657313916	0.446449054730471	9.59848952021238	8.11245209867498e-22	2.68193159464362e-18
g5279_i6	1539.05672924126	-4.144426412	0.433907692692989	-9.551401098	1.27953941396738e-21	4.11575956253821e-18
g80374_i0	331.413052939152	3.54080931483687	0.371890642972436	9.52110353338283	1.71349677542946e-21	5.36658171660425e-18
g13553_i3	627.796404357798	3.16133899838426	0.332755972975571	9.50047258390264	2.08939902561588e-21	6.3760957855038e-18
g6145_i4	491.33675242253	3.72757289909281	0.392762873665548	9.49064473509015	2.29609672944318e-21	6.83169140394878e-18
g35793_i3	11103.7108061713	6.16544636503824	0.649870770481107	9.48718829202595	2.37349865563462e-21	6.88974558540729e-18
g15895_i0	394.741708467258	2.68922576546995	0.284858824938397	9.44055626871141	3.7080555934735e-21	1.05073935333727e-17
g56666_i0	3999.22448304295	3.4692704549729	0.368512775027082	9.41424745646319	4.76483319325713e-21	1.31879501781931e-17
g52646_i0	4877.76995911438	-4.971855575	0.529923027006155	-9.382222175	6.45966918651808e-21	1.74725242855514e-17
g21826_i2	691.360387777641	3.28739868761383	0.350779192621876	9.37170378619777	7.13709767666246e-21	1.88758787308957e-17
g89819_i0	269.107276984506	3.5887662153085	0.384357839697424	9.33704440147146	9.90607293714651e-21	2.56295948813381e-17
g2214_i2	5889.3765704854	2.63992597530522	0.282919194588472	9.33102463813105	1.04852298070004e-20	2.6550832771284e-17
g63596_i0	543.438564255682	5.93339982182458	0.636533411523997	9.32142714648512	1.14785793827141e-20	2.84606593052986e-17
g6145_i1	555.875251919052	3.18079365570153	0.341355859529911	9.31811646673322	1.18423833162515e-20	2.87634573061297e-17
g26213_i0	188.908576321017	3.71079472339682	0.402411913999293	9.2213838465114	2.93290255347055e-20	6.98112928997488e-17
g11464_i1	620.453942778618	3.35150098903938	0.365344630950642	9.17353289226842	4.57765133325842e-20	1.06824430544396e-16
g110652_i0	14710.5785822221	2.91938182611118	0.319183238388989	9.14641332936577	5.88551640287242e-20	1.34703624840665e-16
g10761_i1	938.295379897876	3.05569186350906	0.334367776387359	9.13871514930043	6.31986956269255e-20	1.4191565210081e-16
g21551_i3	2280.9746825005	-6.293768149	0.689011574147538	-9.13448828	6.57168290391067e-20	1.4483745724556e-16
g46731_i0	2005.74087399643	2.2812639548891	0.250004859409444	9.1248784534743	7.18168007938559e-20	1.55403722357818e-16
g28283_i2	533.174301763412	3.55390961595351	0.391019699393323	9.08882499134313	1.00115121854783e-19	2.12769662721877e-16
g5651_i2	3113.66380852877	-6.863006496	0.755358357966617	-9.085762306	1.02974520730395e-19	2.15007186143987e-16
g21746_i5	990.040442471908	2.23913082872558	0.247010107695308	9.06493604499616	1.24677372100337e-19	2.55833668330163e-16
g6906_i6	1226.86613586617	2.30886201114416	0.255606475959357	9.0328776001406	1.67215664011797e-19	3.3730517011356e-16
g28794_i2	302.279819987171	5.04964233943939	0.559385681716681	9.02712118755471	1.76247191037369e-19	3.49598053235358e-16
g80179_i0	177.563814722887	3.23429517556256	0.359558678494159	8.99518039477693	2.35844579141431e-19	4.6014437281866e-16
g57018_i0	30939.1483373065	2.84397856859385	0.316877293639551	8.97501533141999	2.83312331652327e-19	5.43840868375323e-16
g27475_i0	266.878661512054	4.08141192424975	0.455338092757587	8.96347568799303	3.14601968327749e-19	5.94318073945376e-16
g42615_i0	5892.19129870291	-5.237781372	0.584843770008033	-8.955864183	3.37084753954554e-19	6.26840701674177e-16
g11117_i3	585.574416411102	2.76868826344005	0.31091763728008	8.90489290881228	5.34376101637605e-19	9.64474623709425e-16
g14206_i0	765.328237102047	2.99545859536407	0.336387209521449	8.90479337673234	5.34855774655268e-19	9.64474623709425e-16
g11557_i7	1880.83076219709	2.19147797926459	0.246485905873842	8.89088555183452	6.06237958766997e-19	1.07687767798053e-15
g6145_i6	606.607940182181	3.23385949095121	0.363826342186334	8.88846989890301	6.19561651750293e-19	1.08436044737367e-15
g26480_i2	1481.24963713973	3.60594849597492	0.40623032572147	8.87661079849395	6.89284688679436e-19	1.18890620200716e-15
g12016_i2	689.606419029328	3.18452491137959	0.359071813033909	8.86876885287251	7.39590171202088e-19	1.25745120907779e-15
g13551_i4	5238.17912600193	2.12191079070758	0.239506122726519	8.85952628914832	8.03551562652102e-19	1.31319571575961e-15
g41430_i0	6119.32559038569	-5.240993448	0.59161637971489	-8.85877002	8.09020757444465e-19	1.31319571575961e-15
g95896_i0	2032.91956412895	2.55340701572407	0.288304716220808	8.85662589636049	8.24727332853732e-19	1.31319571575961e-15
g74197_i0	1665.14229573636	2.217609468	0.25044105849444	8.85481590322071	8.38220421704961e-19	1.31319571575961e-15
g58700_i0	3457.17939246855	3.71744281183363	0.419658525491291	8.85825638233288	8.1275623484625e-19	1.31319571575961e-15
g42459_i0	303.518309332093	3.68526532170655	0.416189938409733	8.85476793549596	8.38580960204096e-19	1.31319571575961e-15
g57444_i0	795.165930289824	-5.425606319	0.613513095508866	-8.843505312	9.27615905495593e-19	1.43375687502146e-15
g34457_i0	2247.15691951085	9.08264252512081	1.0288696993376	8.82778696949515	1.06767165660581e-18	1.62907531460621e-15
g21826_i0	555.593823737885	3.52811772411334	0.40156247785603	8.78597458345761	1.55014651587973e-18	2.33530553722671e-15
g64275_i0	2954.59379746539	2.35949768194937	0.268848172382261	8.77632033367343	1.68910271061479e-18	2.51283587501386e-15
g10779_i13	1407.2382130424	3.22973652069066	0.368609690067437	8.76194144570584	1.91915964071654e-18	2.81983784543504e-15
g20838_i3	107.585695421311	4.32718160933429	0.495870415269155	8.72643633515728	2.62823196029044e-18	3.81459022587813e-15
g2214_i18	961.619909747792	2.55416494628138	0.293711689980154	8.6961637327202	3.43292994239e-18	4.92249065257354e-15
g6906_i3	749.622813573024	2.29313175416875	0.263756304069723	8.69413060005031	3.49495502360836e-18	4.95176877594911e-15
g15474_i7	966.317209753468	4.26716199400951	0.491790793441252	8.6767829957745	4.07120873306381e-18	5.70036277831595e-15
g17384_i0	293.85014051369	3.08619675484349	0.357079466969788	8.64288496068752	5.48111010775819e-18	7.58521905075271e-15
g107573_i0	3726.69433286825	2.39312209261369	0.276933172002976	8.64151475717027	5.54725820767802e-18	7.58852170492634e-15
g36835_i0	2218.29592947071	2.18356721381443	0.252843483386219	8.63604307522935	5.81935766221651e-18	7.87028446376177e-15
g5651_i4	581.771291898957	-7.638641918	0.884784810326288	-8.633333019	5.95896213340252e-18	7.96853841960413e-15
g41431_i0	7840.2838273615	-5.188030864	0.601120861683806	-8.630595268	6.10334921825696e-18	8.07093337624037e-15
g60291_i0	1109.89397055276	2.60566558665592	0.302144923628474	8.62389331372622	6.47154133509404e-18	8.46378044455915e-15
g15474_i2	972.652174045808	4.17745712104948	0.484718146963367	8.61832210578489	6.79423322618515e-18	8.78922688240434e-15
g49721_i0	667.048611217786	3.535783643	0.410350707957225	8.61649212451359	6.90365430871361e-18	8.83474746126067e-15
g25155_i1	680.212649916693	3.26531862432638	0.381063578125139	8.56896017297688	1.04423639803472e-17	1.32211436889047e-14
g36522_i1	496.316425743654	9.88388075612892	1.15424204680088	8.56309192991476	1.09880251924036e-17	1.37655666341971e-14
g21931_i8	1862.28209500644	-3.846646063	0.449582170696354	-8.556046734	1.16803963087808e-17	1.44805279822213e-14
g86016_i0	1585.45003116417	2.41176432137133	0.282200951247074	8.54626573976277	1.27135099449382e-17	1.5598821366875e-14
g81594_i0	638.160693228846	2.45578433488125	0.287605020248555	8.53873945857726	1.35693948531859e-17	1.64790608067048e-14
g21931_i7	1420.67051524621	-3.718983184	0.436298790936797	-8.523936489	1.5422021300089e-17	1.85397620505939e-14
g78089_i0	2085.15561744191	-4.93012727	0.582077574694166	-8.469880105	2.45645745770563e-17	2.92352827871378e-14
g13673_i3	289.490744990476	7.21847902549275	0.854048684023872	8.45206972450646	2.8618359735271e-17	3.37226283716192e-14
g17253_i2	736.738410341355	3.94362609959712	0.467530850701217	8.43500721649139	3.3118237175152e-17	3.86424890114073e-14
g37059_i0	1779.69193067084	2.42207351316879	0.287221542289159	8.43277107233962	3.37574675442185e-17	3.90059343913361e-14
g49107_i0	306.825775274832	7.80478336818685	0.926651784546975	8.42256336019736	3.6833514187546e-17	4.21509986299673e-14
g55647_i0	933.918132308514	2.74976629831437	0.326521826992737	8.42138586458276	3.72056675365448e-17	4.21713839637557e-14
g3965_i9	211.436412128275	4.130148218	0.491057257169216	8.41072636129431	4.07479355144004e-17	4.5750705635008e-14
g13322_i15	429.103674417893	3.09426496864585	0.367952438197345	8.40941558589779	4.1205865952392e-17	4.58324759855886e-14
g82587_i0	3186.6204410283	2.51161699142599	0.298825072801089	8.40497408026347	4.27956103727382e-17	4.6920713590434e-14
g55125_i0	695.36821760516	2.49300490462508	0.296627767646211	8.40448931806847	4.29727408654218e-17	4.6920713590434e-14
g415_i1	181.792565712837	3.76580647956368	0.449251604553833	8.38239962059485	5.18594154629292e-17	5.61090588355005e-14
g64209_i0	20319.579340642	-4.474314767	0.536324319804887	-8.342554313	7.27027581576338e-17	7.79517663006543e-14
g3965_i8	163.274727259503	3.80569561839639	0.456561643280557	8.33555703683544	7.71341822069674e-17	8.19647103676787e-14
g6126_i1	4450.31466991647	2.26327091714141	0.271680799706441	8.33062520276345	8.04165384748104e-17	8.42310917075541e-14
g38880_i0	1336.40535635997	2.39506395885169	0.28751459518904	8.33023435654437	8.06824781509837e-17	8.42310917075541e-14
g27125_i7	2058.3923394267	2.08750268048731	0.250698786953702	8.32673626327845	8.3101598926196e-17	8.54205551510932e-14
g2214_i20	1709.66665762227	2.5388345405228	0.304909637730989	8.32651456810536	8.32573008009714e-17	8.54205551510932e-14
g72362_i0	917.293248710747	4.63508995727218	0.557625086126432	8.31219769804483	9.39457416651994e-17	9.53951539014189e-14
g18340_i2	916.783903383257	-5.911892234	0.71129951409296	-8.311396418	9.45823866130659e-17	9.53951539014189e-14
g15018_i0	4532.6779604508	3.50778003940916	0.422562271133651	8.30121446952299	1.03052467658709e-16	1.02844213557593e-13
g15230_i6	246.636737965628	4.23839908151642	0.510621290058339	8.30047466495606	1.03696251087361e-16	1.02844213557593e-13
g1179_i15	442.992760851093	3.22789275564028	0.388962990597848	8.2987143601475	1.05244069170793e-16	1.03516674779279e-13
g5651_i3	2179.42178340034	-6.449545321	0.777372632834076	-8.296594257	1.07138519883008e-16	1.04516260699642e-13
g59668_i0	2768.90417472689	1.96033932325818	0.236384564198723	8.29300902071661	1.10418963455519e-16	1.05979052553993e-13
g35639_i0	6282.47019973629	2.99590909537918	0.361256122703051	8.29303341065249	1.10396315826094e-16	1.05979052553993e-13
g39272_i0	849.300409093113	2.15397692666179	0.260150483075382	8.27973448751062	1.23450219351641e-16	1.17538435247329e-13
g12180_i0	2987.03637052972	-5.517853706	0.668398473477551	-8.25533559	1.51476010840409e-16	1.43077507572701e-13
g61015_i0	1995.21694029214	2.8076684495579	0.34024957931953	8.25179109750258	1.56038011153129e-16	1.46226046136838e-13
g82807_i0	1978.42570239369	-4.876202472	0.591834785225222	-8.239127867	1.73470472600631e-16	1.61020836186661e-13
g62270_i0	1805.89584185318	2.08877647888415	0.253541577741619	8.23839820470313	1.74531465777802e-16	1.61020836186661e-13
g77993_i0	629.537181072313	2.66883023421618	0.324084385760606	8.23498555153344	1.79579308534212e-16	1.64403475583775e-13
g12864_i4	1842.62502320814	2.34520328965827	0.284897708854666	8.2317379774178	1.84516515161999e-16	1.67633958286185e-13
g29580_i0	2923.75304646494	2.88931443650117	0.351361913616546	8.22318619215623	1.98166823912934e-16	1.7867141197859e-13
g37964_i2	208.381508153983	6.25955874975358	0.761345037973452	8.22171083746113	2.00620432236255e-16	1.79523609941095e-13
g122410_i0	457.219819869806	2.48687743615877	0.302939115012399	8.2091658452788	2.22730410435999e-16	1.97821172146492e-13
g1635_i2	502.015707987278	4.49503080998805	0.548836998267954	8.19010165891455	2.6100562380907e-16	2.30098691200093e-13
g20838_i2	171.462756434992	4.4327489174283	0.542217518976847	8.17522260400735	2.95320127116092e-16	2.58435511827901e-13
g4922_i3	775.446326481802	2.40851519860354	0.294718746735764	8.1722497305641	3.02691152196664e-16	2.62952443704626e-13
g49524_i0	449.293527612355	3.73239979266612	0.457093766728932	8.16550140111519	3.2010282344096e-16	2.76063169775379e-13
g76861_i0	4001.54067074961	2.32469343270669	0.285115092007713	8.15352641046375	3.53463024673724e-16	3.0264063610445e-13
g6126_i4	2458.35416010684	2.31124228347444	0.283662189473781	8.14786872992131	3.70394102891819e-16	3.14872026868335e-13
g26181_i1	1148.1026680575	3.17371559144456	0.390676350764528	8.12364399645336	4.52391446608156e-16	3.81850465437043e-13
g6906_i8	3112.06286069041	2.69100849234515	0.331410108294893	8.11987451496396	4.66665939845372e-16	3.91125212427867e-13
g71269_i0	570.401443316171	2.60512670907899	0.321091193433552	8.11335459319629	4.92411094037473e-16	4.09795030293422e-13
g80175_i0	925.517867003701	4.4414817351102	0.547485206460145	8.1125146080701	4.95828090495679e-16	4.09795030293422e-13
g36151_i2	1249.1752580547	2.35159808373482	0.290424276329607	8.09711265688392	5.62789503847875e-16	4.55819866957225e-13
g69082_i1	4781.17984509305	2.30910509082766	0.285162138647709	8.09751638761676	5.60925499370018e-16	4.55819866957225e-13
g38449_i6	921.62008201141	3.70673853406022	0.45778786285144	8.09706598810183	5.63005364433698e-16	4.55819866957225e-13
g20059_i10	808.248173208471	3.63281033273257	0.448741134158417	8.09555901209202	5.7001971478671e-16	4.58380583348821e-13
g12180_i2	3179.6891119447	-5.542228973	0.686707110070764	-8.07073189	6.98780110487455e-16	5.58151785701705e-13
g23530_i2	1642.14861616981	3.0287071014265	0.375736192545761	8.06072761025711	7.58416560989156e-16	6.01747923930423e-13
g23703_i0	1506.77741261223	2.87286559632321	0.356501367189312	8.0584981173372	7.72375117647194e-16	6.04759554287257e-13
g21551_i4	2086.50001935886	-5.1448608	0.638422600550871	-8.058707189	7.71055467759731e-16	6.04759554287257e-13
g49144_i0	289.068601497075	3.4468706922878	0.427986104048289	8.05369767776129	8.03294932073062e-16	6.24858451279369e-13
g34588_i3	326.386053143194	8.03108032327343	0.998988050689011	8.03921560196273	9.04153733771274e-16	6.98746444617237e-13
g28283_i3	297.988875479435	3.62870140466715	0.451524265061711	8.03655901897366	9.23964553614255e-16	7.09449789573206e-13
g8223_i5	600.522557942781	3.26613210429668	0.406821993023001	8.02840593751288	9.87472785678896e-16	7.53353116120437e-13
g12180_i1	2798.87447915906	-5.471138827	0.681950507223075	-8.022779907	1.03378482045033e-15	7.83661570834874e-13
g37895_i0	2061.75079076727	-6.568990061	0.820137463099987	-8.009620773	1.15062694401013e-15	8.6671338680014e-13
g63168_i0	9210.98885755451	2.03582688259396	0.254528348575589	7.99842883508656	1.26016820437151e-15	9.43255714937551e-13
g85321_i0	699.229018199097	2.69543126972307	0.337177611439138	7.99409918772028	1.3052465158299e-15	9.64860924440866e-13
g3965_i5	266.223644281906	3.83805779344163	0.480101560109034	7.99426228185967	1.30352001865914e-15	9.64860924440866e-13
g17993_i1	341.232712036436	5.82833660329005	0.730142347414414	7.98246619159868	1.43438102646811e-15	1.0537742190375e-12
g8223_i6	579.8830787	3.40527776968288	0.426659942589436	7.98124555358058	1.4486394953502e-15	1.05772012821846e-12
g19291_i1	2443.72715517508	-6.19705647	0.777131076231651	-7.974274431	1.53278613354974e-15	1.11233542011151e-12
g59851_i0	786.817965924825	2.2168041727636	0.278424435723823	7.96195982942571	1.69335456511127e-15	1.22141151643729e-12
g35793_i2	1151.0755099707	6.10113967804904	0.766633906467259	7.95834834147086	1.74350926692982e-15	1.2500121198457e-12
g67602_i0	81.9107656538824	-5.201934654	0.654534250023289	-7.947536212	1.90257402530593e-15	1.35588589848958e-12
g20762_i3	1236.41383307029	2.67523240589349	0.336753809876443	7.94417858813548	1.95481791131311e-15	1.38482558867273e-12
g67972_i0	15158.402537278	2.17131444972351	0.273900285957072	7.9273902257401	2.2379919304846e-15	1.57604953618162e-12
g110650_i0	14348.876469748	2.86687699345564	0.361762074452309	7.92475827599107	2.28590562166692e-15	1.60032218621804e-12
g52744_i0	842.234544486804	3.20679884179796	0.405554727922695	7.90719136286146	2.63260785700133e-15	1.83226427773776e-12
g37495_i0	1926.22819864804	2.4078491263721	0.304739916514863	7.90132501809838	2.75954044786442e-15	1.90944155152405e-12
g16442_i3	927.877519036143	2.71048461246212	0.343402607688021	7.89302280116805	2.94953700912577e-15	2.02911096880979e-12
g80466_i0	2686.55004236811	-5.077184548	0.644060275749515	-7.883089113	3.19385121711622e-15	2.18455752157396e-12
g13322_i17	452.488251727975	3.31314477645738	0.420453435563534	7.87993270174324	3.27557451815365e-15	2.20248150114994e-12
g23703_i1	1275.42736676055	2.91426584666412	0.369789389837951	7.88088010838063	3.25083114033598e-15	2.20248150114994e-12
g9366_i10	370.081079446786	2.8350683177303	0.359766417089543	7.88030283834043	3.26588568310863e-15	2.20248150114994e-12
g39439_i2	678.022600402442	3.79099375070172	0.481284530904713	7.87682442977225	3.35806246208767e-15	2.24526093181405e-12
g22875_i2	4169.19264868306	2.26200445645691	0.28733677164136	7.87231109870002	3.48149115010936e-15	2.3147831717269e-12
g11117_i24	2320.77998281975	2.51021136244387	0.318930517154072	7.87071549265139	3.5261871656087e-15	2.31859469241853e-12
g72780_i0	136.197488931066	6.41083086173832	0.814465320921304	7.87121403092588	3.5121617985949e-15	2.31859469241853e-12
g25468_i0	519.436249146856	3.47071254569679	0.441212876085084	7.86629931676675	3.65285957352063e-15	2.38362696941785e-12
g7102_i14	361.851147244561	3.32086521988928	0.422186155477248	7.86587901286176	3.66514641473663e-15	2.38362696941785e-12
g91449_i0	2494.72067210976	3.2546582971318	0.414194516719671	7.85780150569828	3.90934152157797e-15	2.52862158613631e-12
g9486_i11	311.549075924768	2.94604556231979	0.375272677497673	7.85041315015016	4.1466894927518e-15	2.65330163059335e-12
g18431_i3	251.586795291087	8.50603806513744	1.08350054285842	7.85051573919601	4.14329869590158e-15	2.65330163059335e-12
g28511_i1	124.099248337184	3.33231800690677	0.424569191692111	7.84870422092071	4.20357687891183e-15	2.67531817468884e-12
g49309_i0	232.287063788352	4.55335251936661	0.580252505762343	7.84719147982714	4.2545741124722e-15	2.69337172032855e-12
g75751_i0	1583.63648939992	2.41549133777757	0.30792015287657	7.84453799211324	4.34550329356863e-15	2.72648438740617e-12
g11557_i1	3450.04601098251	2.09066285492688	0.26651897062343	7.84433036806531	4.35269828429573e-15	2.72648438740617e-12
g1513_i14	182.965404603349	4.52330817903831	0.576927327283125	7.84034308157935	4.49317101590116e-15	2.79973955647362e-12
g23791_i1	561.023911010382	4.30802355601267	0.549809589356542	7.83548275513796	4.67044751779661e-15	2.8950450045992e-12
g4537_i9	1787.44214695352	1.81245179810387	0.231619913581365	7.82511214204033	5.07204583631107e-15	3.12769151897785e-12
g73224_i0	1616.98983013388	5.30554152314861	0.678132654921065	7.82375171678787	5.12718826848746e-15	3.14539785868952e-12
g20762_i2	7213.08076198602	2.82867209800736	0.361591920864538	7.82282992176434	5.16488657430486e-15	3.15227595258625e-12
g12964_i5	184.362375538029	5.13345444659464	0.656713068248338	7.81689096013757	5.41439659794232e-15	3.28769896279341e-12
g13114_i3	572.780567061216	2.01782745003959	0.258233447931147	7.81396626271902	5.54159337260557e-15	3.30651893555759e-12
g1635_i1	610.009199086748	4.69277239054182	0.600549633872651	7.81412913414071	5.53443329959059e-15	3.30651893555759e-12
g20003_i1	2396.44871358757	2.18050051119726	0.279054043232721	7.81390043999041	5.54448962540323e-15	3.30651893555759e-12
g81777_i0	7180.19312356741	2.36458811493953	0.302623609221263	7.81362736709239	5.55652097325959e-15	3.30651893555759e-12
g100760_i0	87.4857950994546	4.60887449640331	0.590543221199978	7.80446600849659	5.97540085191231e-15	3.53809132830593e-12
g24024_i0	207.435134410679	-4.540608362	0.582251596665771	-7.798361375	6.27161963323544e-15	3.69510167836575e-12
g32790_i0	1372.54691262783	2.08079316617669	0.266863343709118	7.79722361736113	6.32840413933252e-15	3.71019059230798e-12
g62412_i0	564.796975599166	2.61809288874242	0.335903106388172	7.79419076201377	6.48225553782061e-15	3.78176059106952e-12
g21755_i0	662.543387888915	-7.440430033	0.955615472426465	-7.786008334	6.91593900744964e-15	4.01509056113469e-12
g12112_i0	211.248736162538	2.93228656147572	0.376716799173923	7.78379559368133	7.03804382024285e-15	4.06614440399215e-12
g7600_i7	1277.13261902773	3.28417833397176	0.422170636086285	7.7792675597185	7.29456389322967e-15	4.19398660477698e-12
g123143_i0	38021.4583174432	2.84016287067726	0.365196832128496	7.77707422631186	7.42210621416147e-15	4.22648109556083e-12
g10819_i6	526.281931902964	-3.226186425	0.414820695688623	-7.777303443	7.40867522011473e-15	4.22648109556083e-12
g110651_i0	12812.3351217334	2.89113639704581	0.372296771563286	7.76567678764937	8.12104034975606e-15	4.5905680839129e-12
g412_i30	1115.89901421836	2.6187695654928	0.337261539313111	7.76480345439435	8.17719288310227e-15	4.5905680839129e-12
g11835_i5	801.524189341362	2.10195554544954	0.270682747836721	7.76538424501829	8.13980750495483e-15	4.5905680839129e-12
g82789_i0	2235.2917511892	2.68518971123926	0.345887037777456	7.76319843753992	8.2813885264933e-15	4.62723555911772e-12
g25092_i0	1085.79254434087	4.07860578587921	0.525763033449455	7.75749820051073	8.66211072157651e-15	4.81734787578368e-12
g40490_i2	2600.15132709152	1.87260595616547	0.241510812011895	7.75371479465374	8.9242638707318e-15	4.94005739679663e-12
g3091_i0	1658.05976839422	3.11856513895808	0.402380878903687	7.75028164224605	9.16889580753141e-15	5.0519766927664e-12
g17583_i1	1019.53330602423	2.49654415990739	0.322199865244205	7.74843328384132	9.30332274018808e-15	5.10242236221541e-12
g59513_i0	512.576910868304	-2.763278824	0.356870664935385	-7.743082007	9.70354096205678e-15	5.27332065780012e-12
g85360_i0	103.576384478984	10.4506000383246	1.34956985267307	7.74365255538663	9.66007575383298e-15	5.27332065780012e-12
g16651_i0	2438.12055398296	2.98987637897882	0.386232561270361	7.7411297720337	9.85372586976307e-15	5.33059695756355e-12
g8082_i4	746.973968493105	3.33932699072164	0.431553571163354	7.73791995677316	1.01056432426034e-14	5.44214038405068e-12
g11557_i4	3893.39957296033	2.48581600244044	0.321312820596077	7.73643578189294	1.02242589283873e-14	5.48121600046437e-12
g66578_i0	5736.65729032333	-4.223346426	0.546320274520193	-7.730532113	1.07097968546875e-14	5.71576575275237e-12
g55523_i0	2393.7883036667	3.07502856788966	0.397849088300347	7.72913312690123	1.08281392017916e-14	5.75312570965191e-12
g8688_i2	2965.21812810612	2.18232956804826	0.282459309187998	7.72617328252317	1.10827742002636e-14	5.862245727423e-12
g97596_i0	852.707217184053	8.05810876494064	1.04322055319845	7.7242618928806	1.12503324625083e-14	5.92454454731399e-12
g66331_i0	586.823999580364	2.57267439730535	0.333829205532493	7.70655878715482	1.29255711215646e-14	6.77675736326826e-12
g54392_i0	651.017142911677	2.31662836271956	0.300943200749034	7.69789234963135	1.38328827883152e-14	7.22064347442344e-12
g63038_i0	1821.3208701758	6.00523577087463	0.780465052862017	7.69443263199682	1.42123402570114e-14	7.38632080064607e-12
g20838_i0	83.5592814924266	4.34107151291087	0.564380563846334	7.69174523538843	1.45141409375991e-14	7.51037378064095e-12
g52330_i0	126.837866684742	-4.715580274	0.613303962383173	-7.688814296	1.48504825335801e-14	7.65114860714936e-12
g81884_i0	874.762307915624	2.29994951628064	0.299301069523972	7.68440126170826	1.5371417477386e-14	7.88540465367936e-12
g22875_i1	1431.32308844087	2.20293904062968	0.286699991915109	7.68377782613249	1.54464453798224e-14	7.88988519499652e-12
g68272_i0	1256.77074466586	2.38366867014644	0.31079457335812	7.66959552861886	1.72539560555109e-14	8.77548002560073e-12
g6641_i3	448.934936325704	3.7556032357302	0.489997505445769	7.66453541903971	1.79479674215482e-14	9.08961444556652e-12
g99316_i0	548.856227217932	2.13937637304046	0.279164808635174	7.66348875956032	1.80949112904484e-14	9.12520242509076e-12
g35355_i1	159.946890906592	3.85247219982113	0.502960520118399	7.65959164928936	1.86525201371446e-14	9.36671321351109e-12
g4810_i26	286.038579118403	4.57245875748719	0.598052207902709	7.64558461128704	2.0799812429384e-14	1.04011297330702e-11
g59190_i0	1083.27367705378	1.96124389912681	0.256648278443879	7.64175747064546	2.1427651924501e-14	1.06702534148224e-11
g49194_i2	681.902574086791	1.91762934159166	0.250991561682638	7.64021439101754	2.16860336159564e-14	1.0753923353206e-11
g74197_i1	1397.37915499693	2.11425805265846	0.277265299927739	7.62539723942908	2.43284045611668e-14	1.20141939437457e-11
g10779_i9	1222.99320949568	3.51501488812309	0.461169436806151	7.62195975619391	2.49852940719652e-14	1.22876024325656e-11
g71910_i0	824.117387475232	2.24449008443285	0.294724292992308	7.61555846531942	2.62553762854442e-14	1.28590837581722e-11
g5651_i0	866.239287951415	-7.843262928	1.0303359705083	-7.612335348	2.69187012569212e-14	1.31299275057017e-11
g412_i40	2264.04852817983	2.13055426557473	0.279992314575609	7.60933123755223	2.75517808621983e-14	1.3383867949117e-11
g42029_i0	194.377796699707	-4.021134186	0.528491987685587	-7.608694701	2.76877915016912e-14	1.33952634869198e-11
g5390_i19	260.393877859343	2.74972327893049	0.361529481313646	7.60580650003744	2.83132642878932e-14	1.36424082427503e-11
g55526_i2	490.996678140496	2.88742068346918	0.380052523102768	7.59742537661935	3.02080305423012e-14	1.44966876893606e-11
g5390_i14	620.683377584451	2.35348491474193	0.309878079674342	7.5948738201013	3.08092497674857e-14	1.4725831533444e-11
g60743_i0	1733.77300554759	2.2555811445338	0.298066540066213	7.56737453332649	3.80842704032581e-14	1.81302454310935e-11
g7600_i15	607.980498011814	3.34617650582181	0.442243603228618	7.56636496580823	3.83812758765843e-14	1.81988413034893e-11
g21474_i0	299.154608354888	3.16482533277764	0.418458650667414	7.56305390683154	3.93714337199839e-14	1.85942532251991e-11
g41354_i0	213.384449842915	3.81798988956059	0.505160160661272	7.55797900721765	4.09380095311867e-14	1.92576927523504e-11
g31118_i7	683.489716803958	2.94785459323266	0.390127867194653	7.55612413547951	4.15257552536794e-14	1.94572686447299e-11
g83902_i0	386.88299674527	2.19075056870335	0.290015167898173	7.55391721260781	4.22358702400697e-14	1.97123916107908e-11
g27803_i1	2337.14901378367	3.49369199771911	0.462758226614171	7.5497134287188	4.36216995581868e-14	2.02796599656955e-11
g12964_i6	150.884984404018	4.83213599610578	0.640565438001892	7.54354779299146	4.57355113382075e-14	2.11796348109161e-11
g20501_i0	1584.39637126297	2.86276944455413	0.379668175934259	7.54018805371202	4.69294212171094e-14	2.16482873516785e-11
g11109_i4	1473.88722758846	-6.042631997	0.801792824891053	-7.536400688	4.83120586664981e-14	2.22000438229135e-11
g1513_i12	182.985420664947	4.55431746582734	0.604639946523778	7.53228014789831	4.98618350653298e-14	2.2824063224866e-11
g7600_i6	650.624605133052	3.27735275791008	0.435473170942766	7.52595791565039	5.23351965693149e-14	2.38644485996186e-11
g26949_i3	645.45724473044	4.51013646585538	0.599686564063059	7.52082293673187	5.4432525999153e-14	2.47260788139817e-11
g34863_i0	915.783226812493	2.81745150873159	0.374836849492228	7.51647420083763	5.62731793172953e-14	2.54650044230745e-11
g49199_i0	731.828964638119	-5.534107454	0.737814715005183	-7.500673735	6.34906433888884e-14	2.86222554253226e-11
g21491_i5	430.28289481497	2.97528930689848	0.397040833138202	7.49366074864858	6.69787121026109e-14	3.0080771479925e-11
g7600_i21	549.232862740552	3.4523295851533	0.461033334591522	7.48824287990388	6.98017685533966e-14	3.11439424697212e-11
g135560_i0	354.340744026183	2.88153696572936	0.384814690264319	7.48811580906672	6.98693652798457e-14	3.11439424697212e-11
g41943_i1	522.086709456615	4.59910804018904	0.614910347418198	7.47931476433783	7.47111358390934e-14	3.31778773162457e-11
g6420_i0	171.752256981811	5.91762103407076	0.793036465604358	7.46197847227751	8.52328138705731e-14	3.77096584014587e-11
g23703_i2	997.236151344406	2.31039452763678	0.309756340820112	7.45874812931924	8.73483992482489e-14	3.82194205445996e-11
g17993_i9	416.517844454416	4.66589470038932	0.62554214938471	7.45896132655289	8.72071973657129e-14	3.82194205445996e-11
g14848_i3	288.051690717803	8.10169639691991	1.08617569803447	7.4589188577692	8.72353068045822e-14	3.82194205445996e-11
g94402_i0	554.955254018435	2.26877272603751	0.304721562671538	7.44539607288321	9.66539951231735e-14	4.21361852585691e-11
g28807_i2	263.480010139959	4.4253943794378	0.594433960309393	7.44471997719387	9.71502655135858e-14	4.21979624081529e-11
g105619_i0	185.349476406296	-10.73110248	1.44292100608731	-7.437068583	1.02944112049154e-13	4.45519656415202e-11
g1179_i0	311.91387951567	2.92844599629194	0.39395187726308	7.43351197267257	1.05751615266871e-13	4.56011693455483e-11
g29284_i0	1379.06605647941	2.3397224986254	0.314942257551269	7.42905228665453	1.09378507026498e-13	4.69948506687787e-11
g53716_i0	329.666850812397	6.82319771550565	0.918558744849619	7.42815606923725	1.10121981622441e-13	4.71440918014865e-11
g19291_i5	2448.88517537838	-5.069106926	0.684585622572134	-7.404635387	1.31511298376199e-13	5.60992317739961e-11
g75296_i0	1535.01961412431	2.80258107034129	0.37872460100277	7.40005022890179	1.36132995097868e-13	5.78633295663488e-11
g1513_i17	744.390182146763	3.93927688841662	0.532381400122944	7.39935108083587	1.36851597711978e-13	5.79617653028233e-11
g65683_i0	1235.7292090265	2.72249926048356	0.367989124368011	7.3983144614918	1.3792392762439e-13	5.8208788376912e-11
g10896_i9	582.211040341279	2.05078489150554	0.277287988422103	7.39586630915916	1.40489300102146e-13	5.89715467704327e-11
g41045_i0	723.708357220915	4.99566024549177	0.675486648385473	7.39564617218156	1.40722261942317e-13	5.89715467704327e-11
g18340_i7	2722.35917687023	-5.304743095	0.71760319692886	-7.392306943	1.44302932630618e-13	6.02598920143874e-11
g60497_i0	592.250582808483	2.45976512472758	0.332894931407323	7.38901344736266	1.47922209860058e-13	6.15552933016955e-11
g22309_i2	1538.20208870818	2.0962348664646	0.283759324039987	7.38736911485312	1.49762429859983e-13	6.21039227434006e-11
g20838_i1	95.6182780412308	4.21199204179143	0.571359580709003	7.37187610745015	1.68243338011491e-13	6.95253910767349e-11
g22155_i4	603.543084362457	2.03353835609359	0.275905881754627	7.37040596293663	1.70109222487178e-13	6.98116517416864e-11
g28003_i0	1437.37069222032	2.36305434394263	0.320612993308257	7.37042600662989	1.70083647151845e-13	6.98116517416864e-11
g8255_i15	1039.43472122855	2.98694685461621	0.405554570123556	7.36509233197942	1.77024299454158e-13	7.23998968221207e-11
g1635_i0	488.485056632162	4.56776298803654	0.620230240905626	7.36462475832674	1.77645849502101e-13	7.24052847008324e-11
g93489_i0	5037.70070091622	1.9603722809724	0.26624782258142	7.3629608008265	1.79875205279544e-13	7.30637122223195e-11
g23603_i1	489.148452658613	3.49164401985903	0.474836957240667	7.35335353875862	1.93294786697756e-13	7.80046855968318e-11
g77460_i0	678.438994229447	2.42081705640092	0.329214371958623	7.35331523347097	1.93350213009103e-13	7.80046855968318e-11
g4537_i8	1885.55596703381	2.36022092026495	0.321329016960653	7.34518451707074	2.05475437520445e-13	8.2616397706278e-11
g29781_i9	406.784364307138	4.68406172672491	0.637902308945731	7.34291389298515	2.08992993741886e-13	8.37477850410668e-11
g7600_i16	786.554378438505	2.90451917265065	0.395752906456702	7.33922385726919	2.14836025468005e-13	8.58003179028494e-11
g19382_i11	743.200637053156	2.39823273260012	0.327133779204019	7.3310458444111	2.28363522892611e-13	9.08978472024791e-11
g66336_i0	862.037157786001	2.16431926418546	0.295252179299302	7.33040910763761	2.29451205139292e-13	9.10263524281589e-11
g53764_i0	785.189768534776	2.59358763090302	0.353894229002668	7.32870846244704	2.32381279576757e-13	9.18824771014888e-11
g84275_i0	399.012086819766	2.65707127018687	0.362613814323261	7.32755114458535	2.34396230089224e-13	9.23722944630426e-11
g38442_i0	482.863059012573	2.31564150548447	0.316119220430638	7.32521579146612	2.38514600203549e-13	9.36850713816011e-11
g66492_i0	657.685073048741	2.23920310641308	0.3059860358006	7.31799116438207	2.51710432461917e-13	9.85429783191534e-11
g34432_i0	185.906074385528	6.63372706785013	0.907155840215209	7.31266533683604	2.61894721336241e-13	1.0185992929775e-10
g21931_i3	3790.346617	-3.683144888	0.503657591311824	-7.312795343	2.61641364185546e-13	1.0185992929775e-10
g43432_i0	1443.19081307589	2.69276623024657	0.368896858123184	7.29950979779663	2.88818034294747e-13	1.11965438220049e-10
g73571_i0	85.6012433498407	4.07320947844075	0.561354323885702	7.2560400893431	3.985869945153e-13	1.54017638198844e-10
g4395_i1	728.611305685026	4.25328052252761	0.586328858783531	7.25408694934781	4.04380299670901e-13	1.55750540404636e-10
g35129_i0	776.93873519203	2.20974770143093	0.304685837294463	7.25254485424384	4.09012727225272e-13	1.57026582961253e-10
g9366_i8	2552.28214222073	2.6300019815954	0.362818439419769	7.24881013710711	4.20448766912969e-13	1.60898037123409e-10
g9110_i4	295.132457235627	2.79750815031509	0.386021210818064	7.247032215	4.2600267266901e-13	1.62500904118684e-10
g134516_i0	6352.16786916302	2.91937232422421	0.403184143369434	7.240791515	4.46073674087845e-13	1.69613457660993e-10
g12180_i3	963.430705631628	-4.977978393	0.687605667430853	-7.239583134	4.50065934987838e-13	1.70586456008416e-10
g37033_i3	334.676512296537	3.8524936980966	0.532807230969432	7.23055820974325	4.81012757865762e-13	1.81162191027329e-10
g21931_i10	697.885402795995	-3.836442392	0.530569758758796	-7.230797325	4.80166500284393e-13	1.81162191027329e-10
g60183_i0	1471.97708854856	2.16159776103744	0.299187922883562	7.22488307751209	5.01533158351216e-13	1.88294849552087e-10
g56090_i0	201.04906159571	3.01243436744449	0.416985772375587	7.22430971752948	5.03653532150107e-13	1.88496293947525e-10
g80080_i0	4700.88233064832	2.11538561266044	0.292954112577368	7.22087699691116	5.16533595160007e-13	1.92710750139101e-10
g44747_i0	200.427024	3.33125365819889	0.46165880450144	7.21583478039895	5.36041091147572e-13	1.99363732568241e-10
g18712_i2	1206.64664377596	1.91845284555948	0.2659562833564	7.21341425496091	5.4566089043256e-13	2.02309299731903e-10
g4105_i8	2237.10988068745	1.98887544704661	0.275827543666112	7.21057592948056	5.57157182337329e-13	2.0593013943694e-10
g153186_i0	2328.98553461192	2.9979184965956	0.415948576814035	7.20742578219214	5.70194989476507e-13	2.09050622141114e-10
g18113_i2	323.569623150932	-4.947630024	0.686459747174811	-7.207458332	5.7005875235609e-13	2.09050622141114e-10
g155003_i0	72.2234079048367	4.28465712422522	0.594491428673747	7.20726476037489	5.70869411967181e-13	2.09050622141114e-10
g92296_i0	1805.53735398757	2.78401269510288	0.386502899045837	7.20308360422598	5.88658534029766e-13	2.14903701745456e-10
g48065_i1	892.248951479161	2.59159857762815	0.35985590607983	7.20176752372998	5.94369707024861e-13	2.15665598511759e-10
g39057_i0	2752.78035109817	2.30560914504836	0.320144171957695	7.20178390551191	5.94298284528049e-13	2.15665598511759e-10
g7102_i18	313.77830786686	2.77445360078289	0.385326035437564	7.20027546966119	6.00910333308144e-13	2.17376116742661e-10
g44826_i1	630.823690236019	2.25103897135172	0.312977381772505	7.19233753763056	6.36913332363923e-13	2.29701828296848e-10
g135135_i0	682.217191069136	3.10138834888642	0.432016164399946	7.17887108042388	7.0289385686328e-13	2.52731750697058e-10
g25712_i2	2979.5043228409	2.55271085629583	0.355624937938491	7.17809856387897	7.06875947614592e-13	2.53397994064467e-10
g19291_i2	6968.26843375964	-4.916233077	0.685150663345385	-7.17540439	7.20937662731053e-13	2.57662687664485e-10
g53820_i1	2383.48335287194	3.33501598050832	0.464991742394413	7.17220474354039	7.37994575423026e-13	2.62969120956275e-10
g43937_i0	5633.99697028435	-1.784092249	0.248770435904625	-7.171640964	7.41040791062333e-13	2.63266354350724e-10
g11141_i10	98.6002192619306	6.9206732210951	0.965554236929352	7.16756548353427	7.63431543919264e-13	2.70413814785736e-10
g61398_i0	1207.39683512116	2.69837928624252	0.376883588484122	7.15971554265808	8.08446385724414e-13	2.8550871854779e-10
g21491_i6	662.865374908571	3.66647785939589	0.512479557366805	7.15438851499713	8.40467185822007e-13	2.95938939803019e-10
g85928_i0	610.080132924068	2.27662271765354	0.31844826420104	7.14911328961204	8.73402281586822e-13	3.06628611034732e-10
g14213_i0	251.734873932473	2.39962026529323	0.335805401459769	7.14586559615159	8.94305312057861e-13	3.1304368355663e-10
g139237_i0	20588.106827822	3.05499388059467	0.42758405699426	7.14477967693655	9.01403512291501e-13	3.14603042850031e-10
g36189_i0	255.650648986216	-4.470684391	0.625794659363911	-7.144011737	9.06456564452966e-13	3.15441583514051e-10
g18340_i4	3430.15699974094	-5.025720947	0.703633105506954	-7.142530543	9.1628147613711e-13	3.17930972597615e-10
g123905_i0	64.3826159991642	9.76562701489194	1.36762515408303	7.14057282855379	9.29427711237062e-13	3.21554969840604e-10
g1843_i12	545.843240058853	2.28098807090308	0.319505327620839	7.1391237444715	9.39277490531066e-13	3.24020786255259e-10
g14395_i3	7312.32106855978	-5.257334144	0.736788127976585	-7.13547619	9.6452655303687e-13	3.31769257754711e-10
g59618_i0	680.460847777384	2.46939820033713	0.346521637921445	7.12624531948258	1.03143816508631e-12	3.53762483514646e-10
g11464_i3	405.693547263674	2.80744483666106	0.394023996140156	7.12506056525156	1.0403493132891e-12	3.55793486125829e-10
g99444_i0	85.1322730333647	4.19464635138269	0.588846318242969	7.12349932644377	1.05220766086973e-12	3.588178869649e-10
g81800_i0	124.611825178522	10.7173521409643	1.50510553870757	7.12066487388472	1.07407662580551e-12	3.65229015838905e-10
g15112_i4	1270.47146439308	3.27879452853371	0.460581814956969	7.11881021364258	1.08862685958025e-12	3.69122042923316e-10
g11117_i2	7837.70635285756	2.68495012854584	0.377215376226067	7.11781729421532	1.09649585726273e-12	3.70733971466665e-10
g45403_i0	3483.89307978699	2.46482496215186	0.346368628352683	7.11618997908233	1.10951338008026e-12	3.74072593248931e-10
g49199_i1	1359.43521833646	-5.406370864	0.759904153368623	-7.114543117	1.12284163680928e-12	3.76433449473858e-10
g14395_i4	1517.59470694506	-5.357339784	0.753008516461284	-7.114580602	1.12253652964135e-12	3.76433449473858e-10
g23403_i2	122.868390010829	-3.240666031	0.455903292582986	-7.10823125	1.17539503597695e-12	3.92945125875732e-10
g15025_i6	121.705162776687	10.6833318736291	1.50329560058002	7.10660755576423	1.18929983215565e-12	3.95497141899674e-10
g7600_i8	1443.79082665592	3.36339232156647	0.473305330187272	7.10617883858539	1.19299808377152e-12	3.95497141899674e-10
g23092_i1	1801.40579261282	2.40918510391278	0.339009855061744	7.10653412560526	1.18993246482596e-12	3.95497141899674e-10
g34835_i0	515.810321314258	2.63394070834416	0.370912833955572	7.10123907079381	1.23643275160919e-12	4.08757798611154e-10
g70967_i0	925.114168496733	2.19705677393051	0.309464225456216	7.09955010370449	1.25163663895762e-12	4.12637902905545e-10
g12058_i2	1495.11691085542	2.15227446887575	0.303265537719829	7.09699653003145	1.27497258590525e-12	4.19170130770519e-10
g39020_i0	1879.9932232692	2.8827294580121	0.406225869109073	7.09637095326905	1.28075423682849e-12	4.19910977250428e-10
g77552_i0	6298.43951128662	2.49047339531023	0.351506072703771	7.0851504104996	1.38893364206425e-12	4.54127880430316e-10
g120294_i0	4466.78763258986	1.95621367751686	0.276161469172983	7.08358658206412	1.40470559481192e-12	4.5802638811218e-10
g14769_i1	121.913756102139	-3.712218306	0.524153880639806	-7.082306252	1.41774904572701e-12	4.61016352262715e-10
g40713_i0	132.414666587132	-8.374696367	1.1828127887633	-7.080322809	1.43819049049013e-12	4.66389109087719e-10
g12998_i1	550.618119377445	2.45092013788471	0.346208296800765	7.07932236325103	1.44861055389608e-12	4.68491675166815e-10
g57638_i0	1327.3176596572	2.19919168825362	0.310680763874826	7.07862199392453	1.45594923940526e-12	4.69589004819995e-10
g87014_i0	4018.43943010825	2.24597029011664	0.317354840607909	7.0771578143077	1.47140940104699e-12	4.7329275258434e-10
g18546_i3	400.863571096917	-2.382433736	0.337434201443086	-7.060439415	1.65976900278495e-12	5.31010075530773e-10
g11117_i25	1493.41918540577	3.24965277859384	0.460242294162425	7.06074348188217	1.65614076723506e-12	5.31010075530773e-10
g11117_i1	1221.53308567289	2.73626619434226	0.387984665753874	7.05251118372309	1.75717284909147e-12	5.60665333677673e-10
g5913_i2	761.459183320729	2.64935309543958	0.375770318723881	7.05045865367122	1.78328998744008e-12	5.67477204719768e-10
g101311_i0	1370.19055649857	3.24611264957953	0.460581371281036	7.0478591883796	1.81691359721226e-12	5.76635079622987e-10
g45212_i1	513.372787142032	2.67957451488181	0.380398915219944	7.04411712986221	1.86641096254139e-12	5.90768708233779e-10
g8223_i4	1242.73097357645	3.27354961035855	0.465214893700264	7.03663974367013	1.96931140355388e-12	6.21686014277351e-10
g87015_i0	1735.7639330326	2.69645338484729	0.383332149754932	7.03424794025537	2.00338606168917e-12	6.30769811497023e-10
g10748_i7	310.860082504204	2.95819343789123	0.420832758209989	7.02938015204401	2.07453055117637e-12	6.51446382632465e-10
g35197_i0	3106.58129546438	2.35417448018197	0.334957153123693	7.02828543360774	2.09086839559038e-12	6.54848976928403e-10
g50235_i0	1306.55455001922	4.0055008553051	0.570337475352331	7.02303640985659	2.17097607272404e-12	6.78153664879736e-10
g12881_i3	89.9185435044764	3.33968646394569	0.47568075349822	7.02085682337407	2.20511735766168e-12	6.87015280640699e-10
g149451_i0	31440.9497461649	2.96909933647381	0.423029885395916	7.01865149242356	2.2401977698102e-12	6.9519227774476e-10
g71495_i0	6404.00798268634	2.08908480291587	0.29765513384515	7.01847394979817	2.24304564718426e-12	6.9519227774476e-10
g91137_i0	1808.57094128159	-3.823531678	0.545252854812639	-7.012401026	2.34262576166572e-12	7.24169512724375e-10
g7604_i11	4501.94466568261	4.69176064754012	0.669202563884079	7.01097231353829	2.36667569874454e-12	7.29708657021718e-10
g19149_i0	2901.32038873598	3.65202231099239	0.521099278249147	7.00830429714448	2.41223727460642e-12	7.41834643410874e-10
g51657_i0	687.86595190018	2.98213708326339	0.425542860492313	7.00784188886012	2.42022079054097e-12	7.42371539086193e-10
g30995_i1	88.2327337081169	-5.817243932	0.830366583281572	-7.005633474	2.45870808158875e-12	7.50309445185139e-10
g63105_i0	3091.86579654621	5.54213185774496	0.791082794013324	7.00575451733515	2.45658312954386e-12	7.50309445185139e-10
g103510_i0	1909.64599026007	2.72586381808659	0.389135899884211	7.00491478400653	2.47136207388805e-12	7.52242163329188e-10
g4955_i11	1423.11052148954	6.32166406623228	0.902691506942615	7.00312788766955	2.50310147814021e-12	7.5995948805964e-10
g80081_i0	3088.99081108098	2.01369005969913	0.287566285317027	7.00252485258881	2.51390272955515e-12	7.6129674161648e-10
g6641_i20	846.971301066108	3.91385813550619	0.55987919634099	6.99054038993526	2.73829447338390e-12	8.27145630597239e-10
g12881_i1	88.4116980140052	3.31282507966401	0.474087364030541	6.98779451006543	2.7924096963693e-12	8.41356576211889e-10
g17993_i0	265.724937835787	5.43785018656724	0.778266922634617	6.9871274602791	2.80571329465747e-12	8.43230207197889e-10
g6906_i1	2290.67902978319	3.24168625986026	0.464078678117909	6.98520835520188	2.84433541019182e-12	8.52684469794886e-10
g14769_i0	384.071995541372	-2.669286987	0.382541722007377	-6.977766955	2.99908589175865e-12	8.9681710633609e-10
g8223_i11	1859.45536527813	2.74228263187102	0.393032338145071	6.97724427667533	3.0102605511039e-12	8.97014163950955e-10
g9366_i3	1725.46705428997	2.55658664616661	0.366428990054864	6.97703160927258	3.01481897575396e-12	8.97014163950955e-10
g77921_i0	90.8680467530097	3.91951703152077	0.561905501993193	6.97540247891762	3.04996386676045e-12	9.05207979148698e-10
g82802_i0	460.750401167558	-4.266044108	0.611698670662129	-6.974094129	3.07847923398398e-12	9.11398327247189e-10
g14310_i1	141.752651041998	6.80217312174625	0.975538763046963	6.9727348409002	3.10838165841372e-12	9.17967579886973e-10
g57270_i0	3179.21214341952	2.14505510160325	0.30769883493555	6.97128119465435	3.1406750013306e-12	9.25208650020694e-10
g38058_i0	1254.9093849274	2.83569344767468	0.40696863	6.96784282705477	3.21837480344866e-12	9.43427731176451e-10
g15018_i8	1883.88921176655	3.27709065760452	0.470302757220487	6.96804474839207	3.21376016993446e-12	9.43427731176451e-10
g47012_i0	1066.13732835139	1.81013549747279	0.26001033176769	6.96178296134048	3.35992873257886e-12	9.82502599948749e-10
g2328_i0	128.49037583103	-2.956533646	0.42482781383192	-6.959369302	3.41799443399291e-12	9.97032327370668e-10
g34402_i0	990.502161916682	2.83113020381283	0.407306021000352	6.95086754882611	3.6304661113205e-12	1.05642125616797e-09
g2328_i1	138.87203500037	-2.809921569	0.404356658504035	-6.949116604	3.6758064251057e-12	1.06700591677446e-09
g10018_i0	611.736941390445	3.81844975534743	0.550335518333479	6.93840326154202	3.96556394968181e-12	1.14831539636844e-09
g85222_i0	1915.80341030924	2.836307468	0.408962053190651	6.93538054614754	4.05129101786331e-12	1.16599156252061e-09
g13551_i3	1402.53221357658	2.02756100220722	0.292355888253583	6.93524941234828	4.05505093063345e-12	1.16599156252061e-09
g24514_i0	1460.2352823177	2.8986502603802	0.417961039462137	6.93521641182249	4.05599767156413e-12	1.16599156252061e-09
g61786_i1	1318.30877383145	2.81292468761105	0.405702235322375	6.93347101076699	4.10638091998814e-12	1.17763088870233e-09
g23403_i0	132.226948554017	-3.253194586	0.469264321875142	-6.932541926	4.1334498583801e-12	1.18246987356053e-09
g38586_i2	977.180413597765	2.15989034939539	0.311573070012317	6.93221127650734	4.14312549174669e-12	1.18246987356053e-09
g32202_i0	166.07094683966	2.61397395263935	0.37711253017646	6.93154892364942	4.1625744384665e-12	1.18517855076472e-09
g1179_i12	271.388440451447	2.90241048406288	0.419151256126361	6.92449430042481	4.3753565449152e-12	1.24278922156692e-09
g7102_i24	184.006593111537	3.11695655002782	0.450507630412518	6.91876527634772	4.55597009170133e-12	1.29101005831843e-09
g1843_i8	543.676974147648	2.2228215993387	0.321301155439724	6.91818738185551	4.5745895855979e-12	1.29320713762553e-09
g52299_i0	1576.52373317337	3.23070229034865	0.467169629977006	6.91548012337117	4.66281419842572e-12	1.3150240971835e-09
g1085_i9	1457.53218849215	-4.44767226	0.643323041183781	-6.913590802	4.72536970782742e-12	1.3263800717155e-09
g26165_i1	803.380844670303	2.34366083741735	0.338985953530839	6.91374026860419	4.7203910283701e-12	1.3263800717155e-09
g20059_i12	394.256371743645	4.44907469350437	0.643642319889517	6.91234021757312	4.76722831320241e-12	1.33498096580581e-09
g54045_i0	528.295441921838	3.98881016038161	0.577406916312431	6.90814406217346	4.9103520533275e-12	1.37183248656037e-09
g4955_i13	1303.68797537429	6.31892822505883	0.915003215321183	6.90590821895722	4.98832429392592e-12	1.39035228926768e-09
g18169_i4	1788.35672979367	1.83265648094092	0.265501764350621	6.90261507460539	5.10538343028343e-12	1.41965444759755e-09
g14395_i1	5710.28231667249	-5.030305188	0.72880948489782	-6.902085239	5.12446692036176e-12	1.42163940806512e-09
g21690_i1	460.605592014863	2.7038382158951	0.391843193180024	6.90030671185573	5.18903811190607e-12	1.43620507407067e-09
g73402_i0	359.717764130569	2.59702356257076	0.376430158525582	6.89908474056088	5.23386452196674e-12	1.44525093321891e-09
g15206_i0	1270.75930592145	2.47783046340124	0.359605941257325	6.8904046878029	5.56338915954438e-12	1.53268795702318e-09
g21931_i1	5541.24979880852	-3.572835359	0.518552050232221	-6.890022627	5.57835143589868e-12	1.5332607801202e-09
g50273_i1	464.310110960666	2.71480358627892	0.394039818909737	6.88966814011455	5.59226913966584e-12	1.53354451471933e-09
g19767_i0	901.166943459537	3.48293214186534	0.505659118305732	6.88790534132026	5.66198634729752e-12	1.54909343249946e-09
g7102_i23	444.249835112753	2.7367644283162	0.397432267499774	6.88611532609832	5.73365148590581e-12	1.56510274757705e-09
g6641_i24	363.802680700198	4.77063450579155	0.693027061280567	6.88376366858811	5.82915517898226e-12	1.58390656272008e-09
g5847_i2	1420.68829426568	2.42521346883492	0.35230860298249	6.88377589506509	5.82865463753696e-12	1.58390656272008e-09
g21690_i2	388.115661657772	3.15084160584236	0.457755470938537	6.88324183080147	5.85055808577155e-12	1.58610095676541e-09
g55284_i0	1387.13421390085	2.92505963824696	0.425253052405149	6.87839774859555	6.0529472465869e-12	1.63723969001203e-09
g37220_i3	148.701420972611	4.37336836985763	0.635872171262052	6.87774771016878	6.08062321702571e-12	1.63728346504773e-09
g18431_i2	197.236053901451	10.4173058371249	1.51457779778628	6.87802624094379	6.06874936628296e-12	1.63728346504773e-09
g60689_i0	640.421952357278	2.34254177223665	0.340758571290076	6.87449111952791	6.22115335109976e-12	1.67134163640584e-09
g12016_i0	327.279222276673	2.85088086033401	0.415111860148326	6.867741286	6.52263717519036e-12	1.74838995668492e-09
g34669_i1	11164.1200012829	1.77350830400031	0.258499293340722	6.86078588873621	6.84827421826186e-12	1.82961128878847e-09
g110514_i0	63.7605960879039	-4.719302247	0.687883097695234	-6.86061667	6.85639197741155e-12	1.82961128878847e-09
g12491_i2	856.589509936747	3.35270633486275	0.488835365153688	6.85855928981054	6.95584623396443e-12	1.85199795008734e-09
g55375_i0	142.914923192313	2.77775041634394	0.405099133669281	6.85696459329303	7.0339055237985e-12	1.8686009643066e-09
g66410_i0	1870.78929025732	2.22056753644746	0.32413440248262	6.85076165763222	7.34578171048723e-12	1.94618723139237e-09
g11141_i7	1088.1005764324	5.51684902505509	0.805319345285638	6.85051098964762	7.35866582189126e-12	1.94618723139237e-09
g55947_i0	2232.97856463594	1.87561831470358	0.273915422913637	6.84743595213675	7.51853344995478e-12	1.98405929049427e-09
g27803_i3	654.626247367917	2.97132955693064	0.434051105920987	6.84557536289639	7.61691071730805e-12	2.00557303564093e-09
g19149_i4	2887.42056641778	3.94265280175659	0.576248460911043	6.84193202967222	7.81321614883483e-12	2.05271988242258e-09
g11835_i2	1054.49039470124	2.13654669711316	0.312423761561163	6.83861780050584	7.99608977196217e-12	2.09613794740155e-09
g34437_i0	184.134164827197	5.30408079702516	0.776164665777269	6.83370556647736	8.27487767714231e-12	2.16445338871959e-09
g5747_i7	969.430912578235	4.50307062177446	0.659118080257791	6.83196343212622	8.37602042798029e-12	2.18610459477115e-09
g51641_i0	1402.94169776533	2.61385378494514	0.383021515922703	6.82430014055042	8.83549846929417e-12	2.29924077894304e-09
g45915_i1	124.252555660136	7.30724637390452	1.07080081386863	6.82409490099713	8.84813783887535e-12	2.29924077894304e-09
g22677_i0	215.11413152195	6.70896485388126	0.983719107277098	6.8200005512259	9.10401612904689e-12	2.36057816031021e-09
g44991_i0	1130.75128939169	-5.260988313	0.771625137300624	-6.818062371	9.22765826725339e-12	2.38743591525847e-09
g77461_i0	1351.11014915666	4.31674212573501	0.634402708240471	6.80441944787339	1.01457536977049e-11	2.61927707283873e-09
g19149_i2	2775.17812061719	3.72410865809041	0.54735888778243	6.8037785467927	1.01910157417506e-11	2.62526741880671e-09
g28283_i0	168.848193165193	3.70206822315055	0.544196528831363	6.80281484172745	1.02594476068733e-11	2.63718768355165e-09
g40535_i0	413.896775198384	3.56970287629073	0.524842711552817	6.80147175089712	1.03555707395543e-11	2.6561592586149e-09
g10748_i3	321.879037723573	2.88428499547534	0.424209181981909	6.79920453866638	1.05198373853542e-11	2.69249016468935e-09
g5279_i4	239.573727006081	-3.701911532	0.54468060002933	-6.796481335	1.07205187645022e-11	2.73796527948168e-09
g71819_i0	1601.39299951003	2.06778584599262	0.304289032113348	6.79546624349695	1.07962795267838e-11	2.75140987494785e-09
g23556_i4	648.020050964081	3.96723180285794	0.58423270688959	6.79049932685073	1.11746099172925e-11	2.84174150576207e-09
g40244_i0	57.6821918417107	9.60560247426941	1.41471324712866	6.78978760802956	1.12298746080663e-11	2.84970638934842e-09
g39115_i0	49.7365451937514	9.39222491959918	1.38387179713191	6.78691836849673	1.14553980489315e-11	2.89459181188011e-09
g80272_i0	23416.9516108892	2.13244419259568	0.314192187865364	6.78706942742148	1.1443414899697e-11	2.89459181188011e-09
g2418_i10	201.134143274403	2.88051666045687	0.424449129180667	6.78648267229869	1.14900297012551e-11	2.89719151454487e-09
g21589_i3	938.076505062405	2.33222568243202	0.344026001576103	6.7792134075543	1.20831932976279e-11	3.04031536389829e-09
g71416_i0	5324.95933087316	2.45869499862976	0.362766868079899	6.77761729356231	1.22173956994947e-11	3.06759732442968e-09
g79617_i0	1495.00786502839	3.62680658134993	0.5353780204902	6.77429114110655	1.2501769310863e-11	3.13239067950115e-09
g61455_i0	345.778348752518	2.28481057165524	0.33729594553529	6.77390464338146	1.25352309478789e-11	3.1341764202329e-09
g10383_i0	627.194852525825	2.78858635258726	0.411803142231625	6.77164903957624	1.27322703861686e-11	3.17676819232592e-09
g22875_i3	443.582623168656	1.95656318372442	0.289046595462849	6.76902345309198	1.29654526723223e-11	3.22818072038445e-09
g13219_i6	360.509082452733	3.11588239239594	0.460455182367529	6.76696128464656	1.31515249936329e-11	3.26767347722803e-09
g21551_i9	868.576385701658	-6.034818296	0.89271183879819	-6.760096633	1.37899734033573e-11	3.41916644713992e-09
g41943_i2	100.261026604034	4.3262828135204	0.640044061948424	6.75935153644003	1.38610711004214e-11	3.42964972130053e-09
g4774_i10	470.335399503227	4.5446526793368	0.67238204937816	6.7590333256812	1.38915442952668e-11	3.43005861567817e-09
g412_i35	1722.82563773694	2.47213385780474	0.365847240240508	6.75728442335538	1.40602014726867e-11	3.46451515128435e-09
g139238_i0	17170.3360103808	3.01845144239993	0.446749589266197	6.75647278681968	1.41391522109662e-11	3.47677078767754e-09
g30696_i0	350.927266495734	3.96842668589498	0.587712970574362	6.7523210896923	1.45498427593772e-11	3.5703814147722e-09
g44683_i0	2686.94461121497	1.73866941419637	0.257597947933282	6.74954683508072	1.48307631939702e-11	3.61901167238423e-09
g60084_i0	160.958196248445	-2.779862089	0.411835144845176	-6.74993896	1.47907367762602e-11	3.61901167238423e-09
g61786_i0	907.467102078773	2.56122237300139	0.379477721016621	6.74933528677223	1.48524011853794e-11	3.61901167238423e-09
g15055_i9	89.6175027631603	-9.683298868	1.43473988440839	-6.749166851	1.4869651535079e-11	3.61901167238423e-09
g93207_i1	206.259113016416	3.47010279882412	0.514424508137434	6.74560162654041	1.52394223529835e-11	3.70143798350607e-09
g61677_i0	374.005146164139	-3.709251607	0.54994298321026	-6.744793042	1.53245300129765e-11	3.71452874738163e-09
g16196_i1	150.559639602897	5.44918034285825	0.807987003964861	6.74414355196143	1.53932291678225e-11	3.72359710605534e-09
g86396_i0	23155.8933046666	2.31634541295991	0.3434911082803	6.74353820847583	1.5457530239394e-11	3.73156694505321e-09
g13729_i2	369.184880738801	2.93270441021708	0.434949501146701	6.74263196643586	1.55542854493704e-11	3.74732333698659e-09
g25264_i0	810.048386651407	2.64560050162103	0.392562805858388	6.73930505422207	1.59145961225836e-11	3.82638331905691e-09
g8905_i3	709.773371105232	1.98293458628673	0.294264734151032	6.73860764188272	1.59911569750239e-11	3.8316825090136e-09
g13673_i4	226.268096934572	5.3384883979887	0.79223479397918	6.73851797290413	1.60010268286064e-11	3.8316825090136e-09
g1266_i8	491.133459509649	5.45014189509448	0.809113803761733	6.73593982670383	1.62873685840891e-11	3.89241944712204e-09
g67780_i0	671.156195140573	2.10276990144469	0.312238893748638	6.73449062094579	1.64505213935633e-11	3.92353176980669e-09
g98855_i0	1168.2501749338	2.01208165614176	0.298786864680018	6.73417038696319	1.64867889264346e-11	3.92431739458138e-09
g99902_i0	122.986920807519	5.99408170285973	0.891139089052446	6.72631441768902	1.74014338527272e-11	4.13376097514666e-09
g61372_i0	48.6193789351025	9.35923290555077	1.39171270594669	6.72497482099535	1.75622808992288e-11	4.16365995804944e-09
g40890_i0	69.5947571001943	9.87656224682696	1.46885315687482	6.72399565647576	1.76807704840382e-11	4.18341792919945e-09
g12942_i0	114.953577168098	-7.252659554	1.07956790815023	-6.718113329	1.84092497441103e-11	4.34713977985226e-09
g6137_i3	488.493060870077	1.92898147468151	0.287177756834676	6.71702953579371	1.8546638751049e-11	4.37091022637098e-09
g90932_i0	370.998954481718	2.81652748567469	0.41934500922155	6.71649220507749	1.86151261987709e-11	4.37838069055438e-09
g11109_i0	361.148201287436	-5.959421171	0.887782150304761	-6.71270668	1.91046914861081e-11	4.48466617855556e-09
g31505_i4	1743.48389663713	1.94531396018153	0.289871987919643	6.71094152333479	1.93372597046894e-11	4.53032406790139e-09
g52330_i1	207.647956604883	-4.878551381	0.72725023031684	-6.708215656	1.97018622339774e-11	4.60667471888916e-09
g79084_i0	762.246443749696	2.48501321418675	0.370656910011312	6.70434881171085	2.02306489087395e-11	4.72104009651906e-09
g11058_i14	342.512826480826	2.88109774120866	0.430096905616091	6.69871766940904	2.10256362637077e-11	4.89695709254189e-09
g3524_i8	515.884595188901	3.07263033974482	0.458726714079701	6.69817179910513	2.11043073352464e-11	4.90567975233792e-09
g39717_i3	499.837508924687	2.72510084482693	0.406861314103727	6.69786177835571	2.11491159062317e-11	4.90651243755216e-09
g98081_i0	460.078609762154	3.26114633903158	0.487232626739119	6.69320189178897	2.18339572852349e-11	5.05553811740262e-09
g58016_i0	602.316092034562	2.33919395695091	0.349514840147749	6.69268851635047	2.19107204300176e-11	5.06346112865653e-09
g2418_i12	198.987737246778	3.04400242114534	0.454963053847048	6.69065849502735	2.22168585657364e-11	5.12425814988867e-09
g71818_i0	3174.64496653459	1.9538098432343	0.292040598283897	6.69019942677616	2.22866669361503e-11	5.13041659330559e-09
g20003_i3	553.39018907588	1.95894203602474	0.292852984161149	6.689165356	2.24447008692903e-11	5.15682167810369e-09
g28257_i1	929.219427791144	3.8168537768462	0.570797027819391	6.68688446298973	2.27971716208503e-11	5.22391165055821e-09
g1843_i6	560.555558979398	2.24120976962489	0.335173809891687	6.68670911474004	2.28244917261017e-11	5.22391165055821e-09
g64378_i0	452.179524159933	4.1889358635358	0.626741781581912	6.68367098961047	2.3302966811465e-11	5.32318482168847e-09
g39318_i1	1165.33748379783	2.46878533751165	0.369528435814676	6.68090760611935	2.37466915243041e-11	5.41415468404891e-09
g37033_i2	470.999071967896	4.15166884039111	0.621716722753134	6.67774999200018	2.42638492960721e-11	5.52148711304535e-09
g22175_i11	430.367522735707	3.0516495382052	0.457127664615039	6.67570522290548	2.46046086271417e-11	5.58834521211955e-09
g1085_i5	316.888102899386	-5.030012348	0.753525945140113	-6.675300804	2.46725574426434e-11	5.59310428853098e-09
g4955_i9	1336.81573687522	6.21826181405955	0.931959653274203	6.67224358073149	2.51921974593866e-11	5.70004598561109e-09
g11058_i17	782.009848673942	2.09329500719712	0.314040521240395	6.66568441209128	2.6343479209947e-11	5.9492273903086e-09
g7102_i21	475.209888703254	2.6944911151883	0.404311181451868	6.66439920239769	2.65750217225317e-11	5.99015082440415e-09
g37893_i2	845.102134992228	1.83456208955178	0.275336848728101	6.66297336526661	2.68342308290451e-11	6.03714394685817e-09
g146576_i0	2304.02898979064	3.80149012383409	0.570702408821516	6.66107250481745	2.7183648563317e-11	6.10421650965021e-09
g2214_i6	1083.48372811135	2.17476202857508	0.326714867002646	6.65645260813145	2.80515526901647e-11	6.28724574739596e-09
g73312_i0	6299.00796875218	2.38994158613508	0.359144728226299	6.65453617525791	2.84194850695179e-11	6.35773796252556e-09
g83510_i0	609.454371760452	3.03959540439177	0.456988166610539	6.65136567306833	2.9038580777566e-11	6.48404812882034e-09
g8319_i14	851.705309016146	2.6824477052386	0.403311545874533	6.65105606987282	2.90997389250959e-11	6.48553619556436e-09
g7102_i31	523.913410546136	3.38623522950971	0.509152848159513	6.65072431932823	2.91654119201638e-11	6.4880230547035e-09
g54902_i0	806.95962791952	2.17752243116681	0.327475678954818	6.64941725784541	2.94255710725204e-11	6.53368454407638e-09
g12119_i0	266.118596112918	-2.888248855	0.434672601924585	-6.644653567	3.03931077735288e-11	6.73595033251165e-09
g19705_i0	221.229747415678	-3.992292613	0.601002969713142	-6.642716948	3.07952892828298e-11	6.81239880800504e-09
g9687_i0	2344.10488198995	3.4841006359473	0.524604783482521	6.64138175183716	3.10756007684616e-11	6.86165408136863e-09
g1964_i5	231.269313549621	-2.35565989	0.354727533468177	-6.640758519	3.12072957261892e-11	6.87797239547534e-09
g21931_i2	1843.84673645312	-3.309466887	0.498462395876075	-6.639351162	3.15066965139337e-11	6.93112380574733e-09
g59789_i0	1011.91668832128	2.94336046551753	0.443413867778262	6.63795311649885	3.18068990118244e-11	6.98425512729386e-09
g46235_i0	75.0822091820555	-9.428090955	1.42277068537613	-6.626570994	3.43574270881466e-11	7.53041404690365e-09
g18340_i0	1360.92118370808	-4.936229107	0.745747880273266	-6.619166125	3.61230722951705e-11	7.90285170245849e-09
g8435_i6	480.649328285874	2.62540296332845	0.396775661041588	6.61684478437115	3.66946419156333e-11	7.99849104935381e-09
g10482_i2	1930.91810500027	-2.824684136	0.426891994393746	-6.616859003	3.66911141532601e-11	7.99849104935381e-09
g26136_i1	509.044791526948	3.80533198625258	0.575145870273356	6.61629020207339	3.68324976244775e-11	8.01386265499006e-09
g21551_i2	2967.77258466177	-5.568900526	0.841747238020886	-6.615882149	3.69342531919759e-11	8.02133797333908e-09
g28257_i0	849.832904753691	3.78304062346452	0.572046058271477	6.61317488122469	3.76163619113518e-11	8.1545968971177e-09
g9687_i1	2329.26413080173	3.48364705226353	0.52701671573087	6.61012629823778	3.83992278229696e-11	8.30917400022345e-09
g1843_i15	537.050572894585	2.25044198681727	0.340695006586092	6.60544458625223	3.96326136260121e-11	8.56050068618186e-09
g46036_i0	1134.37160653858	6.20007000390911	0.938900314706757	6.60354449433277	4.0144173365771e-11	8.65528740752512e-09
g96127_i0	1330.90164692335	3.50429476799685	0.530830580928321	6.60153143752288	4.06931948242281e-11	8.75779365065222e-09
g45403_i1	3106.76028222895	2.33659623629003	0.354061708384825	6.59940394839427	4.12814103255102e-11	8.86834976259976e-09
g37895_i2	1199.73380160575	-4.789733379	0.725820837053852	-6.599057418	4.13780048405175e-11	8.87308444700784e-09
g23478_i2	1943.70760329094	2.34398219831598	0.355263096273952	6.59787696189102	4.17087170824958e-11	8.92791592600028e-09
g18340_i3	1593.9029759363	-4.748170249	0.719707169516107	-6.597364109	4.18532006294084e-11	8.93577317852733e-09
g1082_i0	430.00482838907	3.15048894936636	0.47754839501726	6.5972139834173	4.18955873562627e-11	8.93577317852733e-09
g11109_i1	348.855850325614	-6.019595509	0.912827988778074	-6.59444669	4.26844751296427e-11	9.08774619513291e-09
g51492_i0	285.085415207645	3.41519843898641	0.518237735149612	6.59002270068285	4.39759331959062e-11	9.34598520245996e-09
g143103_i0	5374.08900849412	2.82357859697828	0.428744650478758	6.58568822683929	4.52783063437233e-11	9.58852731528805e-09
g14659_i3	389.617319918831	3.34913309480438	0.508530563849725	6.58590325318988	4.52128173310682e-11	9.58852731528805e-09
g26336_i0	1044.05365481547	3.15289180591964	0.478956314702348	6.58283795230684	4.61552118150273e-11	9.75686745817701e-09
g2850_i3	508.183528704964	-1.935369844	0.294040727680692	-6.581978826	4.64227712255064e-11	9.78999055592241e-09
g34470_i2	117.360476671965	-2.978562347	0.452544761957462	-6.581807144	4.64764201194495e-11	9.78999055592241e-09
g4955_i3	1486.33474302417	6.22342310344438	0.946052291257803	6.57830773304314	4.75832641765682e-11	1.00054321602652e-08
g3651_i9	3970.19380504131	2.27205624056316	0.345450982202726	6.57707274726988	4.79800066750954e-11	1.00710626356787e-08
g20719_i1	85.2790897852951	-3.709466753	0.56428920854536	-6.573697843	4.9080782975246e-11	1.02839794102393e-08
g55524_i0	883.536286827926	2.80618748276774	0.427057191205995	6.57098754113744	4.99826421577791e-11	1.04545416059155e-08
g40180_i0	500.882298779341	2.42837097681679	0.369706418542837	6.56837656859728	5.08667714946575e-11	1.06206806014034e-08
g17583_i3	250.31042521171	2.57575340927761	0.392160085155844	6.56811722247052	5.09554222478141e-11	1.06206806014034e-08
g9048_i4	1565.68978727093	1.892263034	0.288179140937393	6.56627342074038	5.15900496969217e-11	1.07341576479536e-08
g39430_i0	814.874882779324	2.15934107381696	0.3288971265467	6.56539963267315	5.1893497325223e-11	1.07784514671276e-08
g10134_i10	230.026388040567	-3.523594037	0.537011007576057	-6.56149313	5.32716302055319e-11	1.10263584454224e-08
g46674_i0	3185.65054455252	1.69490966552229	0.258311661116527	6.56149110030963	5.32723554045564e-11	1.10263584454224e-08
g4929_i8	158.682218581026	2.81964566151189	0.429805049725126	6.5602897483758	5.3703325302688e-11	1.10962631207884e-08
g14256_i2	452.370400170955	2.14131439073163	0.326468946939946	6.55901399138437	5.41647209941163e-11	1.11722012207864e-08
g49464_i0	2263.03092288686	2.81458631020913	0.429135552181831	6.5587348703669	5.42661849035178e-11	1.11737642389399e-08
g137369_i0	3031.91529784707	3.89443296098267	0.593963212350724	6.55669051551139	5.50150219975467e-11	1.13083900311158e-08
g6000_i7	2482.75288282683	1.96557084912235	0.299842306119337	6.55534862495372	5.5512034953456e-11	1.1390878151639e-08
g55526_i1	378.368877961422	2.63236127073399	0.401723995783646	6.55266127580708	5.6520623550164e-11	1.15778751999987e-08
g13230_i5	588.134181507262	2.09236711128112	0.319385020359251	6.55123746545026	5.70622354294036e-11	1.16487219337822e-08
g90928_i0	150.717313211243	3.09364045052079	0.472221119926817	6.55125389351546	5.70559574029427e-11	1.16487219337822e-08
g20551_i2	928.738899648992	1.83985135711949	0.280882628227969	6.55024972077031	5.7440948792108e-11	1.17059539033287e-08
g58903_i0	3446.14537668864	-4.449048446	0.679365286756217	-6.548830993	5.79892113101351e-11	1.17787548652009e-08
g51277_i0	647.991705652752	3.99039284495848	0.609330687104121	6.54881319685877	5.79961210530505e-11	1.17787548652009e-08
g86608_i0	6179.05210167902	2.34890366857549	0.358801995336904	6.54651785414389	5.88941112949322e-11	1.19407559823766e-08
g45639_i0	298.62045951248	3.8167099064437	0.583037698796906	6.54624892064347	5.90002101253080e-11	1.19419234827439e-08
g39464_i0	78.7005435813191	6.03921319435999	0.922665620843809	6.54539744185649	5.93373674889032e-11	1.19694533124141e-08
g42543_i0	53.2288763694054	4.79798917280777	0.73301810010674	6.54552619111192	5.92862663863079e-11	1.19694533124141e-08
g2558_i4	1288.39273213568	2.79284784850721	0.426792476447565	6.54380759415832	5.99719462014254e-11	1.20769901949517e-08
g46959_i0	2989.07081054985	2.17797789835638	0.332978287823342	6.5409006472875	6.11494465317256e-11	1.2293311198525e-08
g62346_i0	1860.29769659295	2.57057075859944	0.393195274509359	6.5376440797949	6.24954302573783e-11	1.25427169252135e-08
g37485_i2	143.503954527179	-3.112022784	0.47613725266082	-6.535978369	6.31950493516463e-11	1.26617771103314e-08
g64590_i0	109.552749344913	3.65444886873011	0.559816162165275	6.52794455700477	6.66783677076758e-11	1.33372424443047e-08
g17826_i4	1356.06714442751	2.98849560801233	0.457966213159333	6.52558097549564	6.77384495565717e-11	1.35265500596071e-08
g27420_i5	773.079996494265	1.83880073377044	0.281834032521888	6.5244098355213	6.82698028998321e-11	1.36098196353779e-08
g79222_i0	69.5075931565027	4.38034233149213	0.671454057373944	6.52366648676402	6.86091772590251e-11	1.36546030473338e-08
g75848_i0	784.826940719462	2.42064850542006	0.371118431926042	6.5225768843043	6.91096166379807e-11	1.37312385885687e-08
g6641_i23	1541.45099111955	3.5159929151731	0.539248298751495	6.52017433029195	7.02257238304117e-11	1.39065628884403e-08
g28283_i1	188.822010176471	3.70507328705898	0.568230555164535	6.52036968688907	7.01343163233707e-11	1.39065628884403e-08
g22835_i1	366.955925879435	3.52017475456404	0.54030428017514	6.51517095778507	7.26069167517999e-11	1.43542185885361e-08
g19075_i6	870.72627981972	1.84110322272785	0.28265642473372	6.51357288079437	7.33839743268565e-11	1.4483781626097e-08
g50273_i0	921.54619596397	2.44963006838377	0.376291865487217	6.50992033859681	7.51906688805582e-11	1.4815798453892e-08
g11643_i5	867.147732101496	1.77635341768563	0.272898566346715	6.50920758384926	7.55482639538796e-11	1.48480525551558e-08
g23478_i4	1098.48973217569	2.60278745255283	0.399869204522193	6.50909703252321	7.56038772617036e-11	1.48480525551558e-08
g60061_i0	536.11211455355	4.85891919134397	0.746788475450199	6.50641962359527	7.6963051198795e-11	1.50900833202197e-08
g45038_i2	134.573998001663	3.91464276845876	0.601983226117865	6.50291004569002	7.8780909690221e-11	1.54211039241315e-08
g9563_i12	3585.67800248966	3.59276573962714	0.552535806936191	6.50232201157968	7.90895734190765e-11	1.54561026123119e-08
g20003_i2	1898.58564987141	1.97096292977181	0.303365481236459	6.49699142347556	8.19421315023106e-11	1.59873128501901e-08
g37448_i0	424.336847971449	5.46072734166868	0.840668416006807	6.49569704022813	8.26498332716083e-11	1.60726915963843e-08
g6054_i3	177.582044916526	-2.565340676	0.394916811919636	-6.495901411	8.2537698093759e-11	1.60726915963843e-08
g74838_i0	48.1179102523272	9.34492725038144	1.43871559482797	6.49532630630783	8.28536300638154e-11	1.60860390349346e-08
g24695_i0	2055.76605147035	2.02088302241822	0.31115402067321	6.49479964310232	8.31439880808669e-11	1.61161214942285e-08
g10056_i8	364.269883467901	2.41463459377361	0.372034492325649	6.49035141521244	8.56363870844822e-11	1.65722422316627e-08
g58768_i0	1117.27577711185	2.07144734077167	0.319304430222606	6.48737425699839	8.7345182074835e-11	1.6875486200413e-08
g7594_i6	90.789612897035	3.14325504499966	0.484575517365703	6.48661546519586	8.77860087364864e-11	1.69266101645783e-08
g18790_i0	542.313782071843	-3.444046353	0.530961791398546	-6.486429737	8.78942400197405e-11	1.69266101645783e-08
g15329_i1	452.71984335573	2.06563619519558	0.318487753206469	6.48576334379951	8.82836493873937e-11	1.69741361037016e-08
g51055_i0	310.537596425056	3.45487488720084	0.532811985204939	6.48422892715518	8.91867162763427e-11	1.71201094369559e-08
g6320_i1	1713.97669205215	-1.63283954	0.251852293122729	-6.483322109	8.97246551431091e-11	1.71956362434815e-08
g38236_i0	322.300642653883	3.06522074563834	0.472837933120427	6.48260330005643	9.01533171650492e-11	1.72500110756932e-08
g40212_i0	40.8763692648835	9.10920669975687	1.40540777629786	6.48153998674492	9.07910982511035e-11	1.73441601400591e-08
g4046_i2	64.2501632880283	-9.202359674	1.41995221209992	-6.480753082	9.12659263715001e-11	1.74069278224002e-08
g67446_i1	143.449374584608	-4.830260238	0.745454766144236	-6.479615474	9.1956667601115e-11	1.75106093406066e-08
g32479_i0	642.993861196695	2.99519317370499	0.462303320909707	6.47884849239486	9.24252514125483e-11	1.75717234370815e-08
g62911_i0	107.198010099552	4.36511392729623	0.673926881027734	6.47713283173904	9.34818937008713e-11	1.77442649073612e-08
g129275_i0	2205.11678280744	2.09904775944787	0.324143572031807	6.47567294421589	9.43903035108182e-11	1.78881649395486e-08
g56312_i4	288.692752657856	4.07911341451373	0.630217405215356	6.47254960075219	9.63628725645638e-11	1.82329585300461e-08
g16080_i2	415.823545166521	4.95926196820278	0.76637497681626	6.47106458095092	9.73148278986986e-11	1.83838522659297e-08
g48_i30	252.501207553882	3.00371034625537	0.464611734554515	6.46499027652718	1.01305323116928e-10	1.91073719896008e-08
g48065_i0	247.732090044482	3.07836286986296	0.476204605803016	6.46437021471467	1.01721557686031e-10	1.91555213076666e-08
g20003_i0	4072.01962985431	1.71972727651896	0.2662220195787	6.45974844319962	1.04877172829198e-10	1.9718565319264e-08
g13230_i4	576.078411477484	2.0813642063498	0.322265176412862	6.45854519410845	1.05714294044534e-10	1.98446072419814e-08
g86611_i0	734.530614395358	2.50293843366019	0.387883604683212	6.45280801622014	1.09796418228099e-10	2.05784423921243e-08
g13230_i10	103.17249049396	4.03171202131365	0.625199078781336	6.44868515988929	1.12824664558868e-10	2.11127588487564e-08
g19705_i1	183.709660474698	-3.807462275	0.590458406396515	-6.448315807	1.13099906174444e-10	2.11310396129439e-08
g35702_i0	1188.66789917198	-2.657366592	0.4129569877707	-6.434971851	1.23496215093713e-10	2.30012183774071e-08
g12058_i0	2896.0168352888	1.89419488223074	0.294348781909129	6.43520543874888	1.23306437881903e-10	2.30012183774071e-08
g15964_i4	121.167177701014	4.68828447436889	0.728910028302359	6.43191106217591	1.26009469093197e-10	2.34326421166527e-08
g83234_i0	15.3282052444506	21.0238250666021	3.26893803836207	6.43139295388306	1.26439813330189e-10	2.34759874316366e-08
g36476_i0	2042.64572197507	3.45190743041356	0.536791023914125	6.43063552971369	1.27071521029352e-10	2.355652648565e-08
g23418_i0	5186.84148532491	2.80061968902327	0.435587982096194	6.42951551497302	1.2801129379474e-10	2.36938353338836e-08
g67080_i0	402.549743443893	4.61214893894063	0.717796504727958	6.42542685644397	1.31499984711222e-10	2.42640917525913e-08
g35355_i0	165.484621941706	3.59476264379481	0.559451111011084	6.42551703454136	1.31422046510701e-10	2.42640917525913e-08
g80274_i0	588.552721826861	2.33006055611023	0.362706007696133	6.42410245948366	1.32649837821933e-10	2.44383712051696e-08
g35752_i0	317.562455069668	2.53378539436941	0.394785928273144	6.41812489480714	1.37963053239132e-10	2.53779518055673e-08
g15476_i6	620.129808492419	2.38284605377819	0.371383150991444	6.41613936285732	1.39773503483143e-10	2.56317469083865e-08
g12045_i2	1098.79093863808	3.33252543122865	0.519386350645293	6.4162745653371	1.39649489774037e-10	2.56317469083865e-08
g63935_i0	1992.42955328742	2.70562075906084	0.421746141093459	6.41528278609968	1.40561698346691e-10	2.57259950389643e-08
g4955_i8	1424.53513967228	6.15051329529181	0.958779886198015	6.4149377597827	1.40880406394057e-10	2.57259950389643e-08
g72779_i0	2131.39355710921	-4.250057695	0.662531364508773	-6.414877729	1.40935929936013e-10	2.57259950389643e-08
g8661_i2	271.211974953387	2.51968204436636	0.392856571959309	6.41374543335206	1.41987229877199e-10	2.58782054771899e-08
g10018_i1	660.212239024447	3.99230774448533	0.6226037203268	6.41227736703821	1.43361697647841e-10	2.60887600670645e-08
g20551_i0	936.011536149191	1.858858643	0.289937182151582	6.41124615178941	1.44334932157973e-10	2.62257673524411e-08
g41917_i0	60.9303162834149	9.68469356291461	1.51173346100794	6.40634993714922	1.49044662754323e-10	2.70402461784192e-08
g12964_i8	145.791768976793	6.45990706076548	1.00851512861296	6.40536455774339	1.50010503844028e-10	2.71740488652864e-08
g70666_i0	4218.9425568861	2.3329551810487	0.364283699839949	6.40422610749178	1.51133997233042e-10	2.73359597974061e-08
g81801_i0	828.290551041137	3.5967963471507	0.561790010998249	6.40238572551249	1.52967613184424e-10	2.76256259719742e-08
g1346_i46	239.514043130323	3.22884768685369	0.504638018083191	6.39834410240848	1.57070999397214e-10	2.83237089731213e-08
g11846_i0	110.430794046907	3.14755131504807	0.492002954819316	6.39742360125455	1.58020499138361e-10	2.84518179795051e-08
g13369_i1	359.962222289265	2.28481806397886	0.357308690501942	6.394521389	1.61051005183892e-10	2.89536621313531e-08
g15025_i0	213.020569747539	6.57124461732562	1.02774686249681	6.3938357363227	1.61775219292721e-10	2.90399938897494e-08
g15043_i0	1566.54448527016	2.6093756776575	0.40820663949988	6.39229112210035	1.63418381610688e-10	2.92467297278413e-08
g11835_i4	649.566034703655	1.96893210232306	0.308009856400262	6.39243212971864	1.63267703648523e-10	2.92467297278413e-08
g25715_i0	550.81848643464	1.89243010870892	0.296105611978678	6.39106464772169	1.64734711641372e-10	2.94380435004298e-08
g5018_i1	657.017701586528	-3.452053838	0.540221320688047	-6.390073301	1.65806254001924e-10	2.95851057178186e-08
g109202_i0	2250.9858468151	2.32921991411998	0.364579322627702	6.38878776045812	1.6720593648595e-10	2.9790190606196e-08
g12998_i2	421.530866866806	3.25808531879942	0.510008799656149	6.38829236082994	1.67748398251523e-10	2.9842164229457e-08
g62414_i0	1077.2351331681	2.32914019853989	0.364909417170587	6.38279005403432	1.73890234893659e-10	3.08886155457224e-08
g4955_i7	1317.3511215821	6.04608739048992	0.947574383866523	6.38059396014823	1.76402453592729e-10	3.12881693172653e-08
g11109_i3	338.431390978364	-6.250160534	0.97963695976804	-6.380078325	1.76997434227455e-10	3.13469830909916e-08
g25918_i2	357.948153342462	2.62413929331645	0.411331988451256	6.37961395416108	1.77534940733029e-10	3.1395458300744e-08
g17494_i1	350.313915909603	3.93727868582517	0.617207791970169	6.37917851499754	1.78040407216332e-10	3.1416401344109e-08
g94523_i0	192.35029783323	2.93705903251151	0.460422108441088	6.37905734469592	1.78181314024179e-10	3.1416401344109e-08
g15025_i1	211.111044403071	6.55812933605284	1.02851884418459	6.37628505606244	1.81435087589663e-10	3.194277442958e-08
g28194_i2	267.793483729609	4.16785505624514	0.653703779590236	6.37575486997749	1.82063934419285e-10	3.20061404593454e-08
g30290_i1	154.551909897093	3.25965418639792	0.511430500870762	6.37360145874762	1.84640028929776e-10	3.24111333378294e-08
g22309_i0	820.818832107494	2.12645041639486	0.333970492592905	6.36718052509779	1.92534521074264e-10	3.37471332711819e-08
g19291_i0	4846.97771898119	-4.494815697	0.706807488746629	-6.359320988	2.0264754202435e-10	3.54674920095383e-08
g85223_i0	1391.36524052117	1.59268349447233	0.250460464930567	6.35902155221925	2.03042920541386e-10	3.54845082897394e-08
g31554_i0	1520.01239840263	2.64455469378966	0.416080295144059	6.35587583611485	2.07242378029194e-10	3.61653143383674e-08
g51219_i0	2822.30780155295	1.70482983430628	0.268285174946446	6.35454357344415	2.09046386206209e-10	3.64267153849865e-08
g55903_i0	1896.01026987536	1.61265777803347	0.253790609778953	6.35428465788416	2.09398758124176e-10	3.6434771636536e-08
g40504_i1	418.672373405794	2.86078949952517	0.450549771587503	6.34955265751271	2.15941942155543e-10	3.75184150418974e-08
g60742_i0	763.860634500938	2.02724002449044	0.319310904508747	6.34879672402453	2.17005546971225e-10	3.76482480571915e-08
g21931_i9	6744.23966592294	-3.081256756	0.485346647833461	-6.348569152	2.17326743886004e-10	3.76490903884264e-08
g87203_i0	775.744648879662	2.28515350265206	0.359979687470221	6.34800679646987	2.18122449227512e-10	3.77320133319231e-08
g29002_i3	542.326876112259	2.71192658011078	0.427232108499352	6.34766565096522	2.18606539498381e-10	3.77608689286798e-08
g10931_i1	67.8550121070629	9.84009648017664	1.55036263642404	6.34696441270871	2.19604904500252e-10	3.78783450785405e-08
g6641_i2	396.338545968116	4.35808145309454	0.68694119321139	6.34418418368666	2.23607183105021e-10	3.85128585963256e-08
g139239_i0	1458.5244945056	2.9309563772224	0.462073746415331	6.34304891797063	2.25261863465002e-10	3.87417852867396e-08
g6320_i0	1985.15542806411	-1.555606848	0.245394558093236	-6.339206787	2.30951091122857e-10	3.96458787971231e-08
g134930_i0	37300.3078882109	2.96182091877533	0.467234129954835	6.33905087169388	2.31184901651935e-10	3.96458787971231e-08
g140515_i0	51072.6331228326	2.93544974697419	0.463107357048241	6.33859450146548	2.31870603344624e-10	3.97062560956218e-08
g11557_i3	1461.41729165681	2.13627928729781	0.337123491232064	6.3367856078213	2.34608082886544e-10	4.01173080124414e-08
g19633_i1	3013.81208533628	2.73114406923905	0.43116994071883	6.33426361931862	2.38477471335087e-10	4.07204559160315e-08
g33225_i0	312.541546780163	2.13395682554354	0.336947312927951	6.33320624224667	2.40118246187097e-10	4.09418810196436e-08
g28561_i0	486.53576589177	2.23310636230338	0.352810982840807	6.32946952025863	2.46005480283115e-10	4.18856884555288e-08
g2551_i4	337.073836437155	-3.180120671	0.502490664225679	-6.32871593	2.47209735916188e-10	4.20305993004704e-08
g84369_i0	249.000606449533	2.14331322728097	0.338694131258431	6.32816759864544	2.48089599650584e-10	4.21200222722035e-08
g25344_i0	127.802012502478	-3.479562098	0.550001465590138	-6.326459684	2.5084979984136e-10	4.25279744705408e-08
g12045_i1	905.527530413878	3.40804671300861	0.538815023644546	6.32507737062819	2.53105730358682e-10	4.28493960069818e-08
g41529_i0	14.2637465469193	20.9270115169716	3.30903729595736	6.32419935022736	2.54548933564914e-10	4.30325096296799e-08
g13545_i9	300.215918438522	5.05784374365605	0.799871533702054	6.32332009647447	2.56002217068462e-10	4.3216805478278e-08
g15552_i11	707.674342504892	2.74970570309211	0.435049146364972	6.32044845063395	2.60805323192796e-10	4.39652758278575e-08
g688_i1	632.290527799326	2.1520088181911	0.340808665750068	6.31441930461144	2.71177774689146e-10	4.56491537154937e-08
g42720_i0	120.855836369831	3.83657303603001	0.607881957330628	6.3113783683882	2.76561114857034e-10	4.64896109090325e-08
g44006_i1	110.980751279987	-5.332121895	0.845006892056508	-6.310151959	2.78761624781615e-10	4.67934217373189e-08
g5847_i0	1923.00841363437	2.14477350713761	0.340112308466389	6.3060743576399	2.86201577335537e-10	4.7907165295375e-08
g27803_i0	2630.94382954648	3.01144732611084	0.477544620855436	6.30610668531113	2.86141836893537e-10	4.7907165295375e-08
g21506_i4	677.864897710762	2.72817946727897	0.432801826163036	6.3035303974232	2.90941118977265e-10	4.86321156375846e-08
g102608_i0	14.050854807413	20.9020772390911	3.31765122891155	6.30026358917438	2.97139897620047e-10	4.95986083805782e-08
g1234_i8	126.33813167944	3.73512564811429	0.592996847971261	6.29872765916508	3.00098721330007e-10	5.00223378436547e-08
g21551_i1	4732.57873107942	-5.50483834	0.87421755744642	-6.296874609	3.03706756502776e-10	5.05529453404494e-08
g1945_i12	90.6709288399065	5.45765185918074	0.866763860707695	6.29658446387541	3.04275514593353e-10	5.05768800192924e-08
g84362_i0	7902.72530928111	2.47556184201481	0.393470789459571	6.29160260006842	3.14205031252835e-10	5.21545294135633e-08
g24123_i5	267.228441545555	2.11110480736299	0.335604520188892	6.29045403254633	3.16538774446614e-10	5.24687266044419e-08
g7102_i17	771.920339230089	2.99780916288153	0.476612050938236	6.28983081099225	3.178121560816e-10	5.26065312154319e-08
g10927_i8	384.998344099507	3.06230546079594	0.486995043600108	6.28816555946414	3.21239227325775e-10	5.30999519457635e-08
g6525_i2	272.614541295151	3.7298669570695	0.593331770141763	6.28630918613768	3.25102164752905e-10	5.36639515061057e-08
g10213_i0	296.208801910118	-3.507496782	0.558093018972592	-6.284788848	3.28299595042747e-10	5.41166869867278e-08
g23244_i0	555.67723905371	1.94364540759385	0.309332113965223	6.28336121548753	3.31329999331808e-10	5.446534328795e-08
g56239_i0	307.849892542261	5.39610981583585	0.858772607898496	6.28351412959092	3.31004110480121e-10	5.446534328795e-08
g12298_i7	338.782556689618	1.82674200815233	0.290748516452998	6.28289365131681	3.32328411580116e-10	5.45541152769599e-08
g14975_i11	528.271510559639	1.98695581580825	0.316317336620542	6.28152676371267	3.35264068546041e-10	5.49602174296673e-08
g1964_i6	280.803936333672	-2.15394141	0.342953772448421	-6.280559024	3.37357771572328e-10	5.52273697742902e-08
g13322_i14	108.699216162475	4.13143798562522	0.657857719404262	6.28013909963166	3.38270242707628e-10	5.5300679485722e-08
g18340_i8	277.795348454461	-6.130268358	0.976284367583516	-6.279183158	3.40356445432115e-10	5.55654074028228e-08
g17331_i5	336.987923751987	-2.315710595	0.36881432771891	-6.278797816	3.41200946477109e-10	5.56269718411325e-08
g20059_i11	755.629499790885	3.55863108077849	0.566904449921971	6.27730313506677	3.44496030822774e-10	5.60873469389078e-08
g37028_i3	718.692631933357	2.14349183712877	0.341528007069442	6.27618172670958	3.4698860026153e-10	5.64159853436143e-08
g40685_i0	2741.89452394342	2.31816788026808	0.369420147893382	6.27515281309759	3.49291064220785e-10	5.66355949825238e-08
g18169_i5	2572.60913311242	1.83321540002256	0.2921377941912	6.27517369020301	3.49244198303937e-10	5.66355949825238e-08
g19633_i2	7789.35231470843	3.08342035968587	0.491481998074711	6.27371983463199	3.52522599352215e-10	5.70818022303463e-08
g27994_i0	44.5589413070942	4.87788912481035	0.777950152354149	6.27018210620489	3.6062608926756e-10	5.83146105816431e-08
g39694_i1	101.015947689662	7.97845853026126	1.2728111782776	6.26837559759487	3.64833919240999e-10	5.89149851622093e-08
g30672_i3	156.27324660601	8.17798968669147	1.30526245186819	6.26539871348212	3.71872654196826e-10	5.99702602528199e-08
g7102_i20	237.288896248902	3.14616623692292	0.502330876425282	6.26313528507716	3.7731300086906e-10	6.07652631737894e-08
g24638_i0	398.646814462949	7.13949805253736	1.14007986794449	6.26227885719053	3.79391696429978e-10	6.09351192428035e-08
g53820_i0	531.078685470564	2.98288036669616	0.47632369801114	6.26229679344318	3.79348047706671e-10	6.09351192428035e-08
g70673_i0	1779.18526995636	1.97418168429494	0.315295338109989	6.26137289605678	3.8160278567218e-10	6.12076468113057e-08
g16726_i2	476.524399935044	-1.945799567	0.310789941533471	-6.260818988	3.82960845674849e-10	6.13428022707221e-08
g37307_i4	53.4658829285404	9.49802208414761	1.51800805174716	6.25689835651124	3.92709173132932e-10	6.28197439936059e-08
g22520_i3	328.063718891074	2.74777884464366	0.439408779165424	6.25335445018318	4.01728961546387e-10	6.41763364154117e-08
g24638_i1	406.646782128898	7.16824914022671	1.14645707976957	6.25252289572624	4.03874511843085e-10	6.44326020810897e-08
g35027_i0	46.6276731452967	9.29937099056005	1.4874902619251	6.25171890438117	4.05959578576189e-10	6.46785452271306e-08
g9551_i7	2550.00639292827	1.59971169303189	0.255935493738975	6.25044877387509	4.09274958145665e-10	6.5119585386027e-08
g32611_i0	877.565515763319	2.13309119695097	0.341317448380949	6.24958145875448	4.115540528233e-10	6.53947851037547e-08
g51055_i2	1168.57607071623	4.03052713912054	0.645358070107216	6.24541216080389	4.22684023161523e-10	6.69844425200339e-08
g13539_i3	4316.80298885861	2.33769704390968	0.374303602934146	6.24545696483977	4.2256287112341e-10	6.69844425200339e-08
g24348_i2	521.798496130385	1.73518977791923	0.277910072315323	6.2437095692971	4.27313113514941e-10	6.75381711711384e-08
g9688_i9	338.398072803486	2.03783434765536	0.326376069478867	6.24382281124109	4.27003695546263e-10	6.75381711711384e-08
g31978_i0	563.860587632869	2.52272050587799	0.404270674456861	6.24017685494323	4.37076440354548e-10	6.89896756927801e-08
g18431_i0	117.296643088446	9.66667178923406	1.54967611212432	6.2378659086271	4.43580627355735e-10	6.99235824955171e-08
g9688_i6	306.041804853612	2.2726992100481	0.364390012084383	6.23699644523134	4.46052121268276e-10	7.01274070814038e-08
g77288_i0	3096.43038113132	1.81736883222408	0.29137929166025	6.23712420285221	4.45688123167838e-10	7.01274070814038e-08
g46875_i0	391.961585643691	7.11490680350939	1.14082468950796	6.23663466345392	4.47084459634752e-10	7.01969787321508e-08
g30696_i2	511.008518220764	3.94231248422172	0.632155395997316	6.23630282867737	4.48033394946732e-10	7.0253289151766e-08
g10931_i0	161.487111716068	6.29026917715947	1.00884820775517	6.23509971946744	4.51490393676795e-10	7.07022075171712e-08
g51551_i0	479.058633840213	2.83763667169563	0.455254542438562	6.23307711878258	4.57360870615378e-10	7.15273937653333e-08
g5281_i18	1404.72068058991	3.43364826462673	0.550977299594303	6.23192328822803	4.60743098109598e-10	7.19617835674747e-08
g76454_i1	320.257566392279	3.0153981056108	0.483946032294648	6.23085613764242	4.63892962793407e-10	7.23587903982891e-08
g55526_i0	376.116495884739	2.72315332431488	0.438040078456835	6.21667618613402	5.07796157423963e-10	7.91032092665648e-08
g3987_i15	606.229516284722	2.70776835971607	0.435687440853372	6.21493324299736	5.13464746607561e-10	7.98816906571925e-08
g10748_i6	583.015031606597	2.57267824024464	0.413991317336299	6.21432897867946	5.15444379798469e-10	8.00849835735444e-08
g5498_i3	831.322816357154	2.81387006708647	0.453216328132389	6.20866878005443	5.34353124041786e-10	8.2914605873154e-08
g70676_i0	1779.16093427881	2.32345305343459	0.374286265471323	6.20768985607517	5.37691316464821e-10	8.33239509606044e-08
g39717_i2	894.245376752962	2.326501055	0.374810373853469	6.20714157652833	5.39569866115622e-10	8.35063303587577e-08
g14357_i17	906.721310146426	2.74845033778057	0.443051778543782	6.20345176542152	5.52379757529203e-10	8.5366546568906e-08
g31505_i1	612.600512267293	1.69402909925455	0.273086539840961	6.20326838606221	5.53024076197981e-10	8.5366546568906e-08
g97325_i0	826.371968665555	1.90622885103898	0.307480951045051	6.19950226041706	5.66420039962419e-10	8.73211329482997e-08
g21551_i7	820.121871799863	-5.276667171	0.851295440491351	-6.198397078	5.70410865736121e-10	8.78226116102442e-08
g6987_i10	733.321202181929	2.84694785582167	0.459513002639983	6.19557627197805	5.80721622277506e-10	8.9294577718004e-08
g63061_i1	85.7781584304924	-4.354327499	0.703088962810977	-6.193138749	5.8977767787952e-10	9.05700652324558e-08
g17494_i2	340.545323903889	3.98422637720925	0.644039729858685	6.18630527356358	6.15906817855479e-10	9.44455028348135e-08
g13553_i5	416.524204003449	2.72169490110314	0.439967468688842	6.1861275998749	6.16601036034837e-10	9.44455028348135e-08
g5819_i6	933.962160209244	2.02552095257064	0.327465086900154	6.18545620158963	6.19231267143191e-10	9.47264653313365e-08
g12127_i8	627.070248526934	2.64343704774657	0.427683909461578	6.18081950072535	6.37696951037212e-10	9.74260140317622e-08
g30892_i2	156.862838271805	-3.243559348	0.52482966280083	-6.180213463	6.40149848939664e-10	9.76753770791091e-08
g2811_i11	2331.57979309534	1.85811213880089	0.300680372585506	6.17969215224544	6.42267182313143e-10	9.78729659869609e-08
g68438_i0	645.118854543906	2.23481260998769	0.361661034207541	6.17930160733111	6.43857878188833e-10	9.79898996352504e-08
g19633_i0	2230.67135708477	2.99666016577893	0.485119037406633	6.17716464354519	6.52630057843196e-10	9.90911230216954e-08
g27803_i8	228.259183097444	2.87435105670478	0.465321182657397	6.1771334807706	6.52758838867774e-10	9.90911230216954e-08
g46921_i0	466.758935983507	12.6230957729692	2.04365243580621	6.17673316254945	6.5441537144189e-10	9.92160395118281e-08
g42667_i0	1592.64820843846	1.76433687508275	0.285773482409554	6.17389990214067	6.66257316610832e-10	1.008828858513e-07
g62325_i0	49.1921963805039	9.37786844673995	1.5204202232518	6.16794508736736	6.91831596362482e-10	1.04622167229332e-07
g43103_i0	1041.52550439858	3.44430911369808	0.558541324493043	6.16661464901329	6.97675010314857e-10	1.05371946291386e-07
g116420_i0	701.088313331385	1.81363422671062	0.294129543123919	6.16610697262235	6.99917442328353e-10	1.05576646997803e-07
g17494_i3	343.621332549691	3.91270163655234	0.634578480277603	6.16582780248187	7.0115354550499e-10	1.05629225398393e-07
g98127_i0	46.3112575264975	-8.730730257	1.41617529763514	-6.165006741	7.04801377402988e-10	1.0604453998766e-07
g74251_i1	35.5953961730415	8.9107365200595	1.44560336736179	6.16402584639899	7.09183596698583e-10	1.0656916234531e-07
g108115_i0	653.602321764444	2.56279032310232	0.415947606706588	6.16132965253512	7.21366434958668e-10	1.08263183972473e-07
g36151_i1	1037.19042000954	2.54224643122789	0.41266377670629	6.16057569074524	7.24809605995366e-10	1.08642935072963e-07
g21398_i0	1646.68758558509	3.2045107131314	0.520226210238132	6.15984095008312	7.28180420329194e-10	1.09010898798816e-07
g16478_i0	4167.64500865462	1.72204532794684	0.279620765289213	6.15850302163976	7.34357835602468e-10	1.09797567143709e-07
g13539_i5	3948.18589083646	2.37531706036195	0.385770431105399	6.15733314125616	7.39801217543915e-10	1.10472650068722e-07
g38496_i1	119.269890966374	5.59097185106437	0.908089110867925	6.15685375383555	7.42043128885773e-10	1.10668572608034e-07
g11141_i6	87.7997004958842	6.12873392184635	0.995562321070225	6.15605250634434	7.45805060294598e-10	1.11090417329038e-07
g53820_i2	378.867524824987	2.82643591728769	0.459157650177343	6.15569819254024	7.47474522784179e-10	1.11199916068295e-07
g3338_i3	1418.38044728586	2.0035774333412	0.325520535815729	6.15499550073053	7.50796270170816e-10	1.1155464082161e-07
g19075_i1	827.021528019168	1.84441518863909	0.299672535732571	6.15476885170771	7.51870747833871e-10	1.11574993993392e-07
g13322_i16	111.043263116013	3.7220242059494	0.604758988211364	6.15455789579527	7.52872176671167e-10	1.11584469781248e-07
g1085_i8	4415.04682211751	-4.413591268	0.717202717064978	-6.153896468	7.56020481645486e-10	1.11911718411139e-07
g19291_i4	6996.5778990155	-4.206633647	0.683766265573932	-6.152151486	7.64388116579028e-10	1.13009797896319e-07
g135136_i0	373.009929418841	2.99493824535901	0.486897352044456	6.15106702220381	7.69633845103017e-10	1.13515561417125e-07
g71435_i0	1092.92557887222	3.77070028847333	0.613017340575434	6.15104996040374	7.69716655717984e-10	1.13515561417125e-07
g21589_i6	724.685823163311	2.12226136275544	0.345050794472468	6.15057665930046	7.72017322832646e-10	1.1371394759852e-07
g56312_i3	438.884599968504	3.13868821996028	0.510332501122886	6.1502808718908	7.73458518833371e-10	1.13785404401032e-07
g67706_i0	13403.5910609942	4.50722355465486	0.733193942813936	6.14738242020456	7.87720520237769e-10	1.15740456784664e-07
g102464_i0	149.469579494285	-8.623140743	1.40321594424857	-6.145269927	7.98276446933883e-10	1.17146822509728e-07
g28808_i1	3202.82611506989	1.56116226986122	0.254178312643563	6.14199635533206	8.14907280956968e-10	1.19440117162331e-07
g18340_i6	1618.13739781262	-4.493191203	0.731765974063887	-6.140202418	8.2416392275259e-10	1.20648271958766e-07
g4105_i0	415.32777657645	1.98316036977771	0.323072873871999	6.13843046000647	8.33407799284108e-10	1.21851591921374e-07
g53602_i0	476.006636687444	3.60363140705729	0.587208809126464	6.13688240205061	8.41566346590786e-10	1.22893468924118e-07
g7355_i2	213.549836093298	-2.755293064	0.449070865918723	-6.135541788	8.48694523225107e-10	1.23782512239109e-07
g10896_i2	440.497761397269	2.14032730277762	0.348922567965901	6.13410395107142	8.56405090353632e-10	1.2475421716444e-07
g58013_i0	684.327393985109	2.73254112550248	0.445558753018593	6.13284130766129	8.63232471302106e-10	1.25595048092358e-07
g21478_i1	96.9819779212159	5.47178402942055	0.892680013610272	6.12961413495859	8.80924604832487e-10	1.28012650695401e-07
g93178_i0	207.905744708934	2.43716723324791	0.397743206150595	6.12748928343767	8.9276610427141e-10	1.29575201382631e-07
g3965_i7	139.128003918478	3.69732987155346	0.603474788868351	6.12673460392069	8.97009071597811e-10	1.30032445368017e-07
g79213_i0	51.8772753413687	6.61420507080971	1.08000838454174	6.12421640931632	9.11309668257544e-10	1.31944779632608e-07
g4589_i8	1036.25400624975	3.1951231091893	0.52181251404574	6.12312473002368	9.17578078796517e-10	1.32690932527204e-07
g25942_i0	2024.67405975908	1.56703828929319	0.255930051122964	6.1229163297447	9.18779481405723e-10	1.32703423786433e-07
g102413_i0	2785.79340394599	2.15909139213536	0.352693161132492	6.12172741088189	9.2566285215661e-10	1.33470699309006e-07
g24024_i1	108.224459860402	-3.98942288	0.651694846252333	-6.12161183	9.26334697004043e-10	1.33470699309006e-07
g18503_i11	268.600446638116	-3.377970127	0.552001659857476	-6.119492698	9.38737318057864e-10	1.35094175539708e-07
g7600_i5	1259.97327461802	2.81866562692017	0.460689140797328	6.11836784787639	9.45386356588074e-10	1.35886729278953e-07
g14616_i4	1715.26967857138	1.90071901571057	0.310712863596622	6.11728460067281	9.51832877619159e-10	1.36648296860032e-07
g15043_i2	2193.07749460785	2.3030020040368	0.376489202728245	6.11704661740098	9.5325487449145e-10	1.36687561003284e-07
g35355_i2	117.587345099709	3.44208202145401	0.56289462291065	6.11496696069947	9.65769704674487e-10	1.38315421939987e-07
g3592_i4	344.533630875156	2.52299124762516	0.412683850473395	6.11361759063506	9.73975413359325e-10	1.39322968564359e-07
g18550_i4	317.837230787616	3.92559231770792	0.642142685994852	6.11327108962725	9.7609348117314e-10	1.39458330814334e-07
g13198_i2	71.1492156163883	-3.982663454	0.651536224242544	-6.11272759	9.79424802033899e-10	1.39766502864823e-07
g11557_i0	1360.47978269803	2.15453875638032	0.352658611619714	6.1094176787143	9.99953175118989e-10	1.42525062495343e-07
g9618_i13	247.229787938014	4.82345376856927	0.789625321655947	6.10853481554246	1.00549927646752e-09	1.43144127858259e-07
g10779_i4	249.359798033468	2.665566644	0.436718293487349	6.10362946508954	1.03686506773924e-09	1.47433045605637e-07
g11557_i10	745.587479443057	2.08575503789272	0.341745278412718	6.1032446375859	1.03936569774036e-09	1.47612254356649e-07
g6925_i9	33.2677200641852	8.81208368418773	1.44418311759133	6.10177724476165	1.04895497075442e-09	1.48796575553477e-07
g23115_i0	560.665650195853	1.73217383484051	0.284126845377932	6.09648071985755	1.08429020319446e-09	1.53625850289268e-07
g10018_i5	111.697272174948	3.3602173475507	0.551400073874428	6.09397333580324	1.10142014121826e-09	1.55867320674138e-07
g69756_i0	138.470747861472	-5.714852073	0.937889085128389	-6.093313339	1.10597279368782e-09	1.56325707919196e-07
g18681_i4	3523.62400267838	2.65011168495365	0.435205188038157	6.08933844952533	1.13378207051188e-09	1.6006635746133e-07
g6072_i4	1163.13302202371	1.7704646821502	0.290790870619435	6.08844658148589	1.14011480766298e-09	1.60769696349765e-07
g9818_i11	2874.78541121825	-3.874183714	0.636466981722105	-6.08701445	1.1503559207969e-09	1.6202184563044e-07
g19355_i4	118.296457059204	8.79202350630547	1.44486043952577	6.08503303557204	1.16467293486201e-09	1.63844426323484e-07
g78809_i0	424.91759684435	2.37707272145554	0.390686167854341	6.0843534198062	1.16962349955408e-09	1.64346601152218e-07
g4105_i1	414.022810143555	1.97269695958051	0.324267360614423	6.08355079537651	1.17549652813983e-09	1.64977056367965e-07
g57286_i1	80.4838741545226	5.31261536457654	0.873682262478688	6.08071789108358	1.19645640265406e-09	1.67720921443428e-07
g12491_i3	795.890681477216	3.22072564389775	0.52971177311615	6.08014736948568	1.20072139434996e-09	1.68120771796666e-07
g22609_i1	56.422602898694	9.57378902879519	1.57622868260496	6.07385789539943	1.24873241891807e-09	1.74637649947257e-07
g9332_i13	531.602411924252	2.55552189137009	0.421032885400879	6.06964914138927	1.28189997613949e-09	1.79065779061345e-07
g139240_i0	1390.28567844441	2.89964350032749	0.477841704345812	6.06820935459628	1.29344231036141e-09	1.80466287368526e-07
g44937_i0	114.201070453611	9.62810456247809	1.58695190970781	6.067042425	1.30287150466488e-09	1.81569027232068e-07
g56774_i0	341.199318543115	-3.728796064	0.615042812797808	-6.062660983	1.33887686578208e-09	1.86368527841157e-07
g47198_i0	67.7860355959398	9.83872743868539	1.6232299679396	6.06120366984964	1.35106618893579e-09	1.87845550712622e-07
g11557_i11	701.802518707613	2.06374662709085	0.340535024544488	6.06030651282169	1.35862395136101e-09	1.88675928759953e-07
g51287_i2	1578.92309806782	-2.833706337	0.467617694251295	-6.05987834	1.36224544757167e-09	1.88958367945566e-07
g2214_i15	358.945589483621	2.31765815650994	0.382485958223144	6.05945945643789	1.36579747259659e-09	1.89230524334821e-07
g14375_i3	171.000430485665	2.34381269468649	0.386825516727739	6.05909536297768	1.36889222725351e-09	1.89438766900406e-07
g11835_i0	710.7499582	1.88681331025805	0.311434923850383	6.05845127107358	1.37438368744533e-09	1.89977816698743e-07
g35027_i2	34.0472560633122	8.84507303813124	1.46035402810856	6.05680052088965	1.38855603386691e-09	1.91714162197954e-07
g61134_i0	890.071581069803	1.60192098941414	0.264543423345694	6.05541793159914	1.40053564202748e-09	1.93014202028955e-07
g8688_i0	1151.96598338424	1.82530740549968	0.301446920070074	6.05515360739252	1.40283735321094e-09	1.93014202028955e-07
g8136_i2	1331.2589491819	1.37435805854973	0.226970818092233	6.05521921320846	1.40226571996428e-09	1.93014202028955e-07
g38659_i0	413.105019558174	-2.570739437	0.424583749702472	-6.054728752	1.40654468441658e-09	1.93300818788862e-07
g12319_i4	550.305557242278	2.50374742126886	0.413563516232542	6.05408195596499	1.41220703184548e-09	1.93855141508717e-07
g22144_i12	642.117165723124	2.46364495008216	0.407080944003539	6.05197808045944	1.4307794201732e-09	1.96178320175684e-07
g19843_i1	115.776853955451	-4.28232936	0.707648318239988	-6.051493728	1.43508873207497e-09	1.96542750701002e-07
g84090_i2	74.2486457924571	2.97120988407961	0.491122828379901	6.04983053604113	1.44998277342894e-09	1.98354310111347e-07
g22424_i2	321.45284625447	1.92110496920148	0.317560091388193	6.04957934356141	1.45224528127922e-09	1.9843572893934e-07
g86436_i1	44.0984406866245	-8.659919278	1.43246658957215	-6.045459867	1.48984434504973e-09	2.03339833579987e-07
g71069_i0	119.993915301248	5.47683006197275	0.906050922824666	6.04472654240936	1.4966362535762e-09	2.04032837437707e-07
g26657_i10	186.050629103976	2.6740242288384	0.442540096103961	6.04244508549622	1.51796022117321e-09	2.06703109568316e-07
g28308_i2	1063.24039609028	-1.633534491	0.270493716637994	-6.039084795	1.5499078571528e-09	2.10812267098496e-07
g46102_i0	36.6692992845953	8.95246888706386	1.48316691889072	6.03604946485696	1.57932859363974e-09	2.14568736579269e-07
g36552_i4	1890.99988056544	3.80969668150138	0.631230961116477	6.03534508947891	1.58623335032277e-09	2.15261090028865e-07
g80290_i0	137.287225021837	3.6486624635138	0.604574259646872	6.0350939612364	1.58870218358057e-09	2.15350571385716e-07
g35491_i1	1467.55806801506	2.26954668060092	0.376417214521437	6.02933817329885	1.64632473088397e-09	2.2279614990255e-07
g3965_i1	247.978378529619	3.63974143187697	0.60368211485008	6.02923515927067	1.64737435859852e-09	2.2279614990255e-07
g21931_i0	4689.71619968609	-3.244378151	0.538189612997739	-6.028318037	1.65674787308653e-09	2.23809524821249e-07
g79234_i0	52.6535872271959	4.37285219961356	0.725493139008054	6.02742047373795	1.66597178850937e-09	2.24800415462193e-07
g1513_i4	907.462950135254	4.24323411168663	0.704407640091548	6.02383317582297	1.70333936350865e-09	2.2958236807318e-07
g27602_i11	463.480895533996	2.69255768939819	0.447008782241175	6.02350064779146	1.70684426353714e-09	2.29794528484853e-07
g67777_i0	16424.5636241232	2.42955623733811	0.403397239019457	6.02273888448931	1.71489988430636e-09	2.30618186249533e-07
g21931_i4	4974.26714033599	-3.081687158	0.511693704704902	-6.022523103	1.71718849325003e-09	2.30665317534603e-07
g9520_i2	477.193659261116	2.0995223584513	0.348733286577051	6.02042431641357	1.73960432377728e-09	2.33412930090225e-07
g28062_i3	203.492567707332	-2.057031755	0.341734298560179	-6.019389225	1.75076422206813e-09	2.34645780546415e-07
g15329_i2	255.181773663661	2.97436040341458	0.494193980823425	6.01860912684267	1.75922096895591e-09	2.35451263409165e-07
g58956_i0	1471.24956191558	-3.396840316	0.564402611759179	-6.018470229	1.7607308756462e-09	2.35451263409165e-07
g13322_i13	275.28755709025	3.56242007223469	0.59202774805805	6.01731943125981	1.7732894386464e-09	2.36864499720609e-07
g41110_i0	857.47962516676	1.90585355927085	0.316943097452864	6.01323573407142	1.81856283057094e-09	2.42639503046603e-07
g26949_i4	74.789310840603	6.2421635318067	1.03812316594158	6.01293154473155	1.82197989643962e-09	2.42823197530643e-07
g13539_i10	3838.55427911196	2.40233439179993	0.399675446202323	6.01071297880986	1.84709173130892e-09	2.45620456916349e-07
g19843_i3	162.029423470075	-4.007662616	0.666765253675255	-6.010605073	1.84832167494325e-09	2.45620456916349e-07
g7335_i6	1585.10708813551	1.6523411162483	0.274907651463703	6.01053156378394	1.84916000972195e-09	2.45620456916349e-07
g108_i1	588.997013366241	2.74252492726839	0.456307261714159	6.01025922087204	1.85226917691137e-09	2.45759156991003e-07
g59559_i0	215.139013436036	6.02595672425411	1.00311701500935	6.00723209165975	1.88717279251077e-09	2.5011133934062e-07
g51975_i0	218.021315400265	5.64531726628861	0.940227221204766	6.00420530162374	1.92271290554652e-09	2.54538102047513e-07
g19041_i4	1184.69254562399	2.18006238012241	0.363420311943982	5.99873564705555	1.98859783136043e-09	2.62596720055422e-07
g21693_i2	374.391807396574	-2.797804949	0.466409307665169	-5.998604451	1.99020486236905e-09	2.62596720055422e-07
g55646_i0	1217.62570676429	2.76439158990296	0.460831341448421	5.99870568962238	1.98896467185607e-09	2.62596720055422e-07
g8223_i3	1846.96174381219	3.14487988201915	0.524416015070303	5.99691807962338	2.01097440939666e-09	2.65043309368698e-07
g14357_i1	1170.14632815646	2.29309417076291	0.382551281185846	5.99421380489094	2.04472214778246e-09	2.6919309922144e-07
g57582_i1	237.483054516377	4.35997312815185	0.727498543863591	5.9931022060841	2.05875368542016e-09	2.70740896261431e-07
g76705_i0	3659.10471969795	1.68665277246384	0.281475606932198	5.9921809596457	2.07045348190245e-09	2.71978974277194e-07
g110493_i0	74.0391900334618	3.58698661538492	0.598724560246111	5.99104639019729	2.08495150612678e-09	2.73581497850246e-07
g35200_i2	541.031296783763	2.04113577980668	0.340754714344611	5.99004413991012	2.09784093382669e-09	2.74969648566574e-07
g12998_i3	314.580919236166	3.42179378877372	0.57161530591455	5.98618293346617	2.14822746791519e-09	2.81264184671571e-07
g38890_i2	74.1092703439383	4.74612337215439	0.793252966400044	5.98311455889455	2.18910684877579e-09	2.8630149725297e-07
g16388_i0	658.052662624665	5.31707963732851	0.888785181048429	5.98241256796875	2.19856531719741e-09	2.87222889858323e-07
g67643_i0	1333.67297553798	1.78461795287144	0.298319838061591	5.98223022802457	2.20102863063393e-09	2.87229409480555e-07
g6987_i7	139.946272039502	2.85189709048216	0.476869360674206	5.98045780599136	2.22511359843074e-09	2.89983579372115e-07
g6906_i0	1160.34755568846	3.14407884070809	0.52573762302954	5.98031927521274	2.22700683571776e-09	2.89983579372115e-07
g47198_i1	65.0422774563464	9.77911143648999	1.63575387664042	5.97835137433677	2.25407131277556e-09	2.93186932479422e-07
g34588_i0	273.972146492661	6.3256542054623	1.05813629725399	5.97810907902719	2.25742566353858e-09	2.93302683319192e-07
g44129_i2	71.651488985981	4.72027626789704	0.789733181286884	5.9770519711547	2.27211730011497e-09	2.94321831941408e-07
g22870_i0	435.235670235525	2.75490581312159	0.460916972425933	5.97701099749433	2.2726886211215e-09	2.94321831941408e-07
g11464_i4	201.694825799189	3.42613437298389	0.573217826733169	5.9770199271537	2.27256409745176e-09	2.94321831941408e-07
g12319_i0	626.290456468433	2.63288915106861	0.440625767249304	5.97534086012482	2.29609585309118e-09	2.97029947673689e-07
g139243_i0	194.299931675966	-4.87471979	0.816126099834011	-5.972998279	2.32932358570565e-09	3.01001213060991e-07
g8435_i8	696.850126965789	3.5108191586255	0.588003533518125	5.97074500151331	2.36172629699888e-09	3.04857368233216e-07
g13673_i8	525.185184463656	5.22018259308699	0.874620312899377	5.9685128690666	2.39425764716867e-09	3.08721754734704e-07
g51287_i0	1430.97222717518	-3.03102667	0.507954309406012	-5.96712463	2.41470970237434e-09	3.11021926967943e-07
g25886_i6	228.22981477025	-3.598825965	0.603206096269619	-5.96616312	2.42897465138043e-09	3.12521069361503e-07
g2976_i3	476.755469970375	2.87028410456082	0.481202966403477	5.96480966444034	2.44919368057068e-09	3.14442650161208e-07
g1513_i19	77.8423647998342	3.56697194501225	0.597999693400791	5.96483908666756	2.44875240922319e-09	3.14442650161208e-07
g57861_i2	37.9857878530465	6.56086773646898	1.10008869009596	5.96394435788326	2.46220614322192e-09	3.15772631389455e-07
g45242_i0	1115.50918145299	1.97185030605698	0.330762294718925	5.96153291212536	2.49882573197571e-09	3.20124053461095e-07
g84090_i0	534.132639688507	1.95510067973056	0.327971808055988	5.96118517417448	2.50414996005819e-09	3.20441806886276e-07
g19315_i4	169.005190915488	-2.838488464	0.476175003214265	-5.961019467	2.50669099611073e-09	3.20441806886276e-07
g14310_i0	165.673991133901	5.76501520274797	0.967429689686487	5.95910510521569	2.53622944448629e-09	3.23869968997952e-07
g37509_i0	91.1425540565349	10.2661636302542	1.7230821629384	5.95802327426286	2.55307164206205e-09	3.25671241595255e-07
g135769_i0	1850.38634620432	2.43501247282413	0.408822166988663	5.95616546617359	2.58224891616836e-09	3.28455290748562e-07
g45212_i0	445.945134581469	2.24222933469039	0.376458889915854	5.9561067483134	2.58317636698753e-09	3.28455290748562e-07
g28138_i5	143.847634059249	3.3325586079815	0.559490603141804	5.95641569182326	2.57830022697524e-09	3.28455290748562e-07
g60876_i0	1071.55967366239	2.18419326182067	0.36699636507659	5.95153922400522	2.65632340863751e-09	3.37395596750891e-07
g54954_i0	329.693103311126	2.49889638309313	0.420039333524368	5.94919614343251	2.69462575345883e-09	3.41895724330649e-07
g15474_i4	180.824234200146	3.80149926392965	0.639022913505395	5.94892480940366	2.69909584852253e-09	3.4203381261457e-07
g39021_i0	1264.43558831824	2.65995212646355	0.447142357653458	5.94878136891932	2.70146187723877e-09	3.4203381261457e-07
g30264_i0	436.149693499264	2.19949128736261	0.369857111601793	5.94686763717198	2.73322248273408e-09	3.45687290712129e-07
g22906_i0	422.708488980755	1.75603182628122	0.29545228816217	5.94353774412929	2.7893548734095e-09	3.52412187796134e-07
g5281_i13	126.514851407355	3.63631236075631	0.612020659231984	5.94148629773293	2.82449350166021e-09	3.56473244545692e-07
g19149_i3	2543.92648468283	3.47490897452055	0.584912019098154	5.94090882228465	2.83446241301638e-09	3.57352446634249e-07
g32204_i5	102.267512762229	-4.505768677	0.758976910259566	-5.93663472	2.90931866098577e-09	3.66401747215408e-07
g59465_i0	242.885913696292	2.632143308	0.443414985697063	5.93607206061876	2.91931529381522e-09	3.6727208285214e-07
g41766_i0	459.415479730628	4.21016652982988	0.709290997076031	5.93573941751101	2.92524100705845e-09	3.67628968547047e-07
g6770_i5	294.317899938293	2.05238221915847	0.34582411100149	5.93475745000794	2.94280220508226e-09	3.68668064879642e-07
g29733_i1	301.960133261086	-5.728377017	0.965191095974116	-5.934966703	2.9390514011225e-09	3.68668064879642e-07
g16982_i12	756.126058535696	2.345073596	0.395134665095464	5.934871837	2.94075126862402e-09	3.68668064879642e-07
g13477_i5	303.96173554202	2.45618335794785	0.41393472652678	5.93374558969009	2.96100537825504e-09	3.70558458556935e-07
g16346_i0	74.443380768056	8.12082838902836	1.36867157627773	5.93336526437841	2.96787566867157e-09	3.70940742151274e-07
g6946_i5	205.060670956943	-3.297505873	0.555768944625337	-5.933231614	2.97029363999332e-09	3.70940742151274e-07
g24298_i0	664.192282028798	2.35681590414472	0.397302306950385	5.93204686435168	2.99181194720608e-09	3.73236380592017e-07
g39397_i0	197.616392901685	4.41038353543928	0.744157082503473	5.92668354455755	3.09113847737487e-09	3.85223826959468e-07
g20740_i3	63.9179738272658	3.54348339866824	0.598228209747862	5.92329706444592	3.15550069601897e-09	3.92833430790797e-07
g55127_i0	579.374503576378	2.96256760094493	0.500304605711344	5.92152773955116	3.1896448934609e-09	3.96669171734958e-07
g22175_i10	1135.94561986259	3.04067038407825	0.513593585062051	5.92038232664235	3.21194044743324e-09	3.99024927359937e-07
g110527_i0	173.703311104011	4.95941469171949	0.837724948803251	5.92009907166352	3.2174773864748e-09	3.99295989232441e-07
g72830_i0	254.872267665296	2.51184401547837	0.424448181101788	5.91790500540747	3.26068191449359e-09	4.04236247262021e-07
g32510_i1	256.330278152645	2.95730402932145	0.499816491196308	5.91677962094279	3.28306109258982e-09	4.06587130981774e-07
g41408_i0	59.2865935516088	9.64546279238041	1.63031592973967	5.91631512422296	3.29234151998758e-09	4.07312612951976e-07
g11532_i1	245.979539800877	2.87842142092194	0.486564525878102	5.91580616307212	3.30253965122815e-09	4.08150004206923e-07
g43396_i0	227.339761264719	3.05513730157429	0.516462339460352	5.91550838879479	3.30852045260573e-09	4.08464992890476e-07
g80645_i0	767.482244068317	2.31156012749831	0.390944693919484	5.91275483067276	3.3643276478201e-09	4.14924446298095e-07
g28807_i4	384.120811440347	3.9192741364654	0.66287325964993	5.91255429210586	3.36842763506581e-09	4.1500004819847e-07
g41068_i0	288.601715319016	2.61191995294831	0.441810822480828	5.91185145325781	3.38283552734254e-09	4.16033559275437e-07
g7720_i4	320.25842926406	-1.978897449	0.334736639340155	-5.911804136	3.38380766446488e-09	4.16033559275437e-07
g10734_i7	452.215018517018	1.73762165708199	0.293942633313663	5.91143121191201	3.39147893587973e-09	4.16116983582258e-07
g4589_i7	1154.77013417399	3.14766323671363	0.532468321962389	5.91145633812179	3.39096154313455e-09	4.16116983582258e-07
g2214_i10	346.635682341027	2.21195086477851	0.374390818602549	5.90813330581887	3.46005986086838e-09	4.24094298950967e-07
g15043_i3	1240.768152	2.35216243033781	0.398180513385765	5.9072766026071	3.47809501529623e-09	4.25866255298832e-07
g81112_i1	4151.75839085243	3.23363011902627	0.547498316312537	5.90619189626944	3.5010613788839e-09	4.2823773786895e-07
g49824_i0	1234.83440738534	6.45297683275947	1.09268204052772	5.90563090946654	3.51299694009909e-09	4.29256486477365e-07
g95406_i0	519.227563806341	3.01135064768573	0.510017392515231	5.90440775526257	3.53915828336184e-09	4.3200962454977e-07
g7712_i0	304.122615159441	6.18390805746388	1.04740671978527	5.90401793367493	3.54753573636049e-09	4.32588543163122e-07
g20898_i4	1423.65301537453	1.80826192372944	0.306308100156229	5.90340876655614	3.56066569730453e-09	4.33745207061414e-07
g3091_i9	686.449159096404	2.55053529831797	0.432203833061235	5.90123248156527	3.6079607680606e-09	4.39057099028593e-07
g86436_i0	37.7495011085137	-8.435563435	1.42954920717242	-5.900855593	3.61621320160708e-09	4.39611846757983e-07
g24963_i2	1868.48045767236	2.72958575285611	0.462597767110051	5.90055972364161	3.62270449947821e-09	4.39951585000918e-07
g2446_i8	224.116597049482	-2.650912367	0.449309988486387	-5.899963133	3.63582805637288e-09	4.41095250052152e-07
g8428_i7	594.098316416533	2.44405956760315	0.414280335368906	5.89953072579894	3.64536887903271e-09	4.41802374510386e-07
g65184_i1	74.1853005713875	-9.410188277	1.5953061975003	-5.898672174	3.66438463380774e-09	4.43655211401825e-07
g26689_i0	687.531524272797	-2.453751917	0.416227412754302	-5.895219395	3.74183876173853e-09	4.5257235608694e-07
g40804_i0	14507.771972386	2.84817096491445	0.483171874511659	5.8947366665187	3.75279371634583e-09	4.53436539448917e-07
g23532_i3	1163.8153717349	2.80650021602128	0.476145155338861	5.89421142807587	3.76474883806593e-09	4.54419693928578e-07
g16196_i0	211.799171316175	5.0282707082258	0.853132037691585	5.8938950667371	3.77196752117798e-09	4.54829729043036e-07
g39717_i5	1441.05059372127	2.61577466813084	0.443831207453863	5.8936249281271	3.77814216408409e-09	4.55113169550915e-07
g46631_i0	509.912462238438	2.90876788726512	0.493604833978162	5.89290802487119	3.79457638740945e-09	4.56630651335843e-07
g17384_i5	144.338827782084	2.21841223305985	0.376514788111906	5.89196574239338	3.81628305203425e-09	4.58778900156368e-07
g37232_i0	1018.7230980475	4.35447324426477	0.739205736713318	5.8907460102052	3.84456067715056e-09	4.61711951998382e-07
g5507_i7	143.218778108583	-2.304368586	0.391226617879415	-5.890111973	3.85934032239966e-09	4.63019686623058e-07
g13083_i6	90.0680057398499	-3.67627302	0.624320527916887	-5.888438479	3.89861620595663e-09	4.67260734275652e-07
g11922_i0	357.116909585647	2.73503207320948	0.46450322995555	5.88807977389352	3.90708528546004e-09	4.67694744836435e-07
g28138_i0	263.532785085138	3.36032923798638	0.570712704385462	5.88795240085773	3.91009688870429e-09	4.67694744836435e-07
g62415_i0	950.209972425307	2.47720928936368	0.420852897978226	5.8861642660991	3.95261474346524e-09	4.7230571393451e-07
g79282_i0	1340.66219070725	1.84565554163972	0.313608373509619	5.88522404865923	3.97515118797649e-09	4.74522210116182e-07
g23417_i0	5052.21307706857	2.72710537927458	0.463450939585883	5.88434534561822	3.99632620034676e-09	4.76571910228527e-07
g69811_i0	452.225901644803	2.66584810534662	0.45319384251253	5.88235729454537	4.04464030020452e-09	4.81850671359901e-07
g21589_i7	981.955617150694	2.66069073806645	0.452602825374503	5.87864367807443	4.13641686570793e-09	4.92291516855363e-07
g14142_i1	462.415572134371	-3.508503296	0.596850243362298	-5.878364523	4.1433970874824e-09	4.92629631338293e-07
g11148_i2	1056.69757448683	-3.480677805	0.592180150694192	-5.877734674	4.15918849846317e-09	4.94013632690714e-07
g17246_i0	416.376203183083	2.13258792617929	0.362839265278626	5.87750039825944	4.16507714109242e-09	4.94219831375846e-07
g13820_i1	1583.43835828422	1.9384445090315	0.32985341585494	5.8766846600854	4.18564449949177e-09	4.96165631934775e-07
g15025_i3	173.114329874504	6.26910869361578	1.06684180774736	5.87632453854898	4.19475573031779e-09	4.967509039682e-07
g13918_i8	396.887888605023	1.7359891134094	0.295430956727879	5.87612460331438	4.19982250847794e-09	4.96856536803175e-07
g5913_i0	821.304725251206	2.27562869346959	0.387347071584051	5.87490873278952	4.2307637135322e-09	5.00019972792772e-07
g36279_i0	123.321041826151	6.40296938009584	1.09033317138664	5.87248883930848	4.29300617746467e-09	5.06872854369822e-07
g30459_i1	441.434882330113	3.69885468992374	0.629954904935956	5.87161820781408	4.31561709293196e-09	5.09037515062641e-07
g21551_i6	1973.44978326187	-4.900518385	0.834687939381158	-5.871078464	4.32969276138859e-09	5.1019213297416e-07
g24123_i6	593.798010564145	2.33664257976874	0.398153263199561	5.86870131615014	4.3922186252587e-09	5.1704797968995e-07
g56312_i2	623.150161721339	3.41696069433544	0.582327580668501	5.86776379441419	4.41711902135928e-09	5.18952619158986e-07
g33724_i2	120.456596216933	-3.71888835	0.633765697696818	-5.867923056	4.41287939028666e-09	5.18952619158986e-07
g23478_i1	943.143005136991	2.45876192792715	0.41909245451536	5.86687233672691	4.44092335487551e-09	5.2123476544098e-07
g32640_i0	2531.98166329445	1.7989572907504	0.306669654803391	5.86610791962357	4.46143474594775e-09	5.23126300348991e-07
g11058_i15	448.200666189649	1.9066395218576	0.325114056895247	5.86452502258901	4.5042017149599e-09	5.27621124905745e-07
g16442_i5	835.761128819689	3.76604864498353	0.64223785038811	5.86394688931473	4.51992106464029e-09	5.28941873733627e-07
g23478_i3	980.126208950259	2.57793369994624	0.43971582643951	5.86272666330985	4.55327425965663e-09	5.32321594045948e-07
g27420_i3	814.017838191087	2.15583715687428	0.367771971911514	5.86188541141188	4.57640807207764e-09	5.34501109215161e-07
g32082_i0	130.504948226265	3.05791536811697	0.52176939637016	5.86066448011373	4.61018636881087e-09	5.3787996448159e-07
g9366_i4	530.279216730248	2.52348590300499	0.430591252913359	5.86051362151742	4.61437682739596e-09	5.3787996448159e-07
g1819_i5	289.765896395401	-2.719985042	0.464242208146855	-5.85897834	4.65723429349906e-09	5.41814352108013e-07
g17993_i10	109.609950534749	4.45572125795241	0.760482927600785	5.85906809507161	4.65471815784525e-09	5.41814352108013e-07
g33834_i0	1645.78313553001	-2.875386665	0.490809109049376	-5.858462307	4.67172616986749e-09	5.42969549199814e-07
g21690_i0	353.361934470347	3.21944976965759	0.549844973981602	5.85519541325355	4.76449464324647e-09	5.53211283386668e-07
g24744_i0	48.5215965274921	9.35611756788951	1.59851200629012	5.85301676250998	4.82735450175037e-09	5.59141848586266e-07
g2850_i2	430.132938446286	-1.826920844	0.312138788909614	-5.852911939	4.8303992061336e-09	5.59141848586266e-07
g110074_i0	171.432361532099	9.26959061076819	1.58379396928918	5.8527755443648	4.83436370675103e-09	5.59141848586266e-07
g61677_i1	132.418872283618	-3.734340236	0.638034740586234	-5.852879159	4.83135169972602e-09	5.59141848586266e-07
g15446_i4	385.545278935867	-1.779708996	0.30411314774816	-5.852127768	4.85323554494578e-09	5.6077958752056e-07
g14677_i9	1383.70695253907	1.5447044766243	0.264058194896782	5.84986380456061	4.91975686922621e-09	5.67643994361615e-07
g30459_i2	443.746160834205	3.47794913174745	0.594543392740685	5.84978182284567	4.92218228259857e-09	5.67643994361615e-07
g76454_i0	728.009657270062	2.38580185730491	0.407959931288077	5.84812790259099	4.9713624361136e-09	5.72563436127842e-07
g5390_i17	780.387528593408	1.70515054633071	0.291577203875881	5.84802420650333	4.9744617688355e-09	5.72563436127842e-07
g25269_i5	196.597850116219	5.21125019155885	0.891576834131206	5.84498160120651	5.06624258805571e-09	5.81440496986367e-07
g12127_i0	613.207667962359	2.49033156074117	0.426051802969353	5.84513794657102	5.06148650332481e-09	5.81440496986367e-07
g139026_i0	2089.95604812059	4.20450408613561	0.719333898353873	5.84499645541135	5.0657905306871e-09	5.81440496986367e-07
g24695_i1	1105.30900896248	1.81671982762489	0.310845017488617	5.84445535689313	5.08228310960249e-09	5.82719500969394e-07
g44826_i0	1176.20997772272	2.29719972845803	0.393181717401946	5.8425904023142	5.13952787270182e-09	5.88715852013219e-07
g25269_i2	168.963208152096	4.41362930974111	0.755936312234221	5.83862587139957	5.26331111710021e-09	6.02315105087081e-07
g45809_i2	1874.01451038121	2.10340657343357	0.360419813955562	5.83599039783341	5.34719754324164e-09	6.11326962931182e-07
g69560_i0	89.4202817436421	3.61070492827703	0.619099133629895	5.83219186094929	5.47039650884788e-09	6.248116795624e-07
g9366_i7	475.25369597092	2.42419377249909	0.415685875374296	5.8317925051369	5.48350821975237e-09	6.25708770149193e-07
g5285_i3	222.714824793176	-2.408040529	0.41304468829502	-5.829975781	5.5435421080551e-09	6.31953180505814e-07
g6906_i7	170.586087381689	2.26033166923033	0.387885875920342	5.82731109728399	5.63275515728978e-09	6.41508825157594e-07
g14975_i5	420.926416724151	2.78870736244279	0.478702109755816	5.82555895537059	5.69217600467294e-09	6.47656438833791e-07
g7537_i4	62.9543698562055	3.1831396871228	0.546622276583297	5.82328935992007	5.77005254579282e-09	6.55890194541535e-07
g4922_i2	625.829984111796	1.76711873074124	0.303472787235746	5.82298909512598	5.78043283593813e-09	6.56443161771317e-07
g45809_i1	1171.18717410558	2.25106419375041	0.387112125345503	5.81501856016859	6.0627158901463e-09	6.87843726358314e-07
g13755_i2	248.331619724989	2.9894021416985	0.514162824786474	5.81411568006684	6.09552527799928e-09	6.90907471843625e-07
g73471_i0	847.911627266951	1.79097063371308	0.308124175123798	5.812496319	6.15480376106643e-09	6.96962716288829e-07
g79182_i0	1167.84987791419	2.54236091841297	0.437411028574624	5.81229267743356	6.16229786042274e-09	6.97148020494631e-07
g59622_i0	253.004900468414	5.1053377390023	0.878674470627508	5.81027207420322	6.23713952396974e-09	7.04944846444193e-07
g125258_i0	725.85902184929	2.97902114993484	0.512923830403408	5.80792112464707	6.32533006278038e-09	7.14234186045298e-07
g1318_i4	162.045407465911	2.50563654314098	0.431469005021429	5.80722256750873	6.35176777473404e-09	7.16539611319618e-07
g10073_i0	1533.29771756783	2.02678469324345	0.349063103513688	5.80635613687533	6.38470821171222e-09	7.19573544610529e-07
g2438_i3	403.801377736742	-2.802659939	0.4827231713232	-5.805936209	6.40073298480804e-09	7.20697100713287e-07
g79278_i0	317.864768277824	2.78981864636842	0.480534998153504	5.80565132006727	6.41162682947007e-09	7.21241356788801e-07
g13369_i0	384.620083451416	2.35975516468306	0.406489357907885	5.8052077349041	6.42862495852897e-09	7.22470605112716e-07
g53608_i0	1095.08022661796	2.67771608165599	0.461314942014868	5.80452926575635	6.45470863474593e-09	7.24717635335521e-07
g57803_i0	70.3566180258896	-4.791006249	0.825461617755328	-5.804032733	6.47386299807106e-09	7.26183158202101e-07
g10779_i8	201.025395146879	3.08227250245149	0.53107334968727	5.80385459798827	6.48074822829618e-09	7.2627096953149e-07
g5285_i2	159.975768272358	-2.224420807	0.383293823058882	-5.80343505	6.4969926635278e-09	7.26712282133988e-07
g35274_i0	48.7179423315278	8.39631283145175	1.44676407795863	5.80351209942872	6.49400643336199e-09	7.26712282133988e-07
g24222_i1	533.679302780874	-2.194376692	0.378126969018688	-5.803280039	6.50300452444836e-09	7.26712282133988e-07
g51055_i8	2911.28779563479	4.7495839296374	0.81884385885542	5.80035360621299	6.61752243679656e-09	7.38815961813233e-07
g12298_i4	459.163529650879	1.75303788837415	0.302239255734475	5.80016611050101	6.62492604899933e-09	7.38949342826248e-07
g9818_i2	1393.44391518512	-3.642797792	0.628191382922159	-5.798866223	6.67647648742699e-09	7.44002034339547e-07
g47538_i0	2305.10212950728	2.40036510368402	0.414003864917672	5.79792921537424	6.71387771901674e-09	7.4747001202157e-07
g140521_i0	150.004175475768	-5.281334021	0.911141944887404	-5.796389959	6.77576083849525e-09	7.5365457984362e-07
g6770_i1	283.636509209159	2.05388182082339	0.354359559478722	5.79603898324274	6.78994868419449e-09	7.54527500187417e-07
g61132_i0	443.937692018957	2.38588872796959	0.411668227189611	5.79565915071379	6.80533558637715e-09	7.55531911825643e-07
g24039_i1	47.5548853326095	5.11135382059454	0.88204755430701	5.79487329865149	6.83727795489112e-09	7.58370734877365e-07
g2256_i4	1087.76837599563	1.75608848278294	0.303169948268705	5.79242267517388	6.93782709940589e-09	7.68806847680347e-07
g52655_i2	313.474493047511	2.1087965998838	0.364116316029536	5.79154656643496	6.97412164739436e-09	7.72109873249295e-07
g19568_i0	554.221718886447	-3.295656384	0.569134450016181	-5.790646453	7.01160292055219e-09	7.74817929421169e-07
g105844_i0	23000.4047768772	2.44961321619209	0.423027484742525	5.79067153918626	7.01055567782446e-09	7.74817929421169e-07
g9366_i6	478.131212038041	2.38241929053011	0.411442334304431	5.79040874478251	7.02153390235426e-09	7.75195580570306e-07
g9608_i2	124.025434683592	5.18178478578074	0.895024789706379	5.78954331251615	7.05780561335342e-09	7.78477921471404e-07
g28138_i1	149.565501623379	3.31840635122154	0.573198170552988	5.78928287230947	7.06875672117288e-09	7.78963900383027e-07
g52916_i0	1263.15411987431	2.37158670790519	0.409667228769879	5.78905643740756	7.07829138634942e-09	7.79293035203506e-07
g3651_i6	1756.36224785142	2.16747773225654	0.374450584223249	5.78842128595606	7.105102980839e-09	7.81521928060603e-07
g2008_i6	183.037355061154	2.01338559207901	0.34789169796483	5.78739189195183	7.1487665833993e-09	7.85598620643291e-07
g45809_i0	1915.38702801073	2.30231510200424	0.397862475254692	5.78671084909531	7.17779755616927e-09	7.8806125309034e-07
g67290_i0	102.824236380557	8.58981175641505	1.4846014172381	5.785938001	7.21088081189584e-09	7.90963842347439e-07
g139630_i0	1439.40692254701	2.84071167400683	0.491117281293716	5.78418186899012	7.28660768781855e-09	7.9853437141624e-07
g14863_i4	2312.06236202405	3.13344709029387	0.541766042630938	5.78376428887485	7.30472781955751e-09	7.99742618708015e-07
g8120_i0	575.192798157906	-2.174461092	0.375968982209832	-5.783618316	7.31107238773859e-09	7.99742618708015e-07
g50958_i0	366.389731598582	3.28246296357513	0.567669259504335	5.78235109373588	7.36637652619865e-09	8.0505228272636e-07
g21693_i5	393.926622604272	-3.311184153	0.572890521556185	-5.779785191	7.47960630658135e-09	8.166769403408e-07
g7324_i3	3234.9715646489	1.43612054556182	0.24853706985163	5.77829515097747	7.54613464357813e-09	8.23185763951245e-07
g5582_i1	112.863559158676	5.20317427421529	0.90068778484603	5.77689001867029	7.60939890487195e-09	8.29326924234826e-07
g53891_i0	1051.58664642083	2.48424650937276	0.430079101647886	5.77625487928651	7.63816419904587e-09	8.31700342163994e-07
g54746_i1	745.479384771134	3.19140627526854	0.552588697184303	5.77537378439016	7.67824389972363e-09	8.35300292030812e-07
g15499_i1	59.6314337533503	-3.608682412	0.624962005997207	-5.774242878	7.72998692132497e-09	8.40161336488192e-07
g29849_i0	486.360779788975	2.95546778485707	0.511894288192856	5.77359008105126	7.76000893469852e-09	8.41886694033008e-07
g22175_i0	645.913652053055	3.17651545855386	0.550175975338948	5.77363534748477	7.75792348795748e-09	8.41886694033008e-07
g50304_i0	32.598486041509	8.78385338785679	1.52165646321008	5.77256010159244	7.80760817339895e-09	8.46279307057289e-07
g5281_i14	2321.41831472762	4.16230480429002	0.721675930478951	5.76755386801892	8.04303808497359e-09	8.71004672106503e-07
g10296_i4	339.716621236966	-1.984770171	0.344146932732029	-5.767217378	8.05910750981021e-09	8.71951473793229e-07
g37964_i1	144.741546574183	5.72494640353657	0.99276069851003	5.766693234	8.08420076357250e-09	8.73871997889025e-07
g28482_i0	916.43086845671	1.82557893104107	0.316659711463793	5.76511272179885	8.16032818454185e-09	8.81300633897517e-07
g73227_i0	154.747939818135	2.72085347761539	0.47200212935675	5.76449407404879	8.19031556551037e-09	8.83737277165595e-07
g36552_i2	1951.4030630286	3.69930061605255	0.641937445224976	5.76271199564636	8.27729738287477e-09	8.92313651019437e-07
g19382_i5	643.134479196176	1.57765778757482	0.27393377445541	5.75926714663518	8.44799096915658e-09	9.09890676201992e-07
g29781_i2	76.5758913381217	5.12357043874981	0.889663317432286	5.75899931845821	8.46140440863549e-09	9.10305350839043e-07
g15809_i8	1956.02066946033	1.45342919038696	0.252380313699145	5.75888495058909	8.4671385162991e-09	9.10305350839043e-07
g13782_i4	1450.70388608544	2.29440280641507	0.398501124675861	5.75758175910126	8.53274452724028e-09	9.16530737513515e-07
g23812_i5	1177.43084505755	3.30485048739239	0.574205261617381	5.7555210798374	8.63749422948292e-09	9.26945661161118e-07
g884_i18	429.188502425376	2.93902185829095	0.510928845108521	5.75231147434376	8.80314139782411e-09	9.43680853267403e-07
g15704_i2	567.053824180823	1.83745906943812	0.319436247903838	5.75219337659907	8.80929493992375e-09	9.43680853267403e-07
g17583_i2	325.44474816567	2.51918243387982	0.438122304968582	5.7499524797316	8.92685360143443e-09	9.55414167734818e-07
g91291_i1	36.6220187918602	-8.391537916	1.46002160687881	-5.74754365	9.05492282812339e-09	9.68250301407257e-07
g21982_i5	103.392844555594	5.42687655889638	0.944507195280609	5.74572283410088	9.15291298289778e-09	9.76097478267559e-07
g18340_i1	1868.47674936021	-4.407919272	0.767154235292245	-5.745805823	9.14842445653924e-09	9.76097478267559e-07
g3592_i2	234.801508599779	2.58932668166935	0.45064491399452	5.74582470867702	9.14740331959807e-09	9.76097478267559e-07
g97092_i0	728.121762435034	3.68244691322592	0.640921566042754	5.7455500147428	9.16226691836516e-09	9.76220264120243e-07
g9818_i12	2446.20179722327	-3.083719207	0.536859584238901	-5.743995818	9.24680723231441e-09	9.84346615336912e-07
g32204_i4	98.666408391454	-4.5255888	0.787985797043561	-5.743236511	9.2883848788037e-09	9.87889041971353e-07
g17826_i2	458.14463411719	3.30192099503204	0.575143550980817	5.74103802329198	9.40979576835754e-09	9.99908422835093e-07
g40805_i0	1047.70760455598	4.15498349797421	0.723804769674999	5.74047543212498	9.44111176115386e-09	1.00234119102762e-06
g27165_i2	215.885475262224	-3.144810341	0.547938029531513	-5.739354035	9.50383554269279e-09	1.00810114374157e-06
g12995_i2	980.121096255875	2.58782161221041	0.451147530404015	5.7360872836718	9.68887435455504e-09	1.02681361748265e-06
g84440_i0	467.884061775223	2.87730995344288	0.501686604214029	5.73527363352793	9.73550394830404e-09	1.03083742607069e-06
g12032_i4	567.459744280684	2.04451143620136	0.356490404338394	5.7351093081895	9.74494773347361e-09	1.03092018626811e-06
g93842_i0	794.418155919157	1.78401748806531	0.311237607863066	5.73201130902606	9.92466534538797e-09	1.04900010782949e-06
g33438_i0	465.059375083292	2.00829418918025	0.350516082807897	5.72953507038053	1.00706268145892e-08	1.06343853273451e-06
g18113_i3	189.915410223975	-3.805976273	0.6642897618184	-5.729391737	1.00791391342575e-08	1.06343853273451e-06
g12016_i4	883.411541690914	2.62834808121658	0.458782909188534	5.72895813809943	1.01049325041362e-08	1.06521562183106e-06
g50660_i0	584.361658260144	2.10494532804038	0.367454734397559	5.72844797194252	1.0135362738773e-08	1.06653409459976e-06
g2008_i20	187.613323091855	1.99915858463321	0.348983982149436	5.728511012	1.0131597748026e-08	1.06653409459976e-06
g41939_i2	1246.94999167754	2.95060285293886	0.515210069087362	5.72698988233192	1.02228263067563e-08	1.07383887914589e-06
g16726_i0	481.956834359936	-1.966915451	0.343445145273166	-5.727014863	1.02213217121366e-08	1.07383887914589e-06
g13322_i11	269.983900011301	3.48607690411881	0.608889514263876	5.72530290381719	1.03249353265507e-08	1.08360833593836e-06
g85247_i0	152.528012691246	-4.209244965	0.735275453829918	-5.724718461	1.03605409701211e-08	1.08638715684404e-06
g18113_i1	1379.3375205842	-3.791067097	0.662249103251539	-5.72453338	1.03718414484687e-08	1.08661473428526e-06
g49628_i0	2440.18182285894	1.60465595857223	0.280406198673382	5.72261228947131	1.04898467216647e-08	1.0980110973898e-06
g25640_i0	828.667908886737	2.24615806506732	0.392550771594158	5.72195554716558	1.05304863991649e-08	1.10129640449052e-06
g66862_i0	84.4851588880682	10.1567315545278	1.77555929853903	5.72029983052942	1.0633623689921e-08	1.1111063124076e-06
g34257_i1	60.0280801202849	-5.401484059	0.944693445256619	-5.717710953	1.07968596112133e-08	1.1271732015517e-06
g6819_i5	142.526645151692	-4.377172837	0.765632297213561	-5.717069216	1.08376980364871e-08	1.13044504304512e-06
g10134_i7	2160.17001635808	-2.619746301	0.458432818803702	-5.714569711	1.09981957074109e-08	1.14618149205062e-06
g17418_i2	84.9778858730291	6.74899017062783	1.18105548552996	5.71437180836548	1.10110015899668e-08	1.14651211131085e-06
g110950_i0	892.099542037898	3.14358235890642	0.550189915414897	5.71363136769937	1.10590427602737e-08	1.15050779289442e-06
g10761_i0	387.212336410094	2.61125651392847	0.457171495330787	5.71176580473175	1.11809888878758e-08	1.16217835065646e-06
g26574_i1	74.6834527540718	-6.506707163	1.13942342753976	-5.710526048	1.12627496684999e-08	1.16863547432157e-06
g6946_i3	830.154347837187	-2.760875805	0.483471260199193	-5.710527248	1.12626702816269e-08	1.16863547432157e-06
g19149_i1	2473.07594889569	3.36506510999856	0.589469280714736	5.70863524205772	1.13885664656372e-08	1.18066101859002e-06
g5819_i2	433.087172784505	2.03696851691492	0.356856484119265	5.70808884681537	1.14251780090322e-08	1.18342570545427e-06
g32510_i0	298.294016270247	3.13410744639835	0.549178040465616	5.70690598579128	1.15048285674415e-08	1.1906397105439e-06
g35554_i0	3312.28315326153	2.27875179	0.399368901030041	5.7058819152811	1.15742222119746e-08	1.19678061019631e-06
g9332_i14	547.640144935915	2.59860657519701	0.45553675889707	5.70449370867164	1.16689403712584e-08	1.20146794965252e-06
g25886_i9	129.635234412768	-3.094352263	0.542402463400696	-5.704900829	1.16410845411431e-08	1.20146794965252e-06
g22835_i3	262.255462781859	2.88855547409298	0.506366327291862	5.70447780274311	1.16700299947764e-08	1.20146794965252e-06
g40299_i0	2025.41220553441	1.98548646833221	0.348031915375347	5.70489768500368	1.16412993978616e-08	1.20146794965252e-06
g10683_i1	1065.31022746351	1.80448569850701	0.316322280371994	5.70457982404824	1.16630428193075e-08	1.20146794965252e-06
g65288_i0	8292.56266800062	1.38581641741466	0.242963622988365	5.70380207691019	1.17164115099482e-08	1.20520051810283e-06
g102426_i0	507.883105628655	2.02674456049819	0.355359250749694	5.7033679472883	1.17463044285193e-08	1.20723201662849e-06
g103266_i0	2174.00322868637	2.91237519290383	0.51081218914104	5.70145986101303	1.18785708043689e-08	1.21977241217529e-06
g39115_i1	29.0389358966722	8.61692767377478	1.51164549667822	5.70036274557107	1.19552757073235e-08	1.22659067502707e-06
g27127_i2	553.103989248798	1.47983919092687	0.259630498380831	5.69978950915164	1.19955447877175e-08	1.22966215966012e-06
g42285_i0	1829.66252811166	2.19106228592269	0.384436467078175	5.69941322834273	1.20220496237097e-08	1.23131860061634e-06
g16726_i1	482.374039708729	-1.863738624	0.327066305366088	-5.69835105	1.20971758256218e-08	1.23754005384012e-06
g41322_i0	889.421529342617	2.26408011183956	0.397328280577918	5.69826066381793	1.2103589684154e-08	1.23754005384012e-06
g5404_i2	212.50873912595	-2.078250902	0.364786041645634	-5.697177701	1.21806951918673e-08	1.24435472752352e-06
g10134_i2	398.955607270058	-2.812055327	0.493658162953402	-5.696361446	1.22391267022002e-08	1.24925165123127e-06
g113543_i0	2673.85223388027	3.97808764701231	0.698386463994985	5.6961121844436	1.22570242635251e-08	1.25000641448087e-06
g13539_i1	4174.21893836573	2.26138304364701	0.397017811559855	5.69592340142674	1.22705962547429e-08	1.25031912899141e-06
g12491_i4	944.075702042532	3.37786622047004	0.593144964710052	5.69484092665484	1.2348699913057e-08	1.2572011731844e-06
g3582_i0	212.100228623254	-2.269478281	0.398631610165752	-5.693171899	1.24700724756509e-08	1.26847282531378e-06
g16655_i0	136.114392428405	4.18904981505638	0.735894802726167	5.69245739953291	1.25223848411637e-08	1.27270632748613e-06
g9563_i11	1772.08720292386	3.46472615619952	0.608734007032382	5.69169147143641	1.25786993709535e-08	1.27625006558794e-06
g4978_i33	292.765145273236	3.8995132600655	0.685108048412695	5.69182228861587	1.25690637012302e-08	1.27625006558794e-06
g7959_i5	118.208454930344	-7.590959968	1.33385819860674	-5.690979728	1.26312505277969e-08	1.28049033246611e-06
g32204_i0	164.265458762269	-4.478058467	0.78690353666777	-5.690733691	1.26494661013755e-08	1.28124558177796e-06
g41248_i1	246.689334588054	2.44825769310341	0.430353292130898	5.68894844740432	1.27824047388658e-08	1.29360979387021e-06
g25714_i0	574.836799396416	1.78187360948033	0.31334767372868	5.68657041003983	1.29615959980656e-08	1.31062989474408e-06
g93399_i0	1026.39501413028	3.31802627550671	0.583911168628216	5.68241618549917	1.32805002007142e-08	1.34173637596588e-06
g3135_i4	423.709317494775	3.81777356655961	0.672310281085517	5.67858870222156	1.35810600928783e-08	1.37093832560968e-06
g73920_i0	448.475097538612	2.46266251327546	0.433815711002492	5.67674810021188	1.37279395680549e-08	1.38341828937552e-06
g12864_i7	3183.87749809642	1.74614061107686	0.307594198786235	5.67676704556563	1.37264199034556e-08	1.38341828937552e-06
g11557_i9	825.436734538568	2.11894206796596	0.373314067244959	5.67603059698142	1.37856131551818e-08	1.38786599739206e-06
g20059_i6	540.665889403702	3.83177593919739	0.67509465578597	5.6759091578592	1.37953978096258e-08	1.38786599739206e-06
g3872_i0	426.180313965577	3.40969386612467	0.600759262901296	5.67564093753288	1.38170329066604e-08	1.38886854252811e-06
g14395_i6	2170.30360217193	-4.279970083	0.754202708803816	-5.674827249	1.38828682251984e-08	1.39430858983439e-06
g5281_i10	1269.17209476326	3.23586467357318	0.57024119347968	5.67455440009086	1.3905012529176e-08	1.39535511057955e-06
g17940_i6	64.302424531979	6.61390821132568	1.1657158505307	5.67368815334773	1.39755443410278e-08	1.40125141887371e-06
g18340_i5	3801.99599961523	-4.076062517	0.718515365124391	-5.672895411	1.40403957741168e-08	1.40656873961342e-06
g25886_i8	148.496318779782	-3.184737108	0.561540004310626	-5.671434062	1.41607104398089e-08	1.41742875717697e-06
g688_i2	9910.8936802609	2.16020473822212	0.380912811795904	5.67112649227344	1.41861603253528e-08	1.4187829285391e-06
g46084_i0	233.611177648261	3.04549681701522	0.537052692585152	5.67075979519895	1.42165607752416e-08	1.42062952485693e-06
g6126_i12	445.48522802845	1.9455079053491	0.343089744248382	5.67055103792504	1.42338957312846e-08	1.42116851221737e-06
g14004_i0	725.689857599773	2.44051003329182	0.430396575397947	5.67037512098072	1.42485196060951e-08	1.42143613780369e-06
g115649_i0	513.799087323742	2.6153139755318	0.461403804396342	5.66816734195211	1.44332966086899e-08	1.4374597176457e-06
g18620_i2	2506.79439470501	1.71270005831327	0.302154817668577	5.66828644841226	1.44232690329447e-08	1.4374597176457e-06
g4414_i4	789.981862680434	4.82909868444293	0.852018253549691	5.66783477269867	1.44613314894208e-08	1.43784536832242e-06
g100022_i0	1583.1694312571	1.50168730386072	0.264948787484361	5.66783987999704	1.44609005553656e-08	1.43784536832242e-06
g18113_i5	671.525085111825	-4.149718891	0.732201852195561	-5.667452053	1.44936593864347e-08	1.4387358132855e-06
g18503_i0	1589.92957883103	-2.765609916	0.487990355076535	-5.667345445	1.45026769936058e-08	1.4387358132855e-06
g5272_i16	624.950070049289	5.53941773477419	0.977435126580476	5.66729963363774	1.45065536486682e-08	1.4387358132855e-06
g53991_i0	721.042199573656	2.62585085005645	0.463510126746971	5.66514235295208	1.46902527004458e-08	1.45574166102486e-06
g19382_i6	486.084587254022	1.75878275471362	0.310490663271956	5.66452703015136	1.47430621774758e-08	1.459759402654e-06
g15764_i4	131.132328351479	-3.414585899	0.602832149455239	-5.664239876	1.47677699944479e-08	1.46099033925122e-06
g10482_i5	581.722437950573	-3.098376371	0.547053087201313	-5.663758132	1.48093113433261e-08	1.46388320615832e-06
g8729_i0	874.00641347232	-4.900906392	0.865843840816135	-5.660265929	1.51138605895808e-08	1.49274772133475e-06
g4395_i3	338.038857534927	4.00825635920831	0.708872494732292	5.65441089757903	1.56381696104522e-08	1.54325134164043e-06
g5913_i7	436.25596169707	2.377068621	0.420406395413371	5.65421612732773	1.56559111591214e-08	1.54372212981912e-06
g30363_i2	275.275594759064	2.27215988659835	0.402070951806864	5.65114161166706	1.5938571185322e-08	1.57029231047179e-06
g46524_i0	85.0911287133482	3.38717078047112	0.599403879730116	5.65089899317336	1.59610864672814e-08	1.57120987991483e-06
g4955_i15	718.742922648644	6.13503654249734	1.08575656849442	5.65047149657547	1.60008338463164e-08	1.57382085899628e-06
g9018_i1	26.3430449475802	8.47637083064571	1.50023435388025	5.65003114928157	1.60418765537361e-08	1.57655482755272e-06
g80465_i0	951.183416246892	2.32147851429709	0.411128845100481	5.64659605367683	1.63655746131102e-08	1.60704001403028e-06
g47974_i0	881.178246638775	1.92842222864527	0.341551578756094	5.64606445582377	1.64162319555422e-08	1.61041347301123e-06
g7173_i3	486.681761667815	2.27129615642387	0.4022875604477	5.6459517512701	1.64269914147548e-08	1.61041347301123e-06
g2003_i5	2346.44402435944	2.26424763809827	0.401077860371858	5.64540669484717	1.64791225283415e-08	1.61419447620415e-06
g14199_i0	35.1853849531699	8.89274456747287	1.57539479857717	5.64477207586596	1.65400221783781e-08	1.61882746672491e-06
g57199_i0	579.360479612536	2.33443002951091	0.413662377830393	5.64332207766803	1.66799890549339e-08	1.63118505947733e-06
g72364_i0	119.504408426636	3.51384818213426	0.622704739508227	5.64288009901655	1.67228810876387e-08	1.6340369209887e-06
g68283_i0	294.465799219141	1.77832570203736	0.31522345732059	5.64147642168889	1.68598131229963e-08	1.64606546269097e-06
g4232_i3	440.789903907676	3.26121512994001	0.57814819395021	5.64079446077258	1.69267324365392e-08	1.65124437229695e-06
g7604_i0	2376.39052994156	3.8729486660718	0.686986823849487	5.63758798803444	1.72448497878002e-08	1.68089971551618e-06
g44252_i5	61.0675900098007	9.68833060707309	1.71858998115227	5.63737174854081	1.72665108481117e-08	1.68163381512043e-06
g14375_i0	176.371593416054	2.29774584415121	0.407625109926334	5.6369094744101	1.73129062526499e-08	1.68477369153956e-06
g39022_i0	286.691804396101	1.9111552753427	0.339113720911728	5.63573561755165	1.74312632096226e-08	1.69490552257355e-06
g26698_i1	2308.51853321109	2.18846745928055	0.388458891633139	5.63371699404256	1.76366356848032e-08	1.71347474236014e-06
g55848_i0	216.847328524198	2.79117728717089	0.495518711117957	5.63283933491353	1.77266588506094e-08	1.72081613086984e-06
g73652_i0	512.925371067188	2.25414676292384	0.400279407990891	5.63143323869194	1.78718156692634e-08	1.73349329263384e-06
g14225_i1	88.7246987243567	7.29849195109737	1.29632970470124	5.63012011884696	1.80084160253773e-08	1.74402326448596e-06
g79174_i0	79.3353972898991	3.07785569242255	0.546677916046741	5.63010797048438	1.80096845081524e-08	1.74402326448596e-06
g30732_i4	1331.07887911459	1.55407964485585	0.276053923686375	5.62962345944207	1.80603459823256e-08	1.74750733068334e-06
g6925_i0	566.219268832944	-2.177018924	0.386796512655249	-5.628331314	1.81961329736289e-08	1.75840320633613e-06
g10006_i3	68.5717887647466	7.44168712079211	1.32219774479353	5.62827092248154	1.82025034887165e-08	1.75840320633613e-06
g40567_i0	2254.50613730422	3.7630737264486	0.668796729993868	5.62663296287813	1.83761152504814e-08	1.77373477730802e-06
g21979_i1	3272.54482221961	3.01583548861219	0.536170745447906	5.62476695011181	1.85758585170092e-08	1.79156177110481e-06
g4449_i2	510.217078588365	-1.742855489	0.309882438080779	-5.624247376	1.86318494325216e-08	1.79550682458472e-06
g7600_i10	352.864546097789	2.94436455746308	0.523591284779656	5.62340253371895	1.87232421675045e-08	1.80285432307717e-06
g9818_i6	1408.68815386624	-3.621777837	0.644210506061331	-5.622040937	1.88714528982035e-08	1.81565650382117e-06
g35460_i0	460.437055699149	2.09442859714712	0.372811068142874	5.6179356680056	1.93252421794295e-08	1.8578145175627e-06
g34090_i3	257.762187899745	-2.870963948	0.511098850540231	-5.617238124	1.94033933090676e-08	1.862331971127e-06
g45898_i0	512.01200939936	-2.882153719	0.513091002593272	-5.617236912	1.94035293679524e-08	1.862331971127e-06
g41771_i4	581.552258762252	2.35346363126268	0.419157758065629	5.61474429609435	1.96853130732929e-08	1.88785483489515e-06
g28836_i2	625.842395869004	-1.76630407	0.314781524944212	-5.611206282	2.00921083542844e-08	1.92531576785572e-06
g151593_i0	1558.08117977018	2.86705473976087	0.511005228207547	5.61061723344326	2.01606240982935e-08	1.93032704459718e-06
g79697_i0	1699.46508864589	2.64017718865731	0.470594882078593	5.6102972837184	2.01979343406804e-08	1.93234482123934e-06
g1082_i8	1519.39462471666	2.29932591961998	0.409928044646146	5.60909640033235	2.03385716674867e-08	1.94423676179459e-06
g4276_i1	360.647462581874	3.33683714289865	0.594982411069705	5.60829544002726	2.04329014008574e-08	1.95168645852459e-06
g2119_i10	1012.93663038941	2.28476552114529	0.407437981270312	5.60763999964322	2.05104090111425e-08	1.95751869932006e-06
g14375_i4	213.314725165727	2.17590111551177	0.388035574938716	5.60747842734629	2.05295591846013e-08	1.95777640768922e-06
g2418_i24	139.379819119738	2.99288075073246	0.533881393362984	5.60589072393016	2.07186656745666e-08	1.9742284039975e-06
g26698_i2	2214.34183621278	2.12399191383795	0.378929106589839	5.60524878374413	2.07956043534383e-08	1.97746494919714e-06
g13673_i9	74.080175038542	9.96704919909491	1.77818172994309	5.60519154553113	2.08024779975029e-08	1.97746494919714e-06
g29583_i0	3497.76472090475	2.09263719559554	0.373338202895561	5.6052050911622	2.08008511254642e-08	1.97746494919714e-06
g92660_i0	733.929632398328	2.39188001471186	0.426863558416603	5.60338301911796	2.1020800433503e-08	1.9966237372649e-06
g426_i28	1684.39441191791	2.49613316946208	0.445502987748011	5.60295494779928	2.10728011721345e-08	1.99996679322203e-06
g16328_i0	300.151270303907	1.63058668442058	0.291092686714599	5.601606495	2.12374245540149e-08	2.012381246713e-06
g12016_i1	346.049228809359	2.67686631809923	0.477869888343538	5.60166351426362	2.12304382010925e-08	2.012381246713e-06
g56956_i0	36.4759412132743	-8.386512991	1.49729115996085	-5.601123692	2.12966695239238e-08	2.01638967917284e-06
g16220_i1	597.33784379384	2.95269224897781	0.527236036290232	5.60032328168178	2.13952421209484e-08	2.0241123575378e-06
g21910_i5	13471.3633244687	2.42443370391775	0.432996201624996	5.59920316810879	2.15339308508048e-08	2.03561496924359e-06
g108_i2	266.29915321816	2.41181278012066	0.430819842594555	5.59819335524528	2.16597102649099e-08	2.04569237556063e-06
g57384_i0	688.640407226707	2.38158567267663	0.42542964893008	5.59807168744848	2.16749129142954e-08	2.04569237556063e-06
g20602_i3	282.893563762264	-4.234142427	0.756381767483912	-5.597890654	2.16975526526691e-08	2.04620644326843e-06
g841_i1	153.095181648068	2.55740883987862	0.456883549508644	5.5975069416025	2.17456148395152e-08	2.04911528464771e-06
g52122_i0	4475.08412912041	2.48819444354842	0.444712527184035	5.59506263361618	2.20542137379994e-08	2.07655078624546e-06
g36521_i0	247.094343085455	3.06570021286017	0.548245607343187	5.59183725651106	2.24679366038909e-08	2.11327106055943e-06
g7312_i4	204.687647698983	3.9799830414694	0.711760308817202	5.59174625525735	2.24797180387874e-08	2.11327106055943e-06
g23858_i0	586.592360827237	1.66973587152913	0.298650947288216	5.59092775928061	2.25859541166191e-08	2.12158227563955e-06
g11766_i3	440.706745449896	-2.788420676	0.498756012759538	-5.590750998	2.26089606211298e-08	2.12206848530216e-06
g46973_i2	607.965992617124	2.50241372384611	0.447611827392248	5.59058892260505	2.2630075658663e-08	2.12237653620183e-06
g19245_i1	90.8841918768397	6.30866936891616	1.12863232576108	5.58965858492667	2.27516500220992e-08	2.13209832734655e-06
g29152_i3	1949.06504989351	2.33152855508401	0.417135565999889	5.58937847818192	2.27883777265031e-08	2.13385994236196e-06
g6687_i2	746.418726179197	1.52923159989041	0.273698629067634	5.58728264405199	2.3065016451663e-08	2.15806593394514e-06
g5281_i15	1231.35457770792	3.35849352826106	0.601169113352716	5.58660359234154	2.31553447113015e-08	2.16311632297554e-06
g62823_i0	2244.48441628336	1.59903291686365	0.286223792764675	5.58665267278575	2.31488044773768e-08	2.16311632297554e-06
g49312_i0	757.865865058386	2.6862023065433	0.48085316050683	5.58632557122426	2.31924263937485e-08	2.1648811253534e-06
g15476_i5	2726.22264546418	2.72098304364958	0.487158252672952	5.58541917071101	2.3313720283637e-08	2.174497731847e-06
g25918_i1	137.384215408272	2.61572503096962	0.468381684320496	5.58460144479044	2.34236759440861e-08	2.18304257541853e-06
g10927_i0	674.220044406648	2.97773406688022	0.533253716282679	5.58408497860655	2.34933818329234e-08	2.18782577892296e-06
g10424_i5	504.133674385539	-2.007993046	0.359611335884111	-5.583786845	2.35337116907404e-08	2.18986799308974e-06
g29293_i1	125.301994554171	3.88425873335553	0.695712164431555	5.58314045943014	2.3621381903976e-08	2.19630870774985e-06
g50485_i0	495.097529696942	-1.544625459	0.276731624396966	-5.581673082	2.38215828490761e-08	2.21319427103821e-06
g37231_i0	325.285480306302	2.17161912632828	0.389166633306602	5.58017810488234	2.4027242502306e-08	2.23056024896212e-06
g6770_i0	1463.0684834368	1.58553158480723	0.284176490506454	5.57939040622791	2.4136296092393e-08	2.23371473027998e-06
g3338_i1	1411.41893291543	2.08028998455368	0.372838578568182	5.57959960190453	2.410728706486e-08	2.23371473027998e-06
g20440_i0	392.659024224514	2.96741893919018	0.531821663193075	5.57972558201879	2.40898338131385e-08	2.23371473027998e-06
g16923_i5	660.279476955835	2.17406992814526	0.389658399782848	5.57942528470282	2.4131457164783e-08	2.23371473027998e-06
g27803_i4	146.233601780683	2.86622641759046	0.513824259403045	5.57822322542811	2.42987711857397e-08	2.24700384918386e-06
g3872_i1	363.100406404584	3.38367575690211	0.60662090158861	5.57790829172056	2.43427924453746e-08	2.24932694106662e-06
g17557_i0	585.149263853373	1.76035346688191	0.315654861352061	5.57682989370635	2.44941174034517e-08	2.26155383138433e-06
g20619_i3	595.458523006127	2.50028098083594	0.448410839748807	5.57587096296904	2.4629444820964e-08	2.2722858495521e-06
g6987_i8	612.478686536344	2.20349840470198	0.395372549515301	5.57322051670839	2.50072698531979e-08	2.30535647893764e-06
g20185_i2	600.533924200116	2.2758406951831	0.408383090533844	5.57280834573266	2.50665285615536e-08	2.30724503497659e-06
g16196_i2	190.76641825294	5.19089955319854	0.931454131882651	5.57289873491325	2.50535214597476e-08	2.30724503497659e-06
g30697_i2	899.367878736736	1.67966713768053	0.301521659935433	5.57063508485663	2.53812436372568e-08	2.33440751950887e-06
g52412_i0	3004.70939229715	2.14077690264833	0.38432931519914	5.57016292535241	2.54501234958642e-08	2.337370569878e-06
g15884_i2	204.127013915889	2.19259268609079	0.393632962403006	5.57014502216914	2.54527388253641e-08	2.337370569878e-06
g57582_i0	190.243154022065	4.2345827196222	0.760286424105858	5.56972028614389	2.55148615839067e-08	2.34126887937323e-06
g7903_i5	6470.99458657582	2.34168055248671	0.420624752616406	5.56714871847363	2.58941386756233e-08	2.37424115588646e-06
g4933_i5	375.460802268065	2.36106835608098	0.424182216048099	5.56616535713805	2.60406147005109e-08	2.38583350112902e-06
g142603_i0	78.4390716693183	2.76165370607502	0.496198145073781	5.56562682366413	2.61211720687138e-08	2.39137320968147e-06
g6687_i4	769.64441095044	1.49819589232441	0.269199094027079	5.56538237150868	2.61578185777951e-08	2.39288748671615e-06
g12298_i2	559.453880003195	1.58579910301372	0.284989964499688	5.56440331433304	2.63050924999141e-08	2.40451173485774e-06
g19092_i1	1958.20960837488	2.3339193615442	0.419528264761201	5.56319933025892	2.64873043161692e-08	2.41930931380242e-06
g13322_i6	87.6938694300917	2.87399705272683	0.516743546438179	5.56174735521475	2.67086768595917e-08	2.43765833417749e-06
g13551_i20	264.701883649754	2.57759360182792	0.463488310809433	5.56129149692348	2.67785479722869e-08	2.4421625351523e-06
g39619_i1	119.697210969711	2.85200738338189	0.512853929651005	5.56105202376566	2.68153239531258e-08	2.44364392416333e-06
g47170_i0	280.126080798036	1.88005497553905	0.338091199694736	5.56079240523431	2.68552490339296e-08	2.44540979994193e-06
g40807_i0	296.420371850739	3.35948844085883	0.604167345050491	5.56052634817275	2.68962241003097e-08	2.44726851305372e-06
g13545_i10	109.194340431371	4.41317387460436	0.79374794176476	5.55991851114907	2.69900639614955e-08	2.45393084210346e-06
g19449_i2	536.151579050769	2.90606387356529	0.522705200937458	5.55966129350414	2.7029869656902e-08	2.45567397507369e-06
g43397_i0	248.683580134128	3.0607572212907	0.550619680509139	5.55875013123491	2.71713353402374e-08	2.46664325261862e-06
g105845_i0	683.672166293334	2.18947148198685	0.393887995018422	5.55861440226034	2.71924698031248e-08	2.46668033624169e-06
g14375_i2	179.733630223226	2.40295131558232	0.432318403686045	5.55829059113424	2.72429551260348e-08	2.46937780759323e-06
g15964_i0	172.311855005512	4.46302784227238	0.803019600481133	5.55780685751423	2.73185433927618e-08	2.47434484272919e-06
g6137_i4	359.930697252985	1.72254404903147	0.30997948297495	5.55696148822427	2.74511297564063e-08	2.48446293294976e-06
g4685_i6	350.104958615419	1.83612120013098	0.330487673218633	5.5557932985788	2.76353747857465e-08	2.49923745801735e-06
g10269_i5	503.743484940573	1.82731756003796	0.32891783910516	5.55554409882201	2.76748331777091e-08	2.50090553972048e-06
g26636_i2	445.550529090036	2.99825471485521	0.539749590349234	5.55489947276337	2.77771573130566e-08	2.50824780004258e-06
g41943_i3	91.7832158564719	4.49220259868309	0.808843054905017	5.55386186657757	2.7942632263619e-08	2.52127705551354e-06
g53155_i0	370.849256781413	2.34776076545423	0.422766761637351	5.553323909	2.8028800510722e-08	2.52522306130437e-06
g15956_i4	265.465271808192	1.7943168648655	0.323105075927541	5.55335399703808	2.80239743539225e-08	2.52522306130437e-06
g11117_i4	248.023768872113	2.38438837799297	0.429385653424756	5.55302292700098	2.80771232981021e-08	2.52766320136182e-06
g80466_i1	155.197252350644	-4.615512808	0.831302417138675	-5.552146503	2.82182942703019e-08	2.53845205917287e-06
g68945_i0	1843.68686648459	1.65230975247411	0.297654610610621	5.55109745850902	2.83881759542424e-08	2.55180541768747e-06
g3756_i6	118.144255518633	2.39757039026342	0.432004983204183	5.5498674401407	2.85886285434761e-08	2.5678845565836e-06
g17401_i2	540.868059844683	4.48630199157258	0.808418665758829	5.54947848385152	2.86523009551328e-08	2.57166285510873e-06
g59308_i0	2950.76770015278	1.36395341548802	0.24579313817135	5.54919240478213	2.86992200911269e-08	2.57393291629644e-06
g13948_i3	929.918645168782	2.52187983726833	0.45449238275036	5.54878350657315	2.87664119433825e-08	2.57801637878744e-06
g5122_i35	1754.59504276064	2.21077806485253	0.398525631329598	5.54739241608308	2.89961465680684e-08	2.59664965210843e-06
g19781_i0	717.9681518	-1.843201341	0.332290393193313	-5.546959462	2.90680102746422e-08	2.60112795099719e-06
g22355_i0	144.199349929321	3.10631302002251	0.56002095412716	5.54677998587385	2.90978511140348e-08	2.6018419627992e-06
g4105_i13	260.476180159574	2.20099636475877	0.396825729940789	5.54650618317311	2.91434326317669e-08	2.60396132975759e-06
g13918_i6	432.035895835139	1.7531149640206	0.316148524174715	5.54522583522095	2.93575005842159e-08	2.62112046101265e-06
g55128_i0	1338.57071813756	2.36713438051268	0.426896584217012	5.54498318334951	2.93982424031508e-08	2.62279042081604e-06
g4310_i19	291.387580149239	1.97769831083935	0.356686111568918	5.54464624972431	2.94549053316607e-08	2.62587723081818e-06
g13539_i13	3261.95752883722	2.50278558922288	0.451470529749095	5.54363003630337	2.96264468413859e-08	2.637429660105e-06
g28190_i7	649.615466113661	3.16035261541618	0.570088653152457	5.54361606381775	2.96288122032735e-08	2.637429660105e-06
g17993_i3	176.166150654544	5.18950946640387	0.936267554130364	5.54276333032181	2.97735163317228e-08	2.64832980022695e-06
g38614_i0	233.827953090932	3.05335720176784	0.551059205571837	5.54088775016353	3.00942085075974e-08	2.6748559606596e-06
g57385_i0	742.951964903805	2.4409147938304	0.440555799588727	5.54053492454095	3.0154909026417e-08	2.67825100214179e-06
g89420_i0	39.3995314036663	8.09006418697512	1.46057211009722	5.53896937443001	3.04256839263484e-08	2.69743521946913e-06
g2008_i10	181.502562716873	2.22463954506901	0.401639718612417	5.53889329659596	3.04389021438405e-08	2.69743521946913e-06
g3651_i5	3722.50322871131	2.30211366552219	0.41561786596314	5.53901517247663	3.04177293854694e-08	2.69743521946913e-06
g10945_i2	91.1469601314939	-3.150698499	0.568852828975752	-5.538688284	3.0474549930145e-08	2.69858488496003e-06
g20185_i6	503.684901975041	2.34241232144539	0.422983267441725	5.53783684071642	3.06230339508533e-08	2.70971729563335e-06
g11141_i2	486.768836462995	4.60571100143579	0.831805977562711	5.53700156727782	3.07693799228759e-08	2.72064411748972e-06
g42170_i0	1554.20017171848	2.77876473918671	0.501880396710917	5.53670706685777	3.08211401416915e-08	2.72319760417467e-06
g13187_i4	415.479781231591	-1.624586417	0.293463702827862	-5.535902399	3.09629964333276e-08	2.73370182308312e-06
g40707_i0	214.327215385334	-3.862098496	0.69784725438234	-5.534303491	3.12467529336014e-08	2.75670945414354e-06
g39939_i0	1602.21047860267	1.8326529598294	0.331187579884341	5.53357997443445	3.13759820912327e-08	2.76606009822665e-06
g69269_i1	203.362441533189	4.05830364517348	0.733431100752962	5.53331272836277	3.14238466285675e-08	2.76822922476117e-06
g39148_i1	78.9787486808086	9.09486223882325	1.64377016917314	5.53292814858551	3.14928503022551e-08	2.77225598067499e-06
g34269_i0	295.796259295334	2.02360323231566	0.365764641512398	5.5325283054925	3.15647484705109e-08	2.77653139280812e-06
g7604_i10	855.159751781744	4.24725063009439	0.767827121668198	5.53151941398829	3.17468717750196e-08	2.79048906752746e-06
g1609_i6	316.228675466619	2.49396625216794	0.450879600727627	5.53133530136026	3.1780217267984e-08	2.79135850769878e-06
g11835_i1	2896.9977622127	2.30973507200334	0.417619561856708	5.53071571105151	3.18926838997127e-08	2.79917100415959e-06
g8319_i15	170.850788551956	2.81940272584718	0.509868930543271	5.52966175609697	3.2084883006772e-08	2.81396482399997e-06
g54321_i0	824.515039800595	2.22841458733122	0.403028518448436	5.52917345876685	3.21743092747052e-08	2.81972992932236e-06
g28138_i4	91.9532819544481	3.51851936936688	0.63637939248143	5.52896497111124	3.22125651021771e-08	2.82100531498933e-06
g28364_i1	345.265127600372	2.17642528785597	0.393693482370721	5.5282228061031	3.23491049220372e-08	2.83005886913269e-06
g74466_i0	334.023974389134	4.7826378288693	0.865161018477346	5.52803203880658	3.23842919395224e-08	2.83005886913269e-06
g6687_i1	769.231075106832	1.48612445077651	0.268835057086934	5.52801582829258	3.23872836788842e-08	2.83005886913269e-06
g87942_i0	71.7641534097307	3.53137572849117	0.638929734303302	5.52701735245087	3.25720756223927e-08	2.84411812775014e-06
g22862_i1	169.99676917615	-2.774828682	0.502188945006296	-5.525467476	3.28609451670417e-08	2.86723792383453e-06
g11620_i1	1045.32975080858	-1.620520133	0.293383447791469	-5.523556784	3.32204857807815e-08	2.89648563715306e-06
g26257_i2	97.7285574907309	-2.678953714	0.485027265249614	-5.523305402	3.32680722527854e-08	2.89851123798902e-06
g2008_i25	406.7539853	2.17925065685431	0.394594272666259	5.52276301966876	3.33709701307517e-08	2.90534940683342e-06
g15378_i2	1423.71262784695	3.34338814128313	0.605433018364517	5.52230889275707	3.3457362077723e-08	2.91016313215313e-06
g2328_i2	111.217813434879	-3.331644248	0.603316599803716	-5.52221545	3.34751653412005e-08	2.91016313215313e-06
g33452_i0	1700.64492466419	1.56905759782185	0.284163195460578	5.52167776435189	3.35777866825556e-08	2.91695379871363e-06
g50660_i2	495.555133077607	2.10205093737745	0.380723771468794	5.52119698034076	3.36698063461465e-08	2.92281424688569e-06
g11766_i5	80.1057294890844	-3.362890361	0.609274091108614	-5.519503307	3.39959196961571e-08	2.94897258507175e-06
g2377_i9	542.816569509662	2.43015566418072	0.440332019135011	5.51891654155544	3.41096130945605e-08	2.95667989281575e-06
g44639_i0	402.486391283648	1.66309602336436	0.301355112417765	5.51872510149698	3.41467868260539e-08	2.95774795292284e-06
g968_i8	1580.39819491672	2.68121532101221	0.485894598058687	5.51810069863828	3.42683063551189e-08	2.96611506367136e-06
g91352_i0	1121.31635542299	1.96271444510546	0.355700715551034	5.51788163277917	3.43110396528612e-08	2.96765557648664e-06
g16726_i5	455.480459114058	-1.910224177	0.346232562255387	-5.517170783	3.4450061752202e-08	2.97535533336471e-06
g35027_i1	25.7152293574304	8.4405769598361	1.52985436524113	5.51724213206773	3.44360833029866e-08	2.97535533336471e-06
g11464_i6	1000.29157203637	2.38600812847315	0.432642889680786	5.51495976331336	3.48859763449402e-08	3.00863738312806e-06
g61634_i0	86.989718223377	3.06356844064092	0.555498093333293	5.51499361997416	3.48792611624506e-08	3.00863738312806e-06
g56930_i0	248.343581435087	6.9927275719668	1.26838516865286	5.51309471664171	3.52578360410669e-08	3.03850550223862e-06
g78806_i0	250.067841071629	5.38608102403389	0.97706688845185	5.51249979678266	3.53772599648696e-08	3.04659132956511e-06
g29002_i1	542.833593575945	2.65396462267928	0.481683813460733	5.50976501288564	3.59313049392375e-08	3.09206675780074e-06
g37161_i1	191.130121081891	2.28260523567454	0.414485226415353	5.50708466841026	3.64824822068221e-08	3.13722986803665e-06
g10424_i0	295.522942872746	-2.23818598	0.406504706026652	-5.505928828	3.67226879492499e-08	3.15560576432638e-06
g3872_i2	417.262256517443	3.49362277962787	0.634646077966352	5.50483631888623	3.69511417491717e-08	3.17294602030009e-06
g11013_i5	1845.01811187438	1.80764665598366	0.328406042845053	5.50430388041471	3.70629785759136e-08	3.17843203386543e-06
g100770_i0	46.1762542540816	3.89818875835873	0.70821074539832	5.50427790553541	3.70684428975181e-08	3.17843203386543e-06
g60137_i0	207.264105797378	2.91546174264546	0.529786981812716	5.50308301776299	3.73206572122838e-08	3.19775428183063e-06
g92969_i0	553.034866819228	2.16302284482646	0.39308241560671	5.50272095353823	3.739740893607e-08	3.20149773208554e-06
g5913_i4	1337.34587490887	2.1506546660824	0.390850704026116	5.50249658994782	3.74450471630486e-08	3.20149773208554e-06
g27646_i0	870.877577427206	3.2613026267208	0.592686820963378	5.5025732163569	3.74287707693986e-08	3.20149773208554e-06
g18834_i6	3243.04385907994	1.72487272053825	0.313547798179704	5.50114760987629	3.77327137998046e-08	3.22377688454411e-06
g23480_i0	620.911186872476	2.24016441447137	0.407261977414775	5.50054888180705	3.78610767052275e-08	3.23242337374171e-06
g2469_i0	293.049839702019	-2.845739407	0.517399238840913	-5.500084256	3.79609808569057e-08	3.23862951663353e-06
g58468_i0	157.557843521888	-2.25053146	0.409337825602525	-5.497980688	3.84164990845661e-08	3.27514414187002e-06
g5747_i8	325.045868622733	4.27248967961099	0.777248594901178	5.49694101428927	3.86435886768789e-08	3.2921460721475e-06
g12744_i0	85.9354999986387	3.00489783513011	0.546671571390198	5.49671501572432	3.86931241382136e-08	3.2940082090024e-06
g63335_i1	52.0789769405255	7.55939904219119	1.37568855963583	5.49499302675912	3.90725853485317e-08	3.32393471956408e-06
g63278_i0	174.637872844559	-5.058723811	0.920698755730908	-5.494439717	3.91952781344322e-08	3.33199059420808e-06
g4310_i4	1606.20462728429	2.52885186401724	0.460308559619456	5.49381889858377	3.93333852920195e-08	3.34134440909665e-06
g103393_i0	578.149662391103	1.79974797178265	0.327632823578056	5.4931857929487	3.94747118136533e-08	3.35095816818127e-06
g15496_i6	230.168882090278	-2.691338834	0.49019864348109	-5.490302492	4.01245955384792e-08	3.40369822766683e-06
g3745_i13	422.271343549815	2.03711682326404	0.371049147806392	5.49015362333342	4.01584301000028e-08	3.40414202273628e-06
g8025_i4	81.8392375415029	4.48838908400259	0.817567854684677	5.48992852187626	4.02096431815641e-08	3.40605727659122e-06
g3758_i9	103.902050138802	6.31986849344337	1.15181314209499	5.48688694587077	4.09078754340532e-08	3.46273818414538e-06
g37960_i0	346.16035455057	3.57168336040663	0.651023101601567	5.48626208750506	4.10527683160237e-08	3.47253316870166e-06
g41186_i0	968.705036829195	1.83595441947439	0.334656589044949	5.48608477936704	4.10939732861964e-08	3.47354981298535e-06
g16442_i2	864.049892957659	3.39020889570501	0.618095164355252	5.48493030072709	4.13632470205318e-08	3.49382929801389e-06
g10748_i4	387.60059051388	2.65672770134756	0.484545017919676	5.48293265454227	4.18332300904731e-08	3.53102130921104e-06
g4901_i2	262.185268275846	-2.106179754	0.384177048285602	-5.482315414	4.19794914799791e-08	3.54085556272022e-06
g48610_i0	690.196747787215	1.90961244262757	0.348346384538538	5.48193558878836	4.20697411994598e-08	3.54595480107118e-06
g85839_i0	695.978239448937	1.4609683987944	0.266755888141191	5.47679906514799	4.33088525569969e-08	3.64781300652401e-06
g28308_i0	721.885212756492	-1.468043725	0.268093412017268	-5.475866467	4.35375921929686e-08	3.6644858537864e-06
g23812_i2	1258.96566142118	3.09658669066345	0.565529447166963	5.47555340606205	4.36146393343156e-08	3.66837645634928e-06
g2057_i12	568.750717586033	1.66511923271599	0.304134470290577	5.47494412956578	4.37649669926002e-08	3.67842074975799e-06
g11117_i11	1395.24675839767	1.87500630610555	0.342593653292106	5.47297443513019	4.42543974953826e-08	3.714310905159e-06
g36488_i2	168.703440908305	-1.948964216	0.356104580096649	-5.473010809	4.42453115177356e-08	3.714310905159e-06
g86515_i0	501.145554741941	2.18721714998729	0.399703104971465	5.47210447650497	4.44722507568828e-08	3.72827836102652e-06
g30892_i4	343.958422846815	-3.947147258	0.721327507622033	-5.472059801	4.44834664212417e-08	3.72827836102652e-06
g614_i3	2495.86419227439	1.41424110579584	0.258455387011531	5.47189641565777	4.4524506791962e-08	3.72909194323615e-06
g28456_i10	533.098400334991	3.16271216557123	0.578021047348946	5.47162111150933	4.45937429882845e-08	3.72964141110871e-06
g6946_i2	1389.62386171356	-2.518507331	0.460285244626059	-5.471623001	4.45932674805562e-08	3.72964141110871e-06
g4722_i12	631.685191052625	2.55987660243151	0.467890471606138	5.4711022296397	4.47245203711992e-08	3.73795229456314e-06
g12995_i5	991.298766829721	2.52580685425763	0.461805502177957	5.46941697824187	4.51518358599623e-08	3.77101796002636e-06
g13419_i0	3475.44149104868	1.96407832167671	0.359160891481332	5.46851945259411	4.538102674189e-08	3.78750176483822e-06
g10424_i1	295.229451419276	-2.179861007	0.398791018394231	-5.466173775	4.5985353933252e-08	3.83524941346325e-06
g111436_i0	42.3086866819852	-8.600768827	1.57445290131114	-5.462703152	4.68938397306738e-08	3.90827972108292e-06
g26410_i3	753.443976715433	2.08671686873512	0.382050289161178	5.46189056240914	4.7109047306074e-08	3.92346826877893e-06
g8167_i9	1814.82157191782	2.17805454937605	0.398800641798332	5.46151214690739	4.7209593909581e-08	3.92909273395446e-06
g35850_i0	106.743293313549	-4.020901479	0.736305118974837	-5.460917459	4.73680254558772e-08	3.93952353711095e-06
g15230_i5	79.4809742147822	3.57758640007021	0.65526266453563	5.45977452050556	4.76739656266821e-08	3.96219926333376e-06
g65977_i0	592.121770676385	1.69423094939403	0.310364947780964	5.45883470896885	4.79269673219617e-08	3.97951281835159e-06
g66733_i0	125.628287653696	3.42071844820091	0.626648386945354	5.45875249894996	4.79491604476464e-08	3.97951281835159e-06
g22520_i2	717.465058459193	2.5195848916725	0.461661047330931	5.45765103259057	4.82474709886764e-08	4.00148049633891e-06
g21561_i7	642.717240160487	2.00883261204933	0.368108780689765	5.45717113372074	4.83780041116027e-08	4.00951238254755e-06
g1635_i6	567.184870506279	4.12024590922082	0.755243267343005	5.4555215350891	4.88293130401902e-08	4.04410011284982e-06
g13539_i6	4655.08388553798	2.15322031539816	0.394776084701776	5.45428256381022	4.91709605595692e-08	4.06956376914922e-06
g70042_i0	431.197099385339	1.98185840309545	0.363442742135939	5.45301411564348	4.95231363803841e-08	4.09586278886382e-06
g21910_i3	18240.6778498092	2.58719759490225	0.474592357673441	5.45141014824865	4.99719686167978e-08	4.13011380066637e-06
g56595_i0	874.423797319944	2.67047991866058	0.48988307617047	5.45125979761607	5.00142422200883e-08	4.13073908645495e-06
g9250_i4	157.231183144424	5.1665896539689	0.947956861209597	5.45023709979409	5.03027120397132e-08	4.151683058734e-06
g32294_i3	234.312276270614	-3.302816719	0.606133321048259	-5.448993817	5.06555741393363e-08	4.17790887083782e-06
g56735_i0	245.24589517557	1.84243519778039	0.338187250633266	5.44797355408983	5.09469309925847e-08	4.19902911714091e-06
g47070_i0	741.459904335085	3.67994709138006	0.675534860566599	5.44745697993074	5.10950679994e-08	4.20832416808346e-06
g9056_i0	999.942451143648	4.49829611188648	0.825911205686242	5.44646456049581	5.13808346015086e-08	4.22604067909167e-06
g2214_i22	881.23263184157	1.90884733921432	0.350474651685752	5.44646333203539	5.13811892940801e-08	4.22604067909167e-06
g3592_i6	668.653706264435	2.39297121928979	0.439505440747743	5.4446907761109	5.18954580703249e-08	4.26539091628567e-06
g61069_i0	6442.53997694594	2.24229504640024	0.411865235381861	5.44424450954519	5.20257167009622e-08	4.27314606449159e-06
g18760_i5	429.071369767376	4.02343468129974	0.739093610890364	5.44374166142882	5.21728703567891e-08	4.28227723630545e-06
g18874_i6	719.506524063782	1.48180446922319	0.27221694742261	5.44346883341811	5.22528795744249e-08	4.28588849736086e-06
g78514_i0	704.945570142037	1.91957013744504	0.352821765832128	5.44062278277458	5.30946313332892e-08	4.35002527494402e-06
g31296_i2	1397.75763298991	1.87649527073578	0.344907325568513	5.44057818326341	5.31079261640955e-08	4.35002527494402e-06
g15660_i1	58.8951477081637	3.24553486617758	0.597197298799793	5.43461076046431	5.49161768643584e-08	4.49504392939116e-06
g40571_i0	479.507435183087	2.19407512392913	0.403769389685031	5.43398083158475	5.51105036494415e-08	4.50784981535027e-06
g52015_i0	445.006165466287	3.29663137319549	0.606755316549844	5.43321382322766	5.5348017904609e-08	4.52416827122193e-06
g108247_i0	275.987104911782	1.7266978011156	0.317831421663817	5.43274731011962	5.54929646879452e-08	4.53290301947227e-06
g511_i3	1197.10253258266	2.14419800979059	0.394690953077504	5.43259984317285	5.55388595052044e-08	4.5335403464694e-06
g36972_i4	92.8744537557856	3.48258704735956	0.641321838265393	5.430326615	5.62510069464405e-08	4.5885245652664e-06
g29152_i1	2510.03731090298	2.28990107479527	0.421818970838834	5.42863463499886	5.67867998005414e-08	4.62905766538468e-06
g6946_i6	909.17603531943	-2.809737893	0.51774837670048	-5.426840565	5.73603223794358e-08	4.67260876636972e-06
g34786_i4	456.703483736476	2.28903643501616	0.421854315673764	5.4261301827865	5.75889629761183e-08	4.688025198112e-06
g38859_i2	1657.65766408702	-3.296045954	0.607521593933798	-5.425397199	5.78258035710306e-08	4.70290367974967e-06
g50660_i3	265.945421506256	2.24677804290506	0.414128197939245	5.4253201160542	5.78507653482238e-08	4.70290367974967e-06
g39694_i0	46.2893893664707	9.28829222452534	1.71214640375612	5.42494041639699	5.79738756526926e-08	4.70833892674872e-06
g9618_i0	198.767390953233	6.58717583066477	1.21425506551412	5.42486996163015	5.79967471609527e-08	4.70833892674872e-06
g12964_i1	130.873180090002	5.08715635938694	0.938061997532696	5.4230491937284	5.85908592454131e-08	4.75332823601472e-06
g34670_i0	1963.11219245979	1.7174041828608	0.316708727996219	5.42266136372884	5.8718166920426e-08	4.76041138819317e-06
g3449_i0	78.5022620262944	3.06469543791113	0.565217823327815	5.42214932265798	5.8886658285226e-08	4.77082147662212e-06
g77812_i0	1274.6360181218	2.07561765662589	0.382849163065451	5.42150240059697	5.91002033077354e-08	4.78486503161009e-06
g3648_i0	388.085201162185	2.0954027197103	0.386597989752845	5.42010764476532	5.95631595808008e-08	4.81437135818136e-06
g51376_i0	9573.07684004182	2.16590518916646	0.399597798478811	5.42021301771838	5.95280611577854e-08	4.81437135818136e-06
g13539_i7	3684.4551142797	2.3554441609028	0.434580659658208	5.4200390849315	5.95860067773635e-08	4.81437135818136e-06
g51849_i1	625.619923237674	1.45358376399461	0.268221331369513	5.4193443771707	5.98179938886074e-08	4.82983631252288e-06
g8322_i7	1454.96721755856	2.30813625589441	0.426088327161768	5.41703705255015	6.05947870734663e-08	4.88923931441459e-06
g143114_i0	169.696874969616	3.40778795218264	0.629448906522541	5.41392306328616	6.16586676532313e-08	4.96874922231746e-06
g50743_i0	260.253052318988	2.56554591089949	0.473880546657638	5.41390848177824	6.16636916779781e-08	4.96874922231746e-06
g39983_i2	36.3163055591117	8.94082620233441	1.65157607201948	5.41351158678506	6.18005933531078e-08	4.9764112431169e-06
g67666_i1	51.5929127698372	9.44487377264962	1.74487019237624	5.41293777263006	6.19990408268542e-08	4.9890154462253e-06
g6766_i4	588.412113326577	2.20808483550539	0.407936852776664	5.41281039081376	6.20431781306495e-08	4.98919378516292e-06
g15055_i8	139.210041855557	-6.002510885	1.10897416284884	-5.412669732	6.20919511220576e-08	4.98974440975055e-06
g12185_i3	285.151733204527	4.19014986175814	0.774157018767502	5.41253229019234	6.2139644724637e-08	4.99020760948579e-06
g22175_i6	675.585837455807	3.02190173223794	0.558476047060127	5.41097822931803	6.2681392892704e-08	5.03031914614449e-06
g20752_i0	357.563761619038	3.76203837185532	0.695282013758488	5.41080927941579	6.27405641474936e-08	5.03167486620607e-06
g23202_i0	318.199966921368	12.0703317092497	2.23100326612549	5.41027074792763	6.29295352101947e-08	5.04343145017246e-06
g67734_i0	161.144735368878	-2.351332258	0.434655349070762	-5.409647583	6.31488926014418e-08	5.05760585738088e-06
g29041_i2	262.225492635493	-2.813592636	0.520174628088574	-5.408938622	6.33993511171177e-08	5.07197831329032e-06
g44154_i0	1050.18059690113	2.04927875139714	0.378871738553094	5.40889842885432	6.34135793282807e-08	5.07197831329032e-06
g37122_i0	104.445819304075	-2.945840369	0.544652413460249	-5.408661187	6.34976241785189e-08	5.0752896198672e-06
g39236_i3	189.069847552157	-2.085468234	0.385639216933086	-5.407821981	6.3795786223558e-08	5.09279533200134e-06
g28193_i2	384.958165600423	1.57860957558826	0.291913243050155	5.40780390465885	6.38022236040634e-08	5.09279533200134e-06
g46960_i0	579.485912965803	1.73625874535897	0.321085276403616	5.4074692082001	6.39215278360228e-08	5.09889860179385e-06
g24899_i7	1134.55691218869	-2.377975759	0.439883714382861	-5.405919068	6.44769073881654e-08	5.13975529530818e-06
g126216_i0	177.262223814168	-5.074685523	0.938791203020495	-5.405552914	6.4608772890177e-08	5.14681960960611e-06
g2469_i10	54.7044090360193	5.50322996382373	1.01810452693225	5.40536832736226	6.46753484542654e-08	5.14867687019126e-06
g68655_i0	345.746125692254	3.9674762965477	0.734074560295974	5.40473204104503	6.49053496667874e-08	5.16008369087711e-06
g14316_i8	178.506655905589	-3.372616055	0.624005961238473	-5.404781789	6.48873385925465e-08	5.16008369087711e-06
g14081_i3	442.248219723418	3.7232729935916	0.689094693611712	5.40313693910053	6.54854268312816e-08	5.20272535974509e-06
g9608_i4	95.0478847268557	5.19338485565523	0.96140672471404	5.40186033876552	6.59532924816089e-08	5.23376631311377e-06
g9372_i10	13993.8388935328	1.73081439343099	0.320412540525257	5.40183099760591	6.59640838024993e-08	5.23376631311377e-06
g73316_i0	1591.43317362536	-2.637355696	0.48829187108249	-5.401186978	6.6201377549757e-08	5.24909443551418e-06
g12272_i2	5623.72200625978	2.7134572712415	0.502466104309354	5.40027923867856	6.65372456857386e-08	5.27221288817743e-06
g3321_i0	1509.86568575971	1.93547042611736	0.358434130516668	5.39979388493908	6.67175056458983e-08	5.28297885358679e-06
g6557_i18	585.966824975611	1.98633140594955	0.367965936845113	5.39813935762661	6.73355577485198e-08	5.32837371667709e-06
g33627_i5	1255.81991075581	1.62866050056121	0.301723754545497	5.39785308920922	6.74430552473275e-08	5.33333407123285e-06
g15230_i8	149.393287108372	4.20105832021453	0.778383348178726	5.39715852098356	6.77045660798636e-08	5.3504589823565e-06
g3994_i8	54.5310597331816	-4.213302505	0.780700523186177	-5.396822956	6.78312607250957e-08	5.35691417646751e-06
g55870_i1	97.8746190126064	9.40526931340312	1.74278850481707	5.39667853408886	6.78858588936291e-08	5.35767082915542e-06
g59188_i0	1236.6436062938	1.68591068864429	0.312500560395089	5.39490452917213	6.85599968007522e-08	5.39718913771826e-06
g14797_i1	1102.84305645284	1.83910301557227	0.340884815670705	5.39508634889987	6.84906065041234e-08	5.39718913771826e-06
g12035_i1	424.328175483135	2.47585440327487	0.458914269826032	5.39502596904087	6.85136425296864e-08	5.39718913771826e-06
g1082_i1	375.842299402065	2.73595953218833	0.507139676788277	5.39488361375155	6.8567983398844e-08	5.39718913771826e-06
g81378_i0	569.752847482748	2.28993575752335	0.42448575261297	5.39461158219655	6.86719413539574e-08	5.40179935776595e-06
g12938_i5	270.250020160904	3.50530346026206	0.64993739762489	5.39329398965458	6.91776291260817e-08	5.43798305998117e-06
g53765_i0	868.540515384984	1.84596556398533	0.342322747032074	5.39247122778074	6.94952299746964e-08	5.45934343248087e-06
g13114_i0	755.001009248473	2.16954710881458	0.402346485302373	5.39223576710037	6.95863816687868e-08	5.46289817145712e-06
g101851_i0	27.8328597930034	8.55720127912632	1.58706835500675	5.39182906150877	6.97440986520872e-08	5.47167050558966e-06
g10018_i3	145.416037130936	3.41742626990474	0.633954750780896	5.39064699128007	7.0204463683814e-08	5.50415944721044e-06
g51903_i0	816.747360661244	2.74643039243002	0.509526454954573	5.39016250427051	7.03939995788333e-08	5.51538608681716e-06
g27380_i2	1546.38635922418	1.93837118088293	0.359649345582106	5.38961409131887	7.06091419907906e-08	5.52860291111313e-06
g11014_i11	649.758666336162	-2.365988865	0.439025305036254	-5.38918563	7.07776703884673e-08	5.53815493991653e-06
g50661_i1	39.698564282153	9.06679379624061	1.68245596844349	5.3890229321298	7.0841767043108e-08	5.53952829360608e-06
g13240_i8	529.87219451223	3.04785938271878	0.565708941895422	5.38768111479173	7.13725391440201e-08	5.5773679407002e-06
g3545_i7	157.717936267882	-4.179147465	0.775706702722594	-5.387535586	7.14303358040629e-08	5.57822177518684e-06
g4675_i1	402.989231255959	4.79339834795933	0.889842834661676	5.38679209546235	7.17263208193213e-08	5.59766317769882e-06
g12938_i4	285.216475743547	3.54343269812483	0.657838898626073	5.38647487329413	7.18529688148917e-08	5.60387236601279e-06
g9314_i6	1438.83268041516	-4.258151883	0.790576517395559	-5.386135041	7.19888839954309e-08	5.60712371716768e-06
g14375_i1	169.742283585587	2.24562841370598	0.416919313006112	5.38624223837061	7.19459837800042e-08	5.60712371716768e-06
g10086_i8	27.5481868902372	8.5402674692562	1.58569483699329	5.38582031675766	7.21149793492517e-08	5.61327151881743e-06
g47229_i0	1042.19841270552	2.59631721110686	0.482092056349823	5.38552165900631	7.22348354170676e-08	5.61892594923326e-06
g26137_i2	1137.02200738398	-3.062489897	0.568699881070329	-5.38507216	7.24155902924225e-08	5.62930703008646e-06
g13075_i12	3052.73149324771	-5.110774946	0.949531261188564	-5.382418836	7.34915173989447e-08	5.70921635229635e-06
g5155_i16	2391.11109490269	1.83507258308796	0.341016896899353	5.38117788230757	7.40000248342295e-08	5.74496996452772e-06
g71288_i0	526.785236004697	2.09290813949206	0.38903146312568	5.37979145099617	7.45721753765515e-08	5.78184552460254e-06
g3402_i1	932.040714148055	-1.461174554	0.271602204374372	-5.379833193	7.45548868971553e-08	5.78184552460254e-06
g13322_i8	82.5794809901328	2.98686996142611	0.555284736632916	5.37898804771335	7.49056809999674e-08	5.80392234279305e-06
g23028_i4	2465.54603819557	2.44659818261984	0.454869256415966	5.37868441999625	7.50320975027829e-08	5.80456738565069e-06
g1513_i13	82.5590452854392	3.39281610333084	0.630797153698159	5.37861669704732	7.50603223697751e-08	5.80456738565069e-06
g14248_i5	193.191426900585	5.78106632801879	1.07478986541038	5.37878753239961	7.49891431256802e-08	5.80456738565069e-06
g9372_i2	1605.90133259427	2.33724872267802	0.434662686460368	5.37715519524156	7.56719434162149e-08	5.84806537255675e-06
g23103_i1	116.227171098875	3.99368804339886	0.742748399861824	5.37690561722088	7.57768702050163e-08	5.85237406267347e-06
g94609_i0	438.049112856079	1.99521528477971	0.371284396968429	5.37381937154058	7.70860812039125e-08	5.94962572529341e-06
g4774_i12	911.762822818465	4.75517381546823	0.884901855907705	5.37367368338325	7.71484217346546e-08	5.95057826592883e-06
g17529_i1	406.354632232053	1.83248409352552	0.341073429663963	5.37269671029766	7.75677356487047e-08	5.97437228623535e-06
g30696_i1	275.465160139669	3.47580583034801	0.646955764372704	5.3725556239818	7.7628471559535e-08	5.97437228623535e-06
g70272_i0	707.884443961597	1.9784211132456	0.368243322934891	5.37259195218429	7.76128283172569e-08	5.97437228623535e-06
g39585_i0	203.566335004973	2.05617350505704	0.382722790215524	5.37248775778191	7.76577035206453e-08	5.97437228623535e-06
g42170_i1	2842.14746977042	2.75934393958348	0.513752238708693	5.37096236606002	7.83175540629757e-08	6.02124378504586e-06
g4774_i8	304.393075011882	4.68083099181714	0.871527291254834	5.37083696493042	7.83720406875728e-08	6.02154296345435e-06
g5582_i2	203.402413796464	5.38355275145633	1.00260290097901	5.36957627611035	7.89218519216313e-08	6.05987437716195e-06
g6770_i6	303.147333363175	1.97253523031567	0.367378789057762	5.36921370821312	7.90806653054587e-08	6.06815364323911e-06
g73696_i0	51.2730228040288	-5.952107287	1.10868525176976	-5.368617718	7.93423957300453e-08	6.08431435915954e-06
g18503_i8	282.337767904552	-3.177691117	0.592007181364632	-5.367656368	7.9766343954395e-08	6.11016367656657e-06
g51055_i3	2229.53665454432	4.16538952521688	0.776021600887206	5.36762059259006	7.9782163051275e-08	6.11016367656657e-06
g1540_i2	3714.89063932139	2.14857706977396	0.400422849465376	5.36577039158136	8.06044278509553e-08	6.16916744453607e-06
g23103_i2	120.825832185682	4.02136325262026	0.749845468944609	5.36292265429068	8.1886075566252e-08	6.26323226056679e-06
g13673_i5	40.3607446802511	9.09041042697494	1.69529680712431	5.36213504843131	8.22440135952888e-08	6.28656970714817e-06
g63016_i0	28.6032949551782	-8.035583811	1.49889952722588	-5.360988956	8.27675784954773e-08	6.32252925998764e-06
g9110_i5	108.991110235733	2.27247635898095	0.423907616301107	5.36078209400887	8.28624214861431e-08	6.32353013913291e-06
g2377_i7	538.362381509443	2.31039993752013	0.430986176031302	5.36072864052215	8.28869462168092e-08	6.32353013913291e-06
g21895_i3	519.883856228744	2.89587875792765	0.540349592069844	5.35926888893318	8.35594110679022e-08	6.3707493586389e-06
g65207_i0	1326.0970765314	2.06148486524628	0.384671397991322	5.35908018119088	8.3646727867449e-08	6.37094105832267e-06
g3592_i8	569.191445173724	2.21491614712189	0.413305258093454	5.35903210459777	8.36689874649901e-08	6.37094105832267e-06
g6781_i1	257.281621282862	4.88621253526537	0.911899827759546	5.35827772582253	8.40190189853654e-08	6.3918230004443e-06
g41635_i0	369.06598635225	-2.572046137	0.480019683627608	-5.358209725	8.40506410648774e-08	6.3918230004443e-06
g28065_i2	157.255365277969	3.38502368848491	0.63186447747843	5.35719890757819	8.45220551757324e-08	6.42356824692504e-06
g39007_i0	26.6318201333747	8.49080562850405	1.58512381814876	5.35655671266131	8.48228840597408e-08	6.44231699009955e-06
g14718_i1	189.741979305996	3.41322304573392	0.637282498610343	5.35590268550727	8.51303210863273e-08	6.46154338888275e-06
g2008_i18	169.544941773338	2.19526603601073	0.409904502603918	5.35555482329494	8.52942791292609e-08	6.46986190968123e-06
g14926_i1	1867.9461966797	1.58442782421021	0.295873785630128	5.35508010902629	8.55185198154461e-08	6.48273956516911e-06
g37981_i0	181.954841197824	-5.223904438	0.975655808687545	-5.354249307	8.59123399237566e-08	6.50844762806236e-06
g11866_i3	83.3646757780329	-4.210679002	0.786704304815973	-5.352301973	8.68423174445622e-08	6.57471473813431e-06
g65913_i0	839.583248587455	4.01517189241526	0.750251377299652	5.35176877231055	8.70986498918789e-08	6.58992925507443e-06
g92539_i0	628.897453715771	2.73047548301882	0.510316333823875	5.35055474818721	8.76850196942432e-08	6.62818676965623e-06
g21768_i1	172.788189448929	4.84084193612633	0.904747153209208	5.35049148146583	8.77156818711124e-08	6.62818676965623e-06
g30696_i4	263.695176721135	3.47282167559916	0.649088985246051	5.35030135241428	8.78078902863518e-08	6.63094432394662e-06
g39094_i7	3408.01113880416	2.49468319254241	0.466361168406661	5.3492515276638	8.83187244575912e-08	6.65359984056233e-06
g83975_i0	2180.73726382529	2.64758196690546	0.494946803875943	5.34922530294602	8.83315219057295e-08	6.65359984056233e-06
g41740_i1	70.3692733118612	-3.325023213	0.621582485724946	-5.349287166	8.83013362728725e-08	6.65359984056233e-06
g34771_i1	28.7261222948496	-8.04208543	1.50332908262928	-5.349517629	8.81889706403303e-08	6.65359984056233e-06
g34149_i3	818.601799534207	-2.355375776	0.440335545137731	-5.349047566	8.84183033076274e-08	6.65592406695381e-06
g1964_i7	156.886266859955	-2.309680883	0.431838279810789	-5.348485743	8.86931614849792e-08	6.67239438746733e-06
g15993_i1	385.336766451727	2.72460146142614	0.509479177354748	5.34781710917502	8.90213518358961e-08	6.69285354857697e-06
g20679_i1	388.512391802716	2.3397564012885	0.437545340490039	5.34746044528331	8.9196896404748e-08	6.70181782115826e-06
g65291_i0	1352.59802686902	2.97398959883561	0.556346662066265	5.34556923158351	9.01333377880389e-08	6.76790477192786e-06
g70300_i0	153.952325473486	-3.214771804	0.601447703615701	-5.345056244	9.0388981960581e-08	6.78282112172547e-06
g64286_i0	352.651904074048	1.87118102623604	0.350183860413047	5.3434245199906	9.12068182611835e-08	6.83987918622337e-06
g28807_i6	328.509648293964	3.59347562889853	0.672601177999889	5.34265437890613	9.15953047267682e-08	6.86468740349596e-06
g14087_i6	353.786278949948	1.98192375855035	0.371179158945346	5.33953405191635	9.3185766606577e-08	6.96614873836331e-06
g3592_i9	1037.09776287746	2.32585450248492	0.435592948571838	5.33951366777312	9.31962439901314e-08	6.96614873836331e-06
g12298_i3	639.375353968662	1.43007402421727	0.267832957128558	5.33942513852334	9.32417609710853e-08	6.96614873836331e-06
g4675_i5	134.60224560287	3.53028493086391	0.661163151011761	5.33950648257031	9.31999374329256e-08	6.96614873836331e-06
g338_i2	413.587895636836	-1.796056742	0.336371456824264	-5.339504008	9.32012093974775e-08	6.96614873836331e-06
g24998_i0	389.177111754675	2.76279704580538	0.517625486112155	5.33744400136968	9.42660030188943e-08	7.03825224798663e-06
g70782_i0	80.2735783312996	5.43946462518749	1.01931653098599	5.33638419454049	9.48183831104092e-08	7.07505645611426e-06
g37448_i1	317.42213827193	4.41451709884096	0.827473184155733	5.33493674885074	9.55778684030868e-08	7.12725841486527e-06
g2418_i0	557.056226843285	2.54322289157225	0.476730145285979	5.33472220441741	9.56909413717746e-08	7.13122210170343e-06
g72757_i0	1791.42235537797	1.62841496622672	0.305260614588467	5.33450726495472	9.58043523837562e-08	7.13520600413039e-06
g20659_i1	943.84850818288	2.50800153878402	0.470268266642889	5.33312944266456	9.6534445251379e-08	7.18067311699993e-06
g37691_i1	1658.46413404959	1.26658285692727	0.237493453938607	5.33312744381865	9.65355083200286e-08	7.18067311699993e-06
g11141_i5	1301.06395604862	3.89150130473088	0.730067066644202	5.33033399605108	9.8032306799264e-08	7.28745594091668e-06
g6772_i1	174.024131853111	-2.470424055	0.463490292825839	-5.330044865	9.81885071411933e-08	7.28996069176667e-06
g15895_i2	128.097399611116	2.5451365637824	0.477505611201804	5.33006629466971	9.81769217362431e-08	7.28996069176667e-06
g25640_i1	1086.22163380476	2.01349954109771	0.377822253181735	5.32922432212908	9.863311103845e-08	7.31840466155243e-06
g4722_i10	987.641064166519	2.47962192103154	0.465324988449474	5.32879596536172	9.88659859096127e-08	7.3311130511194e-06
g18181_i2	345.603437214938	4.67728248643886	0.877781343041623	5.32852802524999	9.90119212207313e-08	7.3373628842865e-06
g107425_i0	34.0814558823665	4.48553932340063	0.841826502001417	5.32834178151483	9.91134828912279e-08	7.3403186389649e-06
g18620_i1	2810.39904165209	1.6170674318907	0.303534776964519	5.32745357241132	9.95992262760394e-08	7.37170542040831e-06
g63475_i0	26.8792026631992	8.504123539	1.59632398800128	5.3273167622876	9.96742494365196e-08	7.37267316497075e-06
g36567_i1	597.487408578066	-4.813408647	0.903565588060967	-5.327127007	9.97783969018649e-08	7.37579262663264e-06
g16388_i1	596.107936649364	3.93906304323951	0.739481290853008	5.32679202565857	9.99625091160686e-08	7.38023452849862e-06
g2354_i3	122.736013232215	-2.307900043	0.433258604889482	-5.326841792	9.99351356461113e-08	7.38023452849862e-06
g102678_i0	128.873107481884	2.41408466588708	0.453472800305882	5.32354898520639	1.01762032852231e-07	7.50843557214847e-06
g28491_i3	198.625778696516	3.56040887897084	0.668911449002142	5.32269089470981	1.02243398259509e-07	7.53927868677646e-06
g37960_i1	342.47540665467	3.47095763849841	0.652162904351383	5.32222488482459	1.02505739815939e-07	7.55394310740195e-06
g89304_i0	20209.8893053181	2.19904782900177	0.413233357835305	5.32156416539394	1.02878810656208e-07	7.57674428925615e-06
g15474_i0	2005.27822989804	2.8959833968173	0.544214135180869	5.32140422235602	1.02969318811509e-07	7.57872016637778e-06
g9897_i4	7299.41544003078	-4.734220928	0.889991978987516	-5.319397298	1.04111563133541e-07	7.65632519422935e-06
g7604_i6	244.220541847626	3.85275432937797	0.724294867836069	5.3193174499339	1.04157261553877e-07	7.65632519422935e-06
g12272_i9	3209.74637576236	2.99532065683191	0.563113433826561	5.31921363778807	1.04216704040294e-07	7.65632519422935e-06
g15956_i1	222.521714889138	1.99257674392432	0.374782507323789	5.31662152044587	1.05711632274708e-07	7.76135978010002e-06
g20083_i5	313.333382570399	2.05742745260867	0.387029261167525	5.3159480665678	1.0610341101023e-07	7.78288552402541e-06
g28496_i4	73.7477911162743	8.13075736568142	1.52951867683399	5.31589282878951	1.06135607621736e-07	7.78288552402541e-06
g15239_i6	360.403697867938	2.27300450225948	0.427791568667375	5.3133457242745	1.0763056062852e-07	7.88279602624167e-06
g10246_i0	1163.24648358487	1.73196909783909	0.325959910904693	5.31344205191384	1.07573654832377e-07	7.88279602624167e-06
g6418_i6	1035.84180699613	1.67304730931721	0.314906916821079	5.3128312525056	1.07934979781887e-07	7.90022981781151e-06
g83402_i0	2541.48843293355	2.10319749026545	0.395925720402197	5.3121011894073	1.08368397557196e-07	7.92707834472776e-06
g38107_i0	463.92166927228	-1.975996605	0.372027585740911	-5.31142496	1.08771358202681e-07	7.95166733730581e-06
g36212_i1	132.785379948697	2.70177711978127	0.508687702095738	5.31126879743748	1.08864620200564e-07	7.95359969831178e-06
g30442_i3	208.432100234911	2.94439328180108	0.554407322568499	5.31088454632973	1.09094429063035e-07	7.96549961994361e-06
g3651_i0	365.727663608201	2.14680727238614	0.404287851493174	5.31009592412248	1.09567551412686e-07	7.99513952411366e-06
g26083_i0	5343.0114246721	-2.69769191	0.508052807716157	-5.309865173	1.09706362276305e-07	8.00036335781382e-06
g2097_i8	470.529219745248	2.78078823939488	0.523738637427799	5.30949607432434	1.09928751521853e-07	8.01167203528587e-06
g105025_i0	987.627881780887	2.30685013194256	0.434496837983038	5.30924492489083	1.10080323382525e-07	8.01780881704274e-06
g83187_i0	940.280827779752	1.72804232410092	0.325494848682371	5.30896980734463	1.10246592426902e-07	8.02500792115918e-06
g54009_i0	410.427400852332	-2.374553308	0.447320150041927	-5.308397817	1.10593056737538e-07	8.04530687931623e-06
g49467_i0	635.782573172266	3.7321361205021	0.703141232506322	5.30780438973694	1.10953619326539e-07	8.06660601742745e-06
g12319_i9	1236.21177157526	2.11590756530088	0.398675257656551	5.30734607845588	1.112328646292e-07	8.08197078814386e-06
g7587_i5	151.441028027115	-3.296751273	0.621189990548019	-5.307154531	1.11349774077107e-07	8.08552898841538e-06
g31011_i2	340.731080316193	2.58785247887181	0.487701432503536	5.30622283717209	1.11920125387103e-07	8.12198890415892e-06
g44776_i0	7252.60773689474	1.52179968131549	0.286806189885298	5.30602105179148	1.12044023414411e-07	8.12602523012963e-06
g23530_i3	1272.14954361747	2.03144567083334	0.382873288976408	5.30579105234608	1.12185406997786e-07	8.13132401244487e-06
g95182_i0	1193.84623814435	1.84834455480419	0.348480741988351	5.30400774590287	1.13287502288799e-07	8.20620742385826e-06
g12319_i8	281.072023311864	2.63400846168514	0.496634984892702	5.30371105904715	1.13471870378895e-07	8.214562762332e-06
g83403_i0	1153.60817012146	1.71462670632497	0.323316521453945	5.30324493970908	1.13762114306058e-07	8.23056794651741e-06
g15008_i4	197.701636074037	3.29277060183977	0.620968924898421	5.30263346491678	1.1414395796982e-07	8.25317680061975e-06
g11313_i4	757.848157441493	-3.021238735	0.569796434259137	-5.302312463	1.14344907838967e-07	8.26268661903271e-06
g5285_i0	195.487508337707	-2.234053632	0.421367115045554	-5.301917383	1.14592701841707e-07	8.27556785011462e-06
g67581_i0	868.355287229352	2.53492550686168	0.478165158770709	5.30135970880562	1.14943358825634e-07	8.29585743315582e-06
g17573_i2	325.365189903793	2.58090322984343	0.486878798285843	5.3009152153062	1.15223593020273e-07	8.31087579311895e-06
g2214_i21	327.857202985488	2.45915321928677	0.463920422723498	5.30080828270079	1.15291108058206e-07	8.31087579311895e-06
g12372_i0	545.878961055717	2.06677272719611	0.389908478088638	5.30066116368536	1.15384058532322e-07	8.31254136934972e-06
g41381_i0	232.312716511655	-2.254867915	0.425485035298107	-5.299523432	1.16105335257348e-07	8.3594436602045e-06
g24222_i3	148.064433358876	-2.49485908	0.470870946512737	-5.298392475	1.16826640830379e-07	8.40629131305121e-06
g30363_i1	192.938192868019	2.56331652031012	0.483909200176454	5.29710226500224	1.17654810233375e-07	8.46076712091537e-06
g46628_i0	822.671161783632	2.00178236137741	0.377925594071555	5.29676315332696	1.17873422732246e-07	8.47136928324606e-06
g21895_i0	643.025653910612	2.71588223390361	0.512759714032615	5.29659830828843	1.17979834027117e-07	8.47389979897607e-06
g13539_i2	4081.9111440012	2.24926750995913	0.424722834805127	5.29584784625756	1.18465450642804e-07	8.50364725138886e-06
g12995_i1	1141.06562715365	2.32094702037336	0.438302923123151	5.29530353992468	1.18818875459041e-07	8.52387561415447e-06
g7645_i0	405.34815253037	-3.528898262	0.66666382314845	-5.293369971	1.20082633862019e-07	8.60934613641826e-06
g5272_i7	290.018386645649	4.65534749084158	0.879624780986454	5.29242421481219	1.20705495887666e-07	8.64554704313216e-06
g10134_i3	420.275361547069	-2.913437554	0.550496377230882	-5.292382791	1.20732848116067e-07	8.64554704313216e-06
g52703_i0	153.697493831362	2.28494705819739	0.431760673470862	5.29216114063615	1.20879307916368e-07	8.65082979696853e-06
g41635_i1	297.810450687957	-2.489028636	0.470403266369671	-5.29126563	1.21472785129114e-07	8.68148154533596e-06
g32586_i1	1404.27804946144	5.02128613401219	0.948957461506009	5.29137114960172	1.21402708464183e-07	8.68148154533596e-06
g52655_i0	260.36351458614	2.22021428889365	0.41960625888448	5.29118487125542	1.2152644440595e-07	8.68148154533596e-06
g24586_i1	2541.42281339416	1.94901488037388	0.368359085768922	5.29107318285759	1.21600692258886e-07	8.6815745581878e-06
g26564_i2	260.133841456993	3.46225618337581	0.654425076103066	5.29053104748469	1.21961715292263e-07	8.70212924687855e-06
g18169_i2	752.6788266	1.69006144803587	0.319460372223601	5.29036335953724	1.22073593206681e-07	8.7048931227681e-06
g9332_i6	1061.64180793402	2.33663755839236	0.441707428766116	5.29001190883211	1.22308396051016e-07	8.71641404048841e-06
g20988_i1	108.661132834108	3.95228636023985	0.747162247615169	5.28972973789155	1.22497229554032e-07	8.71942899410497e-06
g1513_i1	581.277011223958	3.25293841163328	0.614944764619364	5.28980584727275	1.22446268122916e-07	8.71942899410497e-06
g21961_i0	70.584722014473	-4.294601476	0.811954478545937	-5.289214592	1.22842701760248e-07	8.73879336957215e-06
g1626_i10	160.044600510741	2.0511777078901	0.387873256690485	5.28826793935654	1.23480014260461e-07	8.77888316439338e-06
g17573_i5	91.3442761674988	2.82671881195923	0.534548449752335	5.28804977971388	1.23627338268494e-07	8.78237336080443e-06
g58051_i0	31.1065302022795	8.71455943525601	1.64799503519422	5.28797675305433	1.23676691420406e-07	8.78237336080443e-06
g19731_i0	943.392157485492	-2.875869634	0.543898757948645	-5.287509104	1.23993191762369e-07	8.7995979274935e-06
g46056_i0	61.6597454491827	7.84920761286447	1.48471791229573	5.28666593691709	1.24565820890303e-07	8.83496818083341e-06
g10927_i7	468.092307946067	2.81061044271723	0.53171736299964	5.28591059517298	1.25080976143652e-07	8.86622233160247e-06
g15262_i1	921.955280018742	-1.896893681	0.358888022097446	-5.285475035	1.25378971396885e-07	8.87895613123238e-06
g15589_i1	1398.12871387151	3.20621289897343	0.606625444505503	5.28532544754533	1.25481472563044e-07	8.87895613123238e-06
g6740_i3	620.374406727306	2.12127266551898	0.401351708497121	5.28532113009353	1.25484432190607e-07	8.87895613123238e-06
g11778_i0	215.030248884475	-3.35385991	0.634576654339432	-5.285192713	1.25572493192404e-07	8.87990772715436e-06
g3592_i1	389.083861692055	2.20770285953317	0.417788020130521	5.28426559201831	1.26210037314756e-07	8.91969203145987e-06
g52551_i0	322.988561122451	-1.882047828	0.356189137985771	-5.283843967	1.26501006982638e-07	8.93308314789608e-06
g5122_i2	1618.88199960351	1.50637432196712	0.285105428111631	5.28356942182563	1.26690823090931e-07	8.93308314789608e-06
g54044_i0	7606.5824056342	2.1530910663241	0.407511726369318	5.28350701833009	1.26734006330206e-07	8.93308314789608e-06
g59585_i0	36.3539158187455	8.93947539610901	1.69197752635726	5.28344806999608	1.26774811675908e-07	8.93308314789608e-06
g26283_i0	381.031317805717	3.70679562175697	0.70155004361458	5.28372231674099	1.26585079918426e-07	8.93308314789608e-06
g46914_i0	597.173211901692	2.63932349192936	0.499643365214421	5.28241476957609	1.27492152775445e-07	8.97831424285021e-06
g20907_i0	292.907472855872	-3.012338031	0.570315739236416	-5.281877781	1.27866491984747e-07	8.99935108046875e-06
g16391_i0	30.6899671182077	8.69492010438274	1.64624521853652	5.28166764372587	1.28013269377853e-07	9.0043565258486e-06
g15852_i0	97.5513643639309	3.74151103924155	0.708427565414286	5.28143062453186	1.28179019234706e-07	9.01068977861742e-06
g14357_i3	29.9953923398654	6.80760294378209	1.28926109427276	5.2802360778769	1.29017542549699e-07	9.0597880835429e-06
g5354_i19	1188.14585150951	2.70181065279769	0.511685357853986	5.2802188128445	1.29029700720967e-07	9.0597880835429e-06
g42637_i3	160.301730229305	-2.808080731	0.531856932982815	-5.27976709	1.29348201969643e-07	9.07679652665983e-06
g28364_i0	364.62405136178	1.86673741114094	0.353626922089347	5.27883284482875	1.30009334660065e-07	9.1178143519346e-06
g93199_i0	66.8995836131643	4.37844865606994	0.829527268580562	5.27824560072881	1.30426579003077e-07	9.14168956034878e-06
g86292_i0	4036.52148642096	2.3095136156598	0.437584981355961	5.27786307588351	1.30699064169152e-07	9.15539636434813e-06
g53228_i0	83.09821459	4.77198501168933	0.904313920221443	5.27691203793567	1.31378908923148e-07	9.19760556857622e-06
g4885_i9	3260.20655495603	1.7718040437097	0.335797072273006	5.27641301848281	1.31736997667247e-07	9.21725281620795e-06
g10748_i5	386.928393883036	2.47028647612984	0.468200687754484	5.27612739737199	1.31942379693621e-07	9.2261988113141e-06
g21180_i4	655.512347634315	3.1722497354103	0.601329109695031	5.27539692368981	1.32469052670174e-07	9.25758768907109e-06
g53213_i0	1038.28202727854	2.9725642429726	0.563516533717936	5.27502578027373	1.32737426396261e-07	9.27089909925156e-06
g1964_i4	622.64412853058	-1.491015398	0.282677036080294	-5.274625129	1.33027727913459e-07	9.28572551899846e-06
g15448_i0	116.227108009624	5.40593090369932	1.02520131984639	5.27304325408916	1.34179923100848e-07	9.36066199761101e-06
g148157_i0	5105.72493167278	2.3431068074135	0.444389608486633	5.2726408598818	1.34474552982644e-07	9.37387722516185e-06
g33186_i2	573.08854414283	2.49626257178148	0.473443276757821	5.27256948050059	1.34526881716239e-07	9.37387722516185e-06
g15895_i3	114.403431544336	2.5125504697827	0.476658625423182	5.27117382498226	1.35554013486639e-07	9.43992121772902e-06
g49311_i0	140.812373414497	2.7769538209233	0.526853093724807	5.27083138354655	1.35807189705008e-07	9.45202156465018e-06
g2214_i23	555.549368474476	1.55429823633846	0.294987015448334	5.26903949984434	1.37139454598524e-07	9.53916718269358e-06
g11058_i0	662.467433203144	1.75218177172827	0.332584995644401	5.26837288114375	1.37638304603373e-07	9.56827405611323e-06
g50833_i0	30.527111508667	8.69036542247285	1.64994039795245	5.26707839462412	1.3861202457662e-07	9.63033945882187e-06
g10073_i1	361.118398280852	2.67747952779419	0.508382778473583	5.26666055808049	1.38927743606294e-07	9.64664321911285e-06
g12942_i1	101.729167195984	-5.088045908	0.966330676543237	-5.265325868	1.39940907703438e-07	9.7113278072402e-06
g41635_i3	672.488740161785	-2.509614022	0.476654018161501	-5.265064233	1.4014035106822e-07	9.7195010151708e-06
g15704_i0	442.991366071272	1.7629959216583	0.334922369782377	5.26389420570458	1.41035627168052e-07	9.77589640755883e-06
g19041_i8	859.766972360583	1.85639016932277	0.352674268109658	5.2637528087123	1.41144194630374e-07	9.77772711277025e-06
g21398_i1	331.25889597823	3.12785572456517	0.594304532426102	5.26305211201481	1.4168339764145e-07	9.80937049848721e-06
g14863_i1	629.687532664754	3.19024516041232	0.606336181091011	5.26151211143619	1.42875475785227e-07	9.88615225296688e-06
g26421_i0	203.572306831761	2.91075216716805	0.55325732095193	5.26111821197383	1.43181938612739e-07	9.90160095412927e-06
g6809_i8	171.031144303941	-2.89531834	0.550376191463196	-5.260616983	1.43572826015495e-07	9.92286661754249e-06
g10079_i2	49.2853446299484	9.37923361371856	1.78325937261156	5.25960146783515	1.44367948886057e-07	9.97202963942265e-06
g3592_i0	300.401954451441	2.22534588883879	0.423245050624613	5.2578190472746	1.45773849710073e-07	1.00632998546373e-05
g43021_i0	3672.22689581024	2.7979387453103	0.532326393852766	5.25605864676356	1.47175374767158e-07	1.01541623492977e-05
g41635_i2	237.956483984729	-2.654694051	0.505210489543681	-5.254629717	1.48322577175475e-07	1.02273830822491e-05
g75375_i0	904.383958786219	1.68990397964915	0.321625456509082	5.25426064836828	1.48620282365058e-07	1.02419770037029e-05
g9611_i2	48.8323411908953	6.53562473752734	1.24427338206018	5.25256332873254	1.49996864838753e-07	1.03308604582867e-05
g25373_i0	1164.88609843983	1.48712598100417	0.283226071621762	5.2506676821411	1.51548874219563e-07	1.04317164351458e-05
g39197_i0	426.042827397766	1.79867187238158	0.342573946280628	5.25046312456043	1.51717275588042e-07	1.04372715819857e-05
g23202_i1	257.252797528388	11.763570880864	2.24060081303512	5.25018593781953	1.51945757462438e-07	1.04469511141737e-05
g29723_i0	245.753748447846	1.86469428168075	0.355206181742182	5.24961100771101	1.52420727188302e-07	1.0473556827707e-05
g57732_i0	53.8996535502886	7.0461755098525	1.34236024074069	5.24909431611632	1.52848808853536e-07	1.04969117927841e-05
g75520_i0	79.9398188246567	3.58331734623376	0.68279639401012	5.24800273942374	1.53757012048115e-07	1.05531932133186e-05
g6641_i30	54.6535645398154	3.87800418051653	0.739016055011212	5.24752358791135	1.54157317227794e-07	1.0574570001469e-05
g1635_i4	561.425557999157	4.1720458384193	0.795456021868788	5.24484789067005	1.56411313380851e-07	1.0723004637505e-05
g39324_i1	156.85386527713	-2.854888597	0.544358330853336	-5.244502445	1.56704627969908e-07	1.07369283783596e-05
g31505_i2	549.235303629136	1.77809393132425	0.339068359247245	5.24405737908348	1.57083313480967e-07	1.07566820889665e-05
g43274_i4	864.798574661437	-4.218323972	0.804501702376919	-5.243399684	1.57644535870676e-07	1.07889055733827e-05
g19468_i2	110.509745865928	2.70023961004198	0.515088663153354	5.24228119002118	1.58603420450776e-07	1.08482916560509e-05
g10739_i1	1119.6020584604	2.6603878969899	0.507532174504317	5.24181131883546	1.59007921190935e-07	1.08697120807685e-05
g54693_i0	159.161335592299	5.11209814749524	0.975508785	5.24044296370009	1.60191595950359e-07	1.09317904819014e-05
g52237_i0	3967.493787	-2.667889505	0.509086472849288	-5.240542908	1.60104853158299e-07	1.09317904819014e-05
g12915_i6	77.2261196232971	5.48832619024497	1.04727313480746	5.24058720484031	1.60066421728982e-07	1.09317904819014e-05
g34240_i0	2041.98700389364	2.3250514084219	0.443744501943781	5.23961738846844	1.60909863568925e-07	1.09745137551817e-05
g36692_i1	1018.14914715199	1.71708294580508	0.32774972743492	5.23900647986361	1.61443370578734e-07	1.10045941042711e-05
g28010_i1	1800.94513834017	1.88902909598266	0.360588780282378	5.23873508904896	1.61680924739041e-07	1.10144782924397e-05
g11228_i1	179.418352336224	-2.1345963	0.407508062592218	-5.238169488	1.62177094031463e-07	1.10419591928264e-05
g6946_i4	178.616992354241	-3.391275035	0.647571212063643	-5.236914446	1.63283334426351e-07	1.11109221060136e-05
g30697_i3	548.435863300876	1.67904059543063	0.320684327924228	5.23580496215378	1.64267347455346e-07	1.11714937657432e-05
g11930_i1	4102.14872693697	-3.411875239	0.651703019683261	-5.235322127	1.64697367617747e-07	1.11943418101991e-05
g6425_i9	1212.13102862002	1.25414951416826	0.239574840808604	5.23489657735053	1.65077270594384e-07	1.12137592936758e-05
g14015_i7	1157.14056364323	2.35183549231033	0.449331971268932	5.23407111599171	1.65816606114599e-07	1.12511388598192e-05
g5913_i5	607.758508557308	2.27119806457347	0.433921755763423	5.23411890371253	1.65773717232163e-07	1.12511388598192e-05
g32204_i2	110.382671536133	-4.067736927	0.777236879317715	-5.233587128	1.66251584402503e-07	1.12742256786778e-05
g42740_i0	1031.88812509209	2.01010292596586	0.384094082241752	5.23336083241369	1.6645534299815e-07	1.12816151432698e-05
g26574_i0	25.9959820041031	-7.897657765	1.50913105230173	-5.233248466	1.66556608208499e-07	1.1282053596657e-05
g17218_i2	129.685652859621	-4.512174768	0.862231283361112	-5.23313739	1.66656769276222e-07	1.1282416802412e-05
g13673_i7	596.431225820601	5.9150651955899	1.13073856960562	5.23115188124603	1.68457027534578e-07	1.13978082291076e-05
g40810_i0	115.939672761128	2.98046194017028	0.569789884667751	5.23080879526004	1.68770002369835e-07	1.14124960579793e-05
g23480_i2	784.443390017789	2.13738229680957	0.408737256298239	5.22923287240057	1.70214850209e-07	1.15036627954424e-05
g14225_i2	63.6771436549446	6.81560741127234	1.30355551184696	5.22847500496204	1.70913934670487e-07	1.15443535873288e-05
g89305_i0	3514.18241516922	2.09951046957052	0.401628104087294	5.22749889314067	1.71818426825839e-07	1.15988645775668e-05
g9372_i9	687.058313784462	2.54462864788917	0.486908283587661	5.22609438709835	1.73128005522235e-07	1.16806442455914e-05
g9151_i4	351.207910578655	1.84031921064608	0.352148538639073	5.22597429413806	1.73240428446416e-07	1.16816069978027e-05
g28456_i3	550.844733239221	2.70219748757491	0.517349684444419	5.22315479998175	1.75900220791116e-07	1.18542405873351e-05
g5681_i1	800.548184304944	-1.432275904	0.274229708645218	-5.222905685	1.76137114807209e-07	1.18634875957358e-05
g26257_i0	128.982780318706	-2.377687037	0.455262617714309	-5.222671365	1.76360220548546e-07	1.18656097386937e-05
g2765_i8	1443.02189150402	3.72587585597515	0.713405350709713	5.22266317776921	1.76368020802168e-07	1.18656097386937e-05
g5122_i20	737.945683150069	1.85093796686758	0.354435057705253	5.22222033805361	1.76790431623777e-07	1.18873087171029e-05
g14811_i4	134.309506545512	6.9890132856158	1.33835202139311	5.22210388141441	1.76901678259284e-07	1.18880724654717e-05
g19449_i3	339.308391925334	3.38994039519582	0.649312270255001	5.2208167787504	1.78135715031617e-07	1.19642460433256e-05
g4933_i4	541.736004470178	2.02646706689538	0.388170884137811	5.22055401294841	1.78388668215681e-07	1.19744776982634e-05
g19633_i3	896.658000498912	2.72051120472351	0.521194348055371	5.219763443	1.79151811148502e-07	1.20121541701565e-05
g14142_i0	197.662180432802	-3.457736377	0.662425718076539	-5.219809983	1.79106798078041e-07	1.20121541701565e-05
g44567_i0	535.408930396331	1.88957770653404	0.362041098367201	5.21923537149787	1.79663319718939e-07	1.20328927028868e-05
g4978_i18	230.679694894935	3.16383095579938	0.606177008799513	5.21931863114555	1.79582577870021e-07	1.20328927028868e-05
g23932_i0	377.762480565663	1.92334620158989	0.368551210196897	5.21866744261225	1.80215011141488e-07	1.20630536197936e-05
g27803_i2	665.412770159022	2.8689229321892	0.549830251931694	5.21783390802878	1.81027681124851e-07	1.21106399333294e-05
g9661_i4	143.478580936898	2.0815825541125	0.398981606830703	5.21723938766873	1.81609483145167e-07	1.21427365320443e-05
g12032_i7	895.769844949315	2.48533273534459	0.476431497376208	5.21655841192648	1.82278112134455e-07	1.21805992350197e-05
g2500_i0	201.56463586252	-1.82052212	0.349007294081898	-5.216286739	1.82545522433289e-07	1.2191623348415e-05
g73747_i0	162.312512346014	4.96794733044545	0.952426382480301	5.21609588082594	1.8273361353391e-07	1.21973405951345e-05
g33226_i0	1697.27893497556	1.62321638402893	0.311262963896792	5.21493583337832	1.83880876130489e-07	1.22670395693913e-05
g1614_i1	294.925646138406	-1.942299695	0.372537227089279	-5.213706319	1.85104440349546e-07	1.23417478228352e-05
g5272_i5	957.203163673707	4.82508307928228	0.925585922360509	5.21300396075271	1.85806927603562e-07	1.23816493179229e-05
g46248_i0	426.716011985822	1.93926248251699	0.37204754777193	5.21240495772811	1.86408076321314e-07	1.24147570203161e-05
g9563_i15	937.695861228838	3.29070743798963	0.631474482228439	5.2111487171689	1.87674928978263e-07	1.24921387010174e-05
g51767_i2	323.493625128675	-3.062272498	0.587858344730283	-5.209201375	1.89655185782181e-07	1.26168933933373e-05
g7594_i0	403.874246679862	1.96708819271586	0.377915277935982	5.20510365037182	1.93888354412737e-07	1.2891300900602e-05
g4929_i15	604.592495623962	1.99446485577657	0.383231813271311	5.20433008614703	1.94697670629568e-07	1.29378830666149e-05
g46630_i0	359.948385929579	3.19789276040064	0.614493633984703	5.20411047981702	1.9492802098059e-07	1.29459617684062e-05
g9455_i0	1116.63818221523	2.59703071244153	0.499226665740304	5.20210736057215	1.9704133625521e-07	1.30790170625084e-05
g15884_i3	305.331713953481	1.99194696611997	0.38292257461623	5.20195751873945	1.97200308363495e-07	1.30822728537196e-05
g7585_i0	209.074916295944	2.25817987936888	0.434135616210495	5.20155406524854	1.97628961880181e-07	1.3096109838089e-05
g30573_i0	173.414956002051	2.13006225390498	0.409503478927905	5.20157303542711	1.97608786648067e-07	1.3096109838089e-05
g1997_i4	184.634472779276	-2.328566944	0.447697469785504	-5.201206397	1.97999068196241e-07	1.31036467395446e-05
g6641_i16	892.592336497283	3.26097861818801	0.626951333600667	5.20132655187089	1.97871082894239e-07	1.31036467395446e-05
g45251_i2	1949.14565043934	1.44522354163153	0.277866846498191	5.20113701884523	1.98073003885599e-07	1.31036467395446e-05
g25238_i0	1700.95435096285	2.44589542325893	0.470275162180721	5.20098788955179	1.98232020322584e-07	1.31068809259289e-05
g11014_i9	129.294435703156	5.56782678975101	1.07072664726353	5.20004503855468	1.99240241336391e-07	1.31662288075565e-05
g22181_i0	515.299440110027	1.92160092704277	0.369543360133502	5.19993357842654	1.99359756319647e-07	1.31668157817017e-05
g628_i3	109.125335205258	5.99292341983288	1.15281575879446	5.19850927966139	2.00893097710238e-07	1.32607271940578e-05
g26809_i0	500.499277389121	2.19320733595321	0.421918331678066	5.19817976912813	2.01249455319386e-07	1.32768861836926e-05
g2008_i22	156.90052868764	2.22334930689181	0.427778728635178	5.19742838543042	2.02064344917377e-07	1.33232609119095e-05
g36771_i2	818.758221361128	2.50473816478727	0.481991986409964	5.19663860688513	2.02924311804305e-07	1.33725548422356e-05
g2937_i10	748.489483002506	4.79592295153493	0.923277039752706	5.19445707522358	2.05318137755814e-07	1.35228183989322e-05
g26698_i0	2391.27586489753	2.1553844203086	0.415046361703979	5.19311724950349	2.0680185137941e-07	1.36130063827816e-05
g44943_i0	185.677998017671	3.06881168462258	0.590988050862017	5.19267975070969	2.0728857475526e-07	1.36201422762371e-05
g40656_i0	1305.79373728393	1.70725039111787	0.328784735718841	5.19260843233858	2.07368022287643e-07	1.36201422762371e-05
g259_i9	528.777588205214	1.69479479817237	0.32637950065608	5.19271214878856	2.07252493527627e-07	1.36201422762371e-05
g3524_i2	524.487642037088	1.59741309506701	0.307613922768754	5.19291545938203	2.07026208254225e-07	1.36201422762371e-05
g50700_i0	1438.26017295702	-3.108199009	0.598632927639559	-5.192161783	2.07866252207578e-07	1.36453359846843e-05
g64775_i0	198.253012248361	2.34803946669108	0.452305491402114	5.19126897931822	2.08865629615837e-07	1.37033815011573e-05
g40143_i5	580.1042782	1.93800815725736	0.373393739638727	5.19025348184055	2.10007991402333e-07	1.37707388918773e-05
g21365_i3	1698.0750200154	1.23109222578204	0.237205419435153	5.18998355397439	2.10312655219538e-07	1.37831224384902e-05
g4810_i37	76.1106827084789	7.18743144297104	1.38492656738769	5.18975634681358	2.10569431811307e-07	1.37923557278981e-05
g157_i1	2087.69783062676	1.58454681848518	0.305375412976136	5.18884871261395	2.11598214119165e-07	1.38521176321113e-05
g3338_i0	1211.1377950536	2.03558874437061	0.392319696276716	5.1885968603902	2.11884542603414e-07	1.38632363680059e-05
g23092_i0	152.074483388964	2.84994831782342	0.549441213780434	5.18699407023789	2.13715533034803e-07	1.39753518948374e-05
g7244_i2	392.141001384232	2.13930371745813	0.412495670751304	5.18624526061493	2.14576187245195e-07	1.40239266056011e-05
g50432_i0	3761.2903741844	2.08664630149651	0.402460313020328	5.18472563378221	2.16333097685335e-07	1.41309919253142e-05
g14375_i5	184.686948473004	2.10997060364507	0.407033964622588	5.18377036570274	2.17444634150869e-07	1.41958067409937e-05
g90593_i0	268.404226517751	1.65067703799566	0.318454812391858	5.18339486094656	2.17883075539745e-07	1.42088418368697e-05
g2008_i8	156.336160560196	2.13764412873562	0.412400198089308	5.18342168272358	2.17851729978101e-07	1.42088418368697e-05
g39330_i0	254.247742493506	2.74887224402573	0.530348254017026	5.18314564666689	2.18174530970408e-07	1.42200567518686e-05
g10018_i4	102.05965336031	3.14404687616032	0.606675907813689	5.18241590883458	2.19030125702183e-07	1.42680084183468e-05
g51696_i1	3919.77320795817	2.53215952152578	0.488689246361851	5.18153313251104	2.2006948727631e-07	1.43200382497008e-05
g15964_i2	90.2241146654986	3.17726092718388	0.613182220589967	5.18159336734668	2.19998416857283e-07	1.43200382497008e-05
g41861_i0	515.132559635682	1.56469029540315	0.301988285808829	5.18129466913714	2.20351065415556e-07	1.43305255187798e-05
g40879_i0	488.249053962326	2.35838774648525	0.455205289859875	5.18093220579934	2.20779729868929e-07	1.43505618627093e-05
g5913_i3	2791.86515014802	1.90931971283155	0.368544202731674	5.1807074936454	2.21045888468316e-07	1.43600193068603e-05
g57206_i0	651.51986760294	2.42200446818768	0.46754694677485	5.18023801651305	2.21602957992204e-07	1.4388354851328e-05
g1179_i54	3032.91169938509	3.6260974192317	0.700006841270037	5.18008854406736	2.21780602692586e-07	1.43920374312189e-05
g27303_i0	1471.76324587598	-2.957180681	0.570996185377521	-5.178985003	2.23096401104101e-07	1.44695341040891e-05
g4232_i0	479.409181390519	3.00629523180699	0.580520506141922	5.17862022099186	2.23533003258756e-07	1.44899547112405e-05
g3779_i19	916.345580583346	-3.669735637	0.708867685935302	-5.176897903	2.25605592936354e-07	1.46163440597317e-05
g62038_i0	1566.57182223943	1.72189107783439	0.332621832945477	5.1767229546734	2.25817157020551e-07	1.4622090927989e-05
g18790_i1	365.242858166547	-3.192399849	0.616707430015809	-5.176522438	2.26059876839852e-07	1.46298478424243e-05
g31173_i1	1721.44624119322	2.0127994866416	0.388850103674069	5.17628635719411	2.26345967895863e-07	1.46404016430208e-05
g3129_i5	2603.72517995965	1.96123332093755	0.378906638442821	5.17603314895078	2.26653204032266e-07	1.46523109313939e-05
g24673_i7	123.312123682873	3.75786283553042	0.72603050909774	5.17590209838485	2.26812375502667e-07	1.46546406395626e-05
g4276_i2	230.575269452839	3.20761100025402	0.619972606886568	5.17379472032204	2.2938683728628e-07	1.4812938172973e-05
g34903_i0	950.827851710039	1.77692183968156	0.343534510708779	5.17246967710878	2.31019998921947e-07	1.49103113620915e-05
g30696_i5	216.79740134133	3.68059264824484	0.711596717903714	5.17230132691936	2.31228298977666e-07	1.49156665444596e-05
g86496_i0	1446.19465729405	2.75453266256826	0.532567277124128	5.17217782782822	2.31381220046094e-07	1.49174455701873e-05
g24402_i3	154.381532012562	2.45538668026579	0.474768725447427	5.17175321089613	2.31907742068304e-07	1.49432961637884e-05
g2214_i19	547.151497810734	1.84123153954043	0.356169167385469	5.16954219551445	2.34668147241497e-07	1.51129842401512e-05
g2688_i10	750.728882036928	-2.609154112	0.504775711035771	-5.168937519	2.3542858355424e-07	1.51455661854726e-05
g9332_i11	847.258635060789	2.36933749371503	0.458373823836325	5.16900697750374	2.35341112561254e-07	1.51455661854726e-05
g52194_i0	51.1924044194582	5.95246195902259	1.15165806659531	5.16860180263405	2.35851805609191e-07	1.51645957821568e-05
g63471_i1	94.5674524578649	-4.535160463	0.877630638632798	-5.167504715	2.37239983479781e-07	1.52456152234679e-05
g59312_i0	2141.60979189448	2.35071452811412	0.454949450121646	5.16697960066899	2.37907217209253e-07	1.5280242606013e-05
g15043_i1	140.789269420941	2.38504166848196	0.461615186054377	5.16673138262181	2.38223244640604e-07	1.52922876147016e-05
g32939_i0	652.295539631816	1.8732247169855	0.362562291172548	5.16662863897781	2.38354174930352e-07	1.52924440836447e-05
g8614_i6	2543.83658195253	1.94731303045733	0.376931077360279	5.1662310364397	2.38861510977497e-07	1.53167369975624e-05
g12127_i4	649.55219761939	2.38239091697805	0.461179810088144	5.16586126466098	2.39334271487021e-07	1.533053228566e-05
g18_i244	168.298975283042	-2.616697717	0.506527259784156	-5.165956356	2.39212609117346e-07	1.533053228566e-05
g63335_i0	50.4726375488599	7.50808275883449	1.45345069681526	5.16569483594171	2.39547348765089e-07	1.53359269316451e-05
g8322_i6	1226.85367648555	2.09042437525354	0.404762404645669	5.1645714899918	2.40990359828778e-07	1.54200143465926e-05
g116727_i0	565.77270059733	1.99482717193922	0.386265138123403	5.16439868643263	2.41213081209677e-07	1.54259718683979e-05
g12127_i1	530.439320432242	2.5856696204586	0.5007107937063	5.16399816612556	2.41730064810133e-07	1.54507314357214e-05
g18620_i4	2222.73750931232	1.55782456256438	0.301680354736253	5.1638250158063	2.4195389504678e-07	1.54567369109487e-05
g41740_i0	71.4680592762089	-2.545081932	0.492932281309024	-5.163147208	2.42832020574219e-07	1.55045118544099e-05
g22175_i3	1902.80391431384	2.63502952206394	0.510373739005197	5.1629410384634	2.43099730531012e-07	1.55132822141651e-05
g47210_i0	112.511311897116	-2.571073051	0.4980311192728	-5.162474695	2.43706328032309e-07	1.55436575157756e-05
g57609_i2	25.2207420390776	8.41524594559221	1.63050435244291	5.1611306237754	2.4546282428993e-07	1.56389253586947e-05
g24569_i0	96.2927108283403	3.0725446108936	0.595317614613015	5.16118545037661	2.45390935627552e-07	1.56389253586947e-05
g1964_i2	465.662841625943	-1.745439786	0.338210836708968	-5.160803843	2.45891721553499e-07	1.56578691005715e-05
g37236_i0	556.146490358243	2.41693635845576	0.468351372903544	5.16051942683965	2.46265604814906e-07	1.56732912788456e-05
g18169_i10	612.758325661198	1.62397520233417	0.314737393454812	5.15977839337138	2.47242322056371e-07	1.5727043141217e-05
g17826_i5	230.667913422747	2.97245460340398	0.576483663049662	5.15618185549157	2.52036130635361e-07	1.60148574754067e-05
g31544_i2	20.1045622385437	8.08646689917054	1.56827966024455	5.15626587792996	2.51923120125962e-07	1.60148574754067e-05
g4885_i21	2690.75254233896	1.68707071996056	0.32721480972223	5.1558507434083	2.52481954619752e-07	1.60346250518224e-05
g4978_i6	325.733329682421	3.08041958031862	0.597480045405192	5.15568612543299	2.52703886979095e-07	1.60401602159627e-05
g140290_i0	607.590062324314	2.09025039704751	0.405521634253076	5.15447320313134	2.54344926956953e-07	1.61357180900079e-05
g599_i9	650.854413153505	3.20263458915426	0.62139166653147	5.15397093596533	2.55027486034809e-07	1.61602746434276e-05
g13145_i1	61.7185162068523	6.55919761734626	1.27266961995178	5.1538887347643	2.55139362217894e-07	1.61602746434276e-05
g49876_i0	1987.76675010582	1.96810561529439	0.381858595249304	5.15401680040612	2.54965084933953e-07	1.61602746434276e-05
g9110_i6	114.325216544839	2.21209446292029	0.429236321116159	5.15355843412343	2.55589380946834e-07	1.61801673319184e-05
g27380_i3	1485.6904501839	1.9173737435707	0.372319292779018	5.14981033955904	2.60749995844924e-07	1.64909669403332e-05
g10134_i4	904.483525772226	-2.720474283	0.528268809948566	-5.149791605	2.60776041320408e-07	1.64909669403332e-05
g11325_i5	256.420873968799	-1.871386631	0.363413036957203	-5.149475776	2.61215505777048e-07	1.65099852387411e-05
g10227_i0	35.5159601834351	6.00972055392523	1.16725015240921	5.1486140665916	2.62418184555989e-07	1.65771962933898e-05
g14087_i7	421.722807383817	2.0059011567562	0.389641084299436	5.14807405477469	2.63174597352378e-07	1.66161599624912e-05
g16961_i4	388.291972027846	1.98261389388709	0.385148262431288	5.14766412646299	2.63750203463375e-07	1.66436727014794e-05
g106006_i0	1173.55198478024	1.68874329050963	0.328089520610327	5.14720277370687	2.64399472270723e-07	1.66758022219543e-05
g86011_i0	3680.39240113467	2.15623206866817	0.418922535138777	5.14709018447498	2.6455815501022e-07	1.66769725955436e-05
g62039_i0	5885.2531046914	-4.158413574	0.807941462152189	-5.146924337	2.64792067561949e-07	1.66828814869337e-05
g5971_i2	81.3354568242074	6.92897814771318	1.34634951362638	5.14649285165932	2.65401572903955e-07	1.67124353426409e-05
g72753_i0	729.096581763224	1.61580971255202	0.31400625387246	5.14578831671396	2.66399695598744e-07	1.67664163786298e-05
g47580_i0	3690.20565703549	2.25513739643288	0.438260380057878	5.14565655269833	2.66586769194284e-07	1.67693222774252e-05
g5582_i3	200.299167758435	5.57535519383735	1.08367796456724	5.14484503342637	2.67741734030665e-07	1.68330769856976e-05
g43143_i0	248.296563932606	2.73166924293433	0.53104494458863	5.14395113025772	2.69019542425323e-07	1.68955629668641e-05
g127813_i0	332.015536480069	2.2139275721145	0.430392997948903	5.14396744990109	2.6899616127599e-07	1.68955629668641e-05
g35832_i1	216.022307540749	3.03308527394161	0.589667716253312	5.1437194038933	2.69351748620753e-07	1.69075047522944e-05
g55202_i1	191.084913553876	-4.727315691	0.919173213162439	-5.143008546	2.70373317754808e-07	1.69615489390043e-05
g54959_i2	633.694350639877	3.27449571480329	0.636699454035858	5.14292213390036	2.70497755610518e-07	1.69615489390043e-05
g21291_i0	20.5144732526018	8.11458895332088	1.57791423115102	5.14260458085965	2.7095552095246e-07	1.69813061456746e-05
g19866_i0	37.8908927918345	-8.441642201	1.64164474608953	-5.142185738	2.71560443612629e-07	1.70102603347966e-05
g23403_i1	72.5590572140373	-2.939547842	0.571671837725711	-5.142019684	2.71800632183677e-07	1.7016349520625e-05
g22382_i0	499.961785310498	-2.422194099	0.471102545315124	-5.141543222	2.72490948416178e-07	1.70505981781299e-05
g12319_i5	645.460254594538	2.08858652780292	0.406242181297842	5.1412350168326	2.7293838848428e-07	1.70653971734134e-05
g884_i3	124.562530253787	3.07551957980054	0.598212451726916	5.14118282045475	2.73014235452797e-07	1.70653971734134e-05
g66083_i0	50.7854184641833	5.95985939480268	1.15938044495277	5.14055538951707	2.73927554848661e-07	1.71134981694271e-05
g3779_i17	153.858316193055	-4.541901919	0.883626090620115	-5.140072218	2.74632893922874e-07	1.71485620342796e-05
g48844_i0	195.735496905416	2.64948617519509	0.515471382922371	5.13992873896182	2.7484268329955e-07	1.7152662354595e-05
g25552_i1	292.036368987152	-2.373480775	0.461814734800089	-5.139465237	2.75521457365423e-07	1.71770092859552e-05
g20004_i3	4582.70878319509	3.19914857672455	0.622455801567185	5.13955941718257	2.75383404091968e-07	1.71770092859552e-05
g14310_i5	76.1634680008311	5.22750451510565	1.01716977352827	5.13926450741151	2.75815916531133e-07	1.71781116310334e-05
g31636_i0	575.13701618081	5.71030990948989	1.11111597917411	5.13925640213935	2.75827812920369e-07	1.71781116310334e-05
g14015_i9	759.324960655658	2.41088314756026	0.469410987580994	5.13597510783506	2.80684811760831e-07	1.74714551186734e-05
g26337_i2	11250.8411159734	2.1611160295288	0.420800062153603	5.13573125077138	2.81049049789044e-07	1.74849825465726e-05
g24050_i0	487.561151878207	2.06605918946823	0.402340242004897	5.13510450551223	2.81987285681462e-07	1.75341874702683e-05
g2358_i27	52.6947673170998	3.8616079662698	0.752029117516102	5.13491815187211	2.82266839472526e-07	1.75424050302784e-05
g64433_i0	889.722802168121	2.29008621385209	0.446016387041837	5.13453379827785	2.82844263505529e-07	1.75691164806091e-05
g28470_i2	114.447324396162	-3.20284136	0.623900689541613	-5.133575605	2.84288752575958e-07	1.76496304637846e-05
g6140_i6	46.5529207857997	-3.210257558	0.625452606556025	-5.132695146	2.85622334794717e-07	1.77231785991962e-05
g77226_i0	212.986698903006	3.76453485540046	0.733600251600947	5.13158882809141	2.87306579160915e-07	1.78091172980506e-05
g28456_i11	407.597750436842	2.40149973247914	0.467979820625555	5.1316309520975	2.87242274830937e-07	1.78091172980506e-05
g28138_i2	215.425656779814	3.06684502477965	0.597728980308574	5.13082872976379	2.884692973995e-07	1.7871881811923e-05
g4537_i10	520.008244502702	1.90633151537043	0.371556737848996	5.13066059952648	2.88727098337613e-07	1.78785467645955e-05
g21693_i0	168.701454009273	-2.459039458	0.479400471231576	-5.129405592	2.90658493818066e-07	1.79887831426226e-05
g10952_i7	501.970393147072	4.28814461464132	0.8361447915599	5.12847135798265	2.92104328354295e-07	1.80688693008098e-05
g12272_i3	2766.90716606603	2.91528603105465	0.568616350899522	5.12698241343714	2.94423007163771e-07	1.82028362465398e-05
g53770_i0	252.939895845803	1.77614979041549	0.346443375675926	5.12681123415954	2.94690714707407e-07	1.82099276844171e-05
g28293_i8	378.357247046612	1.84964912986959	0.360792394036709	5.1266300521884	2.94974321530989e-07	1.8217993722205e-05
g2418_i23	136.868354159946	2.82464754754976	0.551051083741475	5.12592685304462	2.96077548164286e-07	1.82766459114234e-05
g38859_i0	1102.84874640955	-3.382631839	0.660100218545895	-5.124421632	2.98452449134116e-07	1.84136961022538e-05
g22175_i9	333.023255594583	2.98326211318494	0.582302785811136	5.12321456444574	3.00370211025178e-07	1.85224146605961e-05
g72901_i0	4232.02026175721	1.83164567029381	0.35755313957789	5.12272293974586	3.0115469854403e-07	1.85611731188603e-05
g13918_i7	308.008426774893	1.91189786335184	0.373270884714344	5.12201176583855	3.02293023454465e-07	1.86216883506261e-05
g45639_i1	203.521273177584	3.51507284742379	0.686349650857726	5.12140254319504	3.03271465245186e-07	1.86722970329491e-05
g22762_i3	78.1881265311662	-3.590012238	0.701021230090097	-5.121117712	3.03729966855596e-07	1.86908574329638e-05
g29997_i0	1247.39103929238	2.33275495202151	0.455636127735915	5.11977608890042	3.05898634347381e-07	1.88145840145836e-05
g19245_i0	79.0641133785717	6.10146933697423	1.19178235394685	5.11961711529616	3.06156595953556e-07	1.88207237142647e-05
g1964_i1	627.243006116059	-1.689696839	0.330090395170016	-5.11889126	3.07337090922075e-07	1.88543384221649e-05
g21789_i0	646.895849348432	3.9862058035709	0.778722167199094	5.11890629479379	3.07312594132091e-07	1.88543384221649e-05
g49364_i0	736.13905958882	4.44660196462589	0.868653425892788	5.11895979694749	3.07225437806381e-07	1.88543384221649e-05
g2008_i13	150.095834580376	2.08197683743323	0.406701327728967	5.1191788555475	3.06868834796378e-07	1.88543384221649e-05
g11930_i0	326.763178810379	-3.315608264	0.647971441888516	-5.116904928	3.10590073945976e-07	1.90440840085556e-05
g11437_i5	1575.36330713504	2.04631519245243	0.39992514067381	5.1167455714455	3.10852485409911e-07	1.90503592680614e-05
g14863_i5	562.806552094261	3.12150184082906	0.610165577640024	5.11582749866404	3.12368443324838e-07	1.91334111754309e-05
g53213_i1	950.341687572483	3.03226392306207	0.592795218717487	5.11519632297706	3.1341480339244e-07	1.9161021688241e-05
g15025_i5	38.5527024718569	9.02436423299802	1.7642351331987	5.11517091071424	3.13457002511054e-07	1.9161021688241e-05
g44626_i0	43.0649734163846	9.18411296069555	1.79545213308157	5.11520902811965	3.13393707531889e-07	1.9161021688241e-05
g30101_i5	57.5316948312165	6.4250794369308	1.25608395813588	5.11516717916379	3.13463199514387e-07	1.9161021688241e-05
g921_i2	852.981456751552	2.67616207699547	0.523208566492893	5.1149049315725	3.13899011714134e-07	1.91778115914507e-05
g5988_i9	703.9196748	2.18780103188295	0.427784018325393	5.11426546612783	3.149641515177e-07	1.92330136114559e-05
g28808_i0	1673.48740446103	1.47111467807551	0.287655402855477	5.11415625596513	3.15146408371383e-07	1.92342741773906e-05
g18637_i11	206.960520025852	1.91640442284821	0.374754010992306	5.11376627503942	3.15798064675277e-07	1.92641675393457e-05
g10927_i9	416.172881533712	2.6503918694274	0.518418273721196	5.11245842165813	3.17992992593357e-07	1.9368279437311e-05
g21826_i1	249.622016551052	3.05147664388037	0.596865555748702	5.11250249656748	3.17918783873882e-07	1.9368279437311e-05
g48526_i0	358.640352766053	1.52556533503191	0.298396961410901	5.11253642737725	3.17861666118172e-07	1.9368279437311e-05
g68942_i0	315.061588914809	3.66535557863218	0.717111266881336	5.11127874837686	3.19985428506574e-07	1.94796653648498e-05
g18550_i8	217.748275372097	4.054377111	0.793306462476348	5.11073248888083	3.2091212344916e-07	1.95161141850681e-05
g14340_i8	863.626329758304	2.96683865849374	0.580501197823039	5.11082262985813	3.20759026642843e-07	1.95161141850681e-05
g5403_i4	1112.78646655739	1.54878646466387	0.303066727070937	5.11038106898933	3.21509654242711e-07	1.95424667977742e-05
g1513_i0	296.527693009051	2.95709959632491	0.578923872109084	5.10792478733322	3.25716244392682e-07	1.97779556684442e-05
g47912_i3	67.3309071593012	-5.54309941	1.08518623499488	-5.107970624	3.25637260186071e-07	1.97779556684442e-05
g17993_i8	91.9660740205795	3.96318319144041	0.77610480976177	5.10650512867835	3.28171707684292e-07	1.99168932270976e-05
g75293_i0	606.037975912673	3.07282709354558	0.601975941151267	5.10456794613562	3.31551134375961e-07	2.01117363438433e-05
g28092_i0	4166.79311047327	-2.649428936	0.519060371737178	-5.104278964	3.32058136619283e-07	2.01322297868606e-05
g38074_i0	124.949333327597	2.80268419194472	0.549253384292544	5.10271629105148	3.34812745311766e-07	2.02889022762396e-05
g6145_i3	423.58724549793	2.98811383221198	0.585653006354001	5.1021915704225	3.35742636354164e-07	2.03348977725468e-05
g4675_i4	303.517624383542	4.50350481192371	0.882922326987806	5.10068063097685	3.38434215455156e-07	2.04874922269481e-05
g61500_i0	37.02690429	8.96609996398872	1.75795031739811	5.10031476729056	3.39089088752388e-07	2.05062748012077e-05
g6809_i5	281.258493059524	-1.578796426	0.309545824907564	-5.100364143	3.39000637264904e-07	2.05062748012077e-05
g33763_i1	137.468645588471	-2.887450559	0.566174902268024	-5.099926803	3.39784857015571e-07	2.05379151715851e-05
g42029_i7	163.023095446624	-2.781274298	0.545417049236241	-5.099353425	3.40815666896445e-07	2.05897643553368e-05
g62704_i0	363.720627523913	2.95948333427261	0.580389719296684	5.09913121455513	3.41215964421112e-07	2.06034889850909e-05
g4922_i1	648.040927069704	1.84821419025502	0.362562268433214	5.09764625602642	3.43902693502068e-07	2.07551902456669e-05
g31739_i2	3432.88260246421	1.69305061476128	0.332155088306104	5.09716898631706	3.44770543575922e-07	2.07864850421199e-05
g82083_i0	1824.73645823056	2.00293803669734	0.392945085928585	5.09724668515479	3.44629114883436e-07	2.07864850421199e-05
g1945_i15	59.3396119585038	5.2800799667813	1.03614672237303	5.09588058599331	3.47123893645452e-07	2.09150059598096e-05
g31173_i2	545.432674053273	1.96077924069418	0.384782660786275	5.09580976618715	3.47253699368005e-07	2.09150059598096e-05
g7600_i4	190.141448	2.68885647449322	0.527709213882046	5.09533736338027	3.48120766571498e-07	2.09464507751086e-05
g38072_i1	2622.00400605822	-2.19895438	0.43156240109591	-5.095333547	3.48127780203714e-07	2.09464507751086e-05
g4978_i0	532.723448645402	2.83667114679141	0.556776326269259	5.09481278738778	3.49086043258498e-07	2.0993494872343e-05
g25269_i1	192.121615209063	5.26024801072649	1.03252904265678	5.09452789549771	3.49611357227987e-07	2.10038597017323e-05
g16635_i9	829.148949781498	1.67355276044422	0.328495388283148	5.09460047275214	3.49477459180518e-07	2.10038597017323e-05
g27434_i2	1202.35269123622	2.05678507837964	0.403741431372824	5.09431264308457	3.50008768489433e-07	2.10171259197787e-05
g15230_i3	66.6204192424728	3.81418875279165	0.748784846915697	5.09383806109671	3.50886509860357e-07	2.10592068000608e-05
g6022_i2	964.461710767858	2.07839439384425	0.408115860949043	5.09265772962388	3.53078760925511e-07	2.11800986153169e-05
g93825_i0	768.828857620248	2.65759977433487	0.521908571757008	5.09207918426794	3.54158125994994e-07	2.12341436811931e-05
g12074_i1	755.166254941198	3.34652080428703	0.657230285236128	5.09185422440583	3.54578682478275e-07	2.12486542379e-05
g95997_i0	5422.52674128538	2.21286463770055	0.434803071843394	5.08934913527375	3.59294570811015e-07	2.1509599622989e-05
g57337_i0	207.063796300126	2.28577581409077	0.449121527636925	5.08943720893874	3.59127748148062e-07	2.1509599622989e-05
g11948_i5	1985.31490343122	1.7254672819718	0.339042030091863	5.08924301068007	3.59495683576624e-07	2.15108191479077e-05
g33574_i1	45.866750348499	3.53693447673918	0.695008598541662	5.08905139326439	3.5985908583815e-07	2.15144562774446e-05
g49190_i0	2236.67769199523	3.24203845746946	0.637065337027882	5.08902033909838	3.59918013413483e-07	2.15144562774446e-05
g15941_i3	1317.57317721162	-1.981498007	0.389378779914208	-5.08887004	3.60203349409263e-07	2.15207035274066e-05
g31173_i0	1072.78353001289	2.0014326678002	0.393319213072352	5.0885708129189	3.60772066454932e-07	2.15330625461721e-05
g74521_i0	546.564277031088	1.65951491781564	0.326122019427213	5.08863191982665	3.60655854910114e-07	2.15330625461721e-05
g57937_i0	35.0278616886537	-8.328341622	1.63773985261058	-5.085265287	3.67112571839433e-07	2.19005191102247e-05
g14677_i4	824.97961904519	1.56996311626024	0.308774627063806	5.08449522290515	3.68605045267331e-07	2.19785375037305e-05
g13333_i6	1423.77719380352	1.58091822993176	0.310937052855991	5.08436744804408	3.68853253498823e-07	2.19823240420175e-05
g13948_i4	428.765473799756	1.91502490622024	0.376675521857094	5.08401739719837	3.69534069073815e-07	2.20118757240996e-05
g51394_i0	457.729014705121	2.28681112409657	0.449841569735078	5.08359226436837	3.70362542925164e-07	2.20430585240501e-05
[truncated: 12,764 more rows]
