# Supplementary material for: The molecular mechanism of leaf margin fission in Solanum nigrum revealed by combined PPI network and WGCNA and functional validation of SnNAC90
Source: Front Plant Sci. 2025 Nov 18;16:1706416. doi: 10.3389/fpls.2025.1706416 (PMC12673809; doi:10.3389/fpls.2025.1706416)
Supplement: Supplementary file 1 [file DataSheet1.zip › Supplementary Materials/SnL2vsSnL1expression matrix.csv]

	SnL2_1	SnL2_2	SnL2_3	SnL1_1	SnL1_2	SnL1_3	log2FoldChange	pvalue	padj
g10_i0	2.598698506	2.272635775	6.310825257	0	0	0	7.62198584967458	0.000427193864895846	0.00668126611019282
g100022_i0	10.95014987	11.19297454	11.40049418	9.777941715	9.657300234	9.638041334	1.50168730386072	1.44609005553656e-08	1.43784536832242e-06
g100030_i0	8.331565734	8.823946924	7.792597831	5.023053798	7.172508091	5.016943907	2.26777578915554	0.00132865391642879	0.0158636052578106
g100034_i0	6.979232328	9.468933812	5.628656377	3.680132629	3.223078136	5.735975364	3.60704508148307	0.000467806161932117	0.00715347328230618
g10006_i3	5.917060323	8.209784519	5.798683122	0	1.711026745	0	7.44168712079211	1.82025034887165e-08	1.75840320633613e-06
g10006_i4	5.652763041	6.128807336	5.252874975	3.490894	2.820451259	1.853930579	3.03025616679779	0.000308416549204926	0.00519324946053693
g10007_i0	8.776317994	8.50687294	8.571967265	7.257973103	7.357248611	7.186734727	1.35928092625834	8.04289572568836e-06	0.000278909438198448
g10007_i3	9.715152545	9.569373667	9.189189938	8.508649075	8.523020465	8.282133895	1.06722699392445	0.000493519460353954	0.00745755777736993
g100078_i0	4.225035598	2.272635775	0	6.245062259	7.231911305	5.934074145	-3.738485118	0.00105727701388498	0.0133365942268688
g100146_i0	10.08791473	8.516969423	9.591445039	7.817288326	8.277312924	7.863250116	1.53773005981184	0.00129415034067902	0.0155546363003002
g100148_i0	7.143054885	7.785970766	6.74462659	5.444463893	5.927904796	5.298326271	1.72526872024126	0.000862595803401152	0.0114194635090083
g10018_i0	9.693286184	10.82155734	9.631391971	6.035770964	7.054071042	5.560575966	3.81844975534743	3.96556394968181e-12	1.14831539636844e-09
g10018_i1	9.900239054	10.95843282	9.616304226	5.249091149	7.195071896	5.712186544	3.99230774448533	1.43361697647841e-10	2.60887600670645e-08
g10018_i2	7.746011179	9.05976391	7.066639182	4.951386566	5.441179073	4.667048792	3.18127658121556	6.25350256751354e-07	3.41244545882649e-05
g10018_i3	7.358441329	8.875864856	7.384188131	4.257115331	5.224310395	4.395548419	3.41742626990474	7.0204463683814e-08	5.50415944721044e-06
g10018_i4	6.727117693	8.146158511	7.357215966	3.924285739	4.897395691	4.334530452	3.14404687616032	2.19030125702183e-07	1.42680084183468e-05
g10018_i5	6.858675226	8.222179794	7.636838726	4.196410437	4.474008682	4.454090046	3.3602173475507	1.10142014121826e-09	1.55867320674138e-07
g10018_i7	4.570359502	7.036610417	5.503042245	3.588613902	2.656691762	2.995104314	3.08109063566412	0.000775560251578722	0.0105092255244666
g10020_i12	8.959681715	9.374919658	8.564125863	10.13510136	10.25156819	9.604512811	-1.021428962	0.00591390128815558	0.0469193419044429
g100288_i0	6.826893339	7.170558536	6.974986544	4.257115331	4.262395522	5.298326271	2.35327508719156	2.43645073534102e-05	0.00069043429488458
g100314_i0	3.474409891	0	0	6.934687625	6.812792555	5.329932801	-4.771845134	0.000331374365470324	0.00549814425374114
g100326_i0	3.474409891	3.783823764	5.567216018	0	0	0	7.28935514638887	0.000178511568472929	0.00341981403930834
g100382_i0	13.25647456	12.54012991	13.71082993	11.72089301	11.19190166	11.3754754	1.80031982719399	4.08874039333712e-06	0.000161484550174682
g100398_i0	8.571012886	7.490482375	8.579766277	7.07618166	6.359376527	5.827391957	1.79459791180484	0.00080263751403084	0.0107889203856863
g100512_i0	6.563186909	6.3482515	5.213313606	3.766190474	3.440118862	4.060827488	2.46183250091065	0.000465130625738184	0.00711804761368192
g10053_i0	10.47895825	9.690292039	9.558276809	7.857052415	8.359516726	7.916267632	1.91052357289833	1.35785741533923e-06	6.52418419173127e-05
g10053_i1	10.46612041	9.663273766	9.528363732	7.847213669	8.359516726	7.895293842	1.89866862007577	2.06483763656626e-06	9.21427020915998e-05
g10056_i22	5.499917415	4.659334251	6.785665704	8.104255277	7.579336788	7.496271694	-1.851042967	0.00400005105356464	0.0355031751874817
g10056_i8	8.817330769	9.413263577	9.472905723	7.067733421	6.934005268	6.518026476	2.41463459377361	8.56363870844822e-11	1.65722422316627e-08
g100628_i0	7.021964702	4.863032003	8.819296073	10.08679356	9.855635533	9.689203493	-2.220957148	0.00519802842749238	0.0427768050940103
g100629_i0	8.590071793	8.476152487	7.644295704	9.42964261	9.332090918	10.53913032	-1.587366116	0.0010985036473176	0.0137090204084799
g100632_i0	10.17884462	8.757371499	8.691958185	6.070012714	7.260720172	6.636511407	2.65845383083993	2.97065919523731e-06	0.000124533298154975
g10066_i4	5.082067915	3.783823764	5.926507643	7.250527657	7.357248611	6.623816831	-1.958885496	0.00388209328431452	0.0347464428171323
g1007_i0	7.584337363	7.500693812	9.341455675	10.3392904	9.987514278	9.773513694	-1.642261393	0.00389249024038118	0.0348211690821351
g1007_i2	8.01640362	8.079596474	9.69201296	10.79706136	10.34365018	10.22187378	-1.656401175	0.00200299257263894	0.021518699949454
g10073_i0	11.32622168	10.71923926	11.61492496	9.061773797	9.449352522	9.185780877	2.02678469324345	6.38470821171222e-09	7.19573544610529e-07
g10073_i1	9.306460273	8.687574587	9.699190834	7.272749703	5.909830045	6.343200526	2.67747952779419	1.38927743606294e-07	9.64664321911285e-06
g100733_i0	5.18593768	0	5.40108953	0	0	0	7.43283788544956	0.00318906552359105	0.0302088064489545
g100760_i0	7.565202044	7.490482375	7.110370648	3.386071081	3.100942571	2.165574102	4.60887449640331	5.97540085191231e-15	3.53809132830593e-12
g100770_i0	6.310879731	6.230478284	6.758436414	3.150375147	2.967502908	1.853930579	3.89818875835873	3.70684428975181e-08	3.17843203386543e-06
g10078_i3	6.674516938	5.703045797	6.730683297	7.701924168	8.8177499	7.900565944	-1.796955791	0.000642418171915217	0.00916747677605727
g10078_i9	4.015443847	2.272635775	2.033585626	5.749222917	6.925034331	5.827391957	-3.387626659	0.000161795191351998	0.00316344552383222
g10079_i1	6.087686446	6.558368391	6.436403697	2.053648581	0	2.828080361	4.75390540505714	9.80328725800904e-07	4.969030790991e-05
g10079_i2	3.102002789	7.898372722	5.687586695	0	0	0	9.37923361371856	1.44367948886057e-07	9.97202963942265e-06
g1008_i9	8.2440289	7.233140307	8.76901931	9.8935913	9.672120461	9.915692442	-1.62073879	0.000359598118599771	0.00586584573561309
g10083_i0	6.810735928	6.278747282	6.470363195	4.066754703	2.967502908	4.510348518	2.64001447281388	6.83486301191257e-05	0.00159249096808881
g10083_i5	9.902146647	8.753106737	8.998717052	7.776397105	4.897395691	7.22925823	2.25996125798552	0.00131762709896544	0.015773091083914
g10083_i6	10.33669122	9.574216694	9.426086399	8.514877407	7.766741132	8.282133895	1.61938918563502	8.06799354769054e-05	0.00181753583964574
g100858_i0	0	0	0	5.023053798	0	6.571891114	-7.585074197	0.00172308604665313	0.0192663813187124
g10086_i8	6.543767082	4.730477405	5.598263245	0	0	0	8.5402674692562	7.21149793492517e-08	5.61327151881743e-06
g100888_i0	8.561388175	9.038894385	8.072346991	7.432619073	6.669752829	6.803417756	1.60921141828878	0.000307983177945447	0.00518888872310298
g100899_i0	9.702072539	9.494706901	10.54043391	8.367792691	8.382636313	8.481756812	1.57839123434284	5.18101463453093e-05	0.00126927393107053
g101029_i0	9.43850848	11.50339853	8.204327045	7.067733421	7.045818527	7.679179446	3.05411075778526	4.56072441388535e-05	0.00114779034762984
g101031_i0	13.30828416	12.68485032	12.22014936	11.71211103	11.94849326	11.63589265	1.0354523015842	0.00495971481542859	0.0413618876773469
g101033_i0	8.556551634	8.811695803	7.889908359	6.274727263	5.309501314	6.295970857	2.46063844395109	3.78840391507243e-07	2.24426631930528e-05
g1011_i3	2.260943823	4.23900891	3.848823191	0	0	0	6.30482254355566	0.00586476462575558	0.0466320882662797
g10113_i1	8.009341643	7.500693812	7.992798686	8.578701126	9.250059773	8.982033931	-1.112865984	0.00230866313755297	0.0238781316982348
g101163_i0	13.27149448	10.91232386	13.15100369	10.7310501	10.61098143	10.42486019	2.17335929128889	0.000153006022872012	0.00302942252638323
g101176_i0	7.301764836	6.230478284	5.365438816	4.425261034	3.94500867	4.134273034	2.39587857479181	0.000967518270364229	0.012460579962031
g1012_i11	7.358441329	7.599019552	8.348251039	9.490955984	9.035523801	9.011570781	-1.366306572	0.000890318981088254	0.011700576768467
g1012_i12	7.077040858	7.339370406	8.503916128	9.25088656	9.251854573	8.835586988	-1.346395755	0.00563291044325075	0.0453092189438392
g1012_i7	4.970135604	4.23900891	4.850394564	6.670294558	7.337100721	6.571891114	-2.223528615	6.72682152569614e-05	0.00157100851071272
g101300_i0	8.841390217	8.566418394	8.297130709	6.214774448	6.916007263	7.051083408	1.82394589067858	7.64486553170216e-06	0.000268232908723467
g101310_i0	8.930071057	9.600566583	7.33895024	7.344444319	6.522895288	7.402766321	1.75784886693432	0.00437165931446704	0.0377897052332931
g101311_i0	11.42836972	11.78766943	10.16610339	8.148991168	8.015208223	7.931800268	3.24611264957953	1.81691359721226e-12	5.76635079622987e-10
g101313_i0	10.35908527	10.55746003	9.542400386	8.499255869	8.7583835	8.678727514	1.56768690181139	2.82624545477066e-05	0.000778257234044598
g101316_i0	8.99228303	8.77850823	8.579766277	7.337433077	7.496982015	7.768392559	1.25252976834131	0.000139572617926868	0.0028163946337654
g101335_i0	5.757628481	5.200292952	5.716173083	7.509489034	6.732799669	7.142919677	-1.602314014	0.00105906851490077	0.013350702280733
g10134_i1	6.794395511	7.599019552	8.998717052	10.34104415	10.42146136	11.23958717	-2.642266411	1.03973788374639e-05	0.000343445363575334
g10134_i10	5.459034616	5.149278139	5.087671699	8.036603848	8.256008675	9.460232958	-3.523594037	5.32716302055319e-11	1.10263584454224e-08
g10134_i12	9.422648455	10.08580155	8.822586371	6.980413141	7.919085981	7.523864477	2.01601771183544	1.91988445093837e-05	0.000568673788063662
g10134_i2	5.790955543	6.689131884	7.152815418	9.220722063	9.014533259	9.944053599	-2.812055327	1.22391267022002e-08	1.24925165123127e-06
g10134_i3	5.416959418	6.724414748	7.224215422	9.201543871	9.166891676	10.05814093	-2.913437554	1.20732848116067e-07	8.64554704313216e-06
g10134_i4	7.049765587	7.599019552	8.610547438	10.2223698	10.16753905	11.21122756	-2.720474283	2.60776041320408e-07	1.64909669403332e-05
g10134_i6	7.787882112	9.159809908	8.992887614	10.76606598	10.66989416	11.52035443	-2.278290885	1.40174018374385e-06	6.69180530397474e-05
g10134_i7	8.599507653	9.292095464	9.64632356	11.53191229	11.29559725	12.47067611	-2.619746301	1.09981957074109e-08	1.14618149205062e-06
g10134_i8	5.578363426	7.036610417	7.621808133	9.447660783	9.185792229	10.19530694	-2.713226824	2.73342353356931e-06	0.000116475355683572
g10137_i1	10.0608462	10.29388328	9.677549179	9.036021018	8.650947486	9.126270528	1.08209047896118	0.000945810938656164	0.0122499448311269
g10137_i2	9.490150302	10.69053418	8.829144541	6.554137529	7.896317088	7.745136594	2.37627322349123	6.68546376264674e-05	0.00156380460740495
g101420_i0	7.891379178	8.016946358	8.292392317	6.387639547	6.174926463	6.847761623	1.59142441204793	5.61499538700392e-05	0.00135440425818582
g101451_i0	0	3.487846913	2.622232054	9.351756318	9.22469526	9.575140547	-7.033771856	1.90142328138742e-28	2.82869988013802e-24
g101533_i0	7.868145739	6.180538256	8.352809759	6.052993426	6.159711117	5.638371904	1.7709300459379	0.00533906097304342	0.0435878037210722
g101549_i0	9.954560218	9.58625361	8.744943427	7.924106615	7.791631311	6.418635156	1.99836811484973	0.000196797561408047	0.00368033704799141
g10166_i2	7.193773997	8.086392583	8.126596247	5.94643272	5.909830045	6.558612319	1.70696903355985	0.000364967662865698	0.00592662865715626
g101665_i0	7.1812604	6.993874646	6.838629382	8.346997687	7.959185788	8.106211579	-1.14219634	0.00102085879023018	0.0129803940235529
g10169_i13	10.71646389	10.00561017	10.00601494	8.286396681	8.704355158	8.596652902	1.74620444442332	7.30661678828784e-07	3.91530702585002e-05
g10169_i14	12.27200922	11.5649106	11.4326102	10.17988538	10.47161115	10.48575954	1.42049568941927	3.85387958588182e-05	0.00100168294565641
g101720_i0	0	0	0	5.188040411	5.945755897	0	-7.199135481	0.00364905293217272	0.0332711549582168
g10175_i12	7.891379178	8.687574587	7.47061865	8.875879637	9.590786891	9.43865006	-1.230120532	0.00638222238032779	0.0494662587173518
g10175_i15	7.844532012	8.385381267	7.772322544	8.796299427	9.435205555	9.602896612	-1.293969572	0.000906650847382903	0.011852388395258
g10179_i6	3.102002789	3.643412225	0	6.018340419	4.701178167	6.686201333	-3.338919544	0.00427981135055552	0.037209253274528
g101792_i0	12.60804571	12.38615844	11.46665806	10.53661443	11.07764394	11.42753459	1.17266962788499	0.005668937783917	0.0455159523318557
g101838_i0	3.629840158	4.584500035	5.926507643	8.282751385	7.972308474	5.974631976	-2.718061038	0.000939401373814061	0.012178026296947
g101851_i0	5.499917415	4.798276556	6.598730777	0	0	0	8.55720127912632	6.97440986520872e-08	5.47167050558966e-06
g1019_i18	7.958915526	8.178322242	7.163234325	6.453970316	6.534738265	5.506279121	1.60472351437942	0.00194293009883355	0.0210176225034154
g1019_i20	9.559477454	9.610030281	8.670206938	7.690964269	8.048632583	7.517015599	1.57338672662691	0.000100382587966353	0.00216659182271991
g101926_i0	8.654862407	9.163028179	9.131991397	10.6082688	10.02157886	9.811793215	-1.18801197	0.00104903570710174	0.01325933895975
g10199_i0	8.231945496	8.74882933	7.34811201	6.318111498	5.945755897	6.636511407	1.90446866349773	0.000190460663298502	0.00359573054914466
g10199_i2	8.876743405	9.222849601	8.936300529	7.18953898	7.503022972	8.36837313	1.24789120851433	0.00397306533090357	0.0353268881055029
g10204_i6	5.855385334	5.200292952	4.99738793	7.344444319	7.377118997	7.349788912	-1.987709247	2.1084542271127e-05	0.000613684449463417
g102118_i0	4.225035598	2.884940178	3.500042053	0	0	0	6.2758053964817	0.00514468069671299	0.0424699333036415
g10212_i0	4.848782958	4.333442093	5.252874975	7.007168597	6.424479802	6.46207248	-1.827762595	0.00119940225411283	0.0146350462195061
g10212_i5	3.898000106	2.611031114	4.566260141	7.57652689	7.020773906	5.871015959	-3.162535607	5.02974240775515e-05	0.00123910114451785
g10213_i0	5.855385334	6.10222923	4.364339393	8.783458704	8.748247178	9.58007764	-3.507496782	3.28299595042747e-10	5.41166869867278e-08
g10213_i2	4.319419031	5.149278139	5.503042245	7.439183675	7.357248611	8.563799293	-2.860691816	1.37107969364536e-06	6.57179535479293e-05
g10213_i3	4.319419031	5.200292952	5.926507643	8.108379986	7.172508091	8.533577457	-2.775659066	6.81204189107734e-06	0.000244416145198878
g10213_i4	4.970135604	4.584500035	4.434833464	6.877832466	5.253269926	8.29019035	-2.655482752	0.00115227801900553	0.0141949297333531
g10213_i5	4.970135604	5.431374392	6.74462659	8.203992175	7.567855754	8.36837313	-2.178058508	0.00028989980673929	0.00495293362033733
g10213_i6	4.716277396	6.180538256	5.687586695	7.701924168	7.950370546	8.773725308	-2.594497459	4.3562552651576e-06	0.00016937450641211
g10215_i3	6.619925548	6.278747282	4.566260141	7.690964269	8.528953592	7.349788912	-1.907959781	0.00357322433004625	0.0327882590914514
g10218_i5	3.474409891	3.783823764	3.94856848	6.934687625	6.648109719	4.937100417	-2.742978569	0.000432024732936841	0.00673702719676955
g10227_i0	4.970135604	5.901062859	6.926880047	1.365005373	0	1.455872768	6.00972055392523	2.62418184555989e-07	1.65771962933898e-05
g10234_i0	8.926326624	9.259392219	7.889908359	7.734312985	6.097192409	7.079253266	1.68853322780594	0.00340073769333469	0.0316422012223075
g10234_i1	8.461435444	9.514998916	7.393067946	5.569409037	6.097192409	1.853930579	3.41967752327232	0.00026216678579254	0.00458508711892922
g10235_i13	9.817753417	10.01454569	10.01034966	8.816609784	8.620708075	7.523864477	1.53130272843666	0.000283466535213028	0.00486396860176519
g102413_i0	12.37071384	11.92669879	12.12641545	10.30105976	10.13678743	9.394490775	2.15909139213536	9.2566285215661e-10	1.33470699309006e-07
g102414_i0	10.58488799	9.73422761	11.71215091	12.8246172	12.84746323	12.55228697	-1.845285161	0.000317138759633599	0.00531455256815449
g102426_i0	9.797398769	9.277322187	9.875868331	7.871685859	7.746515109	7.270564153	2.02674456049819	1.17463044285193e-08	1.20723201662849e-06
g102431_i0	8.6088822	7.743606002	7.838827291	7.024733822	7.118444901	6.623816831	1.18614475871001	0.00611466767887159	0.0479748868833294
g10246_i0	10.89757286	10.37383279	11.05860854	9.31117742	8.947451211	8.933994207	1.73196909783909	1.07573654832377e-07	7.88279602624167e-06
g10246_i1	10.66571356	9.600566583	10.9612125	9.457394846	9.378831741	8.70004939	1.30153335991584	0.00429592099584876	0.0373073133472922
g10246_i10	8.512277251	8.329190704	8.410798403	6.62494773	7.003832647	4.395548419	2.06146458664781	0.00163476430147167	0.0185206890600047
g10246_i2	9.082526224	8.590521487	8.978210129	6.274727263	7.68938546	6.17935599	2.01492946042064	0.000142993648789756	0.00287179313484036
g10246_i5	9.751581254	8.807588868	9.779267368	8.172820236	8.362842295	7.439450598	1.47102592333917	0.000915837600783609	0.011947549733603
g10246_i7	10.39203777	9.978466646	10.1386468	8.505524797	8.980299916	7.42488863	1.74440291835341	0.000147880504602519	0.00294854253221045
g10246_i8	9.461976318	8.511930014	9.329941128	7.050687064	7.844923526	7.125014151	1.77708570601754	5.58687477067622e-05	0.00134926200072496
g10246_i9	8.267896263	7.339370406	8.099726594	5.639491456	7.11055351	5.827391957	1.61557993022453	0.00522089446587712	0.0428967576086917
g102464_i0	0	0	1.614854769	8.095970313	9.174481636	5.533682966	-8.623140743	7.98276446933883e-10	1.17146822509728e-07
g10256_i7	10.09959936	10.57930507	9.29246457	8.230725836	7.941501108	7.813809188	2.08089408242729	9.2561212786903e-07	4.74217829471394e-05
g10258_i0	3.629840158	5.096393066	3.741666085	0	0	0	7.00247373522899	0.000374150923988598	0.00603540228619938
g10260_i4	6.744233558	4.798276556	6.193737607	7.439183675	7.684077902	8.375963337	-1.786550047	0.00363821078518288	0.0332002774411712
g102608_i0	0	6.414560579	0	0	0	0	20.9020772390911	2.97139897620047e-10	4.95986083805782e-08
g10261_i1	9.109194734	10.23087236	8.751863346	8.260684043	8.227104621	8.11076774	1.31000287879561	0.00552795188022874	0.0446732983685437
g102667_i0	9.614033487	9.306718995	8.004434815	7.358365405	7.453971865	8.026470722	1.4840356704201	0.00369547244990632	0.0335763536690836
g102678_i0	7.771279277	7.448898139	8.027429247	4.987665154	5.756450637	5.298326271	2.41408466588708	1.01762032852231e-07	7.50843557214847e-06
g102687_i0	6.709796329	6.154904649	6.110042725	4.914172119	4.822079974	3.280380784	1.88889666955564	0.00637422444237301	0.0494399695485885
g10269_i3	9.540007291	9.514998916	9.829194347	8.120683823	8.648224491	8.211774318	1.29207537388491	4.42801103627681e-05	0.00112044697919499
g10269_i4	9.52770364	9.309625997	9.366468764	8.010393691	8.405391237	8.05984064	1.23726727940983	2.6243930863004e-05	0.000733191358621962
g10269_i5	9.435877221	9.91307225	9.460286759	8.053816429	7.657243209	7.641889965	1.82731756003796	2.76748331777091e-08	2.50090553972048e-06
g10269_i7	8.668375487	8.903065584	8.987034527	7.243043587	7.496982015	7.031993207	1.59496527065951	1.00519061105656e-06	5.08422249826966e-05
g10269_i8	9.435877221	9.191674049	9.368721323	7.707373052	8.480790991	7.916267632	1.26562000725103	0.000311896441304222	0.00523776535422333
g10272_i8	11.35923045	11.37259421	10.0916917	9.463847925	10.00677448	9.996696658	1.20905139394868	0.00587669749075027	0.0466988899755727
g102813_i0	9.581071822	7.064413458	10.57010031	12.79725178	11.70885882	12.26429842	-2.669583152	0.000236037896291072	0.00423452128266289
g1029_i11	3.629840158	4.730477405	5.130779607	7.365275896	6.219632752	6.710418901	-2.259078434	0.000699720592109814	0.00976965585984954
g10290_i1	8.078452451	7.617905382	8.099726594	6.168116058	6.24868539	6.447738197	1.66930393647828	1.01390708279689e-05	0.00033659452594697
g10290_i2	7.973503731	7.58948311	8.004434815	6.070012714	6.385771414	5.055267503	1.94442727901345	0.000105488121648401	0.00225172770833246
g10290_i3	8.144403372	7.717576847	7.986945237	6.47967163	6.498913628	5.055267503	1.82387615826878	0.000531254592335362	0.00790927371180895
g10291_i0	5.823530083	8.536952853	7.110370648	4.133038608	0	5.164484324	3.45646618901645	0.00440051487613559	0.0379619366097711
g10296_i0	5.416959418	5.869890394	5.798683122	7.509489034	7.416057118	7.517015599	-1.791780427	1.00343020507156e-05	0.000333674888031256
g10296_i1	4.970135604	5.554116544	5.901832746	7.412744117	7.526936983	7.278685295	-1.903695512	4.5153262668334e-05	0.00113853186508667
g10296_i2	7.685272103	8.614228499	7.688245846	9.314751682	9.553436054	9.97061523	-1.577107086	0.000170761954523814	0.0032962738191563
g10296_i3	7.516223003	7.928942212	7.90240095	8.783458704	8.592656619	9.550198425	-1.246130789	0.00223706796394754	0.0233269452428271
g10296_i4	7.103810022	7.316430471	6.877113947	8.939771239	9.372246481	8.894904791	-1.984770171	8.05910750981021e-09	8.71951473793229e-07
g10296_i9	3.898000106	3.911773521	3.500042053	6.517384978	4.742614793	6.033407841	-2.243817254	0.00416207848817512	0.0364655849840856
g10297_i0	7.574801429	7.36195128	7.583531933	8.480283967	8.523020465	8.996877944	-1.179693715	0.00051546671995111	0.00771961195523611
g10297_i1	7.720292622	7.350705022	7.436665237	8.425134462	8.606750524	9.114975543	-1.239172483	0.000725275327480951	0.0100196278997695
g10297_i2	7.649380289	7.293119872	7.552162571	8.428437569	8.572690939	9.016435328	-1.192773949	0.000695946462330619	0.00973479574794503
g10297_i3	7.762905655	7.36195128	7.419384094	8.367792691	8.709588774	9.028525414	-1.205756687	0.000847204705374165	0.0112507499224951
g10297_i4	7.667437809	7.269426433	7.253765839	8.428437569	8.452975822	8.821758621	-1.17450484	0.000655720384867944	0.00930998515513148
g10297_i5	7.59381068	7.510833479	7.436665237	8.480283967	8.528953592	9.052405815	-1.200593113	0.000483644136670477	0.0073353413128202
g103025_i0	12.63324353	11.74266896	12.94999059	11.34092618	10.573439	10.85646272	1.567475656	0.000187556228632666	0.00355442945772103
g103156_i0	10.90615303	12.50600417	10.76482753	9.886403382	9.13028381	9.092116771	2.20831589487245	6.18486173835251e-05	0.00146397202650813
g10316_i2	9.717321063	7.636547175	8.948399444	6.798362923	7.054071042	7.203894825	1.97894320491568	0.000452955954426267	0.00698152293960168
g103165_i0	9.502777006	9.591040396	9.160874118	8.070826069	8.379356112	8.379743518	1.1482287146885	0.000161398625441161	0.00315724786460459
g10317_i0	8.381646775	8.165542668	7.410665273	9.162405291	9.120493753	9.705862147	-1.31732984	0.00122863599385602	0.0149273239039441
g10318_i2	4.848782958	5.096393066	5.744204033	6.934687625	7.134099358	6.983132411	-1.759432515	0.000422973769593326	0.00663281094849409
g103217_i0	0	0	0	6.492352602	4.080449765	0	-7.326088736	0.00352084997462089	0.0324377178262526
g103266_i0	12.22743981	10.70606169	12.3025774	8.878297147	9.474165175	8.453338715	2.91237519290383	1.18785708043689e-08	1.21977241217529e-06
g103271_i0	7.506224447	7.416903974	7.591268845	5.593150129	4.860229258	3.518453037	2.65819950100627	2.24841366832966e-05	0.000646984294783816
g103393_i0	10.0015818	9.445337684	9.930259244	7.938078691	8.252427178	7.824943413	1.79974797178265	3.94747118136533e-08	3.35095816818127e-06
g10341_i0	7.584337363	7.980928051	7.110370648	5.811266784	6.712088686	6.052479455	1.36768838092074	0.00545289605640416	0.0442651232014791
g10342_i4	7.906662842	8.234469479	7.945292309	6.703393134	7.202515419	7.012647008	1.05455052359794	0.0034791010521532	0.0321601345725018
g10344_i1	6.356115424	5.200292952	8.20936317	9.25088656	9.124417751	8.982033931	-2.017712056	0.00462033959911524	0.0393229598961714
g10344_i2	6.356115424	5.200292952	8.168573166	9.166367276	8.999656023	8.928843074	-1.958510407	0.00560942867572593	0.0451722406396134
g10349_i0	10.44272044	10.31718165	11.58520697	9.75049258	9.50308643	9.476210847	1.321301706	0.00234014221345196	0.0241111668950909
g10350_i1	9.250659073	8.546841718	9.949950506	8.116594192	8.223450555	6.983132411	1.49228398014021	0.00467903546043551	0.0396835098450461
g10351_i0	6.06061359	5.805449018	7.487300328	8.264385454	8.459203481	8.087841667	-1.630405018	0.0036720729728899	0.0334170433396176
g10351_i1	5.855385334	5.149278139	7.31111058	8.066592423	8.693830623	8.314093244	-1.99673183	0.00145017615262086	0.0169440185149915
g10351_i2	5.027187029	4.798276556	6.131426022	7.212712918	7.472562012	7.002875746	-1.816052372	0.00130721817960418	0.015665820604915
g10351_i4	6.777867895	6.392794436	8.214381776	9.284084411	9.010298251	9.148598623	-1.801660324	0.000999460782455528	0.0127820573353925
g10351_i6	4.645162477	4.863032003	6.213924086	7.235520491	7.596388823	7.069924295	-1.91649609	0.0016264463439094	0.0184457675980593
g10351_i7	6.709796329	6.825363828	7.536218345	8.489801103	8.581281515	8.474704595	-1.447785049	0.000201711963343782	0.00375003964224866
g10351_i8	5.235196467	5.772115756	6.088337716	8.282751385	8.280833246	7.417552154	-2.325665751	1.81609170483099e-06	8.2875896533265e-05
g103510_i0	11.67422755	11.23792236	12.06105881	8.454593657	9.377188241	8.941686584	2.72586381808659	2.47136207388805e-12	7.52242163329188e-10
g103512_i0	8.915034661	9.172640139	9.597219911	10.95427639	10.11525894	10.74291419	-1.39078531	0.000193978443781515	0.00364364749182658
g103515_i0	9.632536031	9.874328562	8.871061035	5.520721641	7.52099554	7.942063223	2.21773109614054	0.000429693377163876	0.00670946307921563
g10353_i0	4.784050903	5.473459472	3.362138032	7.534228353	7.447721533	9.20508438	-3.585478095	1.53621212722254e-06	7.20373325883623e-05
g10353_i1	5.723513303	5.838029479	1.614854769	7.165986716	7.887107952	9.488516896	-3.318906828	0.000724478969522357	0.0100143019835928
g10353_i2	4.716277396	5.66722985	3.362138032	7.546440724	7.50903874	9.341202906	-3.593954418	3.43048250689533e-06	0.000139820357902617
g10353_i4	4.970135604	5.514351599	3.362138032	7.707373052	7.538746964	9.394490775	-3.66487861	1.04680955873494e-06	5.25231841582127e-05
g10353_i5	4.015443847	5.096393066	0	6.746375487	7.55628262	9.042901036	-4.091083489	0.000209662196838822	0.00386325076553268
g10353_i6	4.716277396	5.473459472	0	7.58838785	7.070435791	9.681567319	-4.063740898	0.000402540534797262	0.00638177157431216
g10353_i7	5.578363426	5.200292952	1.614854769	6.953152102	7.83058342	9.20508438	-3.477277312	0.000255132036800564	0.00449308733764166
g10354_i15	4.225035598	4.925005327	4.950034935	1.365005373	1.331107999	1.455872768	3.99647961922193	0.000283563542568226	0.00486493173637234
g10354_i8	4.910734856	5.431374392	5.503042245	3.588613902	2.47193524	2.828080361	2.41527383266416	0.00327976480439919	0.0307983216372705
g10356_i0	6.165984064	7.050578913	6.152497004	9.009800173	7.891719868	7.796945054	-1.836800107	0.0006725173051766	0.0094855385823996
g10356_i1	7.59381068	8.045127249	6.365988213	9.823815431	8.543680529	9.209339196	-1.800901419	0.00128468416141153	0.0154695117464808
g10356_i2	7.545809506	7.560489625	7.214229229	9.56785484	8.349493778	8.394765965	-1.445579625	0.00223180435426148	0.023281075586052
g103627_i0	12.85650561	11.80579865	12.73700022	11.20933811	10.79271971	11.00886271	1.52338198108251	4.95934779216488e-05	0.00122632831526431
g103634_i0	9.183229844	9.712427069	8.688355675	8.357432656	7.972308474	7.957322052	1.14920260563372	0.00384206716657152	0.0344919500461901
g103635_i0	6.11426061	7.843266137	6.043922788	4.425261034	3.100942571	2.639156651	3.4385337691951	4.78781841745035e-05	0.00119233609779124
g10368_i8	1.81913663	4.029294317	2.622232054	7.042087755	6.12879039	3.144782362	-3.179337194	0.00596463946432075	0.0471364941040286
g103798_i0	9.048482031	9.982115424	9.09709463	5.495747596	6.888582128	7.503219522	2.60886704405623	7.20356732503318e-06	0.000255460477241209
g10380_i0	10.97573686	12.75664124	9.37097037	7.294634647	7.363902528	8.663302334	3.72790874944192	1.36338511727647e-06	6.54281920756219e-05
g10381_i4	6.11426061	6.841522696	6.702385806	7.876530874	7.705191973	7.564288693	-1.143237172	0.0049772505865297	0.0414761588926793
g10383_i0	9.607033395	10.12428539	10.44545625	6.767395794	7.71563425	7.31861911	2.78858635258726	1.27322703861686e-11	3.17676819232592e-09
g10383_i5	6.889772038	8.401820361	7.56793251	5.684390445	6.159711117	6.247142541	1.71608066542098	0.00165514401375252	0.0186875353052597
g103937_i0	10.28353356	8.955975224	9.672087656	8.346997687	7.78172671	8.29019035	1.57875298201125	0.000386575973129705	0.00618968826396592
g103938_i0	7.536014601	7.875012874	7.121099484	6.387639547	5.037167992	6.358606296	1.50888583143823	0.00628596476590388	0.0489189701595033
g10397_i1	4.491464918	7.373110549	3.500042053	0	3.100942571	0	4.68365258348783	0.00530434382488197	0.0433847279207273
g10397_i4	5.416959418	8.803470208	3.625906598	0	3.100942571	0	6.02647930263001	0.000168454445951074	0.00325831910131986
g104016_i0	0	1.829728163	0	4.622730842	4.782894443	3.814979457	-4.688853437	0.00506419773156284	0.0420124375313133
g10402_i0	6.240250191	5.297210243	6.58329571	2.053648581	4.2042597	3.983441432	2.55510626312466	0.00272125075273386	0.0269731770705311
g10402_i2	6.601259511	5.931575998	7.31111058	1.750031576	3.795522327	3.814979457	3.47372644166433	2.02684525935966e-05	0.00059443805248258
g10402_i4	6.165984064	5.514351599	6.043922788	1.750031576	4.2042597	3.983441432	2.38338679689099	0.00646018892705419	0.0498381360578484
g104045_i0	7.711616866	8.700921318	5.658422409	5.124291585	4.897395691	6.358606296	2.22826686720237	0.00601581763006301	0.0474181415606543
g104049_i0	8.331565734	8.895346137	8.105140709	6.086833567	6.995286828	7.461021612	1.53812154569754	0.00208810425058675	0.0221867368341516
g10411_i0	5.94693647	5.592814786	5.252874975	7.19730506	7.029170513	7.489290244	-1.648909174	0.000343906866684923	0.00566188018144134
g10411_i4	5.616042778	5.431374392	5.130779607	6.971383243	6.603824388	6.61100956	-1.356610797	0.00461885115359823	0.0393154020307781
g10411_i6	5.134937385	4.505570697	4.566260141	6.659090775	5.945755897	6.490320729	-1.669815757	0.00375565931465695	0.033982820472484
g10413_i7	8.267896263	8.511930014	9.166063958	6.61338476	6.534738265	7.342059368	1.83272792800754	4.96246497074896e-05	0.00122661975350259
g10414_i2	6.920212687	6.302289375	5.825170131	7.837307365	7.323510758	9.689203493	-2.256230408	0.00127614389373093	0.0153817084634893
g104155_i0	8.461435444	8.031105611	7.819195773	6.229997834	6.701620621	6.942816207	1.48415271624876	0.000358091097905229	0.00585039597201612
g104168_i0	5.282828763	6.724414748	5.974626354	7.9099979	8.427792825	8.115309558	-2.07159367	4.22403743301087e-05	0.00107879740569175
g10422_i0	10.55973015	10.39314658	10.61728069	9.262037606	9.727346493	8.939127013	1.18137235106408	0.000307119471227642	0.00517873572523187
g10422_i1	10.58726125	10.37660779	10.38442541	9.130311505	9.597860193	8.767967732	1.24826166119081	0.000193450905868316	0.00363660813631523
g10422_i2	8.933805796	9.692520887	9.762233559	8.605212838	8.459203481	7.824943413	1.17669604932749	0.00367016339715174	0.0334098842396067
g10422_i4	10.24647438	10.27169397	10.09441641	9.325421641	8.888679279	8.321973671	1.30530532596737	0.000312775647432222	0.00525030760275014
g10424_i0	6.240250191	6.498482743	7.194047049	9.103699152	8.727758346	8.944241623	-2.23818598	3.67226879492499e-08	3.15560576432638e-06
g10424_i1	6.240250191	6.652964457	7.194047049	9.084983364	8.719999389	8.936562893	-2.179861007	4.5985353933252e-08	3.83524941346325e-06
g10424_i2	6.033022968	6.154904649	6.838629382	8.521078966	7.618815809	8.055120505	-1.733071752	0.00022872484183345	0.00413009533090066
g10424_i3	6.310879731	6.278747282	7.31111058	8.90699563	7.882481246	7.962372674	-1.618560685	0.00210974618323996	0.0223408961875719
g10424_i4	9.253650411	8.439465099	9.558276809	10.89879856	9.922517981	10.81238961	-1.451702789	0.00111666737547076	0.0138768978828733
g10424_i5	8.01640362	7.233140307	7.614233703	9.907860583	9.444652264	9.584997895	-2.007993046	2.35337116907404e-08	2.18986799308974e-06
g10425_i0	6.979232328	6.558368391	5.567216018	7.439183675	8.230749456	8.606364846	-1.702898032	0.00208762904256333	0.0221867368341516
g10425_i2	7.117010616	6.558368391	5.567216018	7.439183675	8.21611454	8.586875136	-1.621586572	0.00418924450958361	0.0366521168906553
g104264_i0	5.578363426	4.659334251	5.658422409	7.723597303	5.561837115	8.164348044	-2.167682606	0.00377936006635871	0.0341266098555111
g104332_i0	4.015443847	5.041495367	6.758436414	0	0	0	8.44406657856753	8.82726413640219e-07	4.55975700490351e-05
g104408_i0	6.42141583	9.65643939	3.500042053	4.425261034	5.736078802	3.518453037	3.43444850774482	0.00403927677508485	0.0357207970062378
g10441_i4	10.44664689	9.447978615	10.54442486	8.980845934	8.65908577	8.852007946	1.3893469219937	0.000440871256929041	0.00684448888235753
g10441_i8	6.950024293	6.518722089	7.436665237	3.847402599	5.253269926	3.404322158	2.6775281920979	0.000146152364339239	0.00292240885239755
g10442_i0	6.69226447	7.105138483	7.320450285	5.15651808	5.538499314	5.232956842	1.76936625063877	0.000157243682034155	0.00309786452137278
g10442_i1	6.563186909	6.904406911	6.974986544	4.836733339	5.037167992	5.128989522	1.85319741572028	8.59159134615032e-05	0.00191156470783511
g10442_i2	7.465522526	8.300252827	7.927066213	6.168116058	6.113077906	6.247142541	1.77455084587136	1.7853353594405e-05	0.000535888783022576
g10442_i3	7.565202044	8.234469479	8.449621186	6.934687625	6.486771631	6.071302238	1.59941183015811	0.000518777068942945	0.00776235027447519
g10442_i4	6.619925548	7.269426433	6.902211573	5.444463893	4.968973871	4.89545806	1.86030958330813	0.000186697847404096	0.00354351367720402
g10442_i5	7.603222198	8.009814276	8.503916128	6.318111498	6.305092299	5.712186544	1.96311691134787	1.33507491478404e-05	0.000421019093556193
g10449_i0	8.575801269	8.757371499	8.483274563	7.272749703	7.515029527	7.879360942	1.03672936480172	0.00249458799137795	0.0252931415237566
g1045_i0	7.1812604	6.949834202	7.253765839	7.771203237	8.738039134	9.12176314	-1.518869518	0.00107392585967632	0.013492263513514
g1045_i2	9.365723707	8.811695803	8.564125863	9.404703993	10.47161115	10.72593805	-1.351827269	0.00309826046821241	0.0295556565697204
g1045_i3	8.354038869	8.276677204	7.851768113	9.226426156	9.97670201	9.794905361	-1.526785068	2.27028192994137e-05	0.000651858464680438
g1045_i4	6.504125165	6.075152285	6.088337716	7.28737649	8.486899982	8.409633597	-1.933065888	8.33173764900364e-05	0.00186249704086874
g1045_i5	6.06061359	5.901062859	5.252874975	7.490652104	8.581281515	7.357477263	-2.166347989	7.62384937374129e-05	0.00174221353564986
g1045_i7	5.499917415	5.772115756	5.291380391	6.818644454	8.171297383	7.302777979	-2.033136092	0.000212583168034719	0.00390737495918938
g1045_i8	5.652763041	5.431374392	4.901074792	6.346326068	7.453971865	7.41017818	-1.819412595	0.00119928428402945	0.0146350462195061
g10450_i10	6.858675226	6.047557415	6.877113947	4.987665154	5.224310395	3.722747157	1.90115490857435	0.00365757038594921	0.0333217412188199
g104503_i0	10.56936589	10.61264211	10.41961566	7.582469559	9.088711513	9.364281986	1.67719494316798	0.000619943662279893	0.0089184062640613
g10453_i2	5.459034616	4.730477405	4.901074792	7.674366709	6.87000472	6.014080731	-1.976288989	0.00207884555239318	0.0221100736883397
g104531_i0	8.16996211	7.208432398	7.42805054	5.470333606	5.607409794	4.667048792	2.38678217932683	6.32156378218129e-06	0.000229306489476539
g10463_i4	8.801065298	9.028345311	8.410798403	7.78672908	7.68938546	6.83680278	1.27631230490631	0.00239278858739908	0.024517894183445
g104634_i0	11.23608303	11.00849088	11.28000702	10.27560944	9.187668736	10.09424958	1.25596583934401	0.000868178487822497	0.0114691302641477
g10481_i11	7.103810022	6.596954261	6.951133799	5.278674268	5.909830045	5.560575966	1.31047246837253	0.00580405984761756	0.046303496054967
g10481_i9	9.896416285	10.1275838	9.441148913	8.651174391	8.790843175	9.033333222	1.01661159589718	0.00204870080377579	0.0218683741669127
g10482_i1	8.424749128	8.228337723	9.871109415	11.47794086	11.75166503	11.26535812	-2.472685139	9.62180889383624e-07	4.89581002005569e-05
g10482_i2	8.69502776	8.329190704	9.449685979	11.42187161	12.17442602	11.44613184	-2.824684136	3.66911141532601e-11	7.99849104935381e-09
g10482_i4	5.94693647	6.075152285	8.343677868	9.320096526	10.66451427	9.474444239	-2.717398437	0.00017636162696934	0.00338540365679501
g10482_i5	5.886552378	6.498482743	7.765500296	9.604819881	10.33859198	10.04391711	-3.098376371	1.48093113433261e-08	1.46388320615832e-06
g10490_i1	9.08923971	6.577790323	7.044266088	2.868507289	5.102283643	5.164484324	3.36808689850882	0.000110552091827266	0.00233865031225208
g10490_i2	10.70776501	8.678607673	7.744837823	2.70381057	6.081130049	7.372732131	3.27566136949269	0.00129045009944495	0.0155221739497829
g10490_i3	9.873264476	7.921360351	7.224215422	0	4.372078531	5.954495579	4.04065854946062	0.000825882603560223	0.0110316040606191
g104900_i0	10.73048865	9.738548464	11.38054088	8.728243701	8.349493778	8.115309558	2.34814497748736	9.5055099356842e-07	4.84907312252687e-05
g104903_i0	9.547339429	9.185357273	7.536218345	7.534228353	7.172508091	7.178077525	1.68161205956594	0.00259348921510345	0.0260144564219404
g10491_i6	9.214270698	9.520027636	9.428247838	8.411845882	8.036189018	8.449746768	1.08493640823706	0.000312735619484447	0.00525030760275014
g104957_i0	0	2.884940178	0	6.199388709	5.224310395	4.060827488	-4.317503278	0.00456087461822198	0.0389221233194515
g10502_i10	6.087686446	6.047557415	5.974626354	7.900514849	7.377118997	7.151789788	-1.48912668	0.00060962675660286	0.00880404305428138
g105025_i0	10.69461755	9.801854811	11.21826743	8.596429622	8.266700124	8.249450497	2.30685013194256	1.10080323382525e-07	8.01780881704274e-06
g10503_i4	7.402232079	7.118461969	7.606619295	5.569409037	5.584803394	6.490320729	1.45770591863373	0.00300711872696105	0.0289343704560225
g105030_i0	11.72306662	11.79391086	10.45078194	8.639820545	9.75545218	9.53162952	2.05759130964179	2.55191768653374e-05	0.000716644482173493
g105040_i0	11.11218677	10.02165448	11.15442008	9.666264876	8.805581743	8.669492211	1.73237122643553	0.000192317625867816	0.00362389010845983
g10505_i4	8.645782854	8.323449378	6.629114165	5.30766294	4.822079974	6.373849293	2.46732228179963	0.000342660193994889	0.00564682364000384
g10505_i5	7.828572032	7.882841592	7.121099484	5.391289795	5.309501314	6.052479455	2.04879729854885	2.37294494613605e-05	0.000675232894026636
g105144_i0	10.64763431	9.163028179	10.50400973	8.07925627	8.511080505	8.133335183	1.98983701142661	1.92424444934062e-05	0.000569823411032158
g10522_i0	8.09188603	6.498482743	9.007417279	10.02485981	10.32160211	9.620575988	-1.82664678	0.00265451961880259	0.0265059986502368
g10522_i1	6.087686446	4.333442093	7.583531933	9.404703993	9.126375755	8.128849847	-2.44705998	0.0014034167766002	0.01653397785095
g10522_i2	5.790955543	4.137958858	7.419384094	9.174258754	9.045905646	8.050384877	-2.500847698	0.00122089308440072	0.014854157590152
g105290_i0	14.38166147	12.56223693	13.68620608	11.58430746	11.25545632	11.30068113	2.33613159086694	1.03868040484036e-06	5.22038624827127e-05
g10531_i3	9.564304213	10.1193236	10.36988052	8.806490346	8.675225895	8.05984064	1.50933857276692	8.53265285277609e-05	0.00189920543598334
g10531_i4	10.20380561	10.50516393	10.44332046	9.105763775	8.967250048	8.115309558	1.60077606785837	1.68111611679942e-05	0.000510138586243666
g105313_i0	4.408005082	3.115050331	5.172636729	7.399340385	7.134099358	7.19534029	-2.834935601	1.12739887706396e-05	0.000367206367547653
g10532_i1	5.578363426	4.984425773	5.771700717	8.062346317	7.590727176	6.623816831	-2.08187586	0.000271884960059597	0.00471686176953522
g10532_i7	7.290157369	7.327946033	8.194201746	9.025153522	8.620708075	9.080550115	-1.256994321	0.00233657795536301	0.0240870930081917
g10541_i0	6.191166618	6.857502579	6.730683297	7.546440724	7.84967206	7.802588364	-1.125432374	0.00476996411990681	0.0402476079238985
g105437_i0	6.165984064	5.901062859	6.419119403	3.924285739	4.143682473	4.89545806	1.84933189621901	0.00286220055237809	0.0279511927404377
g10553_i5	8.030424709	7.867141443	7.819195773	6.119898105	6.615023815	7.060534608	1.26882899773207	0.00253094992228491	0.0255594801909899
g10555_i0	7.021964702	8.288513172	0	2.51785985	3.537508287	0	4.83883174039527	0.00424590489088576	0.036995543208425
g10556_i1	2.598698506	4.029294317	4.797868976	6.798362923	5.945755897	6.327628469	-2.395562715	0.00191398727053838	0.0208161638504848
g105566_i0	11.12285952	9.972976116	11.59245314	9.921990114	9.616090104	9.190092921	1.43599916661322	0.00267964776411756	0.0266941992967847
g105570_i0	10.83204193	10.14070254	11.61871533	12.9757697	12.44832857	12.18307088	-1.585625121	0.000571607560511849	0.00837283719467781
g105603_i0	7.860317363	7.520902379	4.850394564	3.150375147	2.011465782	0	5.32898917690486	1.92360457318789e-06	8.68826848855345e-05
g105619_i0	0	0	0	7.426024463	7.316667467	9.614172163	-10.73110248	1.02944112049154e-13	4.45519656415202e-11
g10562_i0	5.855385334	5.805449018	6.066301166	7.337433077	7.544615897	6.769241839	-1.353069791	0.0029957236193471	0.0288540637097469
g10562_i1	5.723513303	5.838029479	6.066301166	7.734312985	7.914560859	6.734236647	-1.679190429	0.000925248429680122	0.012034701268847
g10562_i4	6.761148741	6.873307401	6.658870849	7.668791483	8.280833246	7.895293842	-1.212154506	0.00135952397437489	0.0161511665288733
g10562_i5	6.964702225	6.689131884	6.503541671	7.54034746	8.376068436	7.868640406	-1.247458593	0.0032194227412878	0.0303967087320467
g10564_i2	6.44254193	6.671161504	7.20417343	7.718209467	7.844923526	8.802173489	-1.404531374	0.00433973288107323	0.037592908443704
g10564_i3	6.744233558	6.979343365	6.644069225	7.58838785	7.720827182	8.706083921	-1.30806643	0.00567794388825761	0.0455667440267762
g10564_i4	7.049765587	7.327946033	6.658870849	8.260684043	7.657243209	8.644571743	-1.212237098	0.0062128348471678	0.0485339236298542
g10570_i0	5.688571831	5.041495367	5.85117961	8.256973112	6.581161292	7.079253266	-1.937087037	0.00191543849187953	0.0208262375911338
g105718_i0	14.40253138	12.27230928	14.11799523	12.02899787	11.69243197	11.26994839	2.1564236523623	8.35189236480003e-05	0.00186595103792812
g105719_i0	10.31823657	9.850572884	9.697399711	7.594281961	8.156043511	9.103591429	1.56188262238644	0.0010831402486886	0.0135747989840386
g105844_i0	15.70754282	14.30159306	15.3902907	12.98041866	12.85013151	12.52438403	2.44961321619209	7.01055567782446e-09	7.74817929421169e-07
g105845_i0	10.3067614	9.374919658	10.48855731	7.951916748	7.84967206	8.036084004	2.18947148198685	2.71924698031248e-08	2.46668033624169e-06
g105851_i0	11.52003926	11.62624062	10.11200273	7.646272597	6.277164503	8.979545011	3.20783144279063	3.04347713366657e-06	0.00012700434347342
g10587_i3	4.319419031	2.611031114	5.252874975	6.746375487	7.239167634	6.545210168	-2.500629738	0.00114077278670831	0.0140911190905348
g10587_i4	4.225035598	3.313456734	5.043235944	6.877832466	7.195071896	6.311886495	-2.52839652	0.000184092174271926	0.00350153634287445
g105873_i0	8.792863274	10.37244329	7.131749121	6.554137529	7.503022972	6.161899731	2.4696481075187	0.00135829804015654	0.0161382133324539
g10599_i1	7.402232079	6.873307401	6.213924086	3.386071081	4.423943623	5.506279121	2.268107239	0.00211693388141063	0.0223970814261005
g10599_i3	8.492155018	7.654951158	6.436403697	2.70381057	4.262395522	5.871015959	2.99230342456965	0.000723358869950633	0.0100057917885059
g106006_i0	10.92503933	10.60556302	10.87272163	8.944393272	9.515092459	8.799353782	1.68874329050963	2.64399472270723e-07	1.66758022219543e-05
g106011_i0	7.13009152	5.838029479	7.33895024	4.257115331	4.897395691	5.199126771	2.10992288299469	0.00103381316152271	0.0131073015452715
g10609_i6	10.0693598	10.4962606	9.477087635	8.554719068	8.280833246	8.533577457	1.61389019119691	1.58137321727869e-05	0.0004858171194662
g10609_i8	9.141851735	9.188519118	8.516160778	7.528083181	7.239167634	6.649095256	1.8022116986268	1.27591486794618e-05	0.000407358241766524
g10614_i3	10.23289656	9.569373667	9.121343555	7.674366709	7.590727176	8.994414524	1.47756255418414	0.00559123084507706	0.0450531311981043
g1062_i6	7.640266059	8.016946358	8.077864639	9.031683838	9.450915879	9.153023072	-1.301514853	5.40124011784094e-05	0.00131241974557926
g10625_i10	8.884483393	9.810089596	8.606735517	7.876530874	7.985312871	7.911052701	1.27442499282622	0.00300797420395371	0.0289355837301444
g10625_i2	11.26305301	11.87366643	11.12939747	9.718469008	9.924769872	9.909168221	1.60697721927809	6.52301492236327e-07	3.53620233603689e-05
g10625_i5	8.915034661	10.01988057	9.007417279	8.211681047	8.044496642	8.372173225	1.19315853171961	0.00505302623078345	0.041947449122112
g106262_i0	11.39895039	9.749294319	11.14064548	8.969553104	9.10865731	9.424079969	1.74326049650097	0.000251383628689237	0.00444285286379876
g10633_i5	7.230676437	7.906076035	6.644069225	5.569409037	5.415787483	5.360861715	1.92322262564798	0.000238878321838984	0.00426894232843649
g10645_i7	7.92178629	7.708795046	8.239216232	6.517384978	5.796351107	6.598087575	1.64103063672071	0.000141862381195393	0.00285437184033619
g10645_i8	7.516223003	7.459407108	7.751758247	6.529740151	5.891525969	6.518026476	1.25107078779395	0.00245803219477909	0.0250248283686432
g10649_i13	7.43422434	6.302289375	5.716173083	3.766190474	3.628737101	4.204160003	2.86478052230598	5.23580078958236e-05	0.00127874737363299
g106525_i0	8.195075922	8.52199129	7.819195773	5.831368973	7.020773906	6.447738197	1.70338445127492	0.000371482112387429	0.00600374417757706
g106554_i0	5.499917415	7.500693812	4.21209187	0	0	3.404322158	4.67188482962104	0.00319403475251062	0.0302366252016623
g10663_i1	11.12040357	11.59857806	10.82183959	10.08470159	10.3411233	9.896030593	1.09780276153493	0.00103693050155506	0.0131384272023926
g10663_i9	10.83204193	11.23410224	10.49784861	9.358698462	9.899803616	9.831249064	1.17109719910819	0.000624892471477094	0.00897224666429905
g10664_i0	7.936752845	8.585732976	8.483274563	6.183837117	6.097192409	6.953001371	1.91067023477856	1.64335461409756e-05	0.000500466238593161
g106647_i0	13.52973114	13.21361731	14.41944296	12.73958366	12.1850327	12.53480503	1.31094565104649	0.00136397260081402	0.0161801231876001
g106649_i0	12.32024509	10.22009769	13.80511819	16.01944611	14.77762309	15.70097726	-2.841425409	0.000143520792624781	0.00287963646973966
g10670_i3	8.403358913	7.717576847	7.142320721	9.091248976	9.425696582	8.72700819	-1.268178661	0.00525391457985951	0.0431025980428344
g10676_i3	6.950024293	7.022505352	6.998451325	8.271759906	7.618815809	8.106211579	-1.039474702	0.00534280178021948	0.0436063784851901
g106784_i0	3.474409891	2.884940178	2.8456753	9.43949859	9.09472426	10.65829864	-6.982095411	8.25636373233595e-29	1.40374696177176e-24
g106794_i0	5.027187029	7.36195128	4.502042874	1.365005373	3.223078136	3.404322158	3.47554350818118	0.00140256213375579	0.0165271811670111
g10682_i3	5.282828763	4.422071967	6.877113947	8.282751385	8.178864261	7.703514182	-2.19965267	0.00127884392072501	0.0154080107695046
g10683_i0	10.65896037	11.21794632	10.21073416	8.829160074	8.92737688	9.026115489	1.82701648603328	4.45961405108909e-07	2.56528036092952e-05
g10683_i1	10.72833985	11.0004175	10.26131825	8.796299427	8.934099407	8.941686584	1.80448569850701	1.16630428193075e-08	1.20146794965252e-06
g10683_i2	10.87054792	11.20863248	10.2442443	9.14644764	9.316739675	9.540099571	1.48537624060363	3.89637906653606e-05	0.00101030712779534
g10683_i3	10.81998416	11.19218717	10.17514068	9.170318411	9.266133157	9.474444239	1.47986081941244	4.9536991749916e-05	0.00122518610476403
g10685_i0	5.18593768	5.388024658	4.434833464	6.466878205	6.411692057	7.051083408	-1.65037491	0.0035584474108032	0.0326955191962736
g10689_i1	0	3.115050331	4.502042874	7.406057817	5.776538808	6.598087575	-3.425004218	0.00174372718635129	0.0194314557449825
g10690_i0	8.872857784	8.651367604	7.889908359	6.99830513	7.118444901	7.133994692	1.44992472585286	0.000345457035728573	0.00567876017267961
g10690_i1	7.980742887	7.645778513	8.436795989	7.12585782	6.424479802	6.942816207	1.20583508811821	0.00509165484512009	0.042181415128576
g106905_i0	6.504125165	7.617905382	7.366262833	5.470333606	5.927904796	5.391141458	1.63880198023997	0.00168037754609275	0.0189115696777191
g10691_i0	9.253650411	10.04102494	8.325238826	6.703393134	7.71563425	7.830478467	1.8780617483875	0.000717513771238182	0.00994343083024464
g106910_i0	6.601259511	8.891470869	9.306632608	5.520721641	6.359376527	5.449858589	2.83266459453303	5.50554801488844e-05	0.00133286674419026
g10694_i0	5.917060323	4.584500035	6.864399484	7.791867451	9.045905646	8.697022633	-2.549545162	9.88736185273885e-05	0.00214221560814235
g106988_i0	0	0	0	5.391289795	3.440118862	7.270564153	-8.285602551	2.46627750670569e-06	0.000106929526842649
g10699_i10	11.00354584	11.71223562	10.53241875	9.38953124	9.665402861	9.642768142	1.59511205597572	4.70131231680514e-05	0.00117645497071541
g10699_i11	10.99552734	11.58364495	10.54939806	9.287726344	9.638215233	9.708870435	1.55013852459497	3.5600588295844e-05	0.000938420468536341
g10699_i14	11.38264697	11.96730418	10.87272163	9.887603858	10.10735005	9.985576588	1.48106159721361	6.13468053911483e-05	0.00145472013231727
g10699_i16	10.63621864	11.27260089	10.05439532	9.009800173	9.358985093	9.463798924	1.45052535777477	0.000361085607874372	0.00588285318761951
g10699_i6	11.05246164	11.63843109	10.48752124	9.271264753	9.613300452	9.676966137	1.60515455787895	3.94206353530216e-05	0.00102065363614765
g10699_i7	11.05074291	11.65166542	10.50810257	9.374197218	9.577966893	9.916993753	1.50576748805549	0.000151948292776761	0.0030134934371827
g10699_i9	11.38810194	12.08310766	10.88221324	10.09305133	10.08738604	10.08037904	1.44943056393496	0.000168217227485238	0.0032547886704484
g107_i0	6.874307416	6.706881174	7.410665273	7.947318794	8.520044727	8.177437867	-1.208949962	0.00275922454471278	0.0272406760650723
g107_i3	7.555538359	7.835219084	8.027429247	9.003169816	9.524031863	8.73588366	-1.309998422	0.000455734552292664	0.00701121923559452
g107_i6	6.794395511	6.63453495	7.099561428	7.657575977	8.186391658	8.181774882	-1.178262698	0.00233883227260793	0.0241019814782371
g107_i7	4.408005082	4.137958858	5.32888476	7.133973391	7.50903874	5.638371904	-2.27504079	0.00162387832554215	0.0184219097355899
g10707_i4	5.688571831	4.505570697	8.077864639	9.710350802	8.561156683	8.941686584	-2.316432997	0.00549810575930689	0.0445060063283463
g10712_i0	0	2.272635775	0	6.103460558	5.309501314	6.558612319	-5.76805367	5.90092765845921e-06	0.000217630308132589
g10715_i1	9.065604546	9.494706901	9.601057024	7.640587523	6.978041809	8.11076774	1.76235876221193	2.56631653881432e-05	0.000719838785176638
g107166_i0	11.51069249	11.05513903	11.09443714	10.02595048	9.590786891	9.933804843	1.3742178313485	3.81930655896174e-06	0.000152585079156855
g107168_i0	9.497739578	9.822354306	8.890003861	5.927881487	6.860625532	7.779881456	2.41514886636106	1.22645024670784e-05	0.000394819447286142
g10717_i1	8.403358913	8.642172074	9.261281336	10.10960723	9.900947868	9.878770845	-1.152007307	0.00106773964222694	0.0134301380025361
g10719_i6	1.179096854	3.783823764	3.94856848	4.196410437	7.309791561	6.089882601	-3.081552569	0.00469396264298594	0.0397868577731165
g107222_i0	3.629840158	4.730477405	3.362138032	0	0	0	6.70027702277598	0.00118094553117262	0.0144791440658265
g107232_i0	4.225035598	4.23900891	3.848823191	0	0	0	6.78546817554364	0.000576185074832869	0.00842537049958952
g10727_i0	11.75508287	10.8988746	9.751915893	9.852377963	7.932576805	9.33926288	1.77930598296259	0.0048442949428824	0.0406815494166106
g10727_i2	10.61311268	9.920697678	8.121262202	7.309042323	5.776538808	7.31861911	2.92556984675479	1.73191486172787e-05	0.00052235710936057
g10727_i3	11.55683233	10.65554526	9.430406045	8.581671045	7.731157304	8.830071536	2.34224883912231	5.19722395207261e-05	0.00127167436560849
g10727_i4	12.39428507	12.06171362	9.681178741	8.47070363	7.657243209	9.042901036	3.27672502774862	8.89711082586259e-07	4.59185059769822e-05
g10727_i5	10.87346778	10.07388237	8.35735412	7.419399571	6.648109719	8.007049824	2.64098775853514	5.14443252472394e-05	0.00126161032865752
g10728_i2	8.051204107	7.58948311	8.864691082	9.467063672	9.95372901	9.177117932	-1.303601068	0.00453538297485533	0.0387852316856673
g10729_i10	9.569114877	9.489588986	9.32066286	7.205029558	8.21978721	7.648172196	1.71659101048803	7.72470671622766e-06	0.000270237579401857
g10729_i11	8.118383656	8.481318205	7.951316862	6.360229095	7.224618295	6.476265742	1.46789356037352	0.000698982667848568	0.00976328741769855
g10729_i3	8.721196579	9.13380198	8.131910643	7.220355575	7.746515109	6.825760056	1.40965785819103	0.00190583713501928	0.0207521775651587
g10729_i4	8.915034661	9.35816936	8.503916128	7.965623333	7.859122496	7.432187986	1.20037576524879	0.00198331470010244	0.0213548793350158
g10729_i5	9.520270767	9.43738576	8.189112323	7.050687064	8.245237402	7.641889965	1.43908004060673	0.00579855120657333	0.0462818572395626
g10729_i9	12.90082676	12.90168321	11.23256107	10.51347242	11.25679761	11.38679017	1.42706138833642	0.00531374827993629	0.0434347828151331
g10730_i8	7.9879459	7.867141443	8.339090154	7.165986716	6.743044722	7.178077525	1.04322737325675	0.00474732533927507	0.0400974963516839
g107305_i0	5.652763041	1.829728163	6.614002454	8.994281672	8.477726767	8.337606554	-2.991847389	0.000852398322225259	0.0113062216404553
g107312_i0	5.757628481	7.654951158	4.99738793	3.150375147	0.813917951	0	5.03386875028318	9.12759132689152e-05	0.0020083400890713
g10734_i0	8.058064593	9.274349291	8.963381783	6.925366003	7.910021499	7.544218166	1.34040642646316	0.0054803626650029	0.0444063100634978
g10734_i3	10.66907835	10.99048827	10.40980485	8.858842682	9.414522982	9.078225613	1.57535635120144	1.15261024209528e-06	5.67549670470531e-05
g10734_i4	11.19776811	11.70562981	10.73545374	9.542166472	9.897512385	10.1539645	1.38197876373323	0.000232698402827186	0.00418786749040899
g10734_i5	10.64990665	11.28963249	10.23686458	8.942084106	9.498558285	9.68462664	1.38452007493298	0.00067055519374232	0.00946683936275783
g10734_i7	9.349038244	9.667812096	9.287710801	7.802089615	7.71563425	7.6100618	1.73762165708199	3.39147893587973e-09	4.16116983582258e-07
g10735_i4	1.81913663	2.611031114	3.625906598	6.868134893	4.933628647	5.506279121	-3.30326046	0.000613087117973898	0.00884328569367901
g10739_i0	9.454196044	11.463496	9.11866927	7.933436351	8.369470522	8.870932449	1.97084177886046	0.00257708112272365	0.0259088302703018
g10739_i1	10.33386736	11.75551783	10.0431568	8.223138063	8.277312924	8.282133895	2.6603878969899	1.59007921190935e-07	1.08697120807685e-05
g10739_i2	8.030424709	9.210460104	7.357215966	6.332287756	6.048458668	7.069924295	1.86763999575527	0.00205314457923115	0.0219013129831152
g10739_i4	9.79329315	11.82928433	9.348320548	8.444840611	8.677898448	9.011570781	2.02537661375535	0.00182950320267646	0.0201160840875218
g107425_i0	6.240250191	6.302289375	5.469852148	1.750031576	2.47193524	1.455872768	4.48553932340063	9.91134828912279e-08	7.3403186389649e-06
g107435_i0	6.356115424	7.734981692	7.20417343	5.569409037	4.569209998	5.232956842	2.05444876572921	0.000592086235577732	0.0086039745105065
g10748_i0	8.725512269	9.256382106	8.644408931	6.103460558	7.126293363	5.360861715	2.53611669144632	3.11874931893391e-06	0.000129493384731085
g10748_i3	9.075781351	9.612386537	8.575872041	6.517384978	5.98080882	6.295970857	2.88428499547534	1.05198373853542e-11	2.69249016468935e-09
g10748_i4	9.045033007	9.874328562	9.086185103	7.330387595	6.064886841	6.545210168	2.65672770134756	4.18332300904731e-08	3.53102130921104e-06
g10748_i5	9.1386191	9.963778542	8.670206938	6.868134893	6.522895288	7.220853209	2.47028647612984	1.31942379693621e-07	9.2261988113141e-06
g10748_i6	9.532637699	10.48086873	9.693810779	7.685452938	7.441444004	6.983132411	2.57267824024464	5.15444379798469e-10	8.00849835735444e-08
g10748_i7	8.97788443	9.617087536	8.516160778	6.229997834	6.159711117	6.108226708	2.95819343789123	2.07453055117637e-12	6.51446382632465e-10
g10748_i8	9.604692463	10.59129978	9.069664554	7.220355575	7.751598261	7.294791706	2.46041540377541	3.82453358491151e-07	2.2600448861701e-05
g10756_i5	4.645162477	2.884940178	6.614002454	7.812239859	7.84967206	7.879360942	-2.426645109	0.00422425080925714	0.0368662452015054
g10756_i6	4.015443847	2.611031114	6.021191812	7.760759067	7.020773906	7.310720287	-2.567273239	0.00294810445671799	0.0285256669765719
g10756_i7	3.300189443	1.187356309	5.535485923	8.095970313	7.390215489	8.05984064	-3.653863664	0.000118566017728532	0.00247561684806027
g107573_i0	12.80772993	12.37856489	12.61943212	10.14417007	10.43968526	10.04748624	2.39312209261369	5.54725820767802e-18	7.58852170492634e-15
g107576_i0	9.904051721	8.981719742	9.007417279	7.294634647	7.037518533	7.510134051	2.07868382360549	4.66568879418484e-07	2.66194768049431e-05
g107578_i0	9.597646788	9.937708941	10.74328754	8.384895788	8.452975822	7.813809188	1.93488812095508	6.29206830096349e-06	0.000228445459661644
g10761_i0	9.5127994	9.617087536	8.917959755	5.927881487	7.06227662	7.079253266	2.61125651392847	1.11809888878758e-08	1.16217835065646e-06
g10761_i1	10.46095312	10.9877684	10.63329542	7.337433077	7.976656311	7.597131285	3.05569186350906	6.31986956269255e-20	1.4191565210081e-16
g10761_i2	10.15664378	10.59487883	10.25158646	7.265380321	7.567855754	7.475225165	2.91237842654039	8.60410888014846e-23	3.9384977471615e-19
g10761_i4	10.04193753	10.31139223	9.447556444	6.018340419	7.503022972	7.905818851	2.64473654989588	1.04141601629359e-06	5.22746038646837e-05
g10764_i2	6.979232328	7.022505352	9.216960683	10.61915017	9.770554864	9.705862147	-1.949026611	0.00355662274432843	0.032683800424176
g10764_i6	6.744233558	5.592814786	8.552283263	10.14918372	9.22469526	9.247078197	-2.145380237	0.00296220316987256	0.0286411282849308
g10766_i1	7.944178299	7.316430471	8.621923138	9.353494988	9.799067079	9.1463813	-1.403038403	0.00186550690400302	0.0204138873366141
g10766_i2	8.009341643	7.281321792	8.343677868	9.239648653	9.912340749	9.28587104	-1.573453093	0.00021501001710719	0.00393861815853395
g10766_i3	7.92178629	7.316430471	8.462333375	9.239648653	9.881371068	9.094419015	-1.475220142	0.000924687882135216	0.0120323487933417
g107717_i0	11.21013995	9.850572884	9.231886031	8.279096856	7.923596954	7.819387042	2.32502169793234	2.31970616921984e-05	0.000663328952483255
g10778_i1	7.796112424	6.841522696	7.659095017	8.47390415	8.609552858	8.60313479	-1.07758767	0.00628154529126595	0.0489005645797178
g10779_i0	8.124932712	7.906076035	8.20936317	4.477219679	6.24868539	5.232956842	2.60947324959943	3.58539761596086e-06	0.000144844708712141
g10779_i1	6.874307416	7.064413458	7.410665273	1.365005373	4.822079974	1.853930579	3.72582362723484	0.00021271166229255	0.00390787145955412
g10779_i10	11.61323442	10.68606688	11.4661322	7.817288326	7.460195235	7.160605696	3.81125639566834	4.01173166637999e-23	1.90980893017019e-19
g10779_i11	5.757628481	5.990731893	6.58329571	3.490894	4.423943623	4.454090046	2.03115257601801	0.00205426495222885	0.02191130032484
g10779_i12	6.215917135	6.596954261	6.889717335	3.588613902	4.658516128	4.395548419	2.37428229018866	8.14122080095169e-05	0.00182883966101258
g10779_i13	11.32480016	10.96490115	11.58375336	8.37465828	8.238011615	7.510134051	3.22973652069066	1.91915964071654e-18	2.81983784543504e-15
g10779_i15	5.723513303	5.990731893	6.40162552	3.150375147	4.782894443	3.901667939	2.03254576443581	0.00525955827202846	0.043128087928014
g10779_i2	7.358441329	7.384184162	7.583531933	1.365005373	4.423943623	1.455872768	4.44068878146616	2.75359016038923e-06	0.000117166885716326
g10779_i3	8.111804736	8.106590912	8.636952539	1.750031576	5.538499314	5.016943907	3.57993067393311	1.54057075397684e-05	0.00047549141004616
g10779_i4	8.645782854	8.709751031	8.896263265	6.214774448	6.522895288	5.329932801	2.665566644	1.03686506773924e-09	1.47433045605637e-07
g10779_i7	6.920212687	7.24533737	7.560069088	1.365005373	4.423943623	1.455872768	4.25996008095038	1.15583233935625e-05	0.000375232487823635
g10779_i8	8.430047493	8.024043355	8.896263265	4.425261034	5.776538808	5.759378282	3.08227250245149	6.48074822829618e-09	7.2627096953149e-07
g10779_i9	11.31122539	10.4911482	11.43583654	6.767395794	8.056869063	7.768392559	3.51501488812309	2.49852940719652e-14	1.22876024325656e-11
g107862_i0	8.974262214	7.064413458	9.199350349	6.086833567	6.474526577	5.164484324	2.68583118104939	3.90208735267424e-05	0.0010115509130716
g107869_i0	10.63277625	9.326946067	9.211951056	6.183837117	8.230749456	7.133994692	2.46504640704234	0.000102552262831391	0.00220331681660206
g107991_i0	11.59211964	9.719001891	11.64497271	8.676398483	9.771806314	9.550198425	1.81238435253883	0.00135351546531028	0.0160926363225212
g107998_i0	9.960064657	10.97409159	9.226928052	8.514877407	7.882481246	8.773725308	1.79784894462934	0.000617702529891172	0.00889691987080575
g108_i1	9.485068515	10.14559147	10.26253012	6.714259371	7.882481246	6.92222759	2.74252492726839	1.85226917691137e-09	2.45759156991003e-07
g108_i2	9.198833753	8.642172074	8.495694908	5.890047672	6.803032662	6.403860475	2.41181278012066	2.16597102649099e-08	2.04569237556063e-06
g108_i3	7.444732693	7.777596752	7.552162571	4.796397288	5.776538808	5.360861715	2.25956515110053	1.41221424086122e-06	6.7337045537603e-05
g108_i4	7.496156113	7.636547175	7.375253322	4.796397288	5.736078802	4.667048792	2.38702366752495	2.48648402301286e-06	0.00010772712395881
g108_i5	9.085886872	9.087128478	9.024661897	5.418121813	7.343847997	7.220853209	2.19173466811847	6.10032825515338e-05	0.00144828339708523
g108_i6	7.545809506	7.691069432	7.744837823	4.37136096	5.776538808	5.420798724	2.39081554440732	4.45092530900617e-06	0.000172379571990257
g10802_i1	6.004894389	6.63453495	5.469852148	4.257115331	2.967502908	3.901667939	2.39754236458611	0.00108620776289933	0.0136020549972328
g10802_i17	6.140354123	6.3482515	5.291380391	3.766190474	2.967502908	4.395548419	2.25615467040087	0.00259910411057398	0.0260663838051615
g10802_i2	7.336037202	8.357559534	6.702385806	4.875972247	4.262395522	4.715715344	3.03945530928275	6.23389302194031e-07	3.40486711387427e-05
g10802_i3	6.087686446	6.538681424	5.503042245	3.766190474	3.223078136	4.270817358	2.37566708594048	0.000642275257127012	0.0091665364494201
g10802_i5	6.087686446	6.230478284	5.130779607	3.490894	2.820451259	4.270817358	2.34287682241502	0.00264932549358276	0.0264674577598639
g10802_i7	6.033022968	6.498482743	5.469852148	3.680132629	3.100942571	4.715715344	2.14612341767745	0.00476543545747146	0.0402265079463443
g10802_i9	6.191166618	6.154904649	5.365438816	3.588613902	2.820451259	4.510348518	2.23541738171178	0.00387463710965059	0.0347058072528002
g10803_i6	12.53524087	13.14182844	11.46928452	11.41439492	11.15736789	11.06276462	1.3163948748988	0.00408024388068062	0.0359575079759588
g10803_i7	11.89862863	12.39165602	10.96344985	11.09603028	10.02368143	9.944053599	1.40893867422585	0.00516220667818424	0.0425555770310604
g10803_i8	12.20867983	12.41343922	10.79863624	11.05761604	10.07932244	9.497243105	1.60522441199805	0.00420734928113019	0.0367591739351364
g10805_i4	1.81913663	2.884940178	2.033585626	5.249091149	4.860229258	5.164484324	-3.066222855	0.001160123592093	0.0142753255985687
g10805_i7	2.598698506	3.643412225	4.364339393	6.703393134	5.607409794	5.360861715	-2.391594538	0.00418875913948488	0.0366505646395128
g10806_i0	2.260943823	0	0	6.767395794	4.614553985	7.069924295	-6.17666905	4.29080616876338e-06	0.000167431477170231
g10806_i1	2.260943823	0	0	6.61338476	4.614553985	7.069924295	-6.114983992	5.7139705296416e-06	0.000212049419586768
g10806_i3	1.81913663	0	0	5.684390445	4.423943623	5.954495579	-5.765721181	9.23985229600464e-05	0.00202909858891456
g10806_i5	2.260943823	0	0	6.554137529	4.614553985	6.91182204	-6.009534027	8.3057382577515e-06	0.000286272555171745
g108115_i0	10.70776501	9.471531939	9.928733341	7.57652689	7.662650227	7.468140868	2.56279032310232	7.21366434958668e-10	1.08263183972473e-07
g108136_i0	7.574801429	8.203546714	7.673744057	5.964748433	6.24868539	6.213647357	1.710685848	2.44617568698611e-05	0.000692505121814856
g108141_i0	7.117010616	5.901062859	5.365438816	4.257115331	4.372078531	3.404322158	2.31567779581408	0.0023149885517141	0.0239287864767849
g10819_i0	7.021964702	6.254814644	8.871061035	10.25156811	10.48693207	9.928653033	-2.430930401	0.000206477918710046	0.00381876659166393
g10819_i1	4.910734856	3.313456734	6.383916902	8.84654906	8.900169071	8.278088734	-3.36156971	3.59141400149801e-06	0.000144989330384764
g10819_i2	5.578363426	5.630502062	7.772322544	9.446032034	9.209998486	8.467617735	-2.386886301	0.000450109844686516	0.00695706143578194
g10819_i3	4.491464918	3.115050331	6.253468946	8.152990112	8.434129905	7.395316188	-2.921659132	0.000236777771014685	0.00424422064860907
g10819_i4	8.645782854	6.652964457	8.998717052	10.91948679	10.96563351	10.44754957	-2.399468411	3.24211092406205e-05	0.00087120476296302
g10819_i5	6.42141583	4.984425773	7.357215966	9.036021018	8.785896668	8.62559477	-2.283435547	0.000166966839689056	0.00323902061267373
g10819_i6	6.656548359	6.278747282	7.010042134	10.38335827	9.560694406	9.58007764	-3.226186425	7.40867522011473e-15	4.22648109556083e-12
g10819_i7	7.486017019	5.66722985	8.39320271	9.617898796	10.08134257	9.490266366	-2.196757384	0.000566315331631893	0.00831233675200088
g10819_i8	8.471748153	7.373110549	9.597219911	10.8607953	10.84180767	10.02593784	-1.872379978	0.00130461580932557	0.0156488153528596
g10819_i9	7.649380289	5.931575998	7.838827291	9.478262675	9.662707038	9.373790359	-2.161474427	4.4510005160758e-05	0.00112565103149223
g1082_i0	9.371242919	10.11600623	9.102518612	5.870752077	6.277164503	7.002875746	3.15048894936636	4.18955873562627e-11	8.93577317852733e-09
g1082_i1	8.751138766	9.874328562	9.214458044	6.086833567	6.24868539	7.262397038	2.73595953218833	6.8567983398844e-08	5.39718913771826e-06
g1082_i11	9.006539346	9.049366884	7.975166605	6.971383243	6.934005268	7.517015599	1.59488858765641	0.000415610234448326	0.00655058090883765
g1082_i13	8.876743405	8.795197445	7.758645634	6.971383243	6.372634333	7.402766321	1.5904134764126	0.00133797777849402	0.0159525232748634
g1082_i14	8.738382417	8.511930014	7.357215966	6.915983761	6.332489717	6.83680278	1.60742470891342	0.00133853520604682	0.0159575707715573
g1082_i2	7.860317363	8.744539203	7.914786292	7.243043587	5.490659657	6.196603555	1.75322651012294	0.00287131886502891	0.0280035354750923
g1082_i3	6.378212267	6.278747282	8.16339236	3.924285739	2.820451259	3.280380784	3.94218023608466	3.97288995994893e-07	2.32577238412869e-05
g1082_i5	8.995860338	8.929762943	8.20936317	7.158049736	7.003832647	7.42488863	1.55287796618754	6.20231155958166e-05	0.00146781051491758
g1082_i8	11.36269798	11.7708924	10.50400973	8.728243701	9.072553919	9.17928855	2.29932591961998	2.03385716674867e-08	1.94423676179459e-06
g1082_i9	7.444732693	8.974410924	7.445228798	5.336080586	6.113077906	6.83680278	1.94180142724144	0.00267334423083307	0.0266548767241717
g10822_i0	8.34284606	8.119901053	7.845312212	7.133973391	7.202515419	6.585048803	1.1224283500773	0.00378746587013227	0.0341615356625935
g108247_i0	8.841390217	8.840121581	8.483274563	6.943949403	7.102618716	6.983132411	1.7266978011156	5.54929646879452e-08	4.53290301947227e-06
g10838_i2	7.612572716	8.031105611	8.249031539	9.271264753	9.155431336	8.770849392	-1.095692419	0.00185375389810773	0.0203207761287089
g10842_i0	6.582348798	5.630502062	7.329729916	8.070826069	8.558258652	8.286167746	-1.65185329	0.00179195110936379	0.0197964605337252
g10842_i1	8.414093663	7.599019552	8.838926235	9.873131794	9.587947831	9.672350234	-1.347134272	0.00103340483389848	0.0131051115716789
g10842_i3	8.69502776	7.480198147	8.902495628	9.734569646	9.850906619	9.950422296	-1.369129407	0.00197078061107139	0.0212583151927929
g10842_i6	6.399975766	4.659334251	7.33895024	8.444840611	8.492983214	8.660197408	-2.043923621	0.00169375363789282	0.0190206072334569
g10842_i7	6.033022968	4.984425773	6.310825257	7.344444319	8.032017198	7.468140868	-1.782546898	0.000822800248910276	0.0110002202990299
g1085_i5	4.645162477	4.730477405	3.039107995	8.275433045	8.13285597	10.29576131	-5.030012348	2.46725574426434e-11	5.59310428853098e-09
g1085_i8	8.16996211	8.795197445	8.838926235	11.86954941	11.24287716	14.22435861	-4.413591268	7.56020481645486e-10	1.11911718411139e-07
g1085_i9	6.44254193	7.293119872	7.152815418	10.4820274	10.19857971	12.49178862	-4.44767226	4.72536970782742e-12	1.3263800717155e-09
g10871_i3	10.32678345	10.19516345	9.699190834	9.391225003	9.003922339	8.832831898	1.00360953374297	0.00305124564968012	0.029257246998955
g10879_i3	8.314478127	7.958877378	9.0303646	7.133973391	7.337100721	7.097732161	1.31850463356275	0.00191770317526488	0.0208432443562533
g10879_i6	8.604202541	8.329190704	9.518253273	7.685452938	7.791631311	7.349788912	1.29494992865599	0.00376794149903323	0.0340525316702817
g10879_i7	8.738382417	8.910743946	10.10120577	7.992651917	8.163690607	7.703514182	1.42419810566344	0.00285237459810006	0.0278966965953769
g10883_i7	7.694107251	8.282607326	8.575872041	9.089163461	9.316739675	10.1125386	-1.348879547	0.0022099614605292	0.0231294607983734
g10894_i0	10.2524682	9.54491162	10.53442672	9.063899254	8.888679279	9.390749088	1.03952231794507	0.0062157379267903	0.0485470425002639
g10894_i3	10.07613469	9.366568819	10.27939028	8.47390415	8.785896668	9.130763878	1.13774448810099	0.00327975315561403	0.0307983216372705
g108942_i0	8.09188603	7.490482375	7.511966661	3.680132629	5.194757625	5.871015959	2.59250132454606	6.37244286056998e-05	0.00150066896687048
g10896_i1	9.1386191	9.383222439	8.644408931	7.712801434	7.102618716	6.814632156	1.83305432277628	1.1526389504022e-05	0.000374655618751203
g10896_i10	6.004894389	9.329812637	4.21209187	2.30434519	2.011465782	0	6.68326247260531	3.82334439068335e-07	2.2600448861701e-05
g10896_i2	9.507796906	9.663273766	9.273354783	7.323307536	7.68938546	6.963115134	2.14032730277762	8.56405090353632e-10	1.2475421716444e-07
g10896_i4	4.784050903	7.691069432	0	1.750031576	2.259994241	0	5.22715989298579	0.0038082630482798	0.0342867553088715
g10896_i6	9.789175813	10.29094435	9.37097037	8.602291037	7.370525897	8.016792952	1.78737252759383	9.21257909976187e-05	0.00202442003134981
g10896_i7	8.712526274	8.731591743	7.636838726	7.101233541	6.081130049	6.418635156	1.85473165280996	0.000259914169905482	0.00455573269766289
g10896_i9	10.00336007	9.860518663	9.750189086	7.997107857	7.751598261	7.721499595	2.05078489150554	1.40489300102146e-13	5.89715467704327e-11
g10899_i0	3.770141689	4.137958858	3.625906598	6.289334115	6.277164503	5.449858589	-2.279960411	0.000655231485935539	0.00930791597841158
g10899_i3	6.656548359	6.652964457	6.436403697	7.956500094	7.963573293	7.530680996	-1.255355341	0.000766655873647234	0.0104290345806727
g109059_i0	6.874307416	7.726305516	7.282723111	5.909088597	6.159711117	6.071302238	1.29851950949057	0.00380879479033605	0.0342889488031055
g109065_i0	10.5633511	10.99501003	10.23316051	8.937454658	8.788372042	9.303888764	1.6064796925016	3.43800502749439e-06	0.000140031050767357
g10908_i15	4.910734856	2.611031114	6.253468946	1.365005373	0	0	6.10546941838523	0.000463547091763206	0.00710203315899926
g10908_i3	6.504125165	4.984425773	6.131426022	3.588613902	0.813917951	0	4.00184201049423	0.00232668380231161	0.0240142178517313
g109087_i0	8.813281561	8.937300889	8.92409929	7.605998431	7.224618295	7.142919677	1.55925250948359	8.79480000000342e-07	4.55484911749524e-05
g109118_i0	5.886552378	7.050578913	4.743358546	4.066754703	3.872200781	3.901667939	2.31126636186961	0.00405877230148966	0.0358426004815234
g10915_i0	8.788744708	8.692037231	8.445358776	7.718209467	7.887107952	7.220853209	1.01634010879704	0.0041634824701445	0.0364749873170244
g10915_i1	7.402232079	7.500693812	7.520095937	6.318111498	6.219632752	6.447738197	1.15441406051729	0.00152914574360279	0.0176415036379549
g10915_i10	8.414093663	7.936484437	7.845312212	6.88746529	7.003832647	6.598087575	1.25395308528631	0.00098378635939704	0.0126222886780163
g10915_i11	9.291983718	8.970742582	8.779215808	7.9099979	8.171297383	7.302777979	1.19371057057415	0.0019355035067926	0.0209715963544624
g10915_i15	9.879087352	9.69696828	9.261281336	8.188490395	9.029258643	7.942063223	1.17153079659238	0.00565505606054387	0.0454504890592631
g10915_i16	10.32678345	9.787329859	10.10255982	9.084983364	8.748247178	8.712093315	1.23224404995678	6.71502211351814e-05	0.00156856063163542
g10915_i2	7.369514258	7.36195128	7.520095937	6.360229095	6.048458668	6.476265742	1.12425783474004	0.00350176442846426	0.032294381378477
g10915_i4	9.825815541	9.635739832	9.384391519	8.140959872	8.623483454	8.128849847	1.31182972917263	5.38796990164255e-05	0.00130946262992462
g10915_i6	8.88833787	8.317685112	8.320592005	7.358365405	7.668037056	6.734236647	1.2353097489394	0.00347487173746077	0.0321360156159885
g10915_i8	8.948648815	8.444763621	8.388770049	7.316192561	7.624368502	6.673938376	1.36464107844843	0.00114114678006408	0.0140927543930165
g10915_i9	9.038110122	8.476152487	8.094292085	7.316192561	7.602028338	7.254183425	1.1937119158137	0.00298012171693249	0.0287536445901097
g10919_i1	6.874307416	6.79249278	6.629114165	8.010393691	8.456093012	8.021639952	-1.418813473	8.07315604820172e-05	0.00181801058452352
g10919_i10	7.737489167	8.016946358	8.702712055	9.1821073	9.650513108	9.628541002	-1.292842208	0.00105893044664275	0.013350702280733
g109202_i0	11.85645419	11.5440796	12.15899245	9.99509586	9.375542868	9.128518952	2.32921991411998	1.6720593648595e-10	2.9790190606196e-08
g109224_i0	5.459034616	6.518722089	4.797868976	1.750031576	2.47193524	0	4.51515024250201	7.69750388765023e-05	0.00175351210683894
g10927_i0	10.74968518	10.4666138	8.83241248	7.419399571	6.906923355	7.387827382	2.97773406688022	2.34933818329234e-08	2.18782577892296e-06
g10927_i1	10.22377316	9.856548576	7.737884042	6.332287756	6.637165177	6.880147364	2.98394812323494	1.64129371957977e-06	7.60016878919351e-05
g10927_i10	9.43850848	8.609518159	6.551921155	5.616506853	5.62966742	6.598087575	2.61082588616352	0.00031806146148837	0.005322520638017
g10927_i16	8.456251313	8.363166969	5.926507643	4.257115331	5.756450637	4.937100417	2.87077824199822	0.000167316984454304	0.00324422671682054
g10927_i2	9.78090572	9.768437433	7.864593889	6.989386872	6.701620621	7.302777979	2.35999775966024	2.97357904374038e-05	0.000811319432168081
g10927_i4	10.23137999	9.858534985	7.792597831	6.943949403	6.680453832	7.097732161	2.70729859765882	9.04081076225258e-06	0.000307335918897095
g10927_i5	9.5127994	9.394219002	7.301710018	6.453970316	7.231911305	7.051083408	2.08307968547529	0.000734902198555855	0.0101067310213689
g10927_i6	8.876743405	8.556663262	7.032948072	5.870752077	5.945755897	6.38893292	2.27764685396967	6.6994964360124e-05	0.00156585598750114
g10927_i7	10.17411597	9.899629992	8.45387104	6.360229095	6.951781506	7.203894825	2.81061044271723	1.25080976143652e-07	8.86622233160247e-06
g10927_i8	9.922965367	9.593427846	8.334487805	6.360229095	6.345995755	6.433260061	3.06230546079594	3.21239227325775e-10	5.30999519457635e-08
g10927_i9	9.945339224	9.785242876	8.173735433	6.915983761	6.793206293	6.83680278	2.6503918694274	3.17992992593357e-07	1.9368279437311e-05
g109272_i0	0	0	0	3.680132629	6.978041809	4.270817358	-7.890831617	1.52186599107697e-05	0.000470817153787457
g1093_i7	5.082067915	4.925005327	5.628656377	6.517384978	6.626136971	6.825760056	-1.436583966	0.00464384197608615	0.0394773006387084
g10931_i0	8.517264261	9.042393672	6.043922788	0	2.656691762	2.995104314	6.29026917715947	4.51490393676795e-10	7.07022075171712e-08
g10931_i1	7.685272103	7.480198147	4.686707358	0	0	0	9.84009648017664	2.19604904500252e-10	3.78783450785405e-08
g10933_i0	6.905072648	7.480198147	7.621808133	5.091328743	5.872986674	5.849368839	1.74164247143191	0.000398399012517281	0.00632538154692259
g10933_i1	7.621863021	7.995443459	8.325238826	5.706326586	7.118444901	5.560575966	1.70882002013219	0.00307451245837988	0.0294139892059183
g109342_i0	8.784614352	8.871936832	7.737884042	6.566183224	7.118444901	6.649095256	1.75691820365365	0.000147515171234831	0.00294264096088088
g109354_i0	7.021964702	7.448898139	3.741666085	2.70381057	4.742614793	1.455872768	3.2479902285249	0.00529431134232153	0.0433294711934434
g10942_i13	11.04902212	10.82155734	9.93634677	9.557332613	9.786739641	9.502453608	1.0558309157475	0.00592550459619766	0.0469588678632765
g10942_i4	11.91241718	11.70948687	10.6675484	10.20031816	10.18643117	10.180213	1.33484161690891	0.000740900142847244	0.0101622092429206
g10942_i5	11.63289634	11.3515917	10.45608804	9.838788152	10.04660963	10.04629751	1.24771427286372	0.00122558689712819	0.0149021249463439
g10943_i0	12.56052368	11.18745387	11.56521304	11.00327633	9.546141	10.01260916	1.57351437819939	0.0030123105090689	0.028964925059635
g10945_i2	3.770141689	4.137958858	4.743358546	7.399340385	7.726001489	6.83680278	-3.150698499	3.0474549930145e-08	2.69858488496003e-06
g109456_i0	12.91246665	12.42521423	10.48855731	9.209245768	7.409639976	11.01859364	2.36968731929426	0.00484392547584347	0.0406815494166106
g109459_i0	9.79329315	10.39177557	9.191736757	8.152990112	8.492983214	7.957322052	1.65863901797022	8.02961071213691e-05	0.00181094578225178
g1095_i9	8.88833787	7.717576847	9.013188419	5.684390445	6.916007263	4.715715344	2.61427394995965	8.22905983587863e-05	0.00184508916222166
g10951_i0	8.663885176	8.86008818	9.560249134	10.2280674	10.12018006	10.58159872	-1.242882662	0.000837185207146229	0.0111487926869533
g10951_i1	8.809220956	9.13380198	9.651883302	10.46524024	10.2747042	10.68985276	-1.246578577	0.000350101683306464	0.00574162901157992
g10951_i4	7.423638884	7.802574369	8.204327045	8.925815625	8.956284255	9.299904226	-1.22761571	0.00073040662083857	0.0100658422385921
g10952_i0	9.532637699	9.219762188	5.291380391	3.273031034	3.714538559	5.759378282	4.21710764236002	2.33223193120985e-05	0.00066579095960904
g10952_i1	9.42530393	9.090512841	5.469852148	3.150375147	4.522394472	5.913359489	3.83910986939732	7.17993810489676e-05	0.00166053858067661
g10952_i2	8.430047493	8.197281822	4.743358546	3.016314071	3.440118862	4.80838412	3.91607119061521	3.32601630959189e-05	0.000888942201051633
g10952_i3	9.583451365	9.110653967	6.329448252	3.680132629	6.398789949	6.327628469	3.00126321783172	0.000737959552548948	0.0101334547541431
g10952_i5	9.710805706	9.241236607	5.469852148	3.490894	4.2042597	5.199126771	4.55102920152168	6.50395717983245e-07	3.52808550501632e-05
g10952_i6	9.446373585	8.864048553	6.193737607	2.868507289	5.490659657	5.913359489	3.49425271684324	0.000140277638659031	0.00282822342662475
g10952_i7	10.75391661	9.950802626	7.243982799	4.066754703	5.694451285	6.343200526	4.28814461464132	2.92104328354295e-07	1.80688693008098e-05
g10952_i8	8.445826828	8.086392583	4.627740366	3.588613902	4.318279127	4.616683081	3.58535471505619	6.2376176131176e-05	0.00147508321976281
g10955_i0	6.11426061	6.775772066	7.453741827	8.932810307	8.704355158	8.984518563	-2.001657917	9.19226490316809e-06	0.000311860950737071
g109620_i0	3.300189443	2.611031114	2.033585626	4.987665154	4.701178167	5.586976818	-2.603665587	0.00482283582738449	0.0405517614920777
g10965_i3	10.2084381	10.02872841	9.801114845	7.983698535	8.740597924	6.993037851	1.95187913105137	7.09138693270204e-05	0.00164304774627889
g109673_i0	0	0	0	7.117696337	5.224310395	0	-8.057621832	0.000520679394053499	0.0077831821617024
g10970_i6	4.124042512	5.772115756	0	0	0	0	7.3014098725691	0.00549902383802185	0.0445060063283463
g10970_i9	4.784050903	3.487846913	4.434833464	7.092931156	6.474526577	6.66157029	-2.4934222	4.49743912389392e-05	0.00113474288719761
g10974_i0	7.455165058	8.836094885	7.33895024	5.964748433	5.490659657	5.913359489	2.26432413025455	6.75853233327996e-05	0.0015768672164536
g109752_i0	11.72522328	10.48086873	11.40214457	9.168344196	9.498558285	9.738613262	1.80613626053138	1.27185039468798e-05	0.000406575350183709
g10976_i4	8.734105112	8.171946605	8.038790471	6.735749356	7.330321742	6.66157029	1.41211866016716	0.000755063130188304	0.0103196007551942
g10978_i0	10.22834207	8.791043206	5.771700717	5.057595118	5.538499314	5.913359489	3.62795520715114	3.49754938166356e-05	0.000925633404734949
g10978_i1	4.645162477	7.520902379	1.614854769	1.365005373	1.331107999	0	6.05638667737181	0.000169184649123974	0.00327012368795697
g10983_i0	3.898000106	3.487846913	6.291958721	8.176753762	8.943014325	8.021639952	-3.345760294	2.18014546903197e-05	0.000631155030044688
g10983_i1	4.408005082	3.487846913	6.419119403	8.219329158	8.581281515	7.841485271	-2.97162022	0.000102635327505066	0.00220425311106873
g109898_i0	10.65217541	8.418074246	10.61633309	8.665242186	8.069136281	7.952253686	1.9363887279208	0.00119178038294083	0.0145811790567632
g1099_i0	8.302972905	7.636547175	7.42805054	5.593150129	6.648109719	6.230492154	1.63123409004605	0.00113700217197775	0.0140576746827093
g1099_i1	8.314478127	7.599019552	7.375253322	5.593150129	6.701620621	6.279877678	1.57135625379738	0.00228954874728867	0.0237566133051276
g1099_i2	8.261966337	7.579883212	7.393067946	5.593150129	6.712088686	6.279877678	1.54097368058915	0.00250932477842521	0.0253991731650819
g1099_i3	8.314478127	7.599019552	7.375253322	5.569409037	6.691076045	6.279877678	1.58123617537339	0.00222247832725414	0.0232043192946596
g10995_i4	5.723513303	3.783823764	5.043235944	7.007168597	6.87000472	7.45386705	-2.112770921	0.000962384019012817	0.0124172996139193
g10995_i5	7.465522526	5.737994083	6.40162552	8.749527907	8.58982124	7.942063223	-1.765100456	0.00161544578954084	0.018353564900374
g10995_i6	6.215917135	5.388024658	7.858195254	8.902252019	8.085331982	9.560227078	-2.1182498	0.00264545308864287	0.0264332091253247
g110_i0	6.524082278	6.230478284	8.339090154	9.898363427	10.21431345	9.792071399	-2.62992551	1.16106272687395e-05	0.00037641710535597
g110_i1	7.021964702	6.63453495	7.744837823	9.235883147	9.873232178	8.870932449	-2.184020203	3.53608594058794e-06	0.000143192831620665
g110_i2	5.616042778	5.431374392	5.687586695	8.489801103	8.093362159	6.531682346	-2.358959464	9.89923497741134e-05	0.00214325550591529
g110_i6	5.499917415	4.925005327	5.32888476	7.696454626	8.352842504	7.169368059	-2.581188755	6.55338872916965e-07	3.55004554489484e-05
g11002_i4	6.920212687	5.901062859	7.33895024	8.230725836	7.83058342	8.57043014	-1.411069168	0.0055276468516616	0.0446732983685437
g11002_i5	6.674516938	6.724414748	7.273135122	7.979200921	7.731157304	8.329811287	-1.121171135	0.00580152961614736	0.0462933631317249
g110042_i0	9.135379205	6.741737787	8.568051891	6.703393134	6.860625532	6.17935599	1.85082446578138	0.00368901668715064	0.0335353370000417
g110045_i0	10.67689912	8.434147046	9.991471075	8.325898555	8.171297383	8.3021913	1.70147792184431	0.00228456840253196	0.0237216632782438
g110048_i0	8.708171503	7.438312058	8.80273107	7.109488421	6.995286828	6.698360932	1.49827302141821	0.00212858766033493	0.0224815432312568
g110074_i0	7.007860747	9.787329859	4.129485908	0	0	1.455872768	9.26959061076819	4.83436370675103e-09	5.59141848586266e-07
g11013_i5	11.22850102	11.80734203	11.36087361	9.969247855	9.348958438	9.658413247	1.80764665598366	3.70629785759136e-08	3.17843203386543e-06
g11013_i7	8.699422326	9.494706901	9.495757664	7.220355575	7.422445843	6.071302238	2.26875558393991	3.53908994619416e-06	0.000143217018312258
g11014_i0	4.491464918	5.838029479	7.644295704	9.309386963	9.145811016	9.234607899	-2.69781387	0.000190955643764055	0.00360278931308422
g11014_i1	9.099251724	6.652964457	6.088337716	4.257115331	3.94500867	4.80838412	3.58528306120774	2.52934877140315e-05	0.000711818195033753
g11014_i10	4.408005082	5.297210243	6.98676664	7.961068925	7.980991084	7.824943413	-1.971062701	0.00472389015769201	0.0399546597779213
g11014_i11	6.727117693	8.072768198	8.027429247	10.19741685	10.09939757	9.961815578	-2.365988865	7.07776703884673e-08	5.53815493991653e-06
g11014_i15	6.310879731	3.783823764	4.743358546	0	0	0	8.04073057324589	5.55627913982973e-06	0.000207556498916414
g11014_i2	8.88833787	6.652964457	6.152497004	4.257115331	3.94500867	4.80838412	3.43313842313268	2.65354011925841e-05	0.00073977143067093
g11014_i6	3.898000106	4.863032003	6.193737607	7.227957958	7.579336788	7.721499595	-2.25784286	0.000850957893317967	0.0112917719606806
g11014_i7	6.826893339	4.863032003	2.033585626	0	0	0	8.33761020894886	1.95295373064413e-05	0.000577032858239524
g11014_i9	9.045033007	7.570219005	5.469852148	1.365005373	1.331107999	3.814979457	5.56782678975101	1.99240241336391e-07	1.31662288075565e-05
g11016_i1	6.674516938	6.477955417	7.214229229	7.933436351	8.238011615	7.931800268	-1.222998628	0.00211745019353688	0.022398561668616
g110198_i0	6.744233558	6.993874646	7.730896581	4.37136096	3.537508287	5.586976818	2.52627296786157	0.00033392437956182	0.00553043085293215
g1102_i3	7.090487527	7.170558536	6.974986544	8.431733131	7.959185788	7.992310636	-1.069780959	0.00248217546922989	0.025201640615503
g11029_i10	9.312210464	9.694746297	9.001622961	7.760759067	8.499040903	7.852408737	1.29013121547732	0.000897906662438071	0.0117781840100743
g11029_i11	8.52223409	8.770090662	7.730896581	7.133973391	7.118444901	6.17935599	1.53712103123227	0.00159305471255676	0.0181669538974253
g110335_i0	8.829410647	8.079596474	8.610547438	7.358365405	6.822486866	6.686201333	1.5610099426154	0.000144240457765081	0.00289132082061757
g11043_i4	7.063467679	6.964664231	8.094292085	9.280433261	8.931862043	8.257691023	-1.416060532	0.00434255517031994	0.0376146187074568
g110493_i0	6.69226447	7.208432398	7.33895024	3.150375147	4.2042597	3.280380784	3.58698661538492	2.08495150612678e-09	2.73581497850246e-07
g110514_i0	2.260943823	2.272635775	2.8456753	6.953152102	6.637165177	7.212398934	-4.719302247	6.85639197741155e-12	1.82961128878847e-09
g110527_i0	9.588198709	7.220839246	6.551921155	3.386071081	3.335676139	3.901667939	4.95941469171949	3.2174773864748e-09	3.99295989232441e-07
g11058_i0	10.13084587	10.09425537	9.738043211	8.428437569	8.418234706	7.819387042	1.75218177172827	1.37638304603373e-07	9.56827405611323e-06
g11058_i14	9.549775218	9.163028179	8.936300529	6.897034221	6.144333591	5.871015959	2.88109774120866	2.10256362637077e-11	4.89695709254189e-09
g11058_i15	9.54245548	9.685823985	9.121343555	7.696454626	7.613241662	7.372732131	1.9066395218576	4.5042017149599e-09	5.27621124905745e-07
g11058_i16	9.07915773	9.476714198	8.244132233	7.227957958	5.815895009	5.994491184	2.53993594784683	5.74107720373251e-06	0.000212723711807292
g11058_i17	10.45446787	10.48986726	9.911841014	8.091809921	8.379356112	8.168724528	2.09329500719712	2.6343479209947e-11	5.9492273903086e-09
g11058_i7	4.716277396	4.137958858	4.686707358	6.199388709	6.680453832	5.759378282	-1.76817795	0.00395078170112969	0.0351786872196804
g110650_i0	14.52123932	14.30742185	14.96253933	12.04979036	11.8940808	11.18985507	2.86687699345564	2.28590562166692e-15	1.60032218621804e-12
g110651_i0	14.3194983	14.14297153	14.8341414	11.85734707	11.73572109	10.97552762	2.89113639704581	8.12104034975606e-15	4.5905680839129e-12
g110652_i0	14.5530025	14.40561909	14.97571473	11.97665404	11.83034637	11.36407119	2.91938182611118	5.88551640287242e-20	1.34703624840665e-16
g11066_i3	7.358441329	7.882841592	7.384188131	9.126249113	8.897878422	8.706083921	-1.363277818	8.2038530365863e-05	0.00184013072992138
g11077_i12	6.979232328	6.758855286	6.93905789	7.723597303	7.854405016	8.146708124	-1.029204364	0.00376770365544064	0.0340525316702817
g11079_i10	8.884483393	8.470968206	8.758750233	7.084580715	6.960588158	7.813809188	1.38382578399765	0.000527831901050096	0.00787210349267871
g110793_i0	11.73221026	11.20785361	12.09682736	10.4490688	9.642326183	9.699826688	1.74544821906226	1.03088473441384e-05	0.000341089006898886
g11081_i2	8.16361475	7.717576847	7.375253322	6.245062259	6.615023815	6.38893292	1.37307489839964	0.00105528805237472	0.0133166602257986
g11081_i3	8.636645796	8.346278854	7.838827291	6.953152102	7.288965005	7.203894825	1.15953487479848	0.00273355888168858	0.0270456211443415
g11082_i1	6.483888104	6.180538256	6.93905789	7.728965093	7.945942643	7.496271694	-1.172820658	0.00520061934179393	0.0427922089563234
g110841_i0	5.328938556	6.79249278	0	0	0	0	8.39046106200899	0.000317664759764662	0.00531962202316469
g110845_i0	2.872188331	7.050578913	0	0	0	0	8.27826019796344	0.000989644012616584	0.0126728526487573
g110868_i0	0	0	0	4.712175656	0	5.934074145	-7.027107918	0.00594673889562093	0.0470418865352894
g11088_i9	10.24196263	10.98413391	10.81607365	11.58615718	11.84439147	12.37259786	-1.25868603	0.00057975434959684	0.00846300553942332
g11091_i0	5.416959418	6.3482515	3.039107995	0	2.47193524	0	4.80850648719524	0.00303216179664426	0.0291188335403712
g110950_i0	10.65444061	11.12115907	9.925676684	7.365275896	8.21978721	6.38893292	3.14358235890642	1.10590427602737e-08	1.15050779289442e-06
g111027_i0	0	0	0	0	5.736078802	5.420798724	-7.168959424	0.00398139222625096	0.0353797815586524
g11109_i0	3.102002789	3.313456734	4.21209187	8.350484403	7.094640039	10.70800823	-5.959421171	1.91046914861081e-11	4.48466617855556e-09
g11109_i1	2.598698506	3.313456734	4.21209187	8.37465828	6.969341378	10.65049667	-6.019595509	4.26844751296427e-11	9.08774619513291e-09
g11109_i2	2.260943823	3.313456734	3.741666085	6.636418762	5.673178266	9.321684238	-4.962094895	5.92270432008482e-07	3.25882908899942e-05
g11109_i3	2.598698506	1.187356309	4.364339393	8.49611116	7.363902528	10.53320252	-6.250160534	1.76997434227455e-10	3.13469830909916e-08
g11109_i4	4.716277396	4.137958858	6.503541671	10.42859621	10.14935943	12.59823363	-6.042631997	4.83120586664981e-14	2.22000438229135e-11
g111090_i0	7.875931866	8.753106737	8.662883031	6.989386872	7.515029527	7.186734727	1.23939091803986	0.00272954847590266	0.0270194196382832
g11111_i1	8.502251217	9.014158808	9.268537522	7.983698535	7.526936983	7.468140868	1.28821930905184	0.000684605437525286	0.00961370494875674
g11117_i0	6.033022968	7.438312058	6.758436414	5.188040411	5.133771518	4.85257791	1.81923680759126	0.00187840444659348	0.0205191763934719
g11117_i1	10.75285992	11.14982908	11.21576705	8.602291037	8.561156683	7.590622307	2.73626619434226	1.75717284909147e-12	5.60665333677673e-10
g11117_i11	11.22545702	11.1953341	10.84710108	9.619344717	9.157347726	8.776595503	1.87500630610555	4.42543974953826e-08	3.714310905159e-06
g11117_i14	7.92178629	8.782698668	8.320592005	6.052993426	6.603824388	5.232956842	2.33191022963233	5.70749019156705e-06	0.000211874996150705
g11117_i2	13.58569884	13.87913793	13.70337526	11.56717785	10.92177448	10.4064482	2.68495012854584	1.09649585726273e-12	3.70733971466665e-10
g11117_i24	12.11515395	11.97785064	11.72231554	9.731898653	9.487937012	9.004243067	2.51021136244387	3.5261871656087e-15	2.31859469241853e-12
g11117_i25	11.35157241	11.92717207	10.64727992	8.527253981	8.256008675	7.496271694	3.24965277859384	1.65614076723506e-12	5.31010075530773e-10
g11117_i26	11.89144457	11.32526029	11.84711337	10.10548603	10.26584959	9.10815586	1.80148318791498	9.74754646321145e-06	0.000326511256620503
g11117_i3	10.29809473	9.882160984	9.75536332	7.181730869	7.343847997	7.178077525	2.76868826344005	5.34376101637605e-19	9.64474623709425e-16
g11117_i4	8.037384483	9.042393672	8.851866174	6.414538911	6.498913628	6.052479455	2.38438837799297	2.80771232981021e-08	2.52766320136182e-06
g11117_i5	9.719486327	10.1193236	9.432561028	8.636968068	8.159872126	8.151138365	1.45277683636834	3.44169506158517e-05	0.000912485367843176
g11117_i7	7.906662842	9.377692564	8.842172117	7.330387595	6.995286828	7.245922782	1.63817911392322	0.000548168464242535	0.0081073346095888
g11118_i0	8.231945496	7.726305516	8.706278939	9.509788972	9.610505396	9.224133005	-1.182404143	0.00188539678406625	0.0205739741764972
g11118_i3	8.291375192	7.717576847	8.829144541	9.718469008	9.705247134	9.327567616	-1.246607769	0.00186504826091298	0.0204107451700503
g11125_i3	7.254763881	7.913738434	6.272842188	8.653998945	8.929621205	8.413326687	-1.393794479	0.00593341553953814	0.0469895872386607
g11131_i0	5.886552378	5.249565283	5.950767604	6.943949403	7.202515419	7.530680996	-1.532519113	0.00120062259231412	0.0146449623041584
g11131_i1	5.886552378	5.514351599	6.066301166	6.962296471	7.288965005	7.468140868	-1.427609621	0.00130555324223882	0.0156553263044646
g11131_i2	5.855385334	5.431374392	6.110042725	6.962296471	7.274911709	7.496271694	-1.448358797	0.00154327407817586	0.0177683294127911
g11133_i0	5.578363426	4.798276556	2.033585626	0	0.813917951	0	6.46864567405726	0.000658768134810048	0.00934254418449512
g11133_i3	3.300189443	3.487846913	4.21209187	0	0	0	6.36723473863841	0.00345876337067961	0.0320144084459529
g11133_i7	5.616042778	6.180538256	0	0	0	0	8.07250127357872	0.000674122999127699	0.00950368095453494
g11141_i0	5.18593768	7.627256388	6.131426022	1.365005373	0.813917951	3.280380784	4.78736018389685	9.82104163363059e-06	0.000328062682545774
g11141_i10	7.007860747	8.576108007	6.310825257	1.750031576	0.813917951	1.455872768	6.9206732210951	7.63431543919264e-13	2.70413814785736e-10
g11141_i2	8.25003286	11.05427269	8.560189121	3.766190474	5.927904796	5.449858589	4.60571100143579	3.07693799228759e-08	2.72064411748972e-06
g11141_i3	9.668844097	11.14576808	8.06680816	3.016314071	0.813917951	6.033407841	5.53432553950797	1.08481756782435e-06	5.40115977580983e-05
g11141_i4	4.319419031	6.671161504	4.041861273	0.838255094	0.813917951	3.144782362	3.86449401133383	0.0034955825474876	0.0322523654009372
g11141_i5	10.36186024	12.36290704	9.518253273	7.712801434	7.68938546	6.311886495	3.89150130473088	9.8032306799264e-08	7.28745594091668e-06
g11141_i6	7.035932109	8.407258695	5.687586695	0.838255094	1.331107999	2.639156651	6.12873392184635	7.45805060294598e-10	1.11090417329038e-07
g11141_i7	9.768411006	12.24826871	9.35515291	4.875972247	6.424479802	4.762793655	5.51684902505509	7.35866582189126e-12	1.94618723139237e-09
g11141_i9	8.124932712	10.68830226	7.292247799	4.477219679	6.732799669	7.097732161	2.98780922894358	0.0011430901510065	0.0141138843481572
g111418_i0	6.399975766	6.154904649	6.688026162	7.86194674	8.036189018	7.616483855	-1.426093244	0.00026277789889174	0.00459105238677357
g111436_i0	0	0	0	5.909088597	7.383682104	4.89545806	-8.600768827	4.68938397306738e-08	3.90827972108292e-06
g11148_i2	6.333674866	8.133089518	7.34811201	10.0303049	10.60467477	11.65239358	-3.480677805	4.15918849846317e-09	4.94013632690714e-07
g11148_i5	5.328938556	7.384184162	6.021191812	8.398433764	9.080655336	10.38403909	-3.039754555	1.35220659251599e-05	0.000425467688925883
g11148_i6	3.629840158	5.343331903	2.622232054	7.101233541	7.746515109	8.669492211	-3.761218405	3.11309149924573e-06	0.000129319885407061
g11148_i7	3.898000106	6.993874646	4.290223034	8.590544296	8.449851882	9.965593431	-3.44875699	5.23465819256674e-05	0.00127874737363299
g11152_i1	7.746011179	8.465765228	5.744204033	5.495747596	5.037167992	5.871015959	2.21265894842226	0.00240126702967403	0.0245709220419246
g11152_i2	7.685272103	8.840121581	6.272842188	5.363949269	6.064886841	6.433260061	1.94642475063515	0.00605967730115447	0.0476659903714209
g11152_i3	7.536014601	8.511930014	5.998096947	5.727934178	5.281659567	5.849368839	2.06042108734444	0.00290078419971996	0.0282026728528196
g11152_i5	7.702888622	8.941055144	6.329448252	5.278674268	5.796351107	6.230492154	2.22284667828484	0.00175605322138269	0.0195450217983391
g11152_i6	7.852446277	8.811695803	6.233832004	5.218888692	5.490659657	6.403860475	2.19973723595182	0.00233582825090094	0.0240835366414905
g111521_i0	8.009341643	5.990731893	7.552162571	3.766190474	5.441179073	2.995104314	3.02440424337845	0.000342240500777278	0.00564146966198157
g11154_i3	6.399975766	10.18253284	4.850394564	2.30434519	5.037167992	6.126340492	3.60496864076138	0.00331678507328148	0.0310718309702982
g11154_i4	5.459034616	8.823946924	4.434833464	2.51785985	3.537508287	5.266011766	3.28991459268716	0.00507973288903144	0.0421090290489091
g111564_i0	6.004894389	5.805449018	4.364339393	2.053648581	0	2.165574102	4.38810957096089	0.000183746776631887	0.0034983904773744
g11163_i1	9.595290563	9.289152886	9.644465541	8.563759121	8.642763033	7.942063223	1.1048942435789	0.00129880433613119	0.0155995457927457
g11163_i2	8.833414899	8.735920487	8.917959755	7.951916748	7.910021499	7.326474921	1.07775932593094	0.00152013866272966	0.0175716572267004
g11163_i3	8.708171503	8.228337723	9.03887661	7.78672908	7.68938546	7.349788912	1.07971844974714	0.00447831194859514	0.0384421592812685
g11174_i0	9.300687071	8.996227226	9.410864963	7.392591529	8.069136281	8.194708242	1.3244703046862	0.000317714192713139	0.0053197013128252
g11174_i1	9.5522069	9.127226074	9.558276809	7.392591529	8.13285597	8.738830057	1.23989468110217	0.00506515707360237	0.0420174673421421
g11177_i1	6.674516938	4.925005327	7.4789836	9.392916779	9.138068302	8.606364846	-2.394754694	0.000170778984367392	0.0032962738191563
g1118_i0	10.14380248	10.35284844	8.45387104	7.640587523	7.390215489	8.207526688	2.07821989444954	0.000166507335262612	0.00323168688828189
g11184_i1	9.510300322	11.37050766	9.199350349	6.274727263	7.607645894	8.964520644	2.36530056823258	0.00225970076687715	0.0235166165677786
g111921_i0	14.6158132	15.10316952	13.85708442	12.28365485	13.24873586	13.67876911	1.43294463517432	0.00306470904422467	0.0293555961520607
g111922_i0	8.772151855	8.660504894	9.044523509	6.714259371	6.546484815	5.128989522	2.56674098626539	3.93846371843443e-07	2.30902621175249e-05
g111923_i0	5.723513303	5.805449018	5.658422409	3.490894	3.100942571	1.853930579	2.92701549716012	0.000247980540034426	0.00439445443592275
g11202_i1	7.26665845	7.76070148	6.963109467	5.616506853	6.064886841	5.360861715	1.67408826846273	0.00054297734895643	0.0080532379055395
g112072_i0	3.770141689	3.313456734	3.362138032	5.057595118	5.776538808	5.805075111	-2.193861151	0.00285239468355943	0.0278966965953769
g11217_i6	10.17884462	10.19359066	10.21073416	9.063899254	9.166891676	8.530180059	1.24968891663805	4.18555450110766e-05	0.00107080735897426
g112193_i0	10.0122187	9.932060778	8.984099054	7.257973103	7.39671942	8.050384877	2.10637693110202	1.65782170917476e-06	7.66526778926669e-05
g11224_i1	7.455165058	7.617905382	7.66643813	8.951298674	8.732907897	8.318038838	-1.112011634	0.00123128102116876	0.0149525013554221
g11224_i6	6.920212687	7.691069432	7.621808133	8.760053403	8.881741223	8.306169534	-1.223649008	0.00205073997049609	0.0218795846569809
g11228_i0	4.408005082	4.422071967	4.502042874	6.373999418	6.569694827	6.196603555	-1.993442421	0.000218692034304744	0.00398887567367736
g11228_i1	5.757628481	6.128807336	6.291958721	8.505524797	7.887107952	8.128849847	-2.1345963	1.62177094031463e-07	1.10419591928264e-05
g11228_i2	5.790955543	5.66722985	6.799090022	8.040926284	7.731157304	7.590622307	-1.628724772	0.00102801510647895	0.0130532582825654
g11231_i2	10.43087657	11.93989233	9.150438091	8.692972818	9.654589214	8.29019035	1.94080917904586	0.00508132258246464	0.042119273285238
g112338_i0	12.62518182	13.21478081	13.73099707	12.03740494	11.37638311	12.01642589	1.41903414744524	0.000356559189653165	0.00583159543502609
g112341_i0	6.42141583	6.477955417	6.088337716	2.868507289	1.711026745	3.901667939	3.4240267837667	2.00914496917367e-05	0.000589973795611239
g11239_i2	7.828572032	7.777596752	8.311253221	8.974080849	9.362311886	8.776595503	-1.067315928	0.00284251804735719	0.0278435755463513
g11239_i4	7.358441329	7.022505352	7.320450285	8.851479087	8.863074942	8.128849847	-1.417268437	0.00022101748348603	0.00402143017575392
g11245_i0	7.640266059	8.585732976	8.219382985	7.257973103	6.812792555	6.230492154	1.3795255880533	0.00381532950363517	0.0343270052574566
g11258_i9	5.328938556	5.041495367	3.20964529	6.61338476	6.411692057	7.334288188	-2.111767049	0.00360854980328882	0.0330258340732555
g11264_i0	8.403358913	6.964664231	5.825170131	5.091328743	3.795522327	5.092599363	2.70942058673568	0.000614706778726144	0.00886127816900597
g11264_i1	7.631093884	6.825363828	4.99738793	3.588613902	3.223078136	4.762793655	2.90639530445005	0.000723670794200967	0.0100077801418817
g11264_i2	8.481987667	7.777596752	4.502042874	3.588613902	5.673178266	3.814979457	3.00607523764125	0.00242228541661783	0.0247222259303108
g11264_i5	7.1812604	5.838029479	4.364339393	3.016314071	2.011465782	4.270817358	2.95657845622165	0.00384314953925284	0.0344990646601778
g11269_i0	8.176281667	7.673123321	8.253914263	9.660658191	9.126375755	9.209339196	-1.29789333	0.000225134611444538	0.00408012344243341
g11269_i1	6.215917135	6.325453465	6.812390577	8.053816429	7.941501108	7.169368059	-1.304164183	0.00462513669812577	0.0393520173713712
g11269_i2	6.638353159	5.805449018	6.93905789	8.00597866	8.032017198	7.544218166	-1.349332092	0.0040107697387487	0.0355646255838538
g11269_i4	7.049765587	6.873307401	7.4789836	8.575725079	8.78341704	8.211774318	-1.390251128	0.000248563988986932	0.00440413794629906
g112807_i0	12.42645209	11.56186602	10.17127449	8.242033191	6.546484815	10.27865382	2.56523815101616	0.00260309156614718	0.0260953790139353
g11281_i0	9.559477454	11.43848267	8.334487805	8.253252611	7.887107952	8.759288054	1.98543200574776	0.00582735905616425	0.0464152931809887
g112821_i0	7.906662842	7.785970766	7.131749121	9.068140799	8.474656021	8.93142094	-1.205728855	0.00205235779116288	0.0218948825885137
g11283_i0	8.686198264	8.948534471	8.474934528	9.332491357	10.32245637	9.78210846	-1.155250086	0.00257605559354487	0.0259028962833853
g11283_i1	8.703803547	8.864048553	8.792699997	9.442769011	10.16753905	9.731234843	-1.025037148	0.00164365104667034	0.0185948180293179
g11284_i1	4.570359502	4.137958858	6.758436414	8.083452969	8.109289654	7.342059368	-2.262443651	0.00311688542759222	0.0296645750232869
g11293_i6	9.789175813	10.7148601	8.27808304	6.746375487	6.803032662	7.916267632	2.6506785098744	4.50420094545735e-05	0.00113620807825914
g11293_i7	6.889772038	8.264743329	7.292247799	3.766190474	4.701178167	5.66339877	2.73428210563778	7.0204774888913e-05	0.00162904095898403
g11293_i8	8.75536594	10.36547564	8.315930169	6.808539328	5.224310395	6.686201333	3.05105221647807	5.96189787203636e-06	0.000219470867102547
g11302_i1	3.898000106	2.611031114	5.087671699	6.818644454	7.26783339	5.449858589	-2.554246913	0.00314079576946376	0.0298489729124475
g11302_i2	7.090487527	6.577790323	7.673744057	8.942084106	8.7583835	8.59014176	-1.591656998	0.000138728367978479	0.00280458943206908
g11302_i3	6.287718634	6.79249278	7.445228798	8.68746917	8.465404372	7.982400183	-1.492895861	0.00136143974508032	0.0161610203292429
g11302_i8	5.94693647	6.414560579	6.926880047	8.325898555	8.069136281	7.097732161	-1.443349439	0.00608150303832737	0.0477839837990027
g11302_i9	5.459034616	5.838029479	6.088337716	8.223138063	7.766741132	7.160605696	-1.980032534	5.44379496602882e-05	0.00132080416233758
g11310_i4	9.78711273	9.978466646	10.52637802	8.587592606	9.301223326	7.852408737	1.43546668318679	0.00217255050409274	0.0228514295796812
g11310_i5	9.753695741	9.801854811	11.16028346	9.207324145	8.922877729	8.596652902	1.46859139569676	0.00260807243479704	0.0261321041214797
g11310_i8	7.1812604	7.699959462	8.441083735	6.877832466	6.081130049	5.420798724	1.63169044243617	0.00541695438637651	0.0440364350642222
g113104_i0	9.699880962	9.727721968	9.918006588	6.346326068	7.012328144	8.349221045	2.3099667296189	2.7191755590652e-05	0.000754358881087612
g11313_i2	7.206179987	7.490482375	7.957316362	9.919644781	9.174481636	11.39941411	-2.888146339	1.45183912915022e-06	6.89226893165871e-05
g11313_i4	7.506224447	7.078116598	7.528179662	9.764935811	9.311586079	11.31407789	-3.021238735	1.14344907838967e-07	8.26268661903271e-06
g11313_i5	8.699422326	8.744539203	9.686606021	10.77127834	10.30094657	11.86351691	-2.014452098	0.000108746020680238	0.00230529751026362
g11320_i1	8.74689917	9.093889283	7.598964486	6.636418762	5.389940981	7.550939413	1.84063348451766	0.00515654813491906	0.0425236571320161
g11320_i4	7.545809506	7.867141443	6.812390577	6.289334115	5.927904796	5.782407618	1.46873573674261	0.00254389686745612	0.0256634410675626
g113245_i0	11.02296103	10.58411493	9.825919102	8.868602707	9.352308405	9.386997671	1.33829978512683	0.00108782366696319	0.0136136956782289
g11325_i5	6.905072648	6.596954261	6.864399484	8.391680655	8.982463463	8.530180059	-1.871386631	2.61215505777048e-07	1.65099852387411e-05
g113348_i0	4.015443847	1.829728163	4.850394564	0	0	0	6.68429305894749	0.0027893283508022	0.0274536159727401
g11335_i1	9.065604546	10.48473212	7.914786292	7.101233541	7.460195235	8.249450497	1.84409896969035	0.00595422659784191	0.0470823416593952
g113378_i0	7.358441329	8.288513172	8.204327045	5.982834532	6.712088686	6.698360932	1.51582731156837	0.00128712626766138	0.0154921162641031
g11338_i1	7.694107251	7.118461969	7.951316862	9.552799487	8.995377052	9.200816978	-1.643539134	1.692826668121e-05	0.000513168805603039
g11338_i12	6.087686446	5.66722985	5.998096947	7.663194628	6.960588158	7.603611029	-1.528000316	0.000697551434258068	0.00974966369897707
g11338_i2	7.369514258	6.979343365	7.896168176	9.038184728	8.773455689	8.560472406	-1.342794228	0.000729774741552247	0.0100629603859459
g11338_i3	7.206179987	6.075152285	7.765500296	8.599363306	8.637280822	8.62240753	-1.451629268	0.00376319079354052	0.0340302704279638
g11338_i4	7.574801429	6.278747282	7.673744057	8.98533843	8.528953592	8.767967732	-1.478046324	0.00196351926628296	0.0211902685851832
g11338_i7	6.842871799	6.047557415	7.453741827	8.904625774	8.212432496	8.413326687	-1.65407078	0.000814838375846049	0.010920852980061
g113381_i0	10.32536248	10.10098294	10.60968239	9.109884179	7.820943544	9.028525414	1.60274198142571	0.000238865761470842	0.00426894232843649
g113460_i0	1.81913663	0	0	4.425261034	4.860229258	6.686201333	-5.951558053	0.000115906737171841	0.00243075320136907
g11349_i0	7.347282755	5.737994083	7.131749121	8.651174391	7.896317088	8.499237997	-1.498104941	0.00526303750181968	0.043144755272547
g11349_i1	8.15723934	7.022505352	7.591268845	9.142430494	8.897878422	9.038125061	-1.370332359	0.000771061715092447	0.0104721144539555
g113538_i0	9.623314421	9.824388326	7.765500296	5.520721641	6.318856043	7.022352536	2.91827352123784	5.25386238720774e-06	0.000197811824786821
g113539_i0	9.760020671	9.980292189	7.702603314	5.495747596	5.736078802	7.012647008	3.21415250772966	2.5098669986909e-06	0.000108582083235987
g113543_i0	12.71934124	12.83716732	10.00456713	7.674366709	7.859122496	9.033333222	3.97808764701231	1.22570242635251e-08	1.25000641448087e-06
g11362_i1	7.402232079	10.0074017	5.32888476	4.196410437	2.967502908	5.055267503	4.45547969344084	1.52917074386526e-05	0.00047258563207058
g11362_i10	8.15723934	10.79379817	7.066639182	5.278674268	4.372078531	6.418635156	3.9485479652155	1.61448680125035e-05	0.000493696125806805
g11362_i12	6.69226447	10.16176929	5.716173083	3.490894	4.143682473	3.983441432	4.95903250555985	9.48527780721106e-07	4.84498220149106e-05
g11362_i2	7.536014601	10.25520213	5.469852148	4.196410437	3.100942571	4.977574442	4.7106791261337	4.26306081925736e-06	0.000166512609236329
g11362_i3	7.565202044	10.73878264	5.716173083	4.133038608	3.872200781	6.052479455	4.35092299818334	5.71969830777551e-05	0.0013738126627681
g11362_i4	7.369514258	10.11766586	5.32888476	4.196410437	2.967502908	5.128989522	4.49982221198759	1.70773121323945e-05	0.000516541106619567
g11362_i5	9.085886872	11.93095274	7.032948072	5.982834532	5.514777771	7.031993207	4.27260987628175	1.03887949653949e-05	0.000343376221951991
g11362_i8	9.148295356	11.08428913	7.825769339	5.15651808	4.143682473	7.673031081	3.5425084542468	0.000293888224084292	0.00500383592291387
g11362_i9	7.944178299	12.14585638	6.347833913	5.336080586	5.466131486	5.199126771	5.35872129393881	7.62160674126482e-07	4.0530737475643e-05
g11364_i0	7.860317363	8.981719742	6.785665704	6.152221797	5.003473824	6.447738197	2.17285900884467	0.00159240474817993	0.0181635478914976
g11368_i2	5.459034616	3.783823764	6.487047809	8.444840611	8.486899982	7.685301719	-2.649682837	0.000134646639208988	0.00273835186582681
g11368_i3	5.652763041	4.029294317	6.951133799	7.755508491	8.352842504	7.796945054	-2.020100662	0.00544970121095254	0.0442422059972923
g11374_i0	11.59742737	10.86568042	9.722275312	9.269424039	8.999656023	9.607739786	1.6068201384716	0.00156551776651898	0.0179428477912644
g11374_i1	11.03170047	10.29974324	10.26374097	9.895979337	8.768449101	9.10587545	1.24165012062246	0.0044435557686889	0.0382254651788709
g11374_i2	8.952335831	8.460543419	8.306561061	7.465147396	7.094640039	7.245922782	1.32869334052538	0.000264219146016832	0.00461284691859282
g11376_i12	9.154710325	9.185357273	8.329870727	7.150068849	7.868511429	6.7921155	1.60367925567014	0.000554080200176278	0.00817740592132429
g11381_i12	10.66795762	9.95637803	9.623867822	8.773103197	8.117187943	8.750555839	1.575576804	0.000142017209737627	0.00285603856027611
g11381_i13	9.611703895	9.229004678	8.436795989	7.914716152	7.478705874	7.537465458	1.51781982150564	0.000368532515549994	0.00596875761847628
g11381_i14	9.487611646	9.100618552	8.234283423	6.934687625	6.626136971	8.026470722	1.70897520677794	0.00174229125361059	0.0194227286677792
g11381_i16	10.68134917	9.889951113	8.838926235	8.401798501	8.369470522	8.083212407	1.70006882007041	0.000760770348344304	0.0103690245347972
g11381_i6	10.61776357	10.10934851	9.23682703	8.521078966	8.415034542	8.420684627	1.64354838196497	0.000113086883448606	0.00238084598385855
g11381_i7	10.58132076	10.06702693	9.209439703	8.480283967	8.227104621	8.516509894	1.64650094974294	0.000128064157268973	0.0026255689256175
g11381_i8	11.29243994	10.61499411	9.809430405	8.892717747	8.922877729	9.030931321	1.74696210444709	6.16228871303474e-05	0.00145949975899128
g11381_i9	9.456794133	8.836094885	7.877306646	6.453970316	6.978041809	7.36512486	1.88964094615607	0.000327695352901841	0.0054507805353263
g113819_i0	8.541943957	10.25369348	7.681013173	5.495747596	6.234232202	7.060534608	2.83993871265661	9.16390492003481e-05	0.0020152124540891
g113969_i0	7.702888622	9.610030281	6.730683297	5.188040411	5.224310395	7.060534608	2.42019406390491	0.00417270008031672	0.0365301507804797
g11405_i0	12.36173106	12.14666944	11.79781333	10.68000048	10.76659357	11.03486721	1.28568719352274	9.96958719428872e-06	0.000332079611066633
g11405_i2	12.38340135	12.14015206	11.8292317	10.72569008	10.81656322	11.11245494	1.24111852666056	2.23066623615491e-05	0.00064280995503569
g11419_i7	7.796112424	6.075152285	8.659207088	6.427802821	4.143682473	3.280380784	2.64443527872402	0.00516560497720611	0.0425719921565499
g11420_i2	7.090487527	7.664065851	7.47061865	0	3.100942571	4.454090046	4.17819449644719	4.31058789001344e-05	0.00109690037875146
g11420_i3	8.261966337	8.576108007	7.56793251	2.30434519	4.2042597	5.66339877	3.62674667427008	7.27365272581094e-06	0.00025756218551314
g11426_i6	10.24497203	9.762084577	10.83085406	9.003169816	9.072553919	8.902807863	1.35299915390263	0.000296555852668219	0.00503869289071749
g114269_i0	5.823530083	5.388024658	9.044523509	10.5480477	9.424105642	10.12046771	-2.399853228	0.0060768465534312	0.0477682735358947
g11427_i7	5.459034616	6.63453495	6.291958721	7.515713749	7.323510758	7.846957343	-1.382357611	0.00480442289846981	0.0404494614345279
g1143_i0	0	0	4.434833464	6.566183224	7.029170513	7.45386705	-4.244828134	0.00148997675681072	0.0172918667708504
g1143_i5	6.11426061	6.230478284	5.744204033	6.906540103	7.39671942	7.6100618	-1.30430463	0.00378687559326916	0.0341613895139343
g114335_i0	0	0	0	0	3.335676139	7.142919677	-7.835071796	0.00161432825901445	0.018343615683984
g11437_i4	8.861137732	9.858534985	8.981157596	8.116594192	8.156043511	8.11076774	1.18041694390471	0.00292315398160019	0.0283534024422302
g11437_i5	10.70230145	11.8513967	11.1366856	9.37076741	8.945234474	9.431383407	2.04631519245243	3.10852485409911e-07	1.90503592680614e-05
g11437_i6	9.186364157	10.25971863	9.40648632	8.075047327	7.980991084	7.791279583	1.74516693959541	1.67395988824461e-05	0.00050835586154515
g11437_i9	7.536014601	9.415963824	7.951316862	7.243043587	6.522895288	6.295970857	1.80228584858068	0.00337689514102799	0.0314843555279518
g11442_i3	8.308736985	7.459407108	8.62945741	4.796397288	6.144333591	6.052479455	2.45339680704782	1.3235655012916e-05	0.000418498471229326
g11445_i0	6.504125165	5.703045797	7.629343004	3.273031034	5.224310395	4.85257791	2.21323193910343	0.00567935476765646	0.0455749934810779
g11449_i8	11.08137108	10.24612648	10.65652818	9.284084411	9.468001905	8.747633317	1.50518936003809	5.79440838641472e-05	0.00139007401673203
g11449_i9	10.91657108	10.15531991	10.44652296	9.54369028	9.580825643	8.779459999	1.19624206798093	0.00186838436089754	0.0204418563002633
g11451_i0	9.461976318	7.459407108	10.75452846	12.27817302	11.9753562	11.91065772	-2.300526799	0.000778926134934788	0.0105368396252704
g11451_i5	8.131452173	6.128807336	9.216960683	10.49940691	10.90248015	10.34299773	-2.304014179	0.000590621544117541	0.00858506912770947
g11451_i6	4.491464918	1.829728163	5.535485923	7.679920473	7.976656311	7.947167452	-3.325405334	3.93652646381642e-05	0.00101981227811199
g11451_i7	6.140354123	4.422071967	6.974986544	9.078690422	9.209998486	8.854726693	-2.886481219	3.31725569937265e-06	0.000136115014484006
g11464_i1	9.736692429	10.24460831	10.37437151	6.808539328	7.11055351	6.403860475	3.35150098903938	4.57765133325842e-20	1.06824430544396e-16
g11464_i3	9.211196495	9.785242876	9.361953068	6.289334115	7.118444901	6.490320729	2.80744483666106	1.0403493132891e-12	3.55793486125829e-10
g11464_i4	8.512277251	8.774305585	8.263630414	3.997278143	5.909830045	4.89545806	3.42613437298389	2.27256409745176e-09	2.94321831941408e-07
g11464_i6	10.75180245	9.920697678	11.19687485	8.47070363	8.546607962	7.895293842	2.38600812847315	3.48859763449402e-08	3.00863738312806e-06
g114641_i0	4.784050903	5.838029479	3.20964529	0	0	2.165574102	4.74016337885898	0.00449647585384191	0.0385521355759683
g11466_i10	4.015443847	4.23900891	2.033585626	6.018340419	6.462176701	5.974631976	-2.572605727	0.00139905282576693	0.0165005324552399
g11466_i7	4.225035598	4.23900891	3.362138032	7.452223942	6.462176701	6.92222759	-3.097869971	4.75857901170814e-07	2.7019919966576e-05
g114752_i0	8.16361475	7.427647725	8.402027382	6.414538911	7.094640039	6.571891114	1.33847507023824	0.00343241354650785	0.0318448133632745
g11483_i0	6.483888104	7.269426433	6.799090022	8.451349962	8.468494852	8.04086673	-1.454634632	0.000261118584391784	0.00457105225956826
g11483_i1	6.709796329	7.257432179	6.93905789	8.438301757	8.58413371	8.237000775	-1.448281627	4.41496106820292e-05	0.00111843800887846
g11483_i2	6.638353159	7.144745394	6.914598535	8.297277628	8.48384872	7.868640406	-1.332613049	0.000531195710163643	0.00790927371180895
g11483_i5	6.858675226	6.919708827	7.410665273	8.477097585	8.452975822	8.435288876	-1.37446102	7.39650106882265e-05	0.00170268312999005
g11484_i0	7.92178629	8.024043355	7.709728819	6.589977023	6.951781506	6.052479455	1.32088938229244	0.00167081157313015	0.0188333444079802
g11484_i8	8.75536594	9.159809908	8.352809759	7.412744117	7.607645894	6.230492154	1.60051721105736	0.00123858824728595	0.0150249048682591
g11488_i0	11.88035906	9.28028897	8.410798403	7.30185647	8.346137261	7.936940872	2.70486550701357	0.000786262191688493	0.0106197036168877
g11488_i2	6.709796329	3.313456734	0	0	0	0	7.98616205634984	0.00160118350214201	0.0182374632332213
g11488_i4	9.376741096	7.875012874	6.436403697	5.057595118	4.968973871	6.343200526	2.78425161358065	0.000419600884116124	0.0065920565344505
g11488_i5	9.157907144	6.993874646	5.567216018	3.766190474	3.537508287	5.329932801	3.57550924514907	0.000163360000918426	0.00318514533900812
g11488_i6	9.300687071	7.316430471	5.901832746	3.997278143	4.423943623	4.80838412	3.76166368815709	8.04851957123355e-06	0.000279023159991491
g114894_i0	10.44533926	10.31573647	11.19052207	12.1229694	11.73025976	11.65004783	-1.145350807	0.00160859372296173	0.0182938531624049
g114909_i0	2.598698506	2.272635775	5.535485923	7.651935357	8.175085783	5.994491184	-3.331272673	0.000931843103305198	0.0121019614902624
g11493_i1	10.15824093	9.672336194	9.73280637	8.752166489	8.465404372	8.72700819	1.21929485157809	5.94456118186738e-05	0.00141809181098169
g115043_i0	10.40150883	9.868426214	10.69653062	8.841602128	8.366160215	8.364562999	1.82230500131674	4.36323710420607e-07	2.5194096617321e-05
g11516_i0	6.378212267	5.838029479	6.131426022	0.838255094	1.711026745	4.204160003	3.35151777299606	0.002082452702673	0.0221425020955887
g11532_i0	9.905954283	9.143609979	9.65557793	6.703393134	7.71563425	8.06923483	2.00578581532948	1.73763871861844e-05	0.000523941512774854
g11532_i1	8.672851865	8.334909273	9.15827218	6.000696701	6.345995755	5.092599363	2.87842142092194	3.30253965122815e-09	4.08150004206923e-07
g115320_i0	10.07444395	9.63342144	10.55435418	8.590544296	8.182632869	8.146708124	1.81863258790171	1.05702470754298e-06	5.28352534832087e-05
g115339_i0	6.582348798	7.827126894	7.583531933	6.373999418	5.1645868	5.560575966	1.65068826070985	0.00499602615713326	0.041588938732955
g11536_i3	7.640266059	9.542442448	6.93905789	2.053648581	5.514777771	4.762793655	3.84570489716921	4.30351390435519e-05	0.00109608499721633
g11536_i4	10.64307888	11.82471929	9.585646958	5.057595118	7.037518533	8.345359928	3.62176208544192	5.86040238226969e-06	0.000216336826651193
g11536_i8	7.117010616	9.035386591	5.469852148	0	3.628737101	0	5.94196846617931	2.43654027132542e-05	0.00069043429488458
g11549_i0	1.81913663	2.611031114	3.625906598	5.706326586	3.94500867	6.686201333	-3.124982017	0.00299540862598793	0.0288540637097469
g11549_i4	7.324703303	8.329190704	8.28763831	9.598968753	9.383751034	9.540099571	-1.464465919	0.000168117900859375	0.00325367752575526
g1155_i0	7.278455753	5.514351599	1.614854769	0	0	2.165574102	5.88156663962816	0.000734390040970076	0.0101031899590813
g11550_i0	10.60141942	10.6371489	9.018936564	7.050687064	8.298307146	7.294791706	2.60561246752565	3.57763153134603e-06	0.000144629157293348
g11557_i0	11.54711223	10.80001319	10.88693572	8.983093931	9.200736389	8.663302334	2.15453875638032	9.99953175118989e-10	1.42525062495343e-07
g11557_i1	12.65631442	12.33785155	12.32624078	10.54196123	10.33520998	10.17478381	2.09066285492688	4.35269828429573e-15	2.72648438740617e-12
g11557_i10	10.33950956	10.27467234	10.08896183	8.514877407	7.673403846	8.159958243	2.08575503789272	1.03936569774036e-09	1.47612254356649e-07
g11557_i11	10.18355782	10.20456436	10.04738151	8.517981519	7.756663566	7.863250116	2.06374662709085	1.35862395136101e-09	1.88675928759953e-07
g11557_i3	11.6091529	10.96674392	10.98122483	9.327192321	9.062362751	8.816189946	2.13627928729781	2.34608082886544e-10	4.01173080124414e-08
g11557_i4	13.00723434	12.63936063	12.34752508	10.49862146	10.03310523	10.03195586	2.48581600244044	1.02242589283873e-14	5.48121600046437e-12
g11557_i5	4.716277396	2.884940178	5.213313606	6.681412003	6.277164503	7.537465458	-2.413456624	0.00164051511832359	0.018569932118334
g11557_i7	11.66189575	11.61100352	11.4983787	9.576813211	9.320165207	9.291901985	2.19147797926459	6.06237958766997e-19	1.07687767798053e-15
g11557_i9	10.45446787	10.43234962	10.28058707	8.762672823	7.710422559	8.159958243	2.11894206796596	1.37856131551818e-08	1.38786599739206e-06
g11558_i0	9.250659073	11.55514524	8.16339236	6.566183224	6.942920766	7.115977357	3.46435416817212	6.80203896337963e-06	0.000244130839923903
g1156_i5	8.729815088	8.35193022	8.268464061	7.651935357	7.134099358	7.402766321	1.05682954343253	0.00296700778725347	0.0286578038916822
g115649_i0	9.639413761	10.06358695	9.618198846	7.509489034	7.503022972	6.161899731	2.6153139755318	1.44332966086899e-08	1.4374597176457e-06
g11566_i0	3.770141689	5.149278139	5.32888476	6.943949403	7.657243209	6.710418901	-2.301362499	0.000285476692883792	0.00489070435106832
g11566_i1	4.848782958	5.096393066	6.088337716	7.059235419	8.023637191	6.901340895	-1.988920198	0.00108741888347468	0.0136129242661046
g11566_i2	6.619925548	6.230478284	7.163234325	7.951916748	8.936333307	8.137806618	-1.693218355	0.000445299647422248	0.00689525009605925
g11566_i4	7.526152741	6.558368391	7.644295704	8.508649075	8.379356112	8.715088651	-1.226789258	0.0040366842763626	0.0357050200559599
g11566_i7	5.328938556	5.200292952	5.130779607	6.318111498	7.003832647	7.278685295	-1.725778815	0.000927580051230421	0.0120597566328531
g11566_i8	6.264179633	6.964664231	7.173578527	8.461059249	8.175085783	8.841081434	-1.674696336	9.20275369037396e-05	0.00202300799354667
g11566_i9	6.44254193	6.392794436	7.33895024	8.831657084	8.369470522	7.802588364	-1.606881381	0.00110012132709444	0.0137214252381909
g11579_i3	6.656548359	7.105138483	5.087671699	3.680132629	2.011465782	3.983441432	3.18727966164258	0.000266028915292258	0.00463897068956703
g11579_i5	4.408005082	4.984425773	2.622232054	0	0	0	6.97789675070013	0.000631641674421299	0.00905059020462033
g115800_i0	10.80476883	8.970742582	11.35974163	8.925815625	9.187668736	8.908052628	1.66815000275792	0.00359912182516997	0.0329630935006847
g11589_i8	4.970135604	4.137958858	7.055496004	3.490894	3.537508287	2.995104314	2.68691859577898	0.00630821140240437	0.0490443199714077
g11606_i3	8.49721195	8.740236281	9.150438091	9.758388626	10.00677448	10.32742347	-1.229227688	0.000330559277134096	0.00548615002214995
g11606_i5	4.570359502	4.925005327	4.686707358	5.94643272	6.637165177	6.869432692	-1.839472865	0.00125548593508329	0.0151850003128051
g11606_i6	5.18593768	5.514351599	4.901074792	6.88746529	6.851184969	6.418635156	-1.541554194	0.002211858466887	0.0231401304129825
g1161_i6	12.69010541	11.49192718	12.67555201	10.96227466	11.47763663	11.06393986	1.19832544085591	0.00394223842445258	0.0351104964340192
g116181_i0	3.474409891	5.931575998	0	0	0	0	7.30277991082516	0.00631054004558323	0.0490497170058383
g11620_i0	8.34284606	8.317685112	8.050062924	9.468668862	9.627195082	9.596413651	-1.326608141	1.46716591610279e-06	6.94839969514752e-05
g11620_i1	8.918808477	9.153351749	8.93325988	10.42198315	10.48311707	10.9162474	-1.620520133	3.32204857807815e-08	2.89648563715306e-06
g11620_i2	7.995113129	8.024043355	8.083361264	8.923476508	9.340549329	9.413055015	-1.209428489	7.90301977521602e-05	0.0017891763278059
g11620_i3	7.402232079	7.490482375	7.33895024	8.1609549	8.897878422	8.999337165	-1.32468631	0.000511453942746553	0.00766870131250901
g11620_i4	7.465522526	7.530901493	7.419384094	8.256973112	9.003922339	9.124018594	-1.375046195	0.000305715398387127	0.00516090956363767
g11621_i1	8.654862407	9.010590277	9.153054183	6.980413141	7.515029527	6.108226708	1.98393196403658	2.2372873275566e-05	0.000644249973389356
g116274_i0	8.471748153	8.240575284	7.659095017	6.318111498	6.803032662	6.247142541	1.69409224341411	7.20025218906678e-05	0.0016639433282128
g116275_i0	11.18058172	10.73986066	11.85597178	9.639436904	9.577966893	8.580319615	1.99409021255446	1.09022805140468e-05	0.000357149466859004
g116284_i0	8.837408069	9.63342144	9.021802071	7.685452938	8.048632583	6.880147364	1.59403710344845	0.00044514125374185	0.00689369436211223
g11631_i0	9.569114877	8.270722606	6.914598535	4.796397288	6.803032662	3.722747157	2.98453121823793	0.000893030082738483	0.0117297298606156
g11632_i2	7.103810022	7.339370406	6.93905789	7.983698535	8.109289654	8.391024992	-1.040906905	0.00305954552191999	0.0293179348426559
g11633_i6	7.143054885	6.254814644	6.93905789	7.707373052	8.04034881	8.449746768	-1.27819701	0.00412453010035023	0.0362404448403899
g11639_i0	6.905072648	5.388024658	6.519849094	3.680132629	3.335676139	0	3.57540707335981	0.00103185448907027	0.0130908357490896
g116418_i0	8.502251217	10.06358695	8.268464061	4.712175656	7.149585772	6.518026476	2.7580744559996	0.00014990150425318	0.00297857130714913
g116420_i0	9.849735069	10.03225241	10.35291369	8.329436575	8.152204709	8.360742778	1.81363422671062	6.99917442328353e-10	1.05576646997803e-07
g11643_i5	10.32820301	10.44430261	10.39992687	8.622620462	8.376068436	8.821758621	1.77635341768563	7.55482639538796e-11	1.48480525551558e-08
g11643_i6	10.63736428	10.92564891	10.97162391	9.738566885	8.712198479	9.265583839	1.55533629174105	2.31104287954202e-05	0.000661487391211674
g116463_i0	2.872188331	5.630502062	5.130779607	1.365005373	0	0	5.80257870270028	0.000714608303706722	0.00991180549530516
g11654_i0	7.737489167	6.993874646	8.508009236	9.084983364	9.387021269	8.996877944	-1.291807832	0.0061250404671298	0.0480309393262823
g11654_i2	5.499917415	5.249565283	6.088337716	7.812239859	7.731157304	7.012647008	-1.921226665	0.000123792410773492	0.00256048487587702
g11654_i4	5.082067915	5.297210243	5.716173083	7.330387595	7.281955469	7.270564153	-1.925817908	1.38194223107186e-05	0.000433273110349806
g11655_i4	9.291983718	8.740236281	8.951408385	7.760759067	7.868511429	7.133994692	1.39428031562086	0.000218530756166588	0.0039877674661776
g11672_i3	5.416959418	6.724414748	6.40162552	3.924285739	4.474008682	4.616683081	1.96579593770253	0.00287559698487879	0.0280268855587884
g116727_i0	10.07951024	9.137078728	10.06554697	7.997107857	7.662650227	7.819387042	1.99482717193922	2.41213081209677e-07	1.54259718683979e-05
g11677_i0	4.848782958	7.170558536	1.022477066	0	0	0	8.59618278134552	3.13261417468474e-05	0.000846175541048411
g11685_i0	9.86350715	10.35566405	9.627634802	7.832328588	8.778444962	9.135243276	1.30496613032507	0.0035317698608206	0.0325116420993624
g11685_i1	10.33950956	10.49881002	9.758802529	7.832328588	8.785896668	8.81897697	1.68948773283983	4.64236858302535e-05	0.00116390742477392
g11685_i3	9.510300322	9.418659026	9.546385901	7.827332569	8.245237402	8.360742778	1.33415546020864	1.08420230247884e-05	0.000355566968385826
g11685_i4	8.821368644	8.978069961	7.933167198	5.470333606	7.422445843	6.953001371	1.83026218164606	0.00211344874713054	0.0223741317551142
g11685_i7	9.031153856	8.705342929	8.483274563	6.735749356	7.567855754	7.603611029	1.40896224274982	0.000560443231457639	0.00824481962283058
g11686_i1	7.828572032	7.58948311	6.173264662	5.495747596	3.872200781	5.329932801	2.33451959407176	0.000840106603334115	0.0111814412088131
g116883_i0	9.609370535	10.6938756	9.129336795	7.280081634	8.620708075	8.790861443	1.59827008134894	0.00530618760488151	0.043393843991436
g11693_i0	11.67087477	10.5889088	10.67029035	9.269424039	9.251854573	10.16276717	1.43937338401977	0.00177384690464701	0.0196676556278795
g11693_i1	10.59789289	9.647276232	9.604883958	8.02355829	8.586980278	8.536966873	1.62590372869674	9.71003892332203e-05	0.00211035531851762
g11693_i3	11.46754403	10.50262572	10.55633187	9.419718834	9.727346493	10.03794888	1.16458641354963	0.00356983613410611	0.032761646950796
g11693_i4	11.71549281	10.77393873	10.8251241	9.531454506	9.83901607	10.14510779	1.31401363375957	0.000846441220970391	0.0112418653579478
g11693_i5	10.20225814	9.172640139	9.332251401	8.014795251	8.186391658	8.553795527	1.37715815233332	0.000915338908628258	0.0119436624132752
g11695_i0	7.658437301	8.288513172	6.066301166	6.152221797	5.815895009	4.977574442	1.88949650546508	0.00599681604527633	0.0473247838215315
g11695_i3	8.69502776	9.076927494	7.393067946	7.439183675	6.546484815	6.033407841	1.76334491898862	0.00338750992860756	0.0315538154930279
g117_i2	10.90425073	11.42178681	10.15961335	9.873131794	9.566474909	9.741554096	1.18607251602918	0.00308184003965591	0.0294604104802899
g117017_i0	8.376167297	9.591040396	8.004434815	7.412744117	6.581161292	6.531682346	1.93139304423396	0.000561207631015214	0.00825198480326719
g117018_i0	9.625625355	10.92375285	9.139926022	8.253252611	8.121120931	8.237000775	1.90018364090906	0.000224623947695276	0.00407402872052382
g11708_i1	5.282828763	5.249565283	4.686707358	7.876530874	5.607409794	7.733366502	-2.309118437	0.00115133381004954	0.0141891728351699
g11711_i3	7.685272103	9.123926847	9.253988469	7.528083181	7.453971865	6.476265742	1.62040253396083	0.00341140280757147	0.0317166388360528
g117219_i0	5.134937385	6.047557415	0	0	0	0	7.80405515427229	0.00144388775341054	0.0168986977170225
g11723_i0	10.27177788	11.18111855	10.1738531	9.005383323	9.054157665	9.038125061	1.58651774819741	3.24946274602745e-05	0.000872589258248445
g11724_i2	6.240250191	6.128807336	8.579766277	10.02595048	9.560694406	8.913278395	-2.114100538	0.00300938909949322	0.028946854787609
g11724_i4	5.688571831	3.643412225	7.583531933	8.880710612	8.534862419	8.57043014	-2.266198741	0.00629261252445097	0.048961100090547
g11724_i5	5.328938556	5.249565283	7.560069088	8.965011104	8.617927347	8.055120505	-2.126321252	0.00270727010384474	0.026868165788774
g11725_i6	3.898000106	4.505570697	4.502042874	5.770202077	5.854206036	6.66157029	-1.875422954	0.00374684254190403	0.0339204866952413
g11726_i5	10.0608462	9.757833744	8.633209842	7.866824518	8.201329643	8.325897801	1.46056092556438	0.00138389501744649	0.0163688015907748
g117351_i0	9.277360427	9.517515467	10.09985046	11.13698568	10.97923973	10.98051502	-1.360554932	3.95773933786957e-05	0.00102397041208089
g11736_i0	9.849735069	8.744539203	9.514189166	10.44662738	10.56840672	10.55760355	-1.086843883	0.00360184294425639	0.0329796688850384
g117364_i0	9.332157546	9.440041274	8.268464061	7.723597303	7.68938546	6.476265742	1.70555557456919	0.00106991856066861	0.0134532791948668
g11742_i0	8.734105112	9.172640139	7.575753305	5.188040411	6.860625532	7.133994692	2.03703554823903	0.00165309627169531	0.0186715003966543
g11742_i1	8.659380845	9.262396064	7.520095937	5.520721641	6.942920766	7.069924295	1.99714896335507	0.00132384223341717	0.015820875057284
g11742_i10	8.044310842	8.126510355	6.519849094	4.315368725	5.909830045	6.295970857	2.02258135313166	0.00397580170734353	0.0353480909361978
g11742_i2	8.546829635	9.014158808	7.614233703	5.30766294	6.546484815	6.92222759	2.10862663585594	0.000363035046866771	0.00590652810222856
g11742_i3	8.663885176	9.070086544	7.357215966	5.593150129	6.359376527	7.432187986	1.87979059553592	0.00394979556860913	0.0351725379575344
g11742_i4	8.76378331	9.028345311	7.393067946	6.360229095	6.305092299	7.151789788	1.90097850028881	0.00063601270965397	0.00910207712729856
g11742_i5	8.76378331	9.2473139	7.992798686	5.639491456	6.24868539	7.151789788	2.2882247885209	4.45555473776278e-05	0.00112656339825813
g11742_i8	8.261966337	8.470968206	7.709728819	5.470333606	6.189983014	6.858637848	1.91462448224831	0.000198758953872254	0.00370640892055744
g11742_i9	9.623314421	9.502349893	8.599081327	6.725044377	7.484823682	7.673031081	1.9658864160292	1.65585568810291e-05	0.000503886496711531
g11744_i1	7.584337363	8.770090662	7.920939318	7.007168597	6.934005268	6.089882601	1.45614441246935	0.00447805581486938	0.0384421592812685
g11744_i5	8.97788443	9.593427846	7.992798686	7.690964269	6.860625532	7.278685295	1.68517481473333	0.00111351207584227	0.0138449149805989
g11746_i3	6.191166618	5.838029479	6.043922788	7.142043566	7.776748793	8.762187086	-2.033915118	0.000221016677139334	0.00402143017575392
g11755_i2	8.52223409	8.450042754	8.184004882	6.360229095	7.078549077	6.710418901	1.65481433937676	1.25980486871436e-05	0.000403918148289794
g11766_i0	3.300189443	3.487846913	4.364339393	6.703393134	6.291195979	6.052479455	-2.656346668	6.53771468497373e-05	0.00153437108167514
g11766_i1	6.794395511	6.477955417	8.361884212	8.958171181	9.516586212	9.526523517	-1.898156254	0.000937994270428933	0.0121659165323484
g11766_i10	6.004894389	5.431374392	7.088670609	8.184588783	7.914560859	7.648172196	-1.597384273	0.00407999153488439	0.0359575079759588
g11766_i2	3.300189443	3.487846913	3.500042053	6.578129176	6.097192409	5.506279121	-2.812009096	5.86593657262471e-05	0.00140327351809921
g11766_i3	6.087686446	6.392794436	7.528179662	9.526839203	9.943770339	9.207213357	-2.788420676	2.26089606211298e-08	2.12206848530216e-06
g11766_i4	8.99228303	7.802574369	8.822586371	10.43682014	10.40461868	10.53828499	-1.837178023	3.67125288316175e-06	0.000147561800282544
g11766_i5	3.300189443	3.783823764	4.434833464	6.647799304	7.544615897	7.270564153	-3.362890361	3.39959196961571e-08	2.94897258507175e-06
g117729_i0	0	0	0	3.016314071	6.803032662	0	-7.492394727	0.00336500371615873	0.0313859104554636
g11778_i0	5.823530083	5.431374392	4.21209187	8.659631518	7.496982015	9.211461908	-3.35385991	1.25572493192404e-07	8.87990772715436e-06
g1178_i4	11.81604818	11.88394249	11.30727357	10.24127493	10.13387058	10.8290752	1.25665478915099	0.00026683011127548	0.00464684209296751
g11782_i1	6.979232328	4.029294317	6.825569631	8.653998945	8.603942737	7.868640406	-2.014317232	0.00540041945371901	0.0439317416215307
g117863_i0	4.408005082	4.925005327	5.130779607	2.053648581	0	0	4.71949719630966	0.00202502452900399	0.0216888291302089
g1179_i0	8.872857784	9.576632125	8.731003211	6.103460558	6.318856043	6.161899731	2.92844599629194	1.05751615266871e-13	4.56011693455483e-11
g1179_i10	8.381646775	7.717576847	8.432495461	6.906540103	6.925034331	7.334288188	1.14983273447187	0.00387673322718712	0.0347167440406657
g1179_i12	8.776317994	9.394219002	8.35735412	6.103460558	5.945755897	6.014080731	2.90241048406288	4.3753565449152e-12	1.24278922156692e-09
g1179_i15	9.487611646	10.1060081	9.191736757	6.259971007	6.626136971	6.38893292	3.22789275564028	1.05244069170793e-16	1.03516674779279e-13
g1179_i2	8.738382417	7.890628057	8.325238826	6.980413141	6.812792555	7.544218166	1.21829243940254	0.0045998939860882	0.0391988960948233
g1179_i36	6.033022968	7.560489625	5.974626354	3.766190474	4.423943623	5.092599363	2.24772130977695	0.00246012898382143	0.0250358455117816
g1179_i37	9.559477454	11.16515745	9.160874118	6.943949403	7.816099343	8.660197408	2.27125315820015	0.000511945585323553	0.00767363877729185
g1179_i39	6.601259511	7.579883212	5.926507643	3.588613902	4.474008682	5.199126771	2.34968237839602	0.00133240045805522	0.0158987676072773
g1179_i4	8.876743405	8.093156829	8.470746361	7.257973103	7.409639976	7.432187986	1.15178940243284	0.0017800260161141	0.0197012941766766
g1179_i40	6.333674866	8.215995468	6.419119403	3.924285739	4.897395691	3.144782362	3.17499387877992	7.21355228210845e-05	0.00166669328538702
g1179_i41	9.0959221	10.62902614	9.40648632	5.15651808	7.496982015	7.503219522	2.82991523295853	3.6275803897519e-05	0.000951582218439349
g1179_i42	8.892182077	10.4296799	9.308980479	5.964748433	7.403194162	7.895293842	2.4130714129497	9.5963559215981e-05	0.00209137649451213
g1179_i49	11.827637	13.47546195	11.0074833	8.49611116	9.853273013	9.144160564	3.20753296107224	9.06871486732484e-07	4.66423522566896e-05
g1179_i50	10.07444395	12.09579344	9.171235196	6.578129176	8.117187943	7.051083408	3.58341406716423	1.68253954855296e-06	7.76146363687914e-05
g1179_i53	6.656548359	7.636547175	6.551921155	2.51785985	5.224310395	3.404322158	2.94179589234366	0.000537275887944175	0.0079829403904854
g1179_i54	11.71277821	13.50904507	10.83167077	7.802089615	9.433625073	8.81897697	3.6260974192317	2.21780602692586e-07	1.43920374312189e-05
g1179_i61	11.0981099	12.84695552	9.952956217	7.58838785	8.929621205	7.947167452	3.51288009405332	7.43092469874919e-07	3.96407024696072e-05
g1179_i62	11.1030939	12.72541625	9.958948918	7.837307365	8.793310083	9.014005105	3.0702253039129	5.58958411643385e-06	0.000208342863774901
g1179_i7	9.530172779	8.460543419	9.069664554	7.484318073	7.428806401	7.72744525	1.53735711583979	0.000135627005734249	0.00275099364488977
g118_i0	7.380502847	6.706881174	7.47061865	8.350484403	8.569816009	8.177437867	-1.15513384	0.00287516412877193	0.0280268855587884
g118_i1	7.423638884	6.904406911	7.536218345	8.329436575	8.661788362	8.097055861	-1.07220672	0.00515815018044469	0.0425309744752283
g118_i11	7.92178629	7.183293951	7.992798686	8.695716789	9.074583542	8.60313479	-1.065916047	0.00600722894178192	0.0473714322977576
g118_i2	7.516223003	6.79249278	7.099561428	8.256973112	8.592656619	8.073909086	-1.163339341	0.00293994114333283	0.0284721421785835
g118_i3	7.380502847	6.80902192	7.34811201	8.329436575	8.675225895	8.064545381	-1.181231947	0.0022392672992805	0.0233427483889436
g118_i4	7.506224447	6.825363828	7.56793251	8.384895788	8.714803472	8.29019035	-1.142153631	0.00311519887466693	0.0296531329620239
g118_i5	7.465522526	6.904406911	7.629343004	8.517981519	8.669865892	8.34148845	-1.154547362	0.00172644515423639	0.0192894426949201
g118_i6	7.347282755	6.671161504	7.33895024	8.395061161	8.615141248	8.124350523	-1.245132535	0.00135267613917954	0.0160862382682488
g118_i7	7.486017019	6.825363828	7.282723111	8.325898555	8.65908577	8.207526688	-1.192049134	0.00147366049964962	0.0171543652880771
g118_i9	7.347282755	6.79249278	7.462204917	8.411845882	8.566935338	8.181774882	-1.170712269	0.00164490963688645	0.0186039419265959
g11803_i10	4.124042512	3.643412225	2.622232054	6.168116058	6.637165177	6.17935599	-2.878285895	4.12858446309876e-05	0.00105964923720344
g11808_i0	10.85979091	12.57648728	10.63235828	10.2728558	9.861524961	10.02955166	1.57309119487114	0.0046622184972319	0.0395798039966871
g11809_i0	9.607033395	9.667812096	9.499873951	8.152990112	8.496015238	8.583601099	1.17310118280221	4.42751171541108e-05	0.00112044697919499
g11819_i0	9.238631305	9.066653866	9.648179189	7.007168597	7.9547849	8.286167746	1.50046856728432	0.000755328544407423	0.0103220428733615
g11819_i1	9.401226839	9.038894385	9.5263473	7.734312985	8.305237874	7.616483855	1.42218794764384	8.1014413086378e-05	0.00182265583347111
g11819_i2	8.805148891	8.580928519	8.880563538	6.61338476	7.624368502	7.503219522	1.45533940553982	0.000378599644725893	0.0060890078537037
g11819_i3	8.481987667	7.898372722	8.713386358	6.554137529	7.11055351	7.439450598	1.33174949970285	0.00238658385326993	0.0244690636382725
g11819_i4	8.561388175	8.178322242	8.917959755	6.601728365	7.239167634	7.446676831	1.45316080167063	0.000559851179079518	0.00823916510782364
g1183_i1	3.102002789	3.313456734	4.434833464	5.278674268	6.159711117	5.934074145	-2.16763175	0.00502521396566892	0.0417909869967242
g118324_i0	0	0	0	3.924285739	3.537508287	5.66339877	-6.829815509	0.000341031891727975	0.00562355032788351
g11835_i0	9.996233797	9.876290658	10.44971837	8.336486692	8.305237874	8.083212407	1.88681331025805	1.37438368744533e-09	1.89977816698743e-07
g11835_i1	11.86038418	11.77510498	12.82268018	10.25250022	9.934860106	9.495502081	2.30973507200334	3.18926838997127e-08	2.79917100415959e-06
g11835_i10	10.48660647	10.75273445	10.94997341	9.492534824	8.427792825	8.314093244	1.89576931228992	8.95365985016284e-06	0.000304808602233204
g11835_i11	8.6088822	8.740236281	9.20187931	7.445718542	7.164907713	6.890783046	1.695529435	4.00941794737466e-06	0.000158847159650083
g11835_i12	8.38710552	8.696486113	9.088920228	8.02791993	7.309791561	7.482274844	1.11716697990467	0.00488991288145523	0.0409836684277122
g11835_i13	10.29228788	10.57568712	10.77844623	9.140417719	8.748247178	7.992310636	1.8631188466073	2.77256537295546e-06	0.000117816121028312
g11835_i14	8.078452451	8.486465493	8.789340747	7.515713749	7.134099358	6.476265742	1.38330476072707	0.00179842742928817	0.0198532642676284
g11835_i2	10.71646389	10.45221661	11.01828483	8.814086571	8.637280822	8.353071856	2.13654669711316	7.99608977196217e-12	2.09613794740155e-09
g11835_i4	9.928591444	9.822354306	10.26131825	8.275433045	7.844923526	8.002153473	1.96893210232306	1.63267703648523e-10	2.92467297278413e-08
g11835_i5	10.3756556	10.22780209	10.42611933	8.448098958	8.163690607	8.106211579	2.10195554544954	8.13980750495483e-15	4.5905680839129e-12
g11835_i9	9.693286184	9.45849426	10.30784276	8.268077392	7.941501108	7.517015599	1.92900942697802	1.16679337172564e-06	5.72874366099652e-05
g1184_i3	7.475806164	7.208432398	7.436665237	8.148991168	8.829816284	8.349221045	-1.097821238	0.0027282448499007	0.0270132556211383
g1184_i4	7.475806164	7.208432398	7.419384094	8.112492935	8.829816284	8.333714186	-1.089456588	0.0033580638896467	0.0313431586355904
g11840_i3	6.333674866	2.884940178	6.71660393	7.857052415	8.595486437	8.60313479	-2.398308779	0.00337014451205557	0.0314263401204875
g11844_i5	5.282828763	6.302289375	4.041861273	7.570559641	7.736294759	7.895293842	-2.287107379	0.000360626274797645	0.00587697870310379
g11846_i0	7.380502847	7.579883212	7.908606912	3.997278143	4.569209998	4.937100417	3.14755131504807	1.58020499138361e-10	2.84518179795051e-08
g11848_i0	3.629840158	7.550694184	2.357725206	0	0	0	8.82895441544767	9.9590378142614e-06	0.000331821088025338
g11848_i2	3.629840158	7.599019552	2.357725206	0	0	0	8.873887746	8.88522884784988e-06	0.000302738799340969
g118491_i0	0	0	0	4.37136096	6.332489717	5.586976818	-7.805856735	1.57791098543259e-06	7.33855013756445e-05
g1185_i29	10.91468247	11.69065524	11.74849971	10.27835783	10.27293762	9.528227527	1.43195017596646	0.000223595199165819	0.00405902364757792
g11856_i1	5.416959418	5.149278139	6.487047809	7.611821176	7.932576805	7.294791706	-1.843115619	0.000738037422562994	0.0101334547541431
g118586_i0	12.62258095	11.56369354	10.46874362	9.180149163	7.84015931	9.273732984	2.91482355759224	1.84249189684831e-06	8.38555757596578e-05
g11860_i13	6.087686446	6.689131884	3.039107995	2.053648581	3.335676139	0	3.83720322649124	0.00480096339308383	0.0404432231925594
g11860_i14	4.645162477	7.570219005	2.622232054	2.30434519	0.813917951	2.165574102	4.74107655477483	0.00041889309565896	0.00658314312514927
g11865_i0	8.302972905	8.002646761	7.088670609	6.136150476	6.437155195	5.687998879	1.77682123930268	0.000458401566881968	0.00704041864510138
g11865_i1	8.2440289	7.843266137	7.088670609	6.136150476	6.318856043	5.805075111	1.71131619447117	0.000402036482290303	0.00637632861184676
g11865_i2	8.302972905	8.05901392	7.021540563	5.964748433	6.701620621	6.447738197	1.49866370966747	0.00345448590536617	0.0319833086355131
g11866_i0	4.408005082	3.643412225	4.686707358	8.33296594	6.753217534	6.327628469	-3.163519024	1.79050810953257e-05	0.000537305930781416
g11866_i2	6.656548359	5.990731893	8.388770049	9.534523192	9.827026706	8.446145856	-2.004612362	0.0034704406797759	0.0320975308566093
g11866_i3	3.770141689	1.829728163	3.500042053	7.294634647	6.189983014	7.952253686	-4.210679002	8.68423174445622e-08	6.57471473813431e-06
g11866_i4	5.578363426	4.137958858	8.015977843	9.581271623	8.822588571	9.185780877	-2.481884608	0.0033904323393932	0.0315734674836105
g1187_i11	6.483888104	7.327946033	6.851571972	8.841602128	8.675225895	8.586875136	-1.784840484	2.57619604398977e-06	0.000110927422568523
g1187_i15	4.570359502	5.096393066	3.625906598	6.647799304	6.615023815	6.447738197	-2.078717348	0.00079524813864435	0.0107101575164217
g1187_i17	6.463363129	6.577790323	5.950767604	8.38149135	8.496015238	7.97741931	-1.962706834	8.41309766571826e-07	4.38963790262075e-05
g1187_i21	4.645162477	4.584500035	5.213313606	5.890047672	6.65897186	6.932558625	-1.744599186	0.00344578312265999	0.0319240567149506
g1187_i9	5.134937385	5.66722985	5.469852148	7.406057817	7.390215489	7.294791706	-1.948805985	4.81546579251869e-06	0.000183747305492408
g11872_i0	6.563186909	7.208432398	7.453741827	7.974689241	8.405391237	8.88163603	-1.351028281	0.00262756345129743	0.0263052520687005
g11873_i11	2.598698506	4.505570697	3.362138032	6.88746529	7.180068638	6.089882601	-3.193986997	1.93751353820103e-05	0.000572897481330329
g118756_i0	8.058064593	5.473459472	9.725794213	11.00327633	11.25635065	11.32588257	-2.611966666	0.00113168927312485	0.0140152827421104
g11876_i6	4.570359502	5.041495367	5.365438816	6.360229095	7.447721533	6.38893292	-1.827502035	0.00258144233313186	0.0259285828200992
g1188_i1	8.952335831	9.335528746	8.727497008	7.663194628	7.78172671	7.846957343	1.26474750101648	0.00011785156944213	0.00246329235784785
g1188_i9	9.195726444	9.090512841	8.410798403	7.739641126	7.972308474	8.06923483	1.0072680310323	0.00600253617847855	0.0473542251587861
g11887_i3	9.323642545	8.270722606	9.171235196	10.13913894	10.4623399	10.14177246	-1.266599782	0.000996909076811931	0.0127582449935113
g11888_i0	6.11426061	2.611031114	7.183849088	9.305799368	8.312135465	8.690950002	-2.640872265	0.00272779908131574	0.0270110890975714
g11888_i1	5.499917415	2.611031114	6.730683297	9.018593512	7.694673563	8.133335183	-2.694682864	0.00207147445725833	0.0220573016959956
g11888_i4	7.536014601	5.805449018	8.741470981	10.36795814	9.53880887	9.696799463	-2.115998534	0.00179193963325012	0.0197964605337252
g11892_i0	4.491464918	3.643412225	3.500042053	5.749222917	6.743044722	5.128989522	-2.160851593	0.00594388574278443	0.0470311411582868
g118921_i0	10.69131187	11.40896747	11.98233973	10.25436264	9.7091717	10.10570736	1.41458589067616	0.000669833484649283	0.00945889444020524
g118937_i0	8.22586563	6.706881174	9.522305963	11.96191307	10.51335829	11.42387773	-2.84970618	3.01943388626691e-05	0.000822322436018697
g11894_i0	4.784050903	2.272635775	5.535485923	7.947318794	7.094640039	6.623816831	-2.653936486	0.00164519294663859	0.0186051875096204
g11894_i2	4.645162477	2.272635775	4.290223034	7.750238737	6.986690085	6.61100956	-3.230656579	1.69566181145334e-05	0.000513897363963096
g11894_i3	4.124042512	2.272635775	5.291380391	6.953152102	6.449720193	6.847761623	-2.457639907	0.00275613946487072	0.0272207809317259
g119_i26	5.082067915	6.857502579	4.627740366	2.30434519	2.47193524	1.455872768	4.05738235576412	6.07087263264764e-05	0.00144272930411727
g119_i37	7.168637313	7.316430471	7.384188131	8.62550142	9.025066705	8.62559477	-1.484369257	5.0870666893837e-06	0.000192690055687559
g1190_i0	8.76797365	9.038894385	9.540403491	10.30914578	9.919133541	10.25620925	-1.020135395	0.00285648030296367	0.0279251804482436
g1190_i4	8.085184876	8.346278854	8.812692878	9.868275331	9.189542806	9.793489076	-1.202116423	0.00139511068474743	0.0164605634018569
g1190_i5	9.588198709	9.481877909	9.782650128	10.91772509	10.35120436	10.609232	-1.0223292	0.000555055037974783	0.00818712712708643
g1190_i6	8.201286656	8.4967053	8.883717181	10.0139076	9.417724279	9.824330627	-1.219669657	0.000546165316021314	0.00808675278937057
g11901_i0	9.81167712	10.68382803	10.29723873	8.172820236	9.003922339	7.936940872	1.86302548613667	1.86459307901565e-05	0.000555021946090828
g11901_i1	9.849735069	10.77077789	10.30078208	8.639820545	9.551979991	8.453338715	1.39146291309775	0.00182791138287931	0.0201077335198952
g11901_i2	8.880618589	9.388731198	9.346035885	7.60015209	7.573607692	6.901340895	1.83580613502622	9.00415492505561e-07	4.6350367398381e-05
g11902_i0	7.565202044	8.171946605	7.79929343	8.47070363	9.241052124	9.181455907	-1.140431539	0.00346678767187958	0.0320781406702479
g11906_i0	7.103810022	6.278747282	6.702385806	7.802089615	7.891719868	7.85783961	-1.12450003	0.00489708116821293	0.0410152030094435
g119091_i0	12.94567765	9.525038888	13.19101403	9.992866501	10.23895492	9.74741784	2.54312821932677	0.000544041251481582	0.00806533700844906
g1191_i0	4.570359502	4.029294317	3.94856848	5.662115609	6.048458668	6.38893292	-1.91452038	0.00252337609381663	0.0255003041886297
g1191_i1	8.956013448	9.250342973	9.470810212	10.44662738	10.76722116	9.966850521	-1.19028737	0.000657057830804073	0.00932384412487373
g1191_i2	4.408005082	3.783823764	4.041861273	5.851194908	5.98080882	6.373849293	-2.05067915	0.000949656261619974	0.0122877136682365
g1191_i3	4.645162477	4.137958858	3.848823191	5.851194908	6.081130049	6.295970857	-1.900113549	0.00209979043567264	0.0222731246801376
g1191_i4	4.319419031	3.643412225	4.041861273	5.749222917	5.963388815	6.161899731	-2.007332108	0.00145824068582931	0.0170160600323737
g1191_i5	4.319419031	3.783823764	4.041861273	5.851194908	6.960588158	6.247142541	-2.435318897	0.000168132461587669	0.00325367752575526
g11913_i8	5.757628481	5.343331903	5.213313606	8.492959581	5.998020992	7.530680996	-2.235441052	0.00142859384460056	0.0167592575476876
g11922_i0	9.223454197	9.846575294	8.441083735	6.777792202	6.449720193	6.418635156	2.73503207320948	3.90708528546004e-09	4.67694744836435e-07
g119244_i0	6.004894389	6.205724348	1.614854769	0	1.331107999	0.904281631	5.8469059736121	0.0002568666192499	0.00451624894434273
g1193_i10	7.973503731	7.743606002	8.410798403	6.897034221	6.592537341	7.079253266	1.20837060753776	0.00219450944735579	0.0230031132083497
g1193_i6	8.058064593	8.632917557	8.716926981	6.818644454	7.390215489	7.616483855	1.19100934319253	0.00371489461426856	0.0337139292071495
g11930_i0	4.784050903	6.964664231	4.901074792	9.294982745	8.916102584	9.394490775	-3.315608264	3.10590073945976e-07	1.90440840085556e-05
g11930_i1	7.852446277	10.4705155	8.867879574	12.95659365	12.12141806	13.30162273	-3.411875239	1.64697367617747e-07	1.11943418101991e-05
g11930_i2	8.131452173	10.04974444	8.445358776	12.11248311	11.27853057	12.36737169	-2.854785352	8.19601574799465e-07	4.30088456010509e-05
g11931_i0	8.813281561	8.62826794	9.142561229	7.928779025	7.55628262	7.6100618	1.17370683883699	0.000450886327882297	0.00696097729819643
g11931_i1	8.974262214	8.933536839	9.226928052	8.256973112	7.731157304	7.685301719	1.13894259777484	0.000729316987458188	0.0100589792496638
g11932_i0	6.563186909	6.596954261	6.551921155	7.771203237	8.339400709	7.395316188	-1.327166314	0.0020273764159315	0.0217042526550033
g11932_i1	6.744233558	7.220839246	6.644069225	7.988182171	8.308690792	7.911052701	-1.196081882	0.00174995604777825	0.0194917425428433
g11934_i1	4.570359502	4.659334251	4.743358546	6.318111498	6.081130049	6.518026476	-1.695518145	0.00159015017825036	0.0181452848937229
g119414_i0	7.929288975	8.306087024	6.453483365	5.188040411	6.372634333	5.298326271	2.04838420755046	0.00177437153612251	0.0196694395933149
g11942_i1	9.300687071	7.36195128	7.142320721	3.016314071	5.070093158	6.196603555	3.06016970433564	0.000554210172502892	0.00817740592132429
g11942_i2	8.959681715	7.157709696	7.032948072	3.016314071	5.070093158	5.506279121	3.19258973461842	9.06578928075774e-05	0.00199732662987801
g119430_i0	5.027187029	4.333442093	2.033585626	6.47967163	7.288965005	8.97705179	-3.800875808	3.10380717367029e-05	0.000841066728067385
g11946_i0	7.035932109	4.029294317	0	0	0	0	8.35640068549626	0.000546080506213373	0.00808650309400004
g11948_i0	9.038110122	10.18253284	8.792699997	7.881359673	7.985312871	8.409633597	1.36487180997622	0.00444645435274241	0.0382418209522536
g11948_i1	10.25843721	10.9444737	10.06970671	8.816609784	8.820171264	9.001792202	1.59490180658475	6.19464481174175e-06	0.000225734677778516
g11948_i10	10.91373724	11.51855314	10.33574495	8.720180466	9.155431336	9.383236475	1.89269226190158	4.82352175327576e-06	0.000183936756790888
g11948_i11	10.0608462	10.81849923	9.336860879	8.336486692	8.277312924	8.657085785	1.76597270032442	9.43449716003637e-05	0.00206290142385554
g11948_i16	8.725512269	9.820317415	8.061247983	7.309042323	7.134099358	7.475225165	1.74709444579932	0.000876088877511817	0.0115556734642792
g11948_i17	7.980742887	9.070086544	8.239216232	6.99830513	7.012328144	6.358606296	1.6956552051926	0.000285373019702016	0.00488963210003106
g11948_i3	10.45056268	11.2424932	10.24792005	9.089163461	8.677898448	9.080550115	1.75416028217698	5.44195698571945e-06	0.000203797693108374
g11948_i4	11.5452824	11.93331064	11.10190357	10.17300963	9.933742448	10.19423402	1.46197070420764	8.19977935198754e-06	0.000283194584967337
g11948_i5	11.47653365	11.99510805	11.11470982	9.901932191	9.674798767	9.958027806	1.7254672819718	3.59495683576624e-07	2.15108191479077e-05
g11948_i6	10.80884196	11.60095308	10.22323626	9.170318411	8.997518124	9.170586414	1.87521800749158	9.05391924710609e-06	0.000307693645138516
g11948_i7	9.309338233	10.26571873	8.741470981	7.956500094	7.877839654	8.198993724	1.56411949106115	0.000935617185636196	0.0121410596088224
g119582_i0	6.905072648	7.617905382	7.131749121	5.023053798	5.561837115	5.420798724	1.92258530485628	5.55045602951157e-05	0.00134182810054091
g119769_i0	13.02134439	13.04724731	11.31371819	9.751811592	10.41346556	11.08377386	2.13678080938724	0.000114122410397619	0.0023984044766135
g119779_i0	11.36546602	11.77300023	10.81772341	10.53584898	10.07932244	9.617377629	1.24523879591433	0.00203635678269758	0.0217808004076543
g11978_i2	7.844532012	7.617905382	8.640685552	9.957863513	9.835429711	9.394490775	-1.646950424	5.95860591399589e-05	0.00142058798927946
g11979_i1	7.526152741	8.119901053	7.96924103	9.314751682	9.120493753	8.986998925	-1.257390945	0.000142537472132058	0.00286504892895199
g11984_i0	8.273801915	9.225930422	9.548374538	10.77322813	11.21922081	10.56758104	-1.771433627	3.5417974585105e-05	0.000934849152200418
g11984_i1	7.944178299	8.700921318	9.408677303	10.49547537	10.84001907	9.931231238	-1.665483439	0.000479323748600443	0.007280949153278
g11987_i1	5.688571831	5.901062859	5.598263245	7.30185647	7.657243209	7.169368059	-1.676913531	7.97984677305934e-05	0.00180279704603053
g119956_i0	14.67314319	12.91725214	15.48803756	12.92931163	13.27456791	12.74007871	1.70107570261029	0.00379402391088907	0.0342025421701676
g12002_i3	5.373620167	3.115050331	7.986945237	9.708993315	9.170691647	8.73588366	-2.607439776	0.00617654242744848	0.048313836375968
g12006_i0	8.445826828	7.036610417	10.84305644	12.07898351	11.95374062	11.54875446	-2.28570417	0.00402485877692333	0.0356383113218327
g12006_i2	7.694107251	6.10222923	9.765656448	10.95713801	10.89388521	10.47254511	-2.214291515	0.00399070851297274	0.0354308230483356
g12006_i8	2.598698506	1.829728163	4.627740366	7.133973391	7.9547849	7.133994692	-4.044337245	1.19455233014155e-06	5.84574222941883e-05
g120136_i0	4.970135604	4.863032003	5.598263245	7.484318073	6.558136496	6.686201333	-1.813092087	0.00125809303103842	0.0152071505099667
g12014_i0	9.332157546	10.00561017	10.45714692	11.51608705	12.02474261	11.61720075	-1.734217878	8.14727226620726e-06	0.000281871936479765
g12014_i1	12.07089847	12.36185711	12.83556244	13.64742812	13.97868202	13.60812155	-1.296942467	5.5421778687916e-05	0.00134009905907428
g12014_i2	11.18528926	11.49256687	12.24427231	12.93440293	13.18323279	12.69982081	-1.241120604	0.00107272343071814	0.0134828499718544
g12014_i3	9.721648345	10.30557949	10.77080153	11.96986923	12.4222669	11.80532816	-1.762206557	4.69228901900997e-06	0.000179970378765212
g12015_i10	7.168637313	7.050578913	7.20417343	8.773103197	8.109289654	8.387274294	-1.312163724	0.00027363571215165	0.00473625372978716
g12015_i12	6.69226447	6.689131884	5.85117961	8.271759906	7.624368502	7.808209685	-1.480137116	0.00114518584713415	0.0141279893505537
g12016_i0	9.357405098	9.415963824	8.602913498	6.103460558	6.701620621	6.108226708	2.85088086033401	6.52263717519036e-12	1.74838995668492e-09
g12016_i1	9.419988083	9.455872526	8.684744146	6.103460558	7.187589771	6.108226708	2.67686631809923	2.12304382010925e-08	2.012381246713e-06
g12016_i2	10.29083251	10.61968663	9.82099225	7.316192561	6.822486866	7.133994692	3.18452491137959	7.39590171202088e-19	1.25745120907779e-15
g12016_i3	10.10788796	10.44430261	9.550360437	8.41517952	7.55628262	7.106883601	2.2868322234574	1.09742790150838e-06	5.45569274311272e-05
g12016_i4	10.50052377	10.9575064	10.13996618	8.492959581	7.11055351	7.921463781	2.62834808121658	1.01049325041362e-08	1.06521562183106e-06
g12016_i7	6.287718634	6.518722089	5.926507643	8.219329158	7.302882728	11.24477832	-3.661500737	3.36341470875811e-05	0.000897317727299121
g12016_i9	5.027187029	4.23900891	4.627740366	4.196410437	5.538499314	9.348937028	-3.285215488	0.00347558888532025	0.0321401503960764
g120294_i0	12.97293244	12.57920009	12.80428314	10.87841329	10.57916876	11.02403858	1.95621367751686	1.40470559481192e-12	4.5802638811218e-10
g12032_i0	7.995113129	8.412676605	6.864399484	4.875972247	6.064886841	5.391141458	2.38889661555419	6.68799432942366e-05	0.00156408912776975
g12032_i1	7.796112424	8.190989606	6.812390577	3.997278143	5.927904796	5.391141458	2.42818719270384	0.000282435838618951	0.00485090111702228
g12032_i10	9.561892852	9.537491388	8.458108412	7.385810954	7.503022972	6.213647357	2.13642565778925	3.56770721946485e-05	0.000939604131483491
g12032_i12	8.903653617	9.017718533	8.158192883	7.033436882	7.180068638	5.506279121	2.00520183138057	0.000282460422647457	0.00485090111702228
g12032_i2	8.742647078	8.871936832	7.673744057	7.257973103	6.978041809	6.126340492	1.66464674697686	0.00131837274533287	0.0157788429116096
g12032_i3	8.414093663	8.683098097	7.511966661	6.88746529	6.77335046	5.913359489	1.70675459651818	0.000765342792288902	0.0104182211004771
g12032_i4	9.821790111	10.12097942	9.501927699	8.152990112	7.567855754	7.590622307	2.04451143620136	9.74494773347361e-09	1.03092018626811e-06
g12032_i5	10.02453009	10.28061069	9.024661897	8.21551017	7.806361871	7.890002402	1.8915329573409	9.55961893603232e-06	0.0003213014651378
g12032_i7	10.90329864	10.64982156	10.02470539	8.542576867	8.263145104	7.097732161	2.48533273534459	1.82278112134455e-07	1.21805992350197e-05
g120330_i0	4.319419031	6.180538256	0	0	0	0	7.67034391210878	0.00237403101471869	0.024376061356719
g12034_i0	9.417322797	10.14884158	7.659095017	6.828679292	4.318279127	6.089882601	3.34423521771074	1.29911108148458e-05	0.000412740006011226
g120342_i0	0	0	0	0	5.651586869	6.343200526	-7.628376456	0.00135020972488114	0.0160661727851433
g12035_i0	9.540007291	9.714622007	8.568051891	6.274727263	5.514777771	7.468140868	2.72338118586569	5.42995352376095e-06	0.000203476224394485
g12035_i1	9.578688348	9.945205592	8.681123554	6.868134893	6.701620621	7.41017818	2.47585440327487	6.85136425296864e-08	5.39718913771826e-06
g12037_i10	9.467139954	10.69609893	9.651883302	8.087637496	7.484823682	8.245312515	2.07576193006774	7.51288286541101e-06	0.000264381502467187
g12037_i11	8.915034661	8.922185404	7.986945237	6.897034221	7.629899906	6.745999671	1.52982042988615	0.00103937954913314	0.0131652530502907
g12037_i13	6.06061359	7.794296453	7.163234325	4.477219679	5.037167992	5.092599363	2.31536933244786	0.000234661773160233	0.00421543215396836
g12037_i7	10.06425767	10.59487883	9.413049311	8.651174391	8.913837114	8.481756812	1.41119885999711	0.000492775689487178	0.00744821004681572
g12037_i8	9.599999172	10.96028388	9.718747807	8.651174391	8.376068436	8.563799293	1.70091685910511	0.000225043163618509	0.00407908727914913
g12037_i9	6.215917135	7.293119872	6.470363195	4.066754703	4.742614793	3.901667939	2.51022434594333	5.70007915206434e-05	0.00137152210203296
g1204_i27	9.657595674	10.18886197	9.280550649	8.322351836	8.346137261	8.706083921	1.29064449538437	0.000496598426937533	0.00749456824544047
g1204_i57	9.30357656	9.856548576	9.251549298	7.847213669	7.65181585	8.36837313	1.51314193919171	5.91270401402516e-05	0.00141162398299938
g1204_i60	9.031153856	9.309625997	8.762181386	7.439183675	7.195071896	7.715529336	1.59163140236024	4.55449245238135e-06	0.000175818288359999
g1204_i61	10.80068416	11.54592978	10.17514068	9.239648653	9.33886161	9.988055133	1.38797391394172	0.0022834311480891	0.0237138110522405
g1204_i63	9.74734296	10.12428539	9.229409172	7.890969052	7.65181585	8.753472454	1.56947468203897	0.000491133833590369	0.00742996133565334
g1204_i66	9.075781351	9.520027636	8.503916128	7.392591529	7.363902528	7.6100618	1.63714021690045	3.20615662809913e-05	0.000862907112023043
g12045_i1	10.48533458	11.43116029	9.595297521	6.659090775	7.460195235	7.597131285	3.40804671300861	2.53105730358682e-10	4.28493960069818e-08
g12045_i2	10.97120091	11.59738908	9.804446823	7.265380321	7.416057118	8.097055861	3.33252543122865	1.39649489774037e-10	2.56317469083865e-08
g12046_i2	7.218480204	8.270722606	8.423855755	6.466878205	5.756450637	6.263602954	1.88451787372412	0.00017091594734064	0.00329735622577386
g12046_i4	8.725512269	8.709751031	10.10931106	7.558550584	6.305092299	6.623816831	2.4202926453547	2.34737790695179e-05	0.000669472404068919
g12046_i5	7.771279277	8.171946605	9.329941128	7.059235419	6.219632752	7.186734727	1.71208617694708	0.00219287884325301	0.022990070705683
g12046_i7	10.216126	10.08410483	11.6661894	8.841602128	7.937045857	8.420684627	2.40401439616386	5.60259156049535e-06	0.000208696974015898
g12058_i0	11.91336327	12.51011686	11.96755399	10.31985713	10.17133731	10.29375916	1.89419488223074	1.23306437881903e-10	2.30012183774071e-08
g12058_i2	11.16159644	11.59262335	10.92722909	9.152452463	8.997518124	9.155230219	2.15227446887575	1.27497258590525e-12	4.19170130770519e-10
g12059_i9	7.290157369	6.934850145	7.224215422	8.533402679	8.152204709	8.045633653	-1.10663954	0.00191821914647159	0.0208469485433448
g12061_i1	11.39217967	12.05479997	10.49784861	9.116042804	9.469545193	9.490266366	2.08221706481305	3.6168162094412e-06	0.000145866406082831
g12061_i3	7.526152741	8.996227226	7.838827291	6.61338476	6.916007263	6.858637848	1.47257193206348	0.00435611979731108	0.037710157227028
g12061_i5	8.899839896	9.576632125	8.606735517	5.851194908	7.377118997	7.564288693	1.98875519204404	0.000333577518205353	0.00552545508026332
g12061_i6	9.843792264	11.06807203	9.668435121	8.325898555	8.415034542	8.540348344	1.9098554526491	3.53272821745504e-05	0.000933076156396348
g12061_i8	8.397961436	10.15854821	8.432495461	7.212712918	7.06227662	7.911052701	1.81051574548768	0.00238288927334118	0.0244438186500109
g12072_i1	8.98869683	10.39177557	9.472905723	7.629149721	8.601129474	8.329811287	1.49938799616037	0.0023973450297102	0.0245413402172656
g12073_i0	7.007860747	7.416903974	6.310825257	4.257115331	4.262395522	4.510348518	2.69350913046337	1.51315562557758e-06	7.12652640718504e-05
g12073_i1	6.874307416	7.170558536	6.021191812	4.796397288	3.872200781	4.395548419	2.41757244573162	9.11619824942847e-05	0.00200657521445807
g12073_i2	6.356115424	7.008261021	6.673522154	5.418121813	5.003473824	3.518453037	1.89177696934702	0.005174188715348	0.0426248283912526
g12073_i4	6.42141583	6.63453495	5.535485923	4.196410437	3.714538559	4.564495258	2.13270341889234	0.00114475981382827	0.0141273492894015
g12073_i5	5.459034616	7.131663535	5.974626354	4.196410437	4.423943623	3.722747157	2.28423545213043	0.00155488211658562	0.0178656825857619
g12074_i0	9.145077143	10.53154893	7.673744057	7.101233541	7.585043223	7.482274844	2.15326917692605	0.00131990764346352	0.0157876872642379
g12074_i1	10.1804174	11.30355198	8.782598689	6.183837117	7.187589771	7.570917296	3.34652080428703	3.54578682478275e-07	2.12486542379e-05
g12074_i2	9.217338364	9.989385413	5.567216018	3.997278143	6.204884051	2.165574102	4.18000762489373	0.00014413551072294	0.00289058792192001
g12074_i3	7.545809506	9.05976391	6.173264662	5.444463893	6.189983014	5.506279121	2.3108105926915	0.00202439731159034	0.021684062788373
g12077_i1	6.140354123	3.643412225	0	0	0	0	7.51110934309467	0.00397132628071414	0.0353140635066432
g12084_i0	10.07613469	10.05495096	9.377696551	8.192381483	8.060969736	8.619213233	1.56257138074381	1.64954612081381e-05	0.0005022232847852
g12084_i1	9.949034697	9.860518663	9.050148392	8.014795251	8.109289654	8.516509894	1.44502917155293	0.000188029978953994	0.00356170617781802
g12086_i0	7.26665845	7.810805059	7.812592118	8.72556096	8.730335419	8.533577457	-1.017179569	0.00255860312958937	0.0257731352403681
g12097_i0	7.536014601	7.406079614	7.636838726	8.49611116	8.405391237	8.933994207	-1.104682162	0.00110169805225073	0.0137310181160926
g12097_i4	6.543767082	6.904406911	7.131749121	7.951916748	8.346137261	8.43165165	-1.38369202	0.000270184408470147	0.00469426674301695
g12097_i5	7.771279277	7.76070148	8.147737372	9.051099282	9.064406752	9.028525414	-1.145284932	0.000126110044062682	0.00259713804881052
g121057_i0	7.506224447	7.785970766	8.055666293	6.962296471	5.694451285	6.38893292	1.37210130375158	0.00536858671436071	0.0437568127121576
g121084_i0	4.570359502	5.772115756	4.566260141	0	0	0	7.80140261578319	4.62064326573731e-06	0.000177680529120666
g12112_i0	8.476876994	8.407258695	8.741470981	5.909088597	5.651586869	5.298326271	2.93228656147572	7.03804382024285e-15	4.06614440399215e-12
g12116_i3	8.256011937	9.826419482	8.325238826	6.214774448	6.174926463	7.874010632	2.01861305973136	0.0027627122295211	0.0272615399456284
g12116_i4	9.034636182	10.85278392	8.905601743	6.492352602	6.743044722	8.09245612	2.60982682882425	0.000121415879652371	0.00252140804413668
g12119_i0	6.11426061	5.388024658	6.347833913	9.201543871	8.827411067	8.519939598	-2.888248855	3.03931077735288e-11	6.73595033251165e-09
g1212_i1	8.370666929	8.126510355	8.168573166	9.372483333	9.04797308	9.295908654	-1.021973449	0.000413846906536066	0.00652797557779766
g121202_i0	10.8617527	10.74738433	9.734554096	6.427802821	5.715415178	6.518026476	4.28523657313916	8.11245209867498e-22	2.68193159464362e-18
g12127_i0	10.32394011	10.33298377	9.115990018	7.484318073	7.532854058	7.603611029	2.49033156074117	5.06148650332481e-09	5.81440496986367e-07
g12127_i1	10.16620029	10.22472526	8.59138631	7.330387595	7.370525897	7.031993207	2.5856696204586	2.41730064810133e-07	1.54507314357214e-05
g12127_i2	10.49041544	10.35987719	9.297202726	8.192381483	8.027833279	7.294791706	2.25494716721141	8.81107645643579e-07	4.55846320056008e-05
g12127_i3	10.29374179	10.19673453	8.614349313	7.426024463	7.596388823	7.22925823	2.45817921823234	1.05100524187213e-06	5.26262887515574e-05
g12127_i4	10.46224668	10.38214181	9.044523509	7.707373052	7.914560859	7.489290244	2.38239091697805	2.39334271487021e-07	1.533053228566e-05
g12127_i6	10.58844642	10.64982156	9.343747598	7.399340385	8.277312924	8.128849847	2.32668393995176	9.58264577462659e-07	4.88005564493542e-05
g12127_i7	10.44925859	10.43368263	9.061332791	7.961068925	7.877839654	7.302777979	2.37267548432563	6.33749816217639e-07	3.45511225961182e-05
g12127_i8	10.33810108	10.40949793	9.209439703	7.640587523	7.428806401	7.22925823	2.64343704774657	6.37696951037212e-10	9.74260140317622e-08
g12128_i0	9.821790111	10.03752233	9.976779096	11.28735908	11.18675054	10.7690909	-1.150574781	4.57694023062217e-05	0.00115095008560474
g12130_i3	8.403358913	7.269426433	8.410798403	5.545270715	6.722481343	6.213647357	1.89316708841872	0.00046267926761918	0.00709056275514152
g12132_i0	9.041575717	8.981719742	7.957316362	3.273031034	5.561837115	6.279877678	3.28105512910105	7.85925587792573e-06	0.000274058446837226
g12132_i1	9.058779907	8.98899172	7.951316862	3.273031034	5.561837115	6.247142541	3.3090986389686	6.09741104503379e-06	0.000223216634301338
g12136_i11	7.206179987	8.791043206	7.234132966	6.601728365	6.097192409	5.913359489	1.72676469653879	0.00398739922468844	0.0354093666114811
g12136_i9	8.841390217	10.27467234	9.336860879	8.124761894	8.517062838	7.879360942	1.41458101075444	0.00284019632499152	0.0278269243905489
g121372_i0	7.230676437	9.268385057	5.658422409	5.057595118	4.2042597	5.735975364	2.99746059986173	0.00076565540668716	0.0104200929184066
g12139_i12	6.619925548	5.737994083	4.950034935	3.766190474	3.537508287	4.060827488	2.20657544124831	0.00354202386463358	0.0325798306071181
g12139_i16	6.215917135	8.418074246	4.566260141	0	0	2.828080361	6.18998357531132	1.87298166800743e-05	0.000556999101040071
g12139_i4	6.463363129	5.869890394	4.850394564	3.924285739	3.628737101	4.060827488	2.06378864263263	0.00547589688875662	0.0443882572073614
g12139_i5	6.543767082	5.772115756	4.850394564	3.847402599	3.537508287	3.901667939	2.19376294564185	0.00381466341361546	0.0343236071299638
g12139_i6	7.301764836	7.091690805	5.950767604	4.37136096	4.474008682	4.762793655	2.39541269745907	6.85653581168634e-05	0.00159629059681541
g12139_i8	6.674516938	6.10222923	4.99738793	3.766190474	3.795522327	4.060827488	2.27712310854293	0.00176931484784147	0.0196387858641968
g12139_i9	6.543767082	5.961457126	4.99738793	3.766190474	3.537508287	3.814979457	2.34479752448393	0.00132999670702129	0.015878044747661
g121406_i0	6.504125165	6.919708827	5.043235944	3.386071081	4.860229258	2.639156651	2.49439780669958	0.0052871951155691	0.0432890918742667
g121415_i0	4.408005082	5.990731893	0	0	0	0	7.54238471455187	0.00308661202425365	0.029484531182065
g1215_i15	10.78732854	10.30120452	9.682990104	8.871032431	9.370595458	9.297907823	1.13106959337716	0.00419677288086606	0.0366855313471064
g1215_i8	10.61311268	10.08070538	9.434712796	8.24952249	9.050037556	9.089810846	1.27810538699725	0.0039276894013675	0.035025477777188
g121537_i0	11.75032549	11.10200373	12.42181158	10.5289416	10.1939193	9.98929281	1.60336591198627	0.000131845689315894	0.00268735791543789
g121545_i0	5.578363426	4.863032003	6.066301166	3.150375147	1.711026745	3.518453037	2.78203871970024	0.00199600049267877	0.0214590788288773
g12172_i2	5.688571831	4.584500035	6.419119403	7.351421653	8.105324235	6.932558625	-1.814622962	0.0046791024052257	0.0396835098450461
g121734_i0	9.354621534	8.999831417	9.11866927	8.196262106	7.945942643	8.211774318	1.04512693196115	0.000412159394975365	0.00650739430002628
g12180_i0	5.616042778	8.126510355	5.85117961	12.46668528	12.07427038	12.88592698	-5.517853706	1.51476010840409e-16	1.43077507572701e-13
g12180_i1	5.578363426	8.099889507	5.687586695	12.35417152	11.98321046	12.80196053	-5.471138827	1.03378482045033e-15	7.83661570834874e-13
g12180_i2	5.757628481	8.222179794	5.687586695	12.57124232	12.15489547	12.97186309	-5.542228973	6.98780110487455e-16	5.58151785701705e-13
g12180_i3	4.015443847	6.949834202	5.365438816	10.64706351	10.35955177	11.39241445	-4.977978393	4.50065934987838e-13	1.70586456008416e-10
g12185_i3	9.271469353	9.776864625	7.021540563	3.997278143	5.796351107	4.334530452	4.19014986175814	6.2139644724637e-08	4.99020760948579e-06
g12185_i4	9.119069687	9.751433919	6.487047809	3.997278143	6.015030231	4.564495258	3.89085159016284	3.48786709720592e-06	0.000141674066452855
g12193_i5	7.206179987	7.195917927	7.681013173	8.502393738	8.152204709	8.464061207	-1.00424711	0.00452291914926151	0.0387064571532473
g122_i3	5.082067915	3.487846913	3.500042053	7.042087755	6.498913628	5.849368839	-2.380378751	0.00168648270649572	0.0189640072591536
g12211_i1	9.888740222	10.46531088	9.51622265	8.628376638	8.566935338	7.42488863	1.71088336373587	0.000246061462189457	0.0043649961038927
g122113_i0	0	0	0	5.662115609	0	6.571891114	-7.77955115	0.000963668557007762	0.0124284839232468
g12218_i4	8.445826828	8.899211024	7.583531933	7.18953898	6.510954288	7.097732161	1.45084688404122	0.00287248591535071	0.0280087968109059
g12218_i7	9.904051721	10.27912839	9.221952976	8.584634864	8.615141248	8.356912415	1.3435309627621	0.000420642726877865	0.00660453476209
g12219_i4	4.716277396	4.659334251	4.129485908	6.052993426	6.522895288	6.311886495	-1.834921177	0.00126989223404764	0.0153249801605096
g12231_i11	10.16142995	9.602938334	9.753640636	7.992651917	8.696468963	8.533577457	1.42403600823908	5.87453362499889e-05	0.00140448321584094
g12231_i3	9.50528914	8.85213467	9.199350349	7.651935357	8.492983214	8.011929613	1.11898596192696	0.00402351178028993	0.0356316862132172
g12232_i5	5.616042778	5.838029479	5.771700717	7.558550584	7.086616992	7.830478467	-1.797331053	4.66740009990185e-05	0.00116919796987943
g12236_i0	7.230676437	5.200292952	7.845312212	8.824153052	8.860724584	8.994414524	-1.78167965	0.00486490174029228	0.0407987349206926
g12237_i1	5.027187029	7.734981692	4.627740366	3.997278143	1.331107999	2.421711168	3.67952797878791	0.00148555184577484	0.0172539735896405
g12237_i2	5.790955543	8.580928519	5.998096947	4.066754703	1.331107999	2.165574102	4.58576449457915	1.8575789596776e-05	0.000554074957961667
g1224_i15	6.11426061	5.592814786	7.183849088	8.268077392	7.496982015	8.321973671	-1.62850923	0.00398170323708788	0.0353799036179466
g12241_i2	10.08958977	9.952663489	9.410864963	7.970163408	8.844163979	8.706083921	1.29360372901887	0.000937990069599585	0.0121659165323484
g12241_i3	9.865463902	9.699186846	9.191736757	7.696454626	8.449851882	8.506171589	1.35387669643514	0.000506481622811287	0.0076080277492443
g12241_i4	10.11777183	9.935828676	9.824278687	7.822319189	8.7583835	8.765080304	1.45592607770704	0.00011694693794501	0.00244911540957019
g12241_i5	10.08287791	9.876290658	9.241751165	8.336486692	8.815324465	8.706083921	1.14392160269606	0.00170207125812351	0.0190987722268449
g122410_i0	9.576300929	9.624110437	9.604883958	7.358365405	7.126293363	6.83680278	2.48687743615877	2.22730410435999e-16	1.97821172146492e-13
g12243_i3	1.81913663	2.884940178	3.500042053	5.770202077	4.860229258	5.759378282	-2.792558824	0.00180705032964314	0.0199291743307609
g12247_i6	4.015443847	3.911773521	3.741666085	5.091328743	6.318856043	6.418635156	-2.241430395	0.00169750014643806	0.0190590832479414
g122608_i0	12.86043546	12.02061319	13.43517725	11.088742	11.00713619	10.94587327	1.86884694491853	5.72687651033696e-06	0.00021239591181092
g122632_i0	5.790955543	2.611031114	6.233832004	8.861288885	7.466391875	8.119837123	-2.774115055	0.000846290590843996	0.0112418653579478
g12266_i9	5.94693647	3.487846913	4.129485908	0	0	0	7.62043150126124	5.02655405300874e-05	0.00123857205810514
g1227_i3	6.619925548	5.149278139	8.249031539	9.344780606	9.422512946	8.910667878	-2.058057697	0.0038672571097735	0.0346605721562303
g12272_i0	11.4841947	11.3381302	10.72318264	9.436220739	8.101347886	9.358546736	2.13949950956057	2.71909932916214e-06	0.000116026404272666
g12272_i1	11.34947678	11.32166485	10.87826599	9.457394846	8.245237402	9.566874326	2.00030184935242	3.81160448051325e-06	0.000152379676064429
g12272_i2	13.38701723	13.73006425	12.28210896	10.89283274	9.647789292	10.78414414	2.7134572712415	6.65372456857386e-08	5.27221288817743e-06
g12272_i3	12.60892197	12.67924193	10.85756436	9.603359322	8.39892637	9.698313869	2.91528603105465	2.94423007163771e-07	1.82028362465398e-05
g12272_i4	9.809645987	9.858534985	9.650032434	8.717482675	7.239167634	8.115309558	1.63376899763338	0.000253147410033798	0.00446805366420918
g12272_i5	13.55844004	13.48401173	11.88537525	10.80978211	9.140007879	10.30969908	2.91279454158658	3.98313933678208e-07	2.33062608174918e-05
g12272_i8	11.07968646	11.04906372	10.50912397	9.258330159	8.019428863	9.130763878	2.00507085288187	2.88317063875589e-06	0.00012154272763277
g12272_i9	12.93080387	12.77542493	11.16482745	9.487793111	8.572690939	10.03675227	2.99532065683191	1.04216704040294e-07	7.65632519422935e-06
g12283_i15	8.098556202	6.63453495	7.765500296	6.440945896	4.143682473	5.298326271	2.06151526980438	0.00456267374844262	0.0389318937121558
g12287_i5	9.571514207	10.41895133	8.691958185	7.685452938	7.607645894	8.526774642	1.72838749559866	0.00129575048943349	0.0155707238236508
g12289_i0	7.278455753	8.39636145	6.021191812	5.706326586	4.742614793	5.638371904	2.13878388888195	0.00268032739220083	0.0266987348723962
g12289_i2	7.1812604	8.412676605	5.901832746	5.684390445	4.701178167	5.638371904	2.12654477448747	0.00380595331006842	0.0342763319897452
g12290_i9	8.784614352	9.579043518	9.016065354	7.651935357	8.010975199	8.119837123	1.22850870765567	0.00100035859006808	0.0127894163968593
g12298_i1	8.07168846	8.665051929	8.720458935	7.365275896	7.020773906	6.476265742	1.52192915469704	0.00032729367238676	0.00544562129532194
g12298_i2	9.549775218	9.878250088	9.697399711	7.94270614	8.208741031	8.228640872	1.58579910301372	2.63050924999141e-08	2.40451173485774e-06
g12298_i3	9.91164696	9.866453386	9.82099225	8.444840611	8.601129474	8.249450497	1.43007402421727	9.32417609710853e-08	6.96614873836331e-06
g12298_i4	9.280296967	9.654154051	9.451812376	7.668791483	7.914560859	7.557629493	1.75303788837415	6.62492604899933e-09	7.38949342826248e-07
g12298_i5	8.150835631	8.718527033	8.874235496	7.30185647	7.873183081	6.963115134	1.18844855114957	0.00535727233627202	0.043688530206186
g12298_i6	9.770500988	9.891892091	9.946938519	8.075047327	8.693830623	8.526774642	1.41953028469366	4.41601254317277e-06	0.000171250347609372
g12298_i7	9.069004797	9.13380198	8.936300529	7.337433077	7.11055351	7.22925823	1.82674200815233	3.32328411580116e-10	5.45541152769599e-08
g122990_i0	5.499917415	4.798276556	4.686707358	6.566183224	7.195071896	6.17935599	-1.700888831	0.00399666595009861	0.0354784218233039
g12301_i3	10.14541391	10.46270152	9.366468764	8.184588783	8.962873728	9.085187911	1.26675957902585	0.00380482737784558	0.0342727803141162
g12305_i0	4.970135604	5.869890394	4.434833464	6.915983761	6.897781888	6.880147364	-1.715696745	0.00291586810727574	0.0282991232816615
g12313_i0	7.412975186	6.873307401	6.951133799	5.057595118	5.253269926	6.126340492	1.56413089393259	0.00339105514371671	0.0315762533074086
g12313_i2	7.301764836	6.3482515	6.963109467	4.987665154	5.736078802	4.060827488	1.86796886286635	0.00390981507699598	0.034928894428284
g123143_i0	16.06047717	15.49597075	16.38574533	13.38411499	13.3541069	12.73011906	2.84016287067726	7.42210621416147e-15	4.22648109556083e-12
g12319_i0	10.22682071	9.374919658	10.42720043	7.426024463	7.859122496	6.91182204	2.63288915106861	2.29609585309118e-09	2.97029947673689e-07
g12319_i4	10.04193753	9.210460104	10.18412172	7.646272597	7.453971865	6.932558625	2.50374742126886	1.41220703184548e-09	1.93855141508717e-07
g12319_i5	10.2524682	9.504888585	10.21949699	7.521911721	8.402162425	7.768392559	2.08858652780292	2.7293838848428e-07	1.70653971734134e-05
g12319_i8	9.294890673	8.079596474	9.121343555	6.018340419	6.793206293	5.934074145	2.63400846168514	1.13471870378895e-07	8.214562762332e-06
g12319_i9	11.31910002	10.25067144	11.13998625	8.861288885	9.132233874	8.519939598	2.11590756530088	1.112328646292e-07	8.08197078814386e-06
g12321_i11	8.941246394	9.123926847	9.28532803	7.679920473	7.472562012	7.768392559	1.48351347211855	8.227021810582e-07	4.3133514262758e-05
g123223_i0	5.886552378	4.659334251	4.364339393	0	0	0	7.84329864564121	4.74450045942773e-06	0.000181680172998176
g12325_i2	4.645162477	5.297210243	5.087671699	6.136150476	6.437155195	6.91182204	-1.523876435	0.00600531027582943	0.0473604133037946
g12325_i4	4.645162477	5.297210243	5.087671699	6.136150476	6.437155195	6.890783046	-1.514697953	0.00614847546226775	0.0481480891345133
g12325_i5	4.645162477	5.473459472	5.087671699	6.453970316	7.157267083	6.983132411	-1.817327523	0.000661832933866021	0.00937372186018453
g12335_i4	6.356115424	6.498482743	6.291958721	7.330387595	7.337100721	7.779881456	-1.123107813	0.00442372202948388	0.03811793032269
g12337_i0	6.656548359	6.10222923	7.864593889	7.744949662	9.589368059	8.63827378	-1.786232797	0.00635315594666299	0.0493193204511219
g1234_i8	7.844532012	7.281321792	8.334487805	3.680132629	4.897395691	3.722747157	3.73512564811429	3.00098721330007e-10	5.00223378436547e-08
g12342_i1	4.319419031	3.783823764	4.129485908	5.811266784	6.803032662	5.913359489	-2.222100361	0.000743523329752144	0.0101923157759873
g12343_i15	3.300189443	3.115050331	2.8456753	6.401151921	4.701178167	5.164484324	-2.66362713	0.00240052133610082	0.0245675162348184
g12345_i5	5.94693647	6.154904649	4.686707358	6.99830513	7.309791561	7.496271694	-1.580442174	0.00474482914219977	0.0400926428985125
g12351_i0	8.604202541	8.412676605	7.96924103	9.522209088	9.655945361	9.016435328	-1.074320794	0.00285319438276658	0.0279022248373527
g12351_i4	6.264179633	6.615866969	5.658422409	7.807173664	7.602028338	7.439450598	-1.408096758	0.00171822302669983	0.0192306273709092
g123530_i0	9.936058915	9.862499618	8.789340747	7.744949662	7.71563425	7.186734727	2.04929343665421	2.76490577704394e-06	0.000117606324570803
g12363_i0	0	2.611031114	0	4.196410437	5.1645868	5.827391957	-4.440370506	0.00308640098794275	0.029484531182065
g12363_i1	0	2.611031114	0	4.196410437	5.1645868	5.759378282	-4.404911227	0.00339205035782529	0.0315811219030133
g12372_i0	9.602347726	10.22472526	9.395481217	7.496958448	8.077256858	7.517015599	2.06677272719611	1.15384058532322e-07	8.31254136934972e-06
g12380_i0	5.499917415	5.703045797	4.434833464	8.741583082	8.443583636	5.892343068	-2.847298742	0.00022056312331606	0.00401500452100605
g12386_i5	6.727117693	5.838029479	5.172636729	2.30434519	1.331107999	3.518453037	3.63567943459991	0.00013113874376667	0.00267661575212595
g12386_i6	6.215917135	3.643412225	5.628656377	2.30434519	1.331107999	3.518453037	3.07650567481836	0.00564942178782833	0.045423610637522
g123905_i0	6.378212267	7.281321792	7.234132966	0	0	0	9.76562701489194	9.29427711237062e-13	3.21554969840604e-10
g123928_i0	1.81913663	5.200292952	2.622232054	0	0	0	6.61117404575045	0.00520145115323959	0.0427960945421125
g12396_i1	6.42141583	4.659334251	5.535485923	8.329436575	7.806361871	7.310720287	-2.184584433	0.000294474002871801	0.00501237542588451
g1241_i14	5.652763041	3.643412225	5.535485923	6.868134893	7.323510758	8.083212407	-2.356930243	0.000596039722313053	0.00865191749132403
g12412_i18	6.889772038	6.392794436	6.503541671	8.019183424	8.266700124	7.570917296	-1.37889757	0.000775173504271607	0.0105062140578421
g12412_i20	7.049765587	7.118461969	7.436665237	8.242033191	9.211843791	8.261793702	-1.44090223	0.000985284180000385	0.0126360572627765
g12412_i21	7.649380289	8.323449378	8.27808304	9.053240513	9.861524961	8.974554254	-1.243228148	0.00291636905783839	0.0282991232816615
g12412_i22	7.612572716	7.645778513	7.998628482	9.11808985	9.029258643	8.485270036	-1.143116618	0.00130880862190467	0.0156801438823599
g12413_i11	9.530172779	8.85213467	9.299565981	8.12882847	8.097360548	7.402766321	1.34424681374265	0.000493944603721609	0.00746208721342011
g12429_i0	6.287718634	5.249565283	5.901832746	6.703393134	8.691187449	8.249450497	-2.242992448	0.000379658322356933	0.0060969714717296
g12445_i2	7.973503731	7.257432179	8.536340379	9.828823624	9.625811625	8.567118526	-1.424909524	0.005151767389949	0.0424989564114085
g12445_i3	6.69226447	6.79249278	7.243982799	8.780876787	8.280833246	7.85783961	-1.431735701	0.000842649506345858	0.0112065133923618
g12446_i3	2.598698506	0	4.743358546	5.639491456	7.484823682	7.334288188	-3.633789836	0.00154437541224958	0.0177775699113523
g124556_i0	10.96847248	7.699959462	10.18922874	6.681412003	7.635410182	5.994491184	3.21988596756122	2.26735409828562e-05	0.000651174905051556
g12459_i0	5.082067915	4.659334251	5.172636729	0	2.47193524	1.455872768	3.86534638847842	0.00186933141218827	0.0204425809694179
g12463_i2	7.168637313	7.708795046	7.792597831	9.396294393	8.489944804	8.876294166	-1.390915526	0.000683352537306054	0.00960195028039466
g12467_i1	4.319419031	5.431374392	3.741666085	5.927881487	6.743044722	7.237614567	-2.109662281	0.00335933674375543	0.0313517608779094
g12468_i2	4.491464918	4.333442093	3.741666085	5.94643272	5.363622966	6.757667559	-1.975833442	0.00529493454648338	0.043331591839041
g124718_i0	10.94553262	10.47311078	10.37996566	8.96045476	9.504592659	9.910475427	1.11287061677475	0.00311478854815351	0.0296531329620239
g124721_i0	11.72630041	10.87552294	9.633266893	9.132338419	8.750787943	8.379743518	2.19582618147255	6.08618044269859e-05	0.00144573407920823
g12491_i0	8.07168846	9.159809908	10.07247323	6.777792202	5.651586869	5.055267503	3.33080524257622	4.12048718775534e-07	2.39217396177324e-05
g12491_i1	7.728916517	8.959681259	8.969331423	6.943949403	5.62966742	4.937100417	2.59225062065738	6.07467882381537e-05	0.00144334562894303
g12491_i11	4.491464918	5.514351599	5.974626354	2.053648581	0	0	5.33336271754474	0.000170503649877538	0.00329313881637866
g12491_i2	9.803535374	10.89983943	10.87668406	7.657575977	7.453971865	6.38893292	3.35270633486275	6.95584623396443e-12	1.85199795008734e-09
g12491_i3	9.736692429	10.77709266	10.73806974	7.718209467	7.544615897	6.089882601	3.22072564389775	1.20072139434996e-09	1.68120771796666e-07
g12491_i4	9.947188143	11.16033448	10.8877213	7.919419024	7.657243209	5.805075111	3.37786622047004	1.2348699913057e-08	1.2572011731844e-06
g12491_i5	8.009341643	8.910743946	9.163471372	6.566183224	5.651586869	4.80838412	2.94386299346889	4.71359352124229e-07	2.68413214993842e-05
g12491_i6	7.852446277	8.981719742	8.775824976	6.601728365	5.835177689	4.85257791	2.70080267945518	3.61935472570942e-06	0.00014591246422877
g12491_i7	7.631093884	8.669584678	8.825869183	6.229997834	5.694451285	4.85257791	2.78864048479637	4.97125536408024e-07	2.80535318113156e-05
g125_i10	8.541943957	7.500693812	6.131426022	6.136150476	5.909830045	5.092599363	1.94030865741593	0.00566562065895217	0.0455015977531908
g125_i12	8.337216922	7.395173425	7.021540563	5.15651808	6.305092299	4.977574442	2.10820102331732	0.000682422676641561	0.00959228208784915
g12500_i7	8.884483393	8.929762943	9.061332791	7.57652689	8.060969736	8.036084004	1.05625013991288	0.000808683128826121	0.0108517999655104
g12504_i5	10.09460324	10.56356135	9.787709443	8.921133593	8.362842295	9.396357985	1.23205811333797	0.00265237866068708	0.0264893349226607
g12504_i6	8.952335831	8.731591743	7.981067941	7.280081634	6.701620621	7.616483855	1.3698666544169	0.00257206182965524	0.0258671088891828
g12504_i7	9.082526224	9.374919658	8.540342647	7.490652104	7.288965005	8.237000775	1.3112432552091	0.00266794941414509	0.0266133041300028
g12504_i8	7.230676437	7.510833479	7.253765839	6.086833567	6.24868539	5.329932801	1.40964111925588	0.00238820359054647	0.0244835612133085
g12508_i0	3.474409891	3.313456734	3.362138032	4.668146318	5.415787483	6.769241839	-2.618751132	0.00255541982640614	0.0257563292022273
g125080_i0	9.815730827	9.035386591	10.12937725	8.863730948	8.266700124	7.982400183	1.31283312860706	0.00281360334129819	0.0276285633713913
g125120_i0	4.570359502	3.783823764	4.434833464	6.756923924	5.224310395	7.85783961	-2.735113011	0.000635534132373864	0.00909836976354242
g12514_i3	7.936752845	8.470968206	8.835673034	9.711707013	9.567916423	9.431383407	-1.115699028	0.00183663349529205	0.0201814328140234
g12518_i1	5.823530083	6.128807336	6.567693719	7.452223942	7.640899493	7.160605696	-1.233881761	0.00522900197920903	0.0429396564930369
g125258_i0	9.738828834	9.742856416	11.07456564	7.857052415	6.969341378	7.088522299	2.97902114993484	6.32533006278038e-09	7.14234186045298e-07
g125263_i0	9.195726444	10.54023777	8.189112323	6.636418762	5.872986674	7.750985824	2.67443767087145	0.000148956714173853	0.00296404186267964
g12533_i0	11.81098038	11.2047339	10.93864607	10.19547939	9.930384268	9.990529426	1.32296364909937	0.00010639902979648	0.00226650691465873
g12533_i2	9.602347726	9.219762188	9.094374973	8.219329158	7.746515109	7.523864477	1.46573785620356	4.79870820652632e-05	0.00119463515482255
g12535_i0	5.578363426	6.498482743	6.74462659	7.490652104	8.459203481	8.151138365	-1.743639675	0.000637496921173634	0.00911439810872265
g12535_i10	4.015443847	4.333442093	2.622232054	6.168116058	6.916007263	5.827391957	-2.654539669	0.00046951585844184	0.00717224494629664
g12535_i3	7.640266059	7.943987436	8.325238826	8.692972818	9.823410381	9.719350317	-1.499412729	0.000633810243538234	0.00907729149512146
g12535_i4	6.794395511	7.304822251	7.851768113	8.486635695	9.454037518	9.42773631	-1.810509744	0.000105186650640636	0.00224631342112667
g12535_i6	5.855385334	5.554116544	5.998096947	6.777792202	7.573607692	7.19534029	-1.418853446	0.00256325235111821	0.0258046790150552
g12535_i7	8.456251313	8.178322242	9.329941128	10.30645547	11.04178371	10.2027951	-1.827224412	4.94729158981378e-05	0.00122385566674308
g12535_i9	4.970135604	5.249565283	6.329448252	7.015977942	7.538746964	7.310720287	-1.676131327	0.00281143400251798	0.0276140964245007
g12542_i0	9.751581254	10.42164096	8.812692878	8.075047327	8.385909072	8.530180059	1.46472106950449	0.0020746716492895	0.02207949312962
g12542_i1	9.782977692	10.48473212	8.838926235	8.091809921	8.382636313	8.467617735	1.53147884196125	0.00135587612767708	0.0161190931434782
g12543_i0	6.087686446	2.611031114	6.535974245	8.831657084	8.223450555	7.987363919	-2.613636143	0.00161435655195228	0.018343615683984
g12543_i1	7.035932109	3.313456734	7.292247799	9.243404357	8.85837039	8.854726693	-2.373824041	0.0032457497073053	0.0305805878484516
g12543_i5	4.408005082	4.029294317	6.567693719	8.545622012	7.484823682	7.503219522	-2.491376321	0.00138631703415773	0.0163893052054482
g12543_i6	5.652763041	2.272635775	6.152497004	8.477097585	7.562080792	7.846957343	-2.643795836	0.00171883149333875	0.0192350739396538
g12543_i7	7.021964702	4.23900891	7.393067946	9.369049444	8.954081059	8.999337165	-2.405939695	0.000636865225666608	0.00910979607657514
g1255_i7	4.225035598	4.333442093	4.797868976	6.000696701	6.424479802	6.230492154	-1.796432902	0.00181351681691227	0.0199827692295155
g1255_i9	4.319419031	5.041495367	6.193737607	7.802089615	8.523020465	5.892343068	-2.390907935	0.00278211229025894	0.0274007209626677
g12551_i2	8.952335831	9.179012719	8.194201746	6.136150476	7.515029527	7.106883601	1.81366660869708	0.000358846111201874	0.00585598671034962
g12551_i4	9.186364157	9.219762188	8.410798403	7.007168597	7.77175364	7.31861911	1.58857506418358	0.000140492576334878	0.00283111809683697
g12551_i5	9.08923971	9.222849601	8.219382985	6.601728365	7.806361871	7.125014151	1.6503610616766	0.00076766505320971	0.0104402798129014
g12551_i6	9.214270698	9.525038888	8.366400123	6.943949403	7.980991084	7.380299499	1.61903601616042	0.000708767984239511	0.00985813620420999
g12551_i7	8.995860338	9.292095464	8.320592005	6.052993426	7.538746964	6.92222759	1.97135883082289	0.00013655301829787	0.0027667662948173
g12551_i9	8.970630881	9.049366884	8.189112323	6.035770964	7.50903874	7.160605696	1.76686958408718	0.00060763000855027	0.00878266672790889
g125695_i0	0	0	0	5.749222917	4.014318046	5.687998879	-7.500591421	7.77404832341531e-06	0.000271484914073636
g12572_i0	6.979232328	6.3482515	6.799090022	4.754900971	4.372078531	5.360861715	1.88424404890795	0.000758102959337686	0.0103492619411121
g12585_i2	5.499917415	5.703045797	5.798683122	7.067733421	6.592537341	7.212398934	-1.323659097	0.00417095264908793	0.0365242997997609
g125857_i0	5.18593768	4.863032003	7.273135122	7.983698535	8.312135465	8.055120505	-1.936134278	0.00590622259117465	0.04686779407028
g12587_i0	7.168637313	6.671161504	7.243982799	8.642667395	7.976656311	7.972421181	-1.18897116	0.00395844159320395	0.0352231751606411
g12590_i2	10.38386994	10.40270738	10.29368666	8.477097585	9.233805292	8.553795527	1.56584962536981	3.11011284402472e-06	0.000129276904337591
g12590_i4	10.56936589	9.690292039	9.914927095	8.909361599	9.273219802	9.101303787	1.00700276493378	0.00521970531379772	0.0428958713034334
g12591_i1	7.290157369	8.444763621	4.99738793	4.796397288	4.474008682	0	3.47206652191357	0.00472422364363552	0.0399546597779213
g12591_i11	5.027187029	6.775772066	4.797868976	1.750031576	3.628737101	0	3.59278766911182	0.0056636704497478	0.0454982163284701
g126_i0	8.188838335	7.022505352	7.010042134	6.453970316	4.423943623	5.360861715	1.89491546981213	0.00639476279546006	0.0495195718224272
g126_i20	8.16361475	6.934850145	7.34811201	6.318111498	5.253269926	5.871015959	1.7139516005669	0.00217905016258866	0.0228894506664013
g126_i21	9.581071822	9.33837833	9.673910462	7.857052415	5.070093158	7.673031081	2.2556703607258	0.000615714507052595	0.00887150682110866
g126_i22	10.84994171	10.46531088	10.51014464	9.203473204	7.134099358	8.986998925	1.93355224795768	0.000361411101470956	0.00588654452312363
g126_i25	8.009341643	7.208432398	7.329729916	4.875972247	5.003473824	6.014080731	2.1971364223875	7.01954687946744e-05	0.00162904095898403
g126_i3	8.111804736	6.964664231	7.243982799	6.168116058	5.1645868	5.934074145	1.7295238446184	0.00176942797336265	0.0196387858641968
g126_i7	10.44795333	9.989385413	9.413049311	7.707373052	6.978041809	8.177437867	2.3150014095822	5.67178421828041e-07	3.13963593932291e-05
g126_i8	8.645782854	8.39636145	8.621923138	7.406057817	4.860229258	6.803417756	1.87689586493193	0.00322080569951806	0.0304029956791278
g1260_i2	5.723513303	6.577790323	4.901074792	7.696454626	7.460195235	7.819387042	-1.795265833	0.0012855208205956	0.015475923016626
g1261_i7	7.1812604	6.652964457	7.07769695	8.180676591	7.989621751	7.808209685	-1.018023653	0.00582489793419153	0.0464138432794034
g12616_i4	6.964702225	7.220839246	6.785665704	5.278674268	5.963388815	5.612903214	1.37257509175741	0.00329865526291198	0.0309488496224049
g12617_i3	7.796112424	7.157709696	7.591268845	9.396294393	9.022966159	8.190409992	-1.41847074	0.00157691098609446	0.0180425994436436
g126216_i0	3.770141689	1.187356309	4.129485908	7.951916748	6.424479802	9.456658156	-5.074685523	6.4608772890177e-08	5.14681960960611e-06
g12628_i0	8.892182077	8.674103229	8.58365003	9.718469008	9.921390717	10.03435606	-1.176985956	2.32171274360155e-05	0.000663743263192397
g12628_i1	8.974262214	8.74882933	8.579766277	9.865840955	10.11525894	10.34009033	-1.345682461	7.38846546104929e-06	0.00026092902919327
g12628_i2	4.408005082	4.584500035	4.434833464	6.035770964	6.951781506	8.050384877	-2.821770192	3.67265744451619e-05	0.000961287998904002
g12628_i3	4.225035598	4.23900891	4.434833464	6.360229095	6.581161292	6.38893292	-2.19988743	4.5444222246271e-05	0.00114465580241644
g12629_i0	6.06061359	7.490482375	4.627740366	8.053816429	8.128954887	9.565215383	-2.27896416	0.00302404886995381	0.0290549892797839
g12629_i1	6.087686446	7.500693812	4.797868976	7.905264166	8.128954887	9.555221466	-2.213795097	0.00361430205278583	0.0330581420619623
g126296_i0	3.770141689	4.505570697	3.500042053	0	0	0	6.65178788243581	0.00120254202759066	0.0146638664827536
g12637_i3	6.920212687	7.220839246	6.914598535	4.712175656	4.860229258	3.518453037	2.60115616559255	6.93725085148747e-06	0.000248085929338621
g1264_i4	13.12114637	12.0668772	11.59245314	10.60243167	9.972354311	10.36318707	2.07182722796438	8.97053606272509e-06	0.000305295790382947
g1264_i5	12.72662583	11.53665508	11.14722122	10.04651793	9.172587886	10.38685934	2.01593435069241	0.000133041947722421	0.00270849373353339
g12640_i0	5.134937385	5.772115756	4.950034935	6.070012714	7.403194162	7.051083408	-1.639839782	0.00635573837461703	0.0493251521388227
g126419_i0	6.638353159	7.673123321	6.453483365	4.425261034	3.440118862	5.586976818	2.32998447970053	0.00191115854899489	0.0207983851496631
g126595_i0	7.402232079	7.510833479	7.088670609	5.057595118	5.673178266	5.449858589	1.95341335908555	1.21385709003491e-05	0.000391241001146932
g1266_i8	9.297791783	10.99501003	7.737884042	4.527371905	3.335676139	5.164484324	5.45014189509448	1.62873685840891e-11	3.89241944712204e-09
g12662_i1	4.491464918	5.473459472	5.40108953	6.47967163	6.753217534	6.993037851	-1.595821365	0.00340016113842448	0.0316422012223075
g12662_i4	7.049765587	6.79249278	7.021540563	8.461059249	7.941501108	7.852408737	-1.157888735	0.00221393045295965	0.0231516315726684
g12662_i5	4.319419031	5.554116544	5.40108953	6.670294558	6.486771631	6.993037851	-1.570344223	0.00624993876731933	0.0487533730388505
g126709_i0	0	0	0	4.527371905	5.102283643	4.204160003	-6.799589331	0.000135357650960396	0.00274671022530273
g126773_i0	11.01945038	9.930173133	8.644408931	6.868134893	5.514777771	8.644571743	2.62367263334484	0.00134293648887231	0.0159972218283103
g12681_i0	7.347282755	7.936484437	5.85117961	0	3.223078136	4.510348518	3.94500322842131	0.000480015511458544	0.00729052655445727
g12687_i6	5.578363426	5.630502062	2.8456753	8.286396681	8.060969736	5.871015959	-2.649835486	0.00267211626602012	0.0266459359266123
g12687_i7	6.563186909	5.149278139	4.99738793	7.668791483	7.882481246	7.461021612	-1.949616728	0.000816356105381229	0.0109315427787736
g12687_i8	5.94693647	5.737994083	5.744204033	6.529740151	7.239167634	8.073909086	-1.621774996	0.00386474810471164	0.0346485221042675
g12688_i0	4.225035598	5.66722985	5.825170131	8.631246136	7.195071896	8.616011848	-2.916463486	4.11198646074737e-06	0.000162208802333241
g127138_i0	5.917060323	6.457131798	5.950767604	3.847402599	1.711026745	2.421711168	3.36911291925576	8.65649190382226e-05	0.00192353197804612
g12723_i1	10.38932029	11.08089012	10.26253012	9.655029633	9.290785599	9.347007381	1.18532941911725	0.000783123059640753	0.0105875960263643
g12723_i4	9.74734296	10.34578527	9.491629599	8.23450481	7.694673563	8.709091746	1.63941678813569	0.00011278393268233	0.0023757286662398
g12723_i6	11.08473441	11.60628262	10.53040798	9.351756318	8.916102584	9.984335717	1.65639695387357	0.000167785781316238	0.00325060675964896
g12737_i4	12.83644478	13.32717147	11.99040776	11.37385132	11.52032952	11.9233397	1.19303242341108	0.0043346920000231	0.0375656472504732
g12739_i2	10.13084587	9.605306192	10.39219696	8.967283891	8.780933143	8.57703065	1.29686281427116	0.00015209316925551	0.00301586411958936
g12740_i0	8.419431233	8.246655357	8.184004882	9.623673804	9.785501084	9.43865006	-1.339394748	2.16822037589971e-06	9.5786732166511e-05
g12744_i0	7.380502847	6.596954261	7.629343004	4.575839107	4.014318046	4.334530452	3.00489783513011	3.86931241382136e-08	3.2940082090024e-06
g12744_i2	7.206179987	6.577790323	7.292247799	5.15651808	5.1645868	4.510348518	2.11851151216004	4.12003775724211e-05	0.00105788587741818
g12744_i5	8.594797438	7.898372722	8.775824976	5.94643272	6.345995755	6.942816207	2.01316166108652	1.70078529995306e-05	0.000515187736545211
g12744_i6	9.041575717	8.133089518	8.984099054	7.117696337	6.648109719	6.673938376	1.95467233308534	3.04178917831187e-06	0.000126978427663139
g12744_i9	7.103810022	6.436003207	7.591268845	5.15651808	5.736078802	5.66339877	1.60087443721199	0.00274121472462696	0.0270965888070393
g127452_i0	9.829829771	10.2567092	9.107922279	7.78672908	6.969341378	8.835586988	1.74577817944755	0.00201063241446168	0.0215774036226097
g12747_i4	8.256011937	6.873307401	7.253765839	8.773103197	8.653665351	9.242933396	-1.334153041	0.00585111798963929	0.046545348333596
g12747_i8	8.4870803	7.36195128	7.636838726	9.659253109	9.484887945	9.364281986	-1.600993265	0.000101463665718482	0.00218562836413021
g12762_i2	6.524082278	7.60849337	5.598263245	4.836733339	5.1645868	4.715715344	1.9202991969687	0.00532279312500488	0.0434907936962331
g12762_i3	7.754483147	8.770090662	7.702603314	6.517384978	6.569694827	5.974631976	1.79767442565163	0.000233803562671086	0.00420330773530764
g12775_i2	7.193773997	7.510833479	7.758645634	8.651174391	9.233805292	9.061848385	-1.500218786	2.92129497580383e-05	0.000799436652679505
g127813_i0	9.201934385	9.194822095	8.867879574	6.61338476	7.466391875	6.343200526	2.2139275721145	2.6899616127599e-07	1.68955629668641e-05
g127814_i0	7.536014601	6.477955417	8.072346991	5.790880534	6.189983014	4.715715344	1.83400378783228	0.00436679786545809	0.0377616591491121
g127815_i0	6.378212267	6.498482743	4.901074792	2.70381057	3.100942571	4.270817358	2.67860992433799	0.0015026536994559	0.0174030655530833
g127827_i0	11.06613827	10.87454171	10.21699875	8.100118742	9.506097317	9.596413651	1.55497949642654	0.00143377186874741	0.0168067492551073
g127880_i0	0	0	0	3.997278143	2.656691762	4.80838412	-6.174851393	0.00332380181464778	0.0311136502413474
g12789_i1	6.524082278	7.091690805	7.629343004	8.371229569	8.227104621	8.724037525	-1.30858151	0.00272759858311504	0.0270110890975714
g12796_i3	5.082067915	5.737994083	5.901832746	6.152221797	7.579336788	7.584083829	-1.645461332	0.0064057240865599	0.0495754224501131
g12797_i0	7.702888622	6.888940954	7.099561428	2.868507289	1.711026745	4.395548419	4.02079998358873	6.43420743175902e-07	3.49982067314153e-05
g12808_i0	9.395821364	8.81579108	8.474934528	5.616506853	6.691076045	7.041569883	2.39389919054642	2.65882119657183e-06	0.000113703537868775
g12808_i1	10.98116125	10.56112392	9.762233559	7.496958448	7.932576805	9.369994527	2.0211672150417	0.000518764578744123	0.00776235027447519
g12808_i2	8.776317994	8.428809317	7.825769339	5.124291585	6.569694827	6.722376925	2.11504979357999	0.000155946513622975	0.00307587311440583
g12809_i3	12.00008067	11.11784593	12.2859876	10.72434695	10.5841637	9.89338865	1.43769319148807	0.00071451464846779	0.00991180549530516
g12809_i4	12.8244239	11.79235303	13.09785126	11.30048788	10.65572894	10.03675227	1.91637323802583	7.19830234921888e-05	0.00166381580071846
g12825_i2	6.399975766	5.096393066	5.435880476	1.365005373	2.011465782	4.134273034	2.91835701788979	0.00613266086568384	0.0480716920416582
g12829_i2	6.761148741	7.008261021	5.901832746	8.596429622	7.963573293	7.482274844	-1.469232023	0.00454229711192271	0.038822785133528
g12829_i4	5.459034616	5.249565283	4.743358546	6.858371692	6.603824388	6.571891114	-1.533857209	0.00240607554106362	0.0246053165873986
g12836_i1	10.74011884	10.79068058	11.42342952	9.452536024	9.756716793	9.054772258	1.57151949773932	1.33111670111655e-05	0.000420104807920142
g1284_i0	3.629840158	5.149278139	5.172636729	6.289334115	7.078549077	6.418635156	-1.867207411	0.00498953132073979	0.041546496929023
g1284_i1	4.015443847	5.343331903	5.658422409	6.88746529	7.224618295	6.66157029	-1.807778282	0.00320812111327536	0.0303241463088995
g1284_i2	4.645162477	5.388024658	6.233832004	7.617620515	7.11055351	6.869432692	-1.683126602	0.00479828888131241	0.0404292780828683
g12845_i2	7.667437809	7.769173848	7.47061865	8.47390415	9.008176077	8.672577219	-1.099071023	0.00101894000895874	0.0129656929569352
g12848_i2	9.01361502	9.757833744	8.39320271	7.243043587	7.726001489	8.228640872	1.37789243572014	0.00537223404200073	0.0437657024240013
g12855_i0	9.300687071	9.204225226	9.209439703	8.631246136	8.101347886	7.616483855	1.06539339010018	0.00494954402202396	0.0413176006338753
g12855_i3	10.28645757	10.48986726	10.42070164	9.890001818	9.022966159	9.009132343	1.03304764068994	0.00486292785084615	0.040794847060027
g12864_i1	8.440586203	8.718527033	8.659207088	7.235520491	7.012328144	7.709534267	1.2681329103954	0.00044230719239242	0.00685962316854202
g12864_i2	13.1104609	13.32573627	13.18591333	10.94911114	10.82562989	10.8503457	2.33472863388633	3.2227959699535e-25	2.55705226378698e-21
g12864_i4	11.57129078	11.70065554	11.48650022	9.548252073	9.020862551	9.110432671	2.34520328965827	1.84516515161999e-16	1.67633958286185e-13
g12864_i7	12.23161791	12.32102289	12.22668378	10.44009663	10.12018006	10.88267413	1.74614061107686	1.37264199034556e-08	1.38341828937552e-06
g12864_i8	10.63850901	11.2462912	10.43689404	8.861288885	8.909295472	9.653737504	1.62882042066043	4.16782010707186e-05	0.00106764731429843
g12880_i2	5.539673539	5.772115756	5.716173083	7.465147396	7.357248611	6.901340895	-1.600972445	0.000262520896000012	0.00458723563596322
g12881_i0	6.264179633	6.075152285	5.172636729	3.847402599	2.47193524	0	3.29853561026859	0.00479252100917935	0.0403949784268039
g12881_i1	7.301764836	7.438312058	7.263482986	3.847402599	4.014318046	4.395548419	3.31282507966401	2.7924096963693e-12	8.41356576211889e-10
g12881_i3	7.254763881	7.510833479	7.31111058	3.847402599	4.014318046	4.395548419	3.33968646394569	2.20511735766168e-12	6.87015280640699e-10
g12885_i0	1.81913663	2.272635775	5.901832746	0	0	0	7.2005629887381	0.00173193712077021	0.0193350988264504
g128925_i0	9.346238475	9.035386591	10.18795368	7.640587523	7.503022972	7.031993207	2.2008250083396	5.27784435818297e-07	2.95594055738724e-05
g12896_i1	6.483888104	5.838029479	4.797868976	3.016314071	4.080449765	2.165574102	2.68629336177424	0.00298821227485614	0.0288083512093745
g12896_i4	9.641699071	8.590521487	5.798683122	3.386071081	6.592537341	5.449858589	3.06544445671123	0.00161281300522219	0.0183313271897157
g129_i16	11.26305301	12.22343543	10.18922874	8.778290242	9.012417309	9.490266366	2.32979753300326	1.47348496020307e-05	0.000457872947920647
g129_i17	11.21167899	12.1867493	10.02755947	8.770502665	8.867764203	9.650611902	2.24394911973391	8.26194282747888e-05	0.00185037046230631
g129_i20	11.85497767	12.65115474	10.60872978	8.480283967	8.186391658	9.649046558	3.01366309471707	5.56894172691238e-07	3.08845307868942e-05
g129_i21	11.4841947	12.2801111	10.38108189	8.325898555	8.015208223	9.341202906	2.9039582465005	3.77732303182312e-07	2.23881635114242e-05
g129_i23	8.966990384	10.20456436	7.825769339	6.578129176	6.603824388	8.142264236	2.01167087018287	0.00433698928969122	0.0375799664122808
g129_i24	8.76797365	9.868426214	7.709728819	6.414538911	6.031841268	7.45386705	2.28781970221733	0.000471932786772758	0.00720177057122362
g129_i25	9.031153856	10.42432559	8.214381776	6.88746529	6.680453832	8.050384877	2.18182788288648	0.000937541035300768	0.0121626889879317
g129_i26	9.229544213	10.51904481	8.06680816	6.086833567	6.897781888	8.216009479	2.27662513863725	0.00202531045585097	0.021689939583609
g129_i28	9.198833753	10.58411493	8.320592005	7.07618166	7.26783339	8.198993724	2.0727576108615	0.0011367232523381	0.0140568887761809
g129_i29	8.959681715	10.17298678	7.963291017	6.925366003	5.998020992	7.739263551	2.26149652606865	0.000799394030596336	0.0107513935085764
g129_i30	10.89852874	11.73241515	9.804446823	7.992651917	7.873183081	9.001792202	2.63482798964866	3.28008803783764e-06	0.000134891637088877
g129_i33	12.30410455	12.73976674	10.84871576	8.887926878	9.289038613	10.2027951	2.59442164411405	4.1631973184233e-06	0.000163578331348574
g129_i34	9.220399521	10.03225241	8.044437707	5.851194908	6.522895288	7.220853209	2.68693755270841	1.07352827841178e-05	0.000352844226807235
g129_i35	8.492155018	9.688059742	7.487300328	5.909088597	5.98080882	7.186734727	2.35648083254576	0.000418727790959205	0.00658228362346042
g129_i37	8.07168846	9.759960726	8.055666293	6.578129176	6.204884051	7.22925823	2.145232753	0.000436828927110606	0.00679937400434004
g129_i38	7.336037202	8.731591743	6.453483365	5.188040411	5.363622966	6.279877678	2.14007390998282	0.00245101548193423	0.0249726184887356
g1290_i2	9.677780114	9.918795096	9.086185103	8.23450481	8.6644859	8.79369778	1.01969515922213	0.00607904613764243	0.0477772962441641
g1290_i4	9.411977406	9.681342051	8.751863346	7.997107857	8.312135465	8.151138365	1.17489660642629	0.0016521985806054	0.0186649038321947
g1290_i5	9.634832253	10.02342622	9.20187931	8.505524797	8.6644859	8.74177045	1.01947312055383	0.00298581239866573	0.028794544754461
g1290_i6	9.446373585	9.60767017	8.905601743	7.866824518	8.205040096	8.57043014	1.10954747295144	0.00312900190376864	0.0297535181028381
g1290_i7	8.884483393	8.856116906	8.015977843	6.943949403	7.624368502	7.237614567	1.34648477109693	0.00155339756352549	0.0178537960043866
g12901_i4	9.764221938	7.794296453	10.27339139	11.60962648	11.32103832	10.86525288	-1.697321371	0.00431433358157887	0.0374191879374746
g12910_i7	2.260943823	1.829728163	2.357725206	5.249091149	3.537508287	5.478344647	-3.115058712	0.00416085846580484	0.0364600507619863
g12911_i6	7.860317363	7.785970766	7.42805054	5.023053798	5.281659567	6.476265742	1.98491202489502	0.00034578118500859	0.00568330368079165
g12911_i7	8.273801915	8.139638813	7.933167198	5.790880534	6.510954288	6.279877678	1.91176926328535	1.40082337332903e-06	6.69118300966002e-05
g12911_i8	7.358441329	6.79249278	7.20417343	4.37136096	5.796351107	5.759378282	1.71931598172033	0.0031297553472196	0.0297559276956378
g12915_i2	3.300189443	5.931575998	2.357725206	1.365005373	0	0.904281631	4.90465042680753	0.00397927499864427	0.0353642715905651
g12915_i5	3.102002789	4.659334251	2.622232054	0	0	0	6.37953321346385	0.00499286809070538	0.0415684647042469
g12915_i6	5.578363426	8.133089518	6.998451325	2.053648581	2.967502908	0	5.48832619024497	1.60066421728982e-07	1.09317904819014e-05
g12915_i7	4.970135604	7.24533737	4.686707358	0.838255094	3.100942571	0.904281631	4.46289564854966	0.000254358076859117	0.00448387538847399
g12927_i12	7.465522526	8.511930014	7.032948072	5.749222917	5.538499314	5.266011766	2.30096774337167	3.32812499347405e-05	0.000888942201051633
g12927_i4	8.650329773	9.803917918	8.178879295	7.165986716	6.277164503	6.942816207	2.21334426698779	5.10923761857499e-05	0.00125518985098475
g12927_i5	9.223454197	10.27318392	9.05575143	7.9099979	7.020773906	7.380299499	2.14636106494688	8.25811602503445e-06	0.000284974718159578
g12927_i6	8.085184876	9.542442448	8.311253221	7.109488421	5.003473824	6.263602954	2.44851863912114	0.000218816378912344	0.00398992071700225
g12927_i9	10.36324573	11.96269461	9.675730968	9.591621312	8.245237402	7.895293842	2.22451787464851	0.00113018357215952	0.0140047555003386
g129275_i0	12.07935313	11.50783509	11.76911018	10.0324772	9.422512946	9.594788349	2.09904775944787	9.43903035108182e-11	1.78881649395486e-08
g12929_i0	6.601259511	4.422071967	8.184004882	9.07658666	10.39815034	9.375684537	-2.648045575	0.00107920873343265	0.0135414810965475
g12938_i0	10.48023577	11.48165328	8.432495461	6.925366003	7.567855754	8.207526688	2.93896409871656	2.89976017256268e-05	0.000794209383521833
g12938_i1	12.8031433	12.82984562	11.13337738	8.728243701	9.472626824	10.55593391	2.66048680894813	1.08227707830825e-05	0.000355131304653371
g12938_i10	9.459387552	9.080335842	6.74462659	5.091328743	5.651586869	6.686201333	2.87272891625026	0.00010569288886158	0.00225509743187023
g12938_i2	11.98531026	12.26969927	9.779267368	7.718209467	8.366160215	9.232518995	3.11504583221982	1.99636413790197e-06	8.95572112733754e-05
g12938_i3	9.643980767	10.88919063	8.762181386	6.868134893	7.646367997	8.06923483	2.42424347952658	6.43323729017186e-05	0.00151373132236559
g12938_i4	9.128877506	9.692520887	7.583531933	4.425261034	5.796351107	5.934074145	3.54343269812483	7.18529688148917e-08	5.60387236601279e-06
g12938_i5	9.010081521	9.612386537	7.606619295	4.37136096	5.736078802	5.913359489	3.50530346026206	6.91776291260817e-08	5.43798305998117e-06
g12938_i7	11.51256669	11.35511342	9.168651894	6.681412003	7.776748793	8.502708958	3.16513951785446	2.45729018542853e-06	0.000106617547987091
g12938_i9	8.176281667	9.021269497	6.825569631	3.588613902	4.782894443	5.687998879	3.38496685444106	6.12439473694094e-06	0.000223997761285276
g12942_i0	0	0	2.357725206	7.220355575	8.65908577	7.079253266	-7.252659554	1.84092497441103e-11	4.34713977985226e-09
g12942_i1	1.81913663	0	3.94856848	7.272749703	8.201329643	7.203894825	-5.088045908	1.39940907703438e-07	9.7113278072402e-06
g12942_i2	1.81913663	0	3.94856848	6.427802821	7.705191973	6.66157029	-4.499091596	1.90233892103935e-05	0.000564460145471395
g12964_i0	6.826893339	8.735920487	6.951133799	5.15651808	4.318279127	5.360861715	2.81831404437481	5.4274814181451e-05	0.00131718245003899
g12964_i1	6.744233558	9.003426626	7.183849088	4.133038608	1.331107999	2.421711168	5.08715635938694	5.85908592454131e-08	4.75332823601472e-06
g12964_i3	7.465522526	9.937708941	7.737884042	3.680132629	5.194757625	6.598087575	3.25605692072476	0.000216933946938956	0.00396470773356771
g12964_i4	6.656548359	8.823946924	7.044266088	3.150375147	4.474008682	4.89545806	3.56272724948938	5.17846321694118e-06	0.00019559175541131
g12964_i5	7.914244383	9.352542429	7.520095937	3.016314071	3.628737101	3.722747157	5.13345444659464	5.41439659794232e-15	3.28769896279341e-12
g12964_i6	7.640266059	8.970742582	7.462204917	2.868507289	3.628737101	3.814979457	4.83213599610578	4.57355113382075e-14	2.11796348109161e-11
g12964_i7	6.463363129	8.651367604	5.598263245	3.150375147	3.795522327	5.092599363	3.3160939189663	0.000375773689993233	0.00605730385051804
g12964_i8	6.905072648	9.426714552	5.901832746	2.053648581	1.331107999	2.639156651	6.45990706076548	1.50010503844028e-10	2.71740488652864e-08
g12964_i9	2.598698506	5.838029479	3.500042053	0	0	0	7.33162209989943	0.000393582078685866	0.00627065294681656
g12965_i1	8.899839896	8.722895095	6.889717335	7.059235419	6.522895288	6.295970857	1.75409352434807	0.0036976467835423	0.0335932621600384
g12966_i1	8.566208557	8.879782214	7.883621262	9.779235879	9.662707038	9.659968467	-1.204939799	0.001040061361197	0.0131696843112565
g129699_i0	6.11426061	7.144745394	6.812390577	7.781572341	8.21978721	8.428005231	-1.424394191	0.00155727032360254	0.0178773662327805
g12974_i2	7.694107251	8.561549073	8.311253221	6.086833567	7.195071896	6.710418901	1.50800199223406	0.00168234620097851	0.018926434517748
g12974_i7	8.566208557	9.725546885	9.31833394	7.707373052	7.791631311	8.449746768	1.26016564008524	0.00480389525726659	0.0404489296012048
g12975_i7	6.638353159	6.775772066	6.772115298	7.629149721	8.015208223	7.868640406	-1.123298842	0.00152667648259145	0.0176193560310813
g12975_i8	6.889772038	6.934850145	6.974986544	7.419399571	8.561156683	8.345359928	-1.259827804	0.00470299672487954	0.039837896954791
g12977_i1	6.087686446	6.63453495	5.744204033	3.386071081	3.628737101	0	3.37918600519342	0.00163267059308023	0.018500491094435
g12977_i3	6.993617548	5.772115756	6.785665704	4.477219679	4.522394472	4.204160003	2.25320747879754	0.000199012529293893	0.00371009980598111
g12978_i1	7.324703303	6.075152285	2.033585626	2.30434519	2.011465782	2.995104314	4.03977355370875	0.00094207251009497	0.0122081683053618
g12978_i2	9.180088707	7.183293951	6.702385806	4.951386566	5.854206036	4.395548419	2.94950806909911	0.0001527399294334	0.00302616779783364
g1299_i3	7.771279277	7.233140307	7.56793251	8.282751385	8.775952482	8.894904791	-1.137587297	0.00199051894152814	0.0214098166567583
g1299_i7	5.757628481	5.514351599	6.598730777	7.827332569	7.84015931	7.160605696	-1.618018961	0.0015622985405651	0.0179145773684184
g12995_i0	9.08923971	8.300252827	9.927205822	8.095970313	7.646367997	7.868640406	1.37791381914584	0.00507672123223662	0.0420869950357627
g12995_i1	11.2132164	10.10265994	11.12540655	8.066592423	8.978133119	8.540348344	2.32094702037336	1.18818875459041e-07	8.52387561415447e-06
g12995_i2	11.07884342	9.972976116	10.87430791	7.640587523	8.645496346	7.916267632	2.58782161221041	9.68887435455504e-09	1.02681361748265e-06
g12995_i3	11.31194304	10.01276301	11.72802924	9.755761409	9.606302631	9.050035485	1.6817193621433	0.000639891820120228	0.00914019264039711
g12995_i4	10.81391727	9.789413827	11.32013414	8.928150956	8.459203481	8.986998925	1.96362866642064	1.84716703958414e-05	0.000551527190288678
g12995_i5	11.03778674	9.963778542	10.94394323	7.663194628	8.750787943	7.962372674	2.52580685425763	4.51518358599623e-08	3.77101796002636e-06
g12995_i6	10.77488957	9.43738576	10.32418455	7.117696337	8.329236531	7.590622307	2.51767417160773	4.52845469124257e-07	2.59609588932342e-05
g12995_i9	6.11426061	6.724414748	7.282723111	4.668146318	4.897395691	4.977574442	1.97105600220722	0.000471043781045169	0.00719097031263594
g12998_i1	9.675551294	9.954521955	9.945430165	6.989386872	7.78172671	7.380299499	2.45092013788471	1.44861055389608e-12	4.68491675166815e-10
g12998_i2	9.544899521	10.10265994	8.80273107	5.851194908	6.925034331	5.974631976	3.25808531879942	1.67748398251523e-10	2.9842164229457e-08
g12998_i3	8.571012886	9.826419482	8.785973656	5.706326586	6.385771414	4.80838412	3.42179378877372	2.14822746791519e-09	2.81264184671571e-07
g1300_i5	5.823530083	6.128807336	5.998096947	6.767395794	7.295940649	7.733366502	-1.342974286	0.00465529803075652	0.0395407964482199
g13002_i3	5.94693647	5.961457126	7.066639182	8.00597866	7.882481246	7.517015599	-1.396334741	0.00527818067964036	0.0432331311360439
g13003_i1	7.168637313	7.906076035	6.926880047	8.271759906	8.877097245	8.878967571	-1.312993061	0.00249075782343231	0.025273685019863
g13013_i0	7.621863021	8.481318205	8.099726594	6.566183224	6.189983014	6.46207248	1.70709758157094	4.1194897829342e-05	0.00105788587741818
g13013_i10	8.414093663	8.78687697	9.1266773	7.337433077	7.343847997	7.510134051	1.41190397956163	5.86983692870664e-05	0.00140384827325543
g13013_i13	8.397961436	9.045884491	7.044266088	6.136150476	6.832116469	7.079253266	1.65179205307479	0.0059228937560068	0.0469588678632765
g13013_i2	8.144403372	9.229004678	8.772426156	7.117696337	6.743044722	6.890783046	1.86486607754508	9.62809802250696e-06	0.000323146773279933
g13013_i4	8.772151855	9.093889283	9.147817245	7.712801434	7.579336788	7.616483855	1.38138172487816	4.00509597675403e-06	0.000158728768757044
g13013_i5	7.242770429	8.002646761	7.702603314	5.749222917	5.835177689	6.230492154	1.74600233346481	6.98427648684924e-05	0.00162273456998542
g13013_i6	5.823530083	7.157709696	7.375253322	5.593150129	4.897395691	5.128989522	1.72057299109519	0.0055588077326218	0.0448647730564391
g13013_i7	7.242770429	7.802574369	7.282723111	5.520721641	6.064886841	6.089882601	1.56715850437188	0.000440668972780941	0.0068422409819375
g13013_i8	8.566208557	9.812140968	9.010305735	7.272749703	7.141863344	7.774148444	1.80727475889124	7.96160449746972e-05	0.00179947250261671
g13018_i1	11.12612762	10.07217156	10.14260131	8.636968068	9.500069246	9.27779036	1.35108923319966	0.00218487718170889	0.0229324431522975
g13020_i0	6.140354123	6.652964457	5.598263245	8.253252611	8.21978721	6.623816831	-1.692440068	0.00513307587725029	0.0424034883403259
g13020_i3	7.290157369	7.827126894	7.651714337	8.783458704	9.297752467	8.956949376	-1.426816013	3.99709765065884e-05	0.00103196502774153
g13020_i4	5.976206455	6.498482743	5.535485923	7.426024463	8.171297383	7.22925823	-1.629332981	0.00154076884515547	0.0177429185619093
g13036_i1	8.492155018	8.146158511	7.598964486	6.119898105	6.474526577	7.203894825	1.46202059350637	0.00279324279416156	0.0274807801855289
g13037_i4	10.22986183	10.44694544	9.393270086	7.847213669	8.561156683	9.057134825	1.52152689620557	0.00106673203940137	0.013420516217467
g13037_i9	8.471748153	8.556663262	7.709728819	6.119898105	6.359376527	6.953001371	1.78322540513993	9.68206576243153e-05	0.00210658386590498
g130640_i0	14.92762494	17.34971374	14.42885137	14.58463668	13.09450055	13.86339526	2.19145927278943	0.00334960929184327	0.0312986103681742
g13068_i0	4.570359502	5.343331903	5.798683122	2.868507289	2.47193524	0	3.42128063820504	0.00370403271479777	0.0336307407322965
g13068_i1	4.570359502	5.343331903	5.798683122	2.868507289	2.47193524	0	3.42128063820504	0.00370403271479777	0.0336307407322965
g13069_i0	4.015443847	4.984425773	4.686707358	6.086833567	6.615023815	6.869432692	-1.986574341	0.000867581542770868	0.0114626666035062
g13069_i1	5.235196467	5.554116544	4.686707358	6.578129176	7.020773906	7.967405676	-2.140898811	0.000360596300123216	0.00587697870310379
g13070_i1	7.193773997	6.857502579	6.021191812	4.575839107	4.318279127	4.270817358	2.42951957320722	3.21334410506378e-05	0.000864450577124911
g13074_i0	9.719486327	11.89849675	8.423855755	8.511766602	8.113244203	7.97741931	2.48870773096289	0.00108075447521291	0.0135494483422511
g13074_i1	11.68534754	12.87273728	9.522305963	9.751811592	9.239243826	9.281836358	2.46602641157901	0.000388368760787986	0.00621254296994911
g13074_i2	7.92178629	9.742856416	6.365988213	6.414538911	6.763319116	5.449858589	2.32760637957887	0.00414007242135202	0.0363233747994685
g13075_i1	6.619925548	6.652964457	6.914598535	7.528083181	7.976656311	7.785591776	-1.045416864	0.00489294840566192	0.0409946752236148
g13075_i12	7.631093884	2.611031114	8.292392317	12.02736502	11.90951292	13.25607672	-5.110774946	7.34915173989447e-08	5.70921635229635e-06
g13075_i13	5.823530083	0	6.812390577	10.04113381	9.919133541	11.18500231	-4.700735127	0.00351361014102905	0.0323860592723383
g13075_i3	5.539673539	5.592814786	4.797868976	6.61338476	7.441444004	6.403860475	-1.567681805	0.00645343165819422	0.0497924612880601
g13083_i6	4.124042512	3.643412225	3.625906598	6.601728365	7.26783339	7.982400183	-3.67627302	3.89861620595663e-09	4.67260734275652e-07
g13083_i9	3.300189443	5.473459472	3.848823191	6.767395794	7.295940649	7.310720287	-2.688690744	0.000187882336888967	0.003559476033509
g13093_i2	10.84796378	11.8513967	9.219458989	7.399340385	8.884057617	9.234607899	2.30505656566253	0.000882367112583851	0.0116204536391562
g13114_i0	9.961894812	10.27169397	10.52738657	8.180676591	8.517062838	7.41017818	2.16954710881458	6.95863816687868e-08	5.46289817145712e-06
g13114_i2	10.42425438	10.30848879	10.55534337	8.994281672	8.525990079	7.936940872	1.88640512217945	3.90742088856117e-07	2.29534940587966e-05
g13114_i3	9.954560218	9.808035302	9.765656448	7.837307365	7.811238823	7.846957343	2.01782745003959	5.54159337260557e-15	3.30651893555759e-12
g13114_i4	7.347282755	7.794296453	8.268464061	5.444463893	6.860625532	4.270817358	1.96943856934861	0.00593613051232171	0.0470011793113533
g13114_i5	6.993617548	7.673123321	8.224366917	5.909088597	6.359376527	4.270817358	1.98414702807081	0.00296282449998579	0.0286447926293685
g131210_i0	11.54406122	11.01295665	10.85595955	9.483035763	10.12410491	10.02231494	1.26680605410898	0.000299056543371966	0.00507224105071557
g131217_i0	4.225035598	2.272635775	2.8456753	5.418121813	5.336815917	6.033407841	-2.39905279	0.00625106932032218	0.0487589962045369
g13126_i1	4.408005082	3.783823764	7.50379132	8.722873221	9.039685508	8.220232243	-2.538563852	0.00479101096665955	0.0403908322721555
g13126_i2	4.408005082	3.911773521	7.47061865	8.791176844	9.149666845	8.278088734	-2.641567255	0.00276477013333761	0.027272801711483
g13130_i1	7.906662842	8.423451766	7.066639182	6.289334115	6.603824388	6.518026476	1.43411731769789	0.00355435012590963	0.0326730073287255
g131381_i0	7.966228067	8.282607326	7.263482986	6.035770964	6.626136971	6.447738197	1.51661465109268	0.00102888302645064	0.0130614916810663
g13145_i0	6.950024293	4.029294317	5.172636729	0	2.259994241	0	5.48468120010507	0.000256902594259501	0.00451624894434273
g13145_i1	7.944178299	6.302289375	5.469852148	0	2.259994241	0	6.55919761734626	2.55139362217894e-07	1.61602746434276e-05
g13166_i3	8.237999849	8.024043355	7.96924103	7.205029558	7.012328144	6.92222759	1.03533306109425	0.00187822169262954	0.0205190633859567
g13166_i4	7.899041249	7.022505352	7.751758247	5.870752077	5.835177689	6.50424011	1.51675015968642	0.00156775570971972	0.0179637550195327
g13169_i8	9.128877506	8.412676605	8.713386358	5.249091149	7.873183081	5.892343068	2.00108842419969	0.0045522941315798	0.0388795646771323
g13171_i0	7.103810022	7.617905382	7.659095017	8.322351836	9.124417751	8.915884197	-1.348524227	0.000635664246087479	0.00909836976354242
g13171_i10	6.709796329	6.934850145	6.253468946	7.158049736	8.555354789	8.802173489	-1.681296397	0.00211815708580072	0.0223985778101199
g13171_i2	6.889772038	6.979343365	6.998451325	7.905264166	8.699102488	9.08750123	-1.694053225	9.94348009251424e-05	0.00215087848006268
g13171_i4	6.979232328	7.131663535	7.445228798	8.164920865	8.860724584	8.681792858	-1.404254717	0.000214663942264186	0.0039340952301555
g13171_i5	7.995113129	8.407258695	8.512090764	9.029510349	9.776801284	9.575140547	-1.174095263	0.00115410602711634	0.0142115648951086
g13178_i1	0	0	0	4.836733339	4.614553985	1.455872768	-6.336142004	0.00416774381396102	0.0365015720269893
g1318_i0	7.465522526	8.052087292	7.357215966	5.124291585	5.607409794	6.230492154	1.95470753467565	0.000119686196834674	0.00249271016056695
g1318_i1	7.475806164	7.859226828	7.384188131	5.124291585	5.607409794	6.17935599	1.90861089937205	7.9511521145537e-05	0.00179802093437487
g1318_i12	8.896016067	9.090512841	8.684744146	7.890969052	6.712088686	7.468140868	1.46987716053031	0.00057830874190619	0.00844604695167791
g1318_i4	7.667437809	8.476152487	8.077864639	5.639491456	5.363622966	5.849368839	2.50563654314098	6.35176777473404e-09	7.16539611319618e-07
g1318_i6	10.39610441	10.68494789	9.994391601	8.791176844	8.986780849	8.70004939	1.55642014838764	9.71720063949032e-07	4.93380084005248e-05
g1318_i7	10.87638175	10.83775866	10.64356396	9.489375414	9.780536196	9.371893691	1.2325761035056	5.04859904025154e-06	0.000191293844691658
g1318_i8	7.787882112	8.197281822	7.927066213	5.684390445	4.742614793	6.598087575	2.13567324626758	0.000199748536299353	0.00372323763494615
g13186_i0	7.391408372	7.673123321	7.56793251	4.836733339	6.437155195	5.478344647	1.83187666490556	0.00105466134726016	0.0133148897404074
g13187_i4	7.883676197	7.560489625	7.560069088	9.193800637	9.31330599	9.373790359	-1.624586417	3.09629964333276e-08	2.73370182308312e-06
g131979_i0	11.34597729	10.69609893	8.348251039	6.777792202	7.409639976	7.768392559	3.21206037962095	2.46310541522988e-06	0.000106830913953414
g13198_i0	2.598698506	2.611031114	2.357725206	2.70381057	5.945755897	6.311886495	-3.341323961	0.00335508588685448	0.0313276472413384
g13198_i2	3.770141689	3.313456734	2.357725206	6.725044377	7.070435791	7.357477263	-3.982663454	9.79424802033899e-10	1.39766502864823e-07
g13201_i0	7.13009152	8.910743946	7.96924103	4.987665154	6.691076045	5.994491184	2.14914097489232	0.00108886636442676	0.013623879467608
g13201_i1	8.551698824	9.939586759	8.799395122	7.250527657	7.613241662	7.212398934	1.86648732750568	0.000110282800032784	0.00233336838455142
g13202_i2	9.581071822	8.197281822	10.6389055	11.59169215	11.39558762	11.39894852	-1.676731458	0.00345526455132513	0.0319869987018831
g13204_i1	7.516223003	7.078116598	8.199273278	8.762672823	9.271451401	8.57703065	-1.230909977	0.00570853400419806	0.045732058829808
g13208_i4	8.078452451	8.412676605	8.855083105	7.47795611	7.295940649	6.847761623	1.2591124986758	0.0017948683258734	0.0198213286569079
g132146_i0	10.57655069	9.624110437	8.219382985	6.119898105	4.080449765	8.087841667	2.87743877960012	0.00152417430449099	0.0176012110105464
g13216_i1	10.81087423	10.5340368	10.86954383	9.731898653	9.678806926	9.424079969	1.12866293376481	2.6761437617296e-05	0.000744329454682138
g13217_i0	8.944952353	7.76070148	10.79109806	11.36439739	11.77306984	12.09210782	-2.082208599	0.00255059076627563	0.0257140134641132
g13217_i1	8.668375487	7.530901493	10.49269417	11.05601528	11.44231293	11.479543	-1.935060446	0.00420883137288612	0.0367694235493407
g13219_i6	9.900239054	8.963377798	8.930212808	6.387639547	6.510954288	5.687998879	3.11588239239594	1.31515249936329e-11	3.26767347722803e-09
g13225_i6	7.746011179	7.928942212	7.329729916	6.274727263	6.65897186	6.518026476	1.20474219237408	0.00250080559974323	0.0253345997316855
g13230_i10	6.920212687	8.106590912	7.56793251	3.150375147	4.318279127	3.280380784	4.03171202131365	1.12824664558868e-10	2.11127588487564e-08
g13230_i11	7.412975186	8.4967053	8.602913498	5.30766294	2.967502908	5.420798724	3.39699909679716	1.98731280356794e-06	8.93396173497817e-05
g13230_i4	9.77467189	10.00561017	9.806109931	7.871685859	8.036189018	7.380299499	2.0813642063498	1.05714294044534e-10	1.98446072419814e-08
g13230_i5	9.743092178	9.9911972	9.946938519	7.881359673	8.056869063	7.417552154	2.09236711128112	5.70622354294036e-11	1.16487219337822e-08
g132336_i0	11.93867608	14.28118994	11.52336353	11.4985157	10.43574308	11.26688983	1.9901938362698	0.00491919338621337	0.0411347051362296
g1324_i1	8.201286656	8.171946605	8.088837027	6.414538911	7.309791561	5.712186544	1.53646156325609	0.00287207466033284	0.0280086114081328
g1324_i11	8.273801915	8.133089518	8.033121043	6.427802821	7.288965005	5.849368839	1.51336519176299	0.00222576120780199	0.0232263695208546
g1324_i12	7.787882112	7.958877378	7.511966661	6.601728365	6.942920766	6.071302238	1.18909144645054	0.00561695844007866	0.0452176738703228
g1324_i2	8.25003286	8.197281822	7.986945237	6.453970316	7.141863344	6.052479455	1.53618071256674	0.000504868051618575	0.00758762044391123
g1324_i5	8.285541185	8.340605263	7.90240095	6.504923082	7.343847997	5.974631976	1.47647565029984	0.00267529780506853	0.0266642570113413
g13240_i1	8.546829635	9.250342973	7.986945237	3.766190474	7.003832647	7.051083408	2.18369507291792	0.00566052425673079	0.0454770052366277
g13240_i11	9.482520892	10.41220523	9.581768585	9.003169816	7.624368502	8.168724528	1.51335623076144	0.0020929264038327	0.0222240848524041
g13240_i2	8.337216922	9.038894385	6.926880047	3.766190474	5.909830045	6.91182204	2.34116344710125	0.00471787159062082	0.0399156017264624
g13240_i3	9.525230268	9.450614721	8.152974599	4.914172119	5.490659657	7.088522299	3.04632573437349	6.08402687529535e-06	0.000222795192165046
g13240_i7	9.464560446	9.509952607	8.178879295	2.70381057	5.490659657	7.002875746	3.28608961287785	0.000200361148601418	0.00373231831893085
g13240_i8	10.00691005	10.23699338	9.23682703	5.639491456	6.669752829	7.603611029	3.04785938271878	7.13725391440201e-08	5.5773679407002e-06
g13241_i0	6.905072648	8.152648878	6.40162552	5.749222917	4.372078531	4.060827488	2.46015542064068	0.000952062855680992	0.0123121600245591
g13241_i1	5.282828763	7.183293951	5.213313606	0	2.967502908	3.624213236	3.59259169811642	0.00291606437097793	0.0282991232816615
g13241_i10	4.716277396	6.80902192	5.130779607	0	2.967502908	2.165574102	4.04316999011826	0.000922407229585202	0.012013501206156
g13241_i2	4.848782958	7.118461969	5.213313606	0	3.537508287	2.828080361	3.59210948934943	0.00377235019641566	0.0340794357276615
g13241_i3	5.027187029	6.949834202	5.435880476	0	2.967502908	2.165574102	4.24833537020677	0.000270101510567329	0.00469351163361953
g13241_i4	8.09188603	8.184669827	6.487047809	5.706326586	4.742614793	1.853930579	3.02803376660023	0.00100631832918731	0.0128394049774762
g13241_i6	7.444732693	8.152648878	6.40162552	3.588613902	4.080449765	4.715715344	3.37314257824864	3.80743588620842e-07	2.25441877891149e-05
g13241_i8	5.282828763	7.438312058	5.252874975	4.622730842	2.967502908	3.518453037	2.5950040780002	0.00495680829717528	0.0413472614477725
g13241_i9	4.910734856	6.964664231	5.252874975	0	3.100942571	2.165574102	4.09761113283207	0.000679805271340859	0.0095622674108688
g13252_i2	8.207470769	7.58948311	8.311253221	8.760053403	9.602087587	9.650611902	-1.324338242	0.00138444339328576	0.0163736605394526
g13252_i3	7.860317363	7.220839246	7.673744057	8.156978003	9.253647144	8.923673483	-1.241936551	0.00434333803737789	0.0376186619009164
g13261_i3	4.124042512	5.149278139	6.329448252	7.280081634	7.877839654	6.847761623	-1.942033241	0.00515440539654777	0.0425148245799942
g13261_i4	5.134937385	5.249565283	6.329448252	7.250527657	7.941501108	7.169368059	-1.83441199	0.00108606112422973	0.0136020413105743
g13261_i7	8.911250946	8.561549073	9.48125746	10.28566139	10.36287726	10.11026511	-1.222231401	0.000557904300058414	0.00821660962345651
g13267_i1	8.365145509	8.009814276	8.896263265	6.589977023	7.141863344	6.071302238	1.81322573186164	0.000126156866231745	0.0025972034730505
g13267_i3	7.966228067	7.269426433	8.995805277	7.181730869	6.113077906	5.805075111	1.77075184497569	0.00486475049889838	0.0407987349206926
g13267_i4	8.677314398	7.617905382	8.503916128	6.808539328	6.803032662	6.558612319	1.61636424159318	0.000195882398079369	0.00366898768099119
g13267_i5	8.144403372	8.099889507	8.76901931	7.084580715	6.732799669	6.963115134	1.44612940222395	0.00017549980121321	0.00337049109917525
g13269_i0	5.499917415	5.200292952	5.535485923	3.150375147	3.714538559	3.280380784	2.12505957461693	0.00308534542169177	0.029482079487533
g13269_i2	5.373620167	5.149278139	5.435880476	3.273031034	3.100942571	3.144782362	2.28353725497653	0.00177902440842943	0.0196957033437042
g13269_i3	5.134937385	5.096393066	4.950034935	2.30434519	2.656691762	2.995104314	2.58751907053203	0.00193197652918215	0.0209387318345247
g13269_i4	5.18593768	5.096393066	4.627740366	2.053648581	2.820451259	2.995104314	2.5131888564431	0.0043109244033687	0.0373950697479973
g13269_i5	5.134937385	5.149278139	5.043235944	2.868507289	2.820451259	2.828080361	2.44505800706357	0.00192476685382172	0.0208915402582027
g1327_i7	7.380502847	8.944799654	6.851571972	4.315368725	4.318279127	6.649095256	2.49366790620189	0.00349680189690485	0.0322586141352014
g13272_i0	9.145077143	9.056306553	8.972297067	7.791867451	7.882481246	7.835992366	1.22570671516841	7.16607888317014e-06	0.000254510209549869
g13272_i1	9.604692463	9.79978875	9.722275312	8.293659756	8.048632583	8.553795527	1.40102275123037	2.06576308857994e-06	9.21494483599149e-05
g132926_i0	11.4597938	10.47828738	8.93325988	6.492352602	5.98080882	8.936562893	2.88552956571424	0.000617833614876	0.00889773110368493
g132930_i0	7.995113129	6.888940954	7.79929343	4.712175656	5.651586869	5.055267503	2.47425186599724	5.38519802122296e-06	0.000202053580484814
g133_i5	6.563186909	6.80902192	6.152497004	7.30185647	7.985312871	7.835992366	-1.214228071	0.00504484629907963	0.0419044763706493
g13303_i0	10.6072779	10.71266552	10.19431776	8.68746917	9.147740219	9.050035485	1.54823720346782	6.45224148357461e-07	3.50595978409231e-05
g13303_i12	6.842871799	7.958877378	7.419384094	6.289334115	5.909830045	6.263602954	1.3258372145793	0.00610397774220994	0.0479068060545617
g13303_i2	7.720292622	8.60479239	8.375389759	5.831368973	6.437155195	7.372732131	1.60236069668325	0.00324269881487661	0.0305587581561268
g13303_i5	8.76378331	10.63830557	10.13203177	8.636968068	8.929621205	7.868640406	1.4951582260813	0.00645082336913649	0.0497884755158502
g13304_i0	8.952335831	8.963377798	8.59138631	6.777792202	6.097192409	4.715715344	2.77141561099096	9.82717503645767e-07	4.97901834733492e-05
g13306_i4	10.94830474	11.65909235	10.09032741	9.260185073	9.092722794	9.490266366	1.74739126581088	0.000117395020651494	0.00245633807802689
g13306_i6	10.25097208	11.20317151	9.757083949	9.031683838	8.888679279	9.13970881	1.5098535149531	0.000680579463836976	0.00956976421421241
g1331_i6	7.584337363	7.304822251	8.315930169	9.441134727	8.653665351	8.989475029	-1.266304575	0.00379576641584489	0.0342130675715968
g1331_i9	7.496156113	6.979343365	8.423855755	9.680186994	9.28553828	9.080550115	-1.613575762	0.000722050586531798	0.0099938377050842
g133120_i0	5.373620167	6.154904649	3.20964529	0	0	1.853930579	5.55482294657743	0.000514437727878229	0.00770776910415103
g13315_i2	8.078452451	8.133089518	7.583531933	5.706326586	7.078549077	6.108226708	1.54451254365501	0.00290544258817127	0.0282345345136454
g13322_i1	7.475806164	6.873307401	7.243982799	5.124291585	3.628737101	4.204160003	2.82400925975211	2.73973625658857e-06	0.000116702566514543
g13322_i10	6.727117693	6.538681424	6.799090022	5.30766294	2.820451259	4.060827488	2.34823099	0.0022207501292731	0.0231903444665533
g13322_i11	9.151506406	8.546841718	9.09709463	6.360229095	5.1645868	4.134273034	3.48607690411881	1.03249353265507e-08	1.08360833593836e-06
g13322_i12	9.119069687	8.60479239	9.568111578	7.181730869	5.561837115	4.454090046	3.0084038989096	1.58090484888472e-05	0.0004858171194662
g13322_i13	9.238631305	8.551760848	9.094374973	6.289334115	5.133771518	4.204160003	3.56242007223469	1.7732894386464e-09	2.36864499720609e-07
g13322_i14	7.828572032	7.064413458	8.015977843	4.477219679	2.820451259	3.144782362	4.13143798562522	3.38270242707628e-10	5.5300679485722e-08
g13322_i15	9.730264164	9.083736158	9.838975705	6.62494773	6.603824388	6.263602954	3.09426496864585	4.1205865952392e-17	4.58324759855886e-14
g13322_i16	7.82052534	7.195917927	7.963291017	4.622730842	2.967502908	4.134273034	3.7220242059494	7.52872176671167e-10	1.11584469781248e-07
g13322_i17	9.817753417	9.265393668	9.894748552	6.906540103	6.12879039	5.934074145	3.31314477645738	3.27557451815365e-15	2.20248150114994e-12
g13322_i2	7.486017019	6.993874646	7.214229229	5.124291585	3.335676139	3.983441432	2.96779256747051	3.809009828793e-06	0.000152327115512087
g13322_i3	6.810735928	6.457131798	6.629114165	5.188040411	2.967502908	3.624213236	2.4648738846667	0.0012469743952935	0.0151057653402458
g13322_i4	7.631093884	7.064413458	7.121099484	5.188040411	3.223078136	4.134273034	2.95586082757634	8.02057169182484e-06	0.000278297469192665
g13322_i5	6.935195491	6.302289375	6.758436414	5.30766294	3.440118862	3.624213236	2.35713096073778	0.00137885783394571	0.0163221987516625
g13322_i6	7.412975186	7.170558536	7.243982799	4.987665154	4.143682473	4.060827488	2.87399705272683	2.67086768595917e-08	2.43765833417749e-06
g13322_i8	7.423638884	7.022505352	7.142320721	4.836733339	3.628737101	4.134273034	2.98686996142611	7.49056809999674e-08	5.80392234279305e-06
g13333_i5	7.254763881	7.859226828	7.121099484	5.124291585	5.854206036	5.974631976	1.77169666270937	0.000357842054229041	0.00584761969545725
g13333_i6	10.97483081	11.35722233	10.78941754	9.399664118	9.728635973	9.273732984	1.58091822993176	3.68853253498823e-07	2.19823240420175e-05
g13333_i9	9.772587946	10.26870944	8.981157596	8.514877407	8.389174425	8.550445463	1.28239201464756	0.00199663309528496	0.0214639410353396
g13342_i0	7.694107251	6.615866969	6.021191812	7.956500094	9.020862551	8.596652902	-1.651677405	0.00364045943172628	0.0332182503110842
g13342_i1	7.555538359	6.3482515	6.812390577	7.983698535	8.732907897	8.409633597	-1.422764401	0.00283771488639179	0.0278125503985039
g13343_i5	7.787882112	7.851268554	8.352809759	6.541990413	6.437155195	6.585048803	1.50914267386605	6.15884199330571e-05	0.00145897376789667
g13347_i0	5.688571831	10.35284844	7.544212484	6.915983761	6.031841268	6.033407841	2.63295579403803	0.00605476030392807	0.0476493581175491
g13347_i10	9.105888006	12.69849943	7.819195773	5.790880534	6.569694827	6.901340895	4.79739416660441	1.09918255401037e-06	5.46213413290145e-05
g13347_i2	8.721196579	12.25733093	7.673744057	5.684390445	7.8638246	7.685301719	3.50179566241477	0.000530676531775034	0.00790462287267509
g13351_i0	7.143054885	7.480198147	6.838629382	8.095970313	8.496015238	8.481756812	-1.198966178	0.00127096025006298	0.0153347590430855
g13351_i1	7.218480204	7.46984008	6.838629382	8.116594192	8.465404372	8.481756812	-1.172783119	0.00139203582329752	0.0164389513270422
g13351_i2	7.143054885	7.438312058	6.838629382	8.095970313	8.471578726	8.474704595	-1.204704762	0.000997829873449183	0.0127666872241111
g13355_i0	6.638353159	2.272635775	6.021191812	1.365005373	2.259994241	2.639156651	3.97794048292364	0.00109629914853202	0.0136987389195561
g13355_i1	6.638353159	2.272635775	6.110042725	1.365005373	2.259994241	2.639156651	4.01337258516322	0.000965424112088375	0.012440340545267
g13358_i0	9.125615636	8.96706489	8.695551723	7.919419024	7.515029527	7.079253266	1.39914028673034	0.000208228887328375	0.00384219423201539
g13358_i1	9.069004797	9.003426626	8.633209842	7.771203237	7.490915656	7.079253266	1.44378198579578	6.35358028612627e-05	0.00149794969130949
g13358_i3	7.966228067	8.184669827	7.963291017	7.19730506	6.359376527	6.558612319	1.29850093601042	0.00152248314442735	0.0175899261744653
g13362_i0	8.507272944	8.906909873	6.173264662	3.150375147	6.510954288	5.533682966	2.6696053488413	0.00343557909291694	0.0318617634352386
g13369_i0	9.256635561	9.787329859	8.779215808	6.980413141	7.209920733	6.710418901	2.35975516468306	6.42862495852897e-09	7.22470605112716e-07
g13369_i1	9.161096896	9.598190927	8.806059321	6.953152102	6.960588158	6.932558625	2.28481806397886	1.61051005183892e-10	2.89536621313531e-08
g13371_i2	8.585330619	7.60849337	8.662883031	6.692444431	6.951781506	6.745999671	1.56628815261161	0.000337882992181314	0.00558278584360223
g13371_i3	8.650329773	7.570219005	8.691958185	6.692444431	7.003832647	7.022352536	1.48308477610944	0.00102433272548509	0.0130134431032112
g13371_i4	8.952335831	7.913738434	9.534396171	6.877832466	7.673403846	7.270564153	1.64086105707175	0.00153419630228219	0.0176843427331538
g13375_i0	8.4870803	7.022505352	7.644295704	6.332287756	5.281659567	6.295970857	1.81477600337848	0.00174291687154466	0.0194260637338468
g13375_i1	7.574801429	6.230478284	7.273135122	5.495747596	4.742614793	5.759378282	1.76413481759646	0.00316548055600001	0.0300379925762865
g13375_i2	7.465522526	5.931575998	6.914598535	5.057595118	5.037167992	4.510348518	2.04707341899626	0.000879338718992733	0.0115895479847399
g13376_i2	5.616042778	6.652964457	6.365988213	8.120683823	8.056869063	7.106883601	-1.568123329	0.00250794947438919	0.0253918416626929
g13379_i0	10.93997235	9.624110437	9.206923972	7.822319189	7.478705874	8.083212407	2.31209961135032	1.11889556817273e-05	0.000365133636277788
g13379_i1	10.15184168	8.531982886	9.681178741	8.196262106	6.978041809	6.46207248	2.20438736982268	0.000292676601238504	0.00498891621595522
g13379_i2	7.929288975	7.036610417	7.066639182	5.639491456	6.097192409	4.762793655	1.82623268297868	0.00149877286625495	0.0173702360409452
g13379_i3	8.002244927	7.195917927	7.375253322	5.770202077	6.015030231	4.616683081	2.00487249701197	0.000364383500500175	0.00592037377863861
g13379_i4	7.59381068	7.078116598	6.347833913	5.091328743	4.933628647	3.983441432	2.38853718428601	0.000100069837827197	0.00216128181816935
g13379_i5	7.844532012	7.233140307	7.214229229	6.086833567	6.031841268	4.937100417	1.70474522407846	0.00125632858544788	0.0151905608319104
g13392_i4	4.716277396	5.592814786	4.566260141	3.016314071	2.656691762	1.455872768	2.74259745324598	0.0052696497090503	0.0431751404703919
g13392_i5	6.935195491	7.395173425	7.066639182	5.391289795	5.927904796	5.449858589	1.55334011464478	0.000628271982129695	0.00901175323095766
g133934_i0	6.810735928	6.652964457	6.998451325	8.12882847	7.806361871	8.612803343	-1.399848167	0.000498206709717934	0.00751475838131213
g134130_i0	11.34317157	10.81951932	11.40214457	9.94061677	9.487937012	9.341202906	1.59912438902195	1.56912788169458e-06	7.3062670466353e-05
g13415_i3	8.751138766	8.696486113	6.470363195	6.61338476	6.712088686	5.329932801	1.95490326055038	0.00528403953976492	0.0432692088747476
g13419_i0	12.6876191	12.62338629	11.85114666	10.2261707	10.34280837	10.78200327	1.96407832167671	4.538102674189e-08	3.78750176483822e-06
g13420_i0	7.852446277	8.62360329	6.902211573	4.875972247	5.776538808	6.869432692	1.90613797885047	0.0060174415336908	0.0474215194471379
g13420_i1	8.71686794	9.232072397	7.957316362	6.868134893	7.26783339	6.558612319	1.80594044832345	0.000134236659453202	0.00273094731421597
g13420_i8	8.734105112	9.229004678	8.021714907	6.953152102	7.224618295	6.558612319	1.8129476524426	7.85657910044464e-05	0.00178171285263018
g13422_i3	7.465522526	7.851268554	6.926880047	4.622730842	5.538499314	6.230492154	1.87894368467237	0.00158315981751274	0.0180997293488436
g13423_i5	5.082067915	6.128807336	6.436403697	7.509489034	8.523020465	8.036084004	-2.107706943	9.86996965278211e-05	0.00213925435850703
g13423_i6	7.278455753	6.706881174	7.50379132	8.665242186	9.697365826	9.155230219	-2.039716347	3.16978518208202e-06	0.00013130832358521
g1344_i4	8.337216922	8.678607673	7.889908359	9.312965658	9.388653611	9.373790359	-1.024881779	0.00241885740712368	0.0246914740073263
g1344_i5	7.218480204	7.859226828	6.702385806	8.505524797	8.617927347	8.854726693	-1.336400251	0.00184498263217648	0.0202451376531303
g13441_i0	8.532122683	9.191674049	8.842172117	6.703393134	7.141863344	7.721499595	1.63819057083283	0.000124322004539945	0.00256875767289778
g13441_i3	8.708171503	9.62877345	9.021802071	7.928779025	7.8638246	7.952253686	1.25923214056714	0.000725182448231221	0.0100196278997695
g13441_i6	8.267896263	8.795197445	8.560189121	6.183837117	6.77335046	7.482274844	1.65588418153847	0.000397862732779457	0.00632023962613645
g13441_i7	9.192612427	10.30848879	9.428247838	8.120683823	8.85837039	7.900565944	1.37535401097102	0.00319655381959767	0.0302477083985081
g13443_i0	6.06061359	5.096393066	6.799090022	7.924106615	8.415034542	7.972421181	-1.987201853	0.000261188568177476	0.0045713376842756
g13443_i1	6.033022968	5.772115756	7.651714337	8.226936938	8.735475797	8.314093244	-1.706418295	0.00443356205599953	0.0381695568961753
g13443_i2	7.242770429	5.838029479	7.963291017	8.709358901	8.79577278	9.004243067	-1.591001201	0.00474690118194395	0.0400974963516839
g13451_i4	8.622830783	7.769173848	7.785871013	5.569409037	6.204884051	4.060827488	2.61803091903422	4.27438688845494e-05	0.00108978552087099
g13451_i7	8.397961436	7.427647725	7.253765839	5.639491456	4.822079974	4.060827488	2.84093948239385	4.88937078985115e-06	0.000186328394230978
g134516_i0	13.15233534	13.08527576	13.95412457	10.90651744	10.56840672	9.986816393	2.91937232422421	4.46073674087845e-13	1.69613457660993e-10
g13453_i0	5.499917415	2.884940178	5.687586695	7.750238737	7.562080792	6.263602954	-2.237094515	0.005847996134149	0.0465298443581768
g13453_i4	8.97788443	5.961457126	9.184082772	10.34192023	10.74190251	10.58323895	-1.987098374	0.00419106128847477	0.0366626216969156
g13453_i6	7.412975186	4.730477405	8.855083105	10.21282352	11.02666218	10.38591987	-2.808834226	0.000458154789891799	0.00703753667581086
g13453_i7	4.124042512	1.829728163	4.797868976	6.259971007	6.626136971	7.36512486	-2.869164948	0.000664796577141525	0.00941121682311424
g13453_i8	8.556551634	4.730477405	8.716926981	10.44662738	11.12639635	10.39808552	-2.599722531	0.00102998494747627	0.0130740858083341
g1346_i13	8.52223409	8.632917557	7.436665237	4.987665154	6.424479802	6.108226708	2.34736471021431	3.87258517415604e-05	0.00100499749654821
g1346_i16	4.015443847	5.630502062	3.94856848	2.053648581	0	0	4.62077727902115	0.00513594742933256	0.0424162503016098
g1346_i27	9.384949272	9.268385057	7.963291017	6.214774448	7.478705874	7.6100618	1.78312279232561	0.00164237163679018	0.018583876970997
g1346_i29	9.065604546	9.870396347	8.706278939	6.035770964	7.882481246	7.936940872	1.79498511454486	0.00263767430781868	0.0263754133818461
g1346_i36	4.716277396	5.869890394	4.627740366	2.70381057	2.259994241	0	3.5036867030424	0.00392963578686216	0.0350324195928814
g1346_i4	8.974262214	10.47699497	7.69544244	5.188040411	5.607409794	7.987363919	2.66682270359625	0.00243006714854507	0.0247866062136405
g1346_i41	1.81913663	5.096393066	5.130779607	0	0.813917951	0	6.33579161539797	0.00103141175313217	0.0130869511202152
g1346_i46	8.837408069	9.188519118	8.027429247	5.470333606	6.031841268	4.977574442	3.22884768685369	1.57070999397214e-10	2.83237089731213e-08
g1346_i50	6.744233558	6.775772066	6.213924086	2.70381057	4.318279127	2.639156651	3.2697476860855	1.28394300653138e-05	0.000409012829173785
g1346_i51	5.373620167	6.689131884	4.129485908	0.838255094	2.011465782	0.904281631	5.06628535871778	1.7031352898732e-05	0.00051563709842017
g13475_i0	7.796112424	7.906076035	7.436665237	6.47967163	3.335676139	5.560575966	2.13963518485994	0.00498294196637115	0.041514865606279
g13475_i1	7.746011179	7.906076035	7.375253322	5.890047672	3.335676139	5.560575966	2.44381810243831	0.000478331527660537	0.00727051704125047
g13476_i1	10.37015328	9.703613768	10.28536433	8.701189124	9.414522982	8.862852326	1.12379504511511	0.00221482659416262	0.0231582174798207
g13477_i3	9.78711273	9.321195783	8.655521754	8.100118742	7.295940649	7.503219522	1.65639659448731	0.000211482005774075	0.00389196218264973
g13477_i5	9.454196044	9.003426626	8.370901943	6.61338476	6.437155195	6.636511407	2.45618335794785	2.96100537825504e-09	3.70558458556935e-07
g13478_i5	10.49547846	9.447978615	9.336860879	7.965623333	8.136746533	6.126340492	2.21840569769272	0.00023698252627163	0.00424570802072736
g1349_i0	4.645162477	4.422071967	1.614854769	2.51785985	6.916007263	10.66528452	-5.233716888	0.00391528468811305	0.0349567660818519
g1349_i3	7.230676437	7.936484437	6.963109467	9.213081352	9.309864114	9.896030593	-2.076274601	9.15310898270293e-07	4.70154558682523e-05
g1349_i7	6.874307416	7.743606002	6.702385806	8.974080849	8.712198479	9.40565796	-1.885620036	2.25200453414474e-05	0.000647704368358391
g1349_i8	7.347282755	8.476152487	7.366262833	9.811218356	9.897512385	9.857240641	-2.028951706	1.71727197280537e-06	7.89559289085996e-05
g1349_i9	2.260943823	2.611031114	0	0	5.490659657	8.198993724	-5.257428002	0.0032821420293874	0.0308109206093636
g13493_i5	6.287718634	6.392794436	7.253765839	4.836733339	4.569209998	5.128989522	1.89060589492288	0.000930696179362141	0.0120936647112792
g13493_i8	7.347282755	7.490482375	6.567693719	5.15651808	5.756450637	6.033407841	1.51277113546735	0.00401108330887829	0.0355646255838538
g134930_i0	15.72879276	15.3098383	16.65821131	13.5317388	12.93147162	12.50331346	2.96182091877533	2.31184901651935e-10	3.96458787971231e-08
g13495_i2	9.886814808	10.19043992	10.5837386	9.046807264	9.191414445	8.261793702	1.36325723352139	0.000520455066150364	0.00778256555381574
g13508_i3	5.823530083	5.931575998	5.926507643	7.771203237	7.260720172	6.61100956	-1.411019111	0.00490632959976833	0.0410605380062462
g135135_i0	9.958232176	9.621773267	10.88142465	7.330387595	7.029170513	7.115977357	3.10138834888642	7.0289385686328e-13	2.52731750697058e-10
g135136_i0	8.884483393	8.740236281	10.0916917	6.387639547	6.204884051	6.571891114	2.99493824535901	7.69633845103017e-10	1.13515561417125e-07
g135138_i0	6.920212687	6.706881174	7.889908359	5.023053798	4.614553985	4.454090046	2.59903779151918	5.16183374910995e-06	0.000195149454198403
g13518_i0	8.267896263	9.349720712	8.779215808	7.951916748	7.731157304	7.45386705	1.1430240447939	0.00633976161964671	0.0492346094225536
g13518_i3	10.27472579	11.07663006	10.11065752	9.302202831	9.064406752	9.354710531	1.30749632531831	0.000478537031521495	0.007272711820904
g13518_i4	9.417322797	10.1060081	9.350601599	8.408504524	8.421427787	8.119837123	1.34596211772614	0.000161749875422455	0.00316344552383222
g1352_i8	11.36891862	10.67596458	10.33228654	9.612100578	9.428873209	9.586634258	1.31471527058891	0.000366838651056977	0.00594889429307741
g13521_i1	8.451048486	8.642172074	8.893136958	10.07840741	9.20630078	9.656856349	-1.018406073	0.0051892308172996	0.0427290937186742
g13521_i3	7.380502847	7.851268554	8.415163998	10.10238739	9.193283659	9.623767272	-1.745966155	6.08716072975655e-05	0.00144573407920823
g13523_i0	7.82052534	6.857502579	6.825569631	4.668146318	5.490659657	4.270817358	2.38028177464168	8.87393586935464e-05	0.00196232367810363
g13531_i6	9.634832253	8.844137069	9.153054183	7.452223942	8.205040096	8.257691023	1.23566520957754	0.00248203336093008	0.025201640615503
g13539_i1	13.00878437	11.87071692	13.09326128	10.5608968	10.51186119	10.40366603	2.26138304364701	1.22705962547429e-08	1.25031912899141e-06
g13539_i10	12.91317625	11.77563069	12.99278844	10.31896755	10.33605622	10.09884362	2.40233439179993	1.84709173130892e-09	2.45620456916349e-07
g13539_i13	12.89628794	11.31444697	12.65931215	9.815009042	10.07729948	9.902614361	2.50278558922288	2.96264468413859e-08	2.637429660105e-06
g13539_i2	13.09282202	11.7089365	12.99333599	10.37139463	10.58772096	10.44664882	2.24926750995913	1.18465450642804e-07	8.50364725138886e-06
g13539_i3	13.02572563	12.03868412	13.14838387	10.54728829	10.48235285	10.40273744	2.33769704390968	4.2256287112341e-10	6.69844425200339e-08
g13539_i4	11.55137283	10.98958222	11.7028072	9.859736983	10.104373	10.1428851	1.40570712169646	7.9432607696531e-06	0.000276097908072282
g13539_i5	12.95121602	11.87071692	13.00134293	10.37310981	10.39002392	10.18346074	2.37531706036195	7.39801217543915e-10	1.10472650068722e-07
g13539_i6	13.12073685	12.01528103	13.25268657	10.79386357	10.72455773	10.69895905	2.15322031539816	4.91709605595692e-08	4.06956376914922e-06
g13539_i7	12.99365602	11.52294341	12.85276295	10.19159666	10.27205352	10.24174236	2.3554441609028	5.95860067773635e-08	4.81437135818136e-06
g13545_i10	7.475806164	8.618923509	5.85117961	3.273031034	3.872200781	2.995104314	4.41317387460436	2.69900639614955e-08	2.45393084210346e-06
g13545_i11	9.320793006	10.14721744	8.874235496	7.205029558	7.377118997	5.533682966	2.64765156376817	7.09013529703106e-06	0.000252449659799661
g13545_i17	5.855385334	8.052087292	5.876728471	3.924285739	3.537508287	5.420798724	2.51054592344752	0.00477368049241112	0.0402761101746644
g13545_i19	7.944178299	9.532523278	7.099561428	1.365005373	6.064886841	4.334530452	3.69103700331502	0.00038514342415513	0.0061692408455449
g13545_i2	8.937530892	10.53899971	7.838827291	4.875972247	5.776538808	6.769241839	3.53500503026514	2.79444464689564e-06	0.000118566144458338
g13545_i21	7.754483147	8.264743329	5.658422409	0	3.795522327	2.828080361	4.90698075982041	5.82116959473011e-06	0.000215088692377277
g13545_i22	6.920212687	8.203546714	7.044266088	0.838255094	4.742614793	2.995104314	4.01788212621248	4.11270220926444e-05	0.00105694048959922
g13545_i4	5.539673539	7.988204011	0	0	0	1.455872768	7.46428333092307	0.000260253009006833	0.00456032856506761
g13545_i5	5.578363426	7.384184162	1.022477066	0	2.259994241	2.165574102	4.87829077898194	0.00191436903976156	0.0208184134592638
g13545_i6	5.18593768	7.752179063	4.21209187	0	2.259994241	2.165574102	5.20204905988529	5.17666876594956e-05	0.00126873158260033
g13545_i9	8.751138766	10.24156715	6.785665704	3.766190474	4.701178167	3.983441432	5.05784374365605	2.56002217068462e-10	4.3216805478278e-08
g13551_i20	8.841390217	9.070086544	8.520219342	5.391289795	6.603824388	6.518026476	2.57759360182792	2.67785479722869e-08	2.4421625351523e-06
g13551_i3	11.0754663	11.2356315	11.09783576	9.302202831	9.241052124	8.72700819	2.02756100220722	4.05505093063345e-12	1.16599156252061e-09
g13551_i4	13.25274174	12.94602783	12.9492382	10.89283274	10.94470312	10.96738615	2.12191079070758	8.03551562652102e-19	1.31319571575961e-15
g13551_i5	7.26665845	7.726305516	7.832313088	5.706326586	6.712088686	5.994491184	1.43880549252726	0.00266732107697708	0.0266133041300028
g13552_i4	9.105888006	9.593427846	9.485415268	10.42115438	10.27293762	10.63634592	-1.042521005	0.000390971710716595	0.0062401443824815
g13553_i3	9.976453075	10.35566405	10.06832146	6.915983761	7.316667467	6.66157029	3.16133899838426	2.08939902561588e-21	6.3760957855038e-18
g13553_i4	6.964702225	7.717576847	6.629114165	5.124291585	4.2042597	5.128989522	2.3389447294269	5.91516802214758e-05	0.00141192901521836
g13553_i5	8.892182077	10.12593554	9.181522393	6.714259371	6.793206293	6.858637848	2.72169490110314	6.16601036034837e-10	9.44455028348135e-08
g135559_i0	10.32962119	9.716813611	10.80447216	9.239648653	8.750787943	8.073909086	1.58809386613763	0.000510703770174692	0.00766081402868299
g135560_i0	9.730264164	9.159809908	8.825869183	6.401151921	6.510954288	6.343200526	2.88153696572936	6.98693652798457e-14	3.11439424697212e-11
g13564_i7	5.94693647	5.869890394	6.291958721	7.827332569	6.822486866	7.709534267	-1.480912539	0.00228162522455411	0.0236982052788784
g13575_i6	11.26749939	11.7693095	11.34723084	8.290032789	10.34617264	9.769197033	1.78441374736685	0.00069937589522792	0.00976713480340949
g135769_i0	11.26675928	12.22497604	11.05091403	9.36732943	8.982463463	9.153023072	2.43501247282413	2.58224891616836e-09	3.28455290748562e-07
g135803_i0	0	0	0	5.495747596	3.335676139	2.639156651	-6.481869082	0.00213447737263513	0.0225266196707278
g13582_i0	4.645162477	5.737994083	6.877113947	7.852141429	7.887107952	7.884691484	-1.85654101	0.00294174326996152	0.0284872769350041
g13582_i1	4.970135604	4.730477405	6.963109467	8.12882847	7.187589771	8.224442684	-2.000777078	0.00563160922928154	0.0453018141813932
g13595_i5	6.524082278	7.459407108	6.702385806	4.836733339	5.891525969	5.329932801	1.5589315580996	0.00638372181121387	0.0494662587173518
g13610_i1	3.474409891	3.313456734	4.290223034	5.811266784	5.389940981	5.913359489	-2.034553272	0.00457565741276701	0.0390370818152726
g13610_i3	4.015443847	3.911773521	4.627740366	5.94643272	6.305092299	5.913359489	-1.895944195	0.0022457156323903	0.0233894810775619
g1362_i0	9.132132018	9.530032793	9.280550649	10.24689849	10.50133776	10.24692578	-1.014444388	0.000243475429046609	0.0043311704339189
g13622_i1	7.117010616	8.002646761	6.914598535	8.679174129	9.176372904	8.709091746	-1.454339767	0.000982425900100979	0.0126089114714351
g13628_i9	9.5522069	8.82800762	8.614349313	8.116594192	7.989621751	7.879360942	1.0601663447991	0.0061354421101055	0.0480839923147699
g13631_i0	7.92178629	9.274349291	8.610547438	10.63639143	10.74890955	9.321684238	-1.66041584	0.00165371609424167	0.0186767287189294
g13631_i1	4.570359502	5.592814786	5.876728471	8.083452969	7.896317088	7.66065518	-2.467165946	8.72207532243645e-07	4.52308964019369e-05
g13631_i2	6.964702225	7.448898139	7.805958097	9.749172361	9.627195082	8.729972751	-1.992896965	5.93394601948882e-06	0.000218577112833006
g13631_i3	8.829410647	9.714622007	10.16221287	11.40226704	11.19283625	10.64501008	-1.446385631	0.00100191217488009	0.0128010279743617
g13632_i0	6.191166618	6.047557415	7.56793251	3.924285739	2.011465782	0.904281631	4.16734326544631	3.32695767793838e-05	0.000888942201051633
g136387_i0	4.570359502	5.200292952	5.85117961	6.756923924	7.202515419	7.115977357	-1.756865708	0.00143055683429252	0.0167729423675919
g13646_i0	8.213628486	8.234469479	8.998717052	7.158049736	7.377118997	7.45386705	1.2020992060797	0.0023275654001223	0.0240205957083041
g13646_i3	8.381646775	7.988204011	8.644408931	7.173880269	6.969341378	7.629242835	1.0847483124739	0.00606218630248481	0.0476731228098274
g13646_i5	11.02995682	10.6815857	10.66937694	9.418058214	9.67747211	9.440461018	1.28768421552968	2.34147985216281e-06	0.000102113918331002
g13646_i7	8.956013448	8.937300889	9.410864963	7.19730506	7.985312871	7.715529336	1.45487833155514	0.00010876237686432	0.00230529751026362
g13653_i1	5.723513303	5.200292952	4.502042874	6.746375487	7.646367997	7.45386705	-2.140492828	0.000153292172797947	0.00303458327567779
g1366_i20	8.419431233	8.258739168	8.168573166	4.133038608	6.424479802	4.270817358	2.95983048677591	2.35940232525842e-05	0.000672418362879084
g1366_i21	9.045033007	8.823946924	8.402027382	4.668146318	6.860625532	5.913359489	2.72566109266988	5.58589567611246e-06	0.000208270610274702
g1366_i22	8.273801915	8.465765228	7.621808133	4.37136096	6.722481343	6.745999671	1.89371816850544	0.00502661284583317	0.0417996996390434
g136619_i0	4.848782958	4.137958858	4.434833464	0	0	0	7.19501997599312	8.47038383807053e-05	0.001888170560225
g13665_i5	7.412975186	7.427647725	7.384188131	5.727934178	5.651586869	6.263602954	1.51811886464211	0.000292281879391609	0.0049836154146007
g13671_i0	9.522752649	9.836532587	8.512090764	6.99830513	7.370525897	7.654427189	2.03228999053304	1.02433991241707e-05	0.000339395296036761
g13671_i1	9.564304213	9.914982389	8.655521754	6.989386872	7.646367997	7.629242835	2.02234278045909	8.3818468633801e-06	0.000288394658166614
g13673_i0	6.310879731	8.714145705	4.99738793	0	3.795522327	3.144782362	4.67011957246393	0.000159969177279262	0.00313785921958978
g13673_i2	6.463363129	8.571271336	5.130779607	0	3.94500867	2.639156651	4.66861362637144	0.000142570718035855	0.00286523327192152
g13673_i3	8.817330769	10.07559115	7.629343004	2.053648581	0.813917951	3.144782362	7.21847902549275	2.8618359735271e-17	3.37226283716192e-14
g13673_i4	8.331565734	9.755703622	7.142320721	2.30434519	4.2042597	3.624213236	5.3384883979887	1.60010268286064e-11	3.8316825090136e-09
g13673_i5	5.416959418	7.530901493	4.129485908	0	0	0	9.09041042697494	8.22440135952888e-08	6.28656970714817e-06
g13673_i7	9.409297265	11.38367177	7.419384094	2.30434519	1.711026745	5.735975364	5.9150651955899	1.68457027534578e-07	1.13978082291076e-05
g13673_i8	9.540007291	11.00131677	8.115908363	2.30434519	5.1645868	5.478344647	5.22018259308699	2.39425764716867e-09	3.08721754734704e-07
g13673_i9	5.94693647	8.556663262	3.20964529	0	0	0	9.96704919909491	2.08024779975029e-08	1.97746494919714e-06
g13674_i4	6.524082278	6.596954261	7.301710018	8.036603848	8.709588774	7.666856401	-1.357304382	0.0046614823793071	0.0395769311940541
g13677_i2	3.629840158	2.611031114	2.357725206	4.315368725	6.437155195	6.803417756	-3.392659814	0.000367385855702474	0.00595614497079066
g136779_i0	6.543767082	8.407258695	6.688026162	0	3.335676139	0	5.85510123309167	4.58761476289885e-06	0.000176647651389301
g13684_i0	6.504125165	6.019424419	6.799090022	8.791176844	8.205040096	8.237000775	-1.971025732	2.58285652785453e-06	0.000111013393573882
g13684_i1	6.191166618	6.841522696	7.292247799	8.712071912	8.19014068	7.796945054	-1.444732591	0.00272689528052928	0.0270088810683182
g136947_i0	10.74011884	10.32869124	10.79696449	9.467063672	8.685886528	8.854726693	1.59534645945384	6.0055306153286e-06	0.000220735707428264
g137_i12	7.980742887	7.743606002	7.40189344	6.332287756	6.592537341	6.803417756	1.14703601996335	0.00395148329839071	0.0351816609350547
g13711_i8	5.416959418	4.863032003	6.436403697	3.847402599	3.714538559	3.404322158	2.14846342712898	0.00568068695199369	0.0455795373090121
g13717_i10	7.612572716	7.682124281	7.088670609	5.890047672	6.015030231	6.263602954	1.43280288324543	0.00066900994733674	0.00945254571086166
g13724_i0	10.69241461	11.59441235	11.34665958	10.02921753	10.05896402	9.609350571	1.3463654209152	0.000158966368394745	0.00311992469791098
g13724_i1	7.80429605	7.691069432	8.072346991	5.790880534	6.498913628	6.963115134	1.38146783166019	0.0029958632199686	0.0288540637097469
g13729_i0	8.776317994	8.632917557	6.926880047	6.453970316	5.003473824	6.230492154	2.31427941196508	0.000363739375394683	0.00591406661538181
g13729_i1	9.84577592	9.872363795	8.234283423	7.294634647	7.037518533	7.151789788	2.33337361305675	4.11741772444896e-06	0.000162369235605556
g13729_i2	9.639413761	9.631099317	8.536340379	6.387639547	6.626136971	6.263602954	2.93270441021708	1.55542854493704e-11	3.74732333698659e-09
g13729_i3	8.466601013	8.470968206	6.213924086	3.847402599	6.318856043	5.164484324	2.61566699491847	0.00133697716281534	0.0159421901668475
g1373_i1	7.301764836	7.416903974	8.105140709	8.863730948	8.561156683	8.949338164	-1.149162497	0.00284686301057494	0.0278697511020303
g13734_i15	6.378212267	6.254814644	6.71660393	7.791867451	7.281955469	7.768392559	-1.175834627	0.00395386898993811	0.035193012038628
g137369_i0	12.2372959	13.26394378	11.21889184	7.776397105	9.235620416	8.353071856	3.89443296098267	5.50150219975467e-11	1.13083900311158e-08
g13738_i2	4.970135604	4.730477405	6.291958721	8.492959581	8.37277325	7.673031081	-2.736974773	2.55011704193145e-06	0.000110003490260395
g13738_i3	3.770141689	2.611031114	5.40108953	7.663194628	7.054071042	5.199126771	-2.636624346	0.00526304096196109	0.043144755272547
g13742_i0	7.254763881	6.3482515	8.244132233	10.10548603	9.531439286	9.447682205	-2.245014034	3.11582300288571e-05	0.000843746436553901
g13742_i1	7.063467679	5.931575998	8.544333844	10.10651743	9.532916217	9.383236475	-2.147961723	0.000938670170739574	0.0121707039656171
g13745_i4	9.723807128	9.028345311	8.06680816	7.496958448	6.189983014	3.901667939	2.6191912273654	0.0013625771787907	0.0161726708103918
g13755_i1	8.370666929	8.632917557	7.744837823	5.684390445	3.537508287	7.151789788	2.2172855067516	0.00642110784302743	0.0496568341987906
g13755_i2	8.915034661	9.259392219	7.851768113	5.909088597	6.12879039	5.298326271	2.9894021416985	6.09552527799928e-09	6.90907471843625e-07
g13755_i5	9.041575717	9.481877909	8.45387104	6.897034221	5.756450637	6.932558625	2.44321419826778	8.25197074611634e-07	4.32262344356642e-05
g13755_i6	8.38710552	8.891470869	8.147737372	6.692444431	4.742614793	7.069924295	2.06051409178343	0.00114110617840313	0.0140927543930165
g137643_i0	0	0	0	5.336080586	3.795522327	3.280380784	-6.543430276	0.000957037303211852	0.0123657407018191
g1377_i3	5.459034616	5.630502062	5.32888476	6.466878205	7.295940649	6.686201333	-1.404436128	0.00547166851779757	0.0443690915702909
g13780_i0	11.19543653	10.52405947	11.10528467	10.27469214	9.251854573	9.465578607	1.23735597175333	0.00228700976313197	0.0237426884114959
g13780_i1	12.08061707	11.11867493	12.03505708	10.87054217	10.09840042	10.18346074	1.38055407092882	0.000713736351622555	0.00990492282556049
g13780_i2	10.51181163	9.583854247	10.48544687	9.57830088	8.727758346	8.547087603	1.23004995012477	0.00595146801799195	0.0470701163606303
g13780_i3	9.482520892	8.609518159	9.485415268	8.264385454	7.635410182	7.648172196	1.37042473887704	0.000969218365211932	0.0124797743716686
g13780_i4	11.46754403	10.42700523	11.41419005	10.14417007	9.57366812	9.821553936	1.31082327124684	0.0009088567293382	0.0118707939843565
g13780_i6	11.23077981	10.2627218	11.15049788	10.09096842	9.26968083	9.358546736	1.32163961286235	0.00157908695970755	0.0180635770302417
g13780_i7	12.14405529	11.27632055	11.96829688	10.98095411	10.04867606	10.06285121	1.40876645205768	0.000750737823976253	0.0102711014349592
g13782_i0	9.443756644	10.20612524	10.048787	8.712071912	8.922877729	8.586875136	1.18959569227965	0.000468680073529058	0.00716315529356458
g13782_i3	9.417322797	9.725546885	9.41740811	7.718209467	8.790843175	7.523864477	1.40514191277226	0.00170898272055819	0.0191554783861851
g13782_i4	11.36269798	11.11950345	11.21388893	8.37465828	9.54027828	8.644571743	2.29440280641507	8.53274452724028e-09	9.16530737513515e-07
g13782_i5	10.25843721	10.37105245	10.24792005	7.60015209	9.226521874	8.128849847	1.81364860545557	0.000144260851663759	0.00289132082061757
g13782_i6	9.762122834	10.43767429	10.23316051	8.548660742	9.323582624	8.989475029	1.18449451636584	0.00118825313424071	0.0145537468888056
g13782_i8	10.40015962	10.32725755	10.29012583	7.905264166	9.428873209	8.619213233	1.55809305693158	0.000494709048141075	0.00747136473402888
g13783_i8	7.883676197	7.777596752	7.445228798	6.136150476	6.359376527	6.780724001	1.27333768364776	0.0018375193323696	0.02018743892021
g13783_i9	9.05192283	9.509952607	8.194201746	6.566183224	7.585043223	7.334288188	1.79908134430007	0.000302225681823338	0.00511360353945447
g13789_i0	7.13009152	8.678607673	9.105222976	10.05722627	9.962523818	11.95946773	-2.460365069	0.000339643063929354	0.00560797441876916
g13789_i1	7.412975186	8.83205692	9.052952631	10.02485981	10.1231247	12.06770965	-2.481169632	0.000201243690448121	0.00374582680246992
g13789_i2	10.24497203	11.011172	10.80696606	11.88195061	11.92281152	13.80511366	-2.116427566	0.000258422474017876	0.00453492956690702
g13789_i4	6.333674866	7.913738434	7.436665237	8.942084106	8.938563752	10.72073149	-2.438190456	0.000150152335014295	0.00298284593546842
g13789_i5	5.976206455	6.457131798	6.785665704	8.418505472	8.182632869	9.861302105	-2.593393101	6.04912044357933e-06	0.000222132064323404
g13789_i6	6.727117693	7.064413458	7.366262833	8.897492759	8.743152184	10.67531588	-2.658092694	8.74560582561916e-06	0.000298778170747283
g1382_i0	3.474409891	4.925005327	0	6.346326068	4.968973871	8.996877944	-3.980815242	0.00233833784883246	0.0241010600797563
g13820_i1	10.8831582	11.64420007	11.25769502	9.560346803	9.347280533	9.135243276	1.9384445090315	4.18564449949177e-09	4.96165631934775e-07
g138206_i0	12.1636689	12.5625416	11.14722122	9.180149163	10.00038294	10.46811327	2.0960499528299	2.43902281261804e-05	0.000690973246895795
g13825_i2	4.225035598	4.730477405	4.627740366	6.214774448	6.603824388	5.782407618	-1.739041289	0.00361048267428016	0.03303844264161
g13825_i5	6.11426061	6.414560579	6.673522154	7.781572341	8.044496642	8.05984064	-1.557490772	4.17499071464991e-05	0.00106889636833106
g13827_i3	7.914244383	7.459407108	7.975166605	6.214774448	7.070435791	6.052479455	1.29057346656867	0.00638332600876044	0.0494662587173518
g13831_i4	12.16922416	13.92345873	9.825919102	6.360229095	7.357248611	9.65217555	4.32853981021029	8.30327763519558e-06	0.000286270650195587
g13831_i5	11.61323442	13.71177576	9.211951056	6.788114225	7.164907713	9.394490775	4.21350649618668	1.40572395222396e-05	0.000439802393401637
g13831_i6	10.34372677	12.41950694	7.681013173	5.30766294	5.415787483	8.106211579	4.29855592610127	2.95467364597966e-05	0.000807086365165534
g13831_i7	11.86185517	13.29159141	9.0303646	6.414538911	6.925034331	9.4691314	3.96704657577131	4.73974270552895e-05	0.00118283862100193
g13843_i3	9.500260491	9.699186846	8.691958185	7.294634647	7.515029527	8.124350523	1.67446299265507	0.000128252798637303	0.00262898356476404
g13843_i8	9.909751896	9.878250088	8.495694908	7.970163408	7.726001489	8.543721909	1.44106137979126	0.0036381957672025	0.0332002774411712
g13843_i9	9.371242919	9.708027149	8.48742657	7.760759067	7.157267083	8.050384877	1.57668435697675	0.000697379614668129	0.00974840703078609
g13850_i0	4.491464918	2.884940178	4.041861273	0	0	0	6.61004626936327	0.00176687946720397	0.0196178181649233
g13850_i1	4.570359502	2.884940178	4.041861273	0	0	0	6.65141564552849	0.00155979095677503	0.0178944438914231
g13850_i2	6.777867895	4.925005327	3.20964529	0	1.331107999	0	6.54492560257426	9.30589025996336e-05	0.00204115595908456
g13850_i3	6.310879731	3.643412225	3.362138032	0	1.331107999	0	5.98681747119145	0.00073477622408565	0.0101061663623402
g13852_i3	7.621863021	6.964664231	8.173735433	9.267580973	9.715689013	9.309845011	-1.779642221	2.81559091312337e-05	0.000776309264243274
g13852_i4	7.762905655	5.200292952	8.072346991	9.45415745	9.242858159	9.723818495	-2.046069381	0.00204970691835207	0.0218724844598542
g13852_i5	6.777867895	4.730477405	6.233832004	7.983698535	7.776748793	8.128849847	-1.844513682	0.00168183755849708	0.0189242899864774
g13857_i13	7.787882112	8.561549073	6.963109467	4.796397288	6.113077906	5.420798724	2.39491307172283	0.000101021973251772	0.00217769047719369
g13857_i2	6.826893339	7.890628057	6.567693719	4.987665154	4.423943623	4.616683081	2.56542558106119	1.54841135109555e-05	0.000477539851099472
g13857_i5	7.9879459	8.918381658	7.528179662	5.444463893	6.159711117	6.014080731	2.37873419711954	6.65282828702771e-06	0.00023957025892657
g138587_i0	13.91272795	16.40391247	13.37187697	13.34477642	12.50115709	13.06885932	2.18502839100375	0.00279532169203046	0.0274989598161112
g138589_i0	6.582348798	7.980928051	5.435880476	3.386071081	3.795522327	4.134273034	3.32129363300522	3.17307526649864e-05	0.00085497029605404
g1386_i0	6.165984064	5.041495367	6.173264662	6.953152102	8.201329643	7.446676831	-1.759972152	0.00229634738596596	0.0238001818160196
g1386_i1	6.215917135	5.041495367	6.173264662	6.971383243	8.197609622	7.446676831	-1.741301881	0.00255060893076948	0.0257140134641132
g13869_i1	8.541943957	8.795197445	9.241751165	7.802089615	8.144496325	7.286760977	1.10619530435453	0.00625538248944202	0.0487824445672081
g13878_i0	10.46483032	10.24764306	9.779267368	9.142430494	8.603942737	8.902807863	1.29322699083325	0.000141983644194842	0.0028558461095496
g13878_i1	8.876743405	8.709751031	8.491566662	7.94270614	7.472562012	7.106883601	1.15649785412301	0.00232219340464429	0.0239824302204387
g13878_i3	8.857209794	8.52199129	8.339090154	7.876530874	7.141863344	6.847761623	1.23739943335513	0.00398731590474447	0.0354093666114811
g13878_i4	8.903653617	8.651367604	8.348251039	7.961068925	7.164907713	7.069924295	1.19923664151004	0.00416210283179978	0.0364655849840856
g13878_i5	8.668375487	8.357559534	8.178879295	7.534228353	6.906923355	6.571891114	1.36088852451723	0.00126184997275528	0.0152449307336815
g13898_i1	7.658437301	7.898372722	6.998451325	5.124291585	5.909830045	5.449858589	2.0569618710119	3.49526308035526e-05	0.000925234075278916
g13898_i2	7.612572716	7.843266137	7.243982799	5.124291585	4.423943623	6.014080731	2.28520286354983	6.60316890883645e-05	0.00154637848192889
g13898_i3	6.42141583	7.540831781	6.453483365	4.987665154	5.673178266	4.510348518	1.79477361592429	0.00437418998803283	0.0378033437830033
g13898_i4	7.336037202	7.208432398	6.812390577	5.057595118	4.262395522	5.055267503	2.34094241738149	4.72345956577855e-06	0.000181107544059784
g13898_i5	4.570359502	3.911773521	1.614854769	0	0	0	6.44984486630188	0.00561802654091956	0.0452200602421886
g139026_i0	11.60973668	12.93548054	9.874283769	7.847213669	6.701620621	8.294201769	4.20450408613561	5.0657905306871e-09	5.81440496986367e-07
g13907_i0	12.39089272	12.86064749	11.47452313	10.45960084	11.15497203	9.844987193	1.76481534125651	0.000364783371131838	0.00592444434114145
g139080_i0	1.81913663	0	0	3.766190474	4.474008682	6.825760056	-5.904608564	0.000345224808625587	0.00567572667133107
g13917_i0	10.36462989	9.651865086	10.71080628	11.65227503	11.51510819	11.00580828	-1.110726436	0.00449338225730227	0.0385395932524194
g13917_i2	8.594797438	8.531982886	9.751915893	10.75952393	10.71613158	10.09309878	-1.478312038	0.00122424919213627	0.01488890183455
g13918_i0	9.23560863	9.670075918	9.194279088	7.905264166	7.976656311	7.895293842	1.46036587535933	1.68777703548595e-06	7.77959318750289e-05
g13918_i1	8.76797365	9.191674049	8.829144541	6.788114225	7.460195235	7.220853209	1.76619667548033	1.0318772183615e-06	5.19931563361877e-05
g13918_i2	9.58582699	10.41895133	9.343747598	7.439183675	8.443583636	8.409633597	1.69681069111397	0.000277618659314417	0.00479195172148602
g13918_i3	8.668375487	9.179012719	8.748407536	6.897034221	7.490915656	7.203894825	1.67183663089793	3.99926102261237e-06	0.000158550316903794
g13918_i4	9.045033007	9.801854811	9.343747598	7.426024463	7.919085981	7.895293842	1.6714340585338	5.39619599662697e-06	0.000202402417378683
g13918_i5	8.650329773	9.172640139	8.792699997	6.725044377	7.403194162	7.012647008	1.82230836629299	1.05239353456705e-06	5.26701278902282e-05
g13918_i6	9.35183259	9.602938334	9.15827218	7.807173664	7.662650227	7.402766321	1.7531149640206	2.93575005842159e-08	2.62112046101265e-06
g13918_i7	8.729815088	9.244278453	8.755310899	6.647799304	7.295940649	7.060534608	1.91189786335184	3.02293023454465e-07	1.86216883506261e-05
g13918_i8	9.192612427	9.418659026	9.142561229	7.663194628	7.538746964	7.357477263	1.7359891134094	4.19982250847794e-09	4.96856536803175e-07
g13918_i9	9.532637699	10.37799328	9.214458044	7.445718542	8.291342962	8.666400592	1.57937606970098	0.00124910356720482	0.0151231751726668
g139233_i0	14.30000733	16.828156	13.70671793	13.72796344	12.91173988	13.43828652	2.21113012546117	0.00282867073920486	0.0277444716792259
g139235_i0	13.71354251	16.13291945	13.20163557	13.16252452	12.26652492	12.93299609	2.11174807760752	0.00331186847666243	0.0310385632633674
g139237_i0	14.92662958	14.5546491	15.74862017	12.48127066	12.10140028	11.62478624	3.05499388059467	9.01403512291501e-13	3.14603042850031e-10
g139238_i0	14.61741064	14.31765616	15.49414391	12.32986977	11.8393271	11.29218186	3.01845144239993	1.41391522109662e-11	3.47677078767754e-09
g139239_i0	10.96756186	10.73770381	11.9764436	8.853937797	8.266700124	7.947167452	2.9309563772224	2.25261863465002e-10	3.87417852867396e-08
g139240_i0	10.87638175	10.6815857	11.9056844	8.868602707	8.223450555	7.796945054	2.89964350032749	1.29344231036141e-09	1.80466287368526e-07
g139243_i0	3.102002789	4.863032003	2.033585626	7.822319189	7.9547849	9.356629909	-4.87471979	2.32932358570565e-09	3.01001213060991e-07
g13937_i2	8.654862407	8.978069961	7.606619295	7.265380321	6.897781888	6.722376925	1.54772642288288	0.00136022402136419	0.0161551263393191
g13948_i11	8.150835631	8.864048553	8.491566662	6.214774448	6.385771414	6.83680278	2.04098728826085	4.47886189750012e-07	2.5726219588276e-05
g13948_i2	8.4870803	9.259392219	8.838926235	7.337433077	7.844923526	7.489290244	1.32738611848982	0.000448558718631305	0.00693759159703523
g13948_i3	10.54515478	10.85676436	10.45820503	7.919419024	8.765939277	7.254183425	2.52187983726833	2.87664119433825e-08	2.57801637878744e-06
g13948_i4	9.148295356	9.638054504	9.393270086	7.651935357	7.766741132	6.942816207	1.91502490622024	3.69534069073815e-07	2.20118757240996e-05
g13948_i5	9.789175813	10.25369348	10.02184565	8.662439579	8.205040096	7.564288693	1.82508504291742	3.84148703547099e-06	0.000153316813561215
g13948_i6	9.208115727	9.683584759	9.404292005	7.707373052	7.8638246	7.041569883	1.87074468723086	5.08744642991364e-07	2.86370485857587e-05
[truncated: 12,764 more rows]
