# Supplementary material for: The molecular mechanism of leaf margin fission in Solanum nigrum revealed by combined PPI network and WGCNA and functional validation of SnNAC90
Source: Front Plant Sci. 2025 Nov 18;16:1706416. doi: 10.3389/fpls.2025.1706416 (PMC12673809; doi:10.3389/fpls.2025.1706416)
Supplement: Supplementary file 1 [file DataSheet1.zip › Supplementary Materials/SnL3vsSnL1Differential Gene Screening Table.csv]

	baseMean	log2FoldChange	lfcSE	stat	pvalue	padj
g37761_i0	1459.62035436102	8.10776860719525	0.395320171967077	20.5093723572256	1.77570883573405e-93	2.06408395065726e-88
g56733_i0	2658.22860390111	7.68590058325025	0.405855453598476	18.9375318604296	5.59595841814499e-80	3.25237103262587e-75
g35793_i4	13053.125541603	7.17643798948604	0.405384064563004	17.7028122632844	3.98881732350946e-70	1.54553375228246e-65
g34863_i0	3537.42562858935	4.81784717404598	0.273694836541223	17.6029889161622	2.33660818130138e-69	6.7901833748618e-65
g6932_i1	2026.36939679105	6.55573773014872	0.372961309585156	17.5775276460731	3.66199820398914e-69	8.51341342463396e-65
g17993_i1	920.000734330712	7.18620379189739	0.417738937688725	17.2026190128633	2.53796251497717e-66	4.91687937901576e-62
g77831_i0	968.201063200456	4.31704925608408	0.257826612581394	16.7440017648342	6.26323172835477e-63	1.0400543658628e-58
g20762_i0	11871.7907733958	3.80436895344412	0.227957777199822	16.6889193260966	1.57801314971998e-62	2.29285310654313e-58
g73224_i0	3680.59490916702	6.42056736257542	0.386085214848184	16.629922917665	4.23138272104795e-62	5.46506586105127e-58
g37761_i1	1589.91042141048	7.52656737757551	0.454935691304115	16.5442446513702	1.76160407521912e-61	2.04768857703471e-57
g8223_i4	2604.46734023148	4.32340914140021	0.263619017560494	16.4002171823894	1.90555603532444e-60	2.01365303223739e-56
g93396_i0	2033.15011583661	-3.98612355211522	0.244964772789318	-16.2722317446986	1.55389463213084e-59	1.50520593365741e-55
g118756_i0	1292.38283336267	-4.96601337639933	0.312674096116367	-15.8823946021775	8.39127762620397e-57	7.503093163615e-53
g23603_i1	842.148401954849	4.23384501154098	0.266713833413689	15.8741110551024	9.57579610713539e-57	7.95064671066727e-53
g17583_i5	3439.66971610797	3.32157006985801	0.211822971401021	15.6808775171492	2.04410616790002e-55	1.58404600637799e-51
g94180_i0	1569.37273585963	-4.32047941293764	0.276788187285246	-15.6093345431868	6.28895094606376e-55	4.56892286231532e-51
g96258_i0	854.242368350014	-6.34809919721304	0.411188782564198	-15.4384055849625	9.030515067857e-54	6.1747474793394e-50
g8223_i5	990.275966380086	3.95096304521588	0.258036715668014	15.3116312730438	6.39399253200118e-53	4.12909828844343e-49
g9735_i2	1251.46244459963	-5.13160496019729	0.335320768849641	-15.3035703031515	7.23749526938188e-53	4.4278234216471e-49
g10779_i10	2041.65191167531	4.33835787886894	0.283790765858155	15.2871706933458	9.31081395583018e-53	5.4114450711285e-49
g123702_i0	2737.25263974516	-10.8782997885714	0.712811109592359	-15.2611254821666	1.38832877532653e-52	7.68473032590267e-49
g52744_i0	2779.96414694229	4.94169014255617	0.324910594611161	15.2093844414959	3.06410690100565e-52	1.54980637336413e-48
g23603_i2	685.679039545048	4.24844202350112	0.27933126415205	15.2093323187359	3.06654736642937e-52	1.54980637336413e-48
g92296_i0	3033.75699919733	3.51772682470691	0.234831637823222	14.9797823551995	9.95424784060079e-51	4.82117403746432e-47
g43274_i4	879.783839842819	-7.05196734610678	0.471110598998853	-14.968814883581	1.17394574775703e-50	5.45837814877107e-47
g43192_i1	1254.53307890646	-7.72851767460711	0.519566247168455	-14.8749417744632	4.79402012611144e-50	2.14329576715075e-46
g39918_i0	807.856520766948	-8.7810620538292	0.590680218356737	-14.8660168072972	5.47768597444905e-50	2.35824525062947e-46
g62412_i0	1103.87386302151	3.59777367667387	0.244112163538105	14.7381991316146	3.66426128486726e-49	1.52119189911775e-45
g63105_i0	6025.2377668013	6.42855334464288	0.443476960911811	14.4958000330512	1.28792976968428e-47	5.16237780786555e-44
g58700_i0	4908.59722826628	4.16080637681836	0.288802098130537	14.4071196288113	4.66774666973684e-47	1.80859624296737e-43
g37448_i0	718.500245140726	6.14110607483104	0.427509034143546	14.3648568436311	8.59841962850896e-47	3.22412999231575e-43
g29220_i1	1901.23178711573	-4.31724721753921	0.301261722726864	-14.33055344191	1.40992512943486e-46	5.12155303267213e-43
g95896_i0	4404.48162097699	3.69940442608976	0.259368551101073	14.26311867952	3.71475249582936e-46	1.30849342459153e-42
g47396_i1	1246.02582310097	5.13947018828853	0.360769489410475	14.2458559804678	4.75683426741714e-46	1.62627769189579e-42
g8223_i11	2886.39019823054	3.35343994926652	0.236633521252772	14.171449300644	1.37630454468755e-45	4.57090400784231e-42
g6641_i27	434.295216184506	6.26200160318534	0.444177906400207	14.0979583021926	3.90916613470898e-45	1.26222630971826e-41
g18503_i9	1161.79678067223	-4.23819037256605	0.301827594305247	-14.0417591119248	8.653758049598e-45	2.71868333968992e-41
g15018_i0	8290.1765176951	4.34195936783671	0.309906323434604	14.010554285295	1.34352274133977e-44	4.10976535403513e-41
g17583_i4	3533.40047404053	3.21864623234684	0.229921337207016	13.9989018481083	1.58297826421589e-44	4.71808701108858e-41
g17993_i0	714.619657175754	6.80118414988309	0.48650713999903	13.9796183667451	2.07598220882174e-44	6.03280429883597e-41
g40567_i0	4708.97701470078	4.78833542232544	0.34273947138797	13.9707732025565	2.35060770846127e-44	6.66425951296433e-41
g38517_i2	1378.73820769924	5.18323741734633	0.373416084553734	13.8805949495742	8.30517096989402e-44	2.29855493700115e-40
g19987_i2	2277.6201288819	-4.42398680349234	0.319147305748541	-13.8618961332484	1.07788789661114e-43	2.91380672330415e-40
g24981_i0	19535.8779160541	3.38370256356359	0.244585083651174	13.8344600294162	1.57917820916833e-43	4.17190170531197e-40
g64362_i0	6473.18171554273	-7.83236056372578	0.56956753990762	-13.7514166713155	4.99419156343751e-43	1.29005517185328e-39
g71269_i0	1111.09330643047	3.58054475179467	0.260578546956414	13.7407503173835	5.78728976786899e-43	1.45768286587625e-39
g18958_i3	675.632945049434	8.52133563789525	0.620279171309949	13.7379038859217	6.01933736769269e-43	1.45768286587625e-39
g27187_i0	1141.75278197497	-5.88250314662106	0.428170538730749	-13.738691980207	5.95417905354405e-43	1.45768286587625e-39
g76441_i0	1825.79091328568	-4.15134624165332	0.302301751540108	-13.7324584475739	6.48935814716057e-43	1.53943467556315e-39
g79206_i0	945.664021386833	-5.17687839582155	0.377404097565959	-13.7170699237488	8.02432144805478e-43	1.86549425024377e-39
g8223_i6	875.179061891412	3.94952956939755	0.288163562580962	13.70586042879	9.36505082839699e-43	2.13449707508405e-39
g18503_i1	2361.13981860101	-3.99643475028093	0.2920967146757	-13.6818887357838	1.3026457369047e-42	2.91191423957313e-39
g14206_i0	1366.53993552641	3.81360192077973	0.27899696128224	13.6689729639091	1.55575465140474e-42	3.41209284300542e-39
g14340_i7	5631.35020873649	3.30024331961292	0.241615438293122	13.6590746970777	1.78234111235331e-42	3.83665427592498e-39
g135135_i0	1508.16248753316	4.24004379054072	0.310522167338951	13.6545607254908	1.89629369596989e-42	4.00773053126437e-39
g17352_i1	358.051349115317	-7.20698978542954	0.529672841750186	-13.6064929468833	3.66408976433131e-42	7.605603467962e-39
g72059_i0	6902.70065748996	-4.11808065974658	0.303723565848682	-13.5586471475784	7.04229608148126e-42	1.43613420440593e-38
g18503_i7	1091.35414200589	-3.64626254260325	0.26931024857231	-13.5392639601839	9.17031498879907e-42	1.83785761085863e-38
g8207_i1	485.843136961965	4.3452233663268	0.322272240116286	13.4830830131658	1.96712055126245e-41	3.87556089624996e-38
g22359_i1	771.574593259627	-4.74792072442698	0.352801666523835	-13.4577616120932	2.77186505384982e-41	5.37002656432506e-38
g38880_i0	2157.57106379968	3.08639103487138	0.230824075215022	13.3711833654972	8.91117583984012e-41	1.69809029446396e-37
g75603_i0	1679.95266123156	-4.14102821906501	0.310900619296182	-13.3194595380334	1.78394226084057e-40	3.34460400645336e-37
g4395_i3	534.853921021709	4.61290363278295	0.346980929690727	13.2944010406985	2.49462837491787e-40	4.60278733810244e-37
g18760_i5	641.809883611981	4.53707387666083	0.342318535840495	13.2539532675931	4.28047564902897e-40	7.77441389754888e-37
g18181_i1	308.969120888165	5.95824725286511	0.450260116656262	13.2329003446107	5.66580530133024e-40	1.01322032034866e-36
g14340_i8	1441.56581914887	3.68221905049417	0.278596520934285	13.2170317064466	6.99711411330958e-40	1.23234021898652e-36
g66507_i0	2062.62897579693	-3.89052643896651	0.294834322639706	-13.1956361258551	9.29667685814745e-40	1.61290405670307e-36
g31118_i7	1108.63377972307	3.6184269094174	0.274338317447009	13.1896518980303	1.00648920246137e-39	1.7205044837369e-36
g7124_i0	2578.66268537215	-3.08374894502792	0.234303393940056	-13.161349877061	1.4644585099918e-39	2.46708198842677e-36
g25155_i1	1024.20422077863	3.809837653088	0.289787134819072	13.1470213661026	1.77011139897872e-39	2.93939641453267e-36
g63168_i0	15085.6421606674	2.77588625800152	0.211225303233885	13.1418263603004	1.89594731728842e-39	3.1040129036846e-36
g12901_i5	1254.61786099441	-4.89095103513218	0.372389286745782	-13.1339735304229	2.10324060460707e-39	3.39556510943786e-36
g67856_i0	2302.5813467614	-7.27046043249161	0.55518466958136	-13.0955713131883	3.49038032973006e-39	5.55783300723045e-36
g90266_i0	1218.62101903883	4.95607856845667	0.379379675212611	13.0636375437856	5.31272842436554e-39	8.34529124389527e-36
g22382_i0	454.637099568439	-6.2101143479012	0.479096037780012	-12.9621492523232	2.00548583441624e-38	3.10823564523391e-35
g135136_i0	943.356228012204	4.34488103177252	0.335432131811787	12.9530853478594	2.25697259939042e-38	3.4465855791774e-35
g55338_i0	2897.34015567006	2.86610865596751	0.221283503684446	12.9522020767288	2.28309609081779e-38	3.4465855791774e-35
g25886_i3	1018.19877618573	-4.15446154228321	0.322817303140781	-12.8693892857145	6.69292488206475e-38	9.97417420886162e-35
g7731_i8	880.035482722215	-4.97509915234991	0.387886008044883	-12.8261887491807	1.16978526530546e-37	1.7212131549254e-34
g46051_i0	694.224391335011	-5.55917488514109	0.434347445200834	-12.7989123605197	1.66263552296949e-37	2.41580941487466e-34
g27335_i1	5362.29210886953	-6.737577255562	0.528117845312489	-12.757715565501	2.8236072151273e-37	4.05205065044935e-34
g13075_i12	3166.88208531367	-8.09422559461446	0.636810869783324	-12.7105644370809	5.16602073906323e-37	7.3231493988867e-34
g22520_i2	2270.20325274169	4.25024077146158	0.334461085166082	12.7077288209809	5.3567711989332e-37	7.5020612549879e-34
g23262_i0	3131.90537892232	2.88530171974152	0.227327045641634	12.6922940981251	6.52462363328209e-37	8.92261471920835e-34
g4232_i3	905.294503163621	4.2797338064024	0.337169832926968	12.6931100841676	6.45698628541492e-37	8.92261471920835e-34
g80374_i0	666.657535362599	4.51764224840388	0.356309690069174	12.678976672026	7.7334913809174e-37	1.04528027688121e-33
g14659_i3	601.397662663728	3.92803057124886	0.310635261569576	12.6451535199234	1.18991893187205e-36	1.58984111081388e-33
g12901_i4	1410.78276169587	-4.21997858527876	0.334113174967382	-12.6303866517408	1.43571034745027e-36	1.89644284985931e-33
g16101_i0	307.315074968822	-5.46354022064468	0.432768101440813	-12.6246370803554	1.54451864398725e-36	2.01724547389976e-33
g86709_i0	1561.0075239594	2.95165285197379	0.233880540440764	12.6203439003997	1.63107434943974e-36	2.10662313754306e-33
g36522_i1	744.60775972611	10.3592534903835	0.821025793767172	12.6174519351596	1.69208028060455e-36	2.16140012986234e-33
g17583_i1	2158.58085729974	3.61050883758516	0.286341742703322	12.6090901155337	1.88152658232881e-36	2.37726793402066e-33
g11464_i1	1104.98303004106	4.14958376540724	0.329222050919693	12.6042096931698	2.00168963396533e-36	2.50189680701215e-33
g59644_i0	370.942755861948	-4.63087404928761	0.367948257648996	-12.5856664708146	2.53196745703667e-36	3.13102018304195e-33
g39023_i0	4898.31187549267	3.54791846090424	0.282735079065629	12.548561263177	4.04798136351308e-36	4.95302477573433e-33
g14837_i0	1660.9282586548	-4.36597764693702	0.348714562235454	-12.5202045447964	5.78857812156938e-36	7.00900334220026e-33
g36627_i1	351.661070005351	-5.47595094632978	0.437865481339038	-12.5060119596177	6.92127646745453e-36	8.29411522244242e-33
g7731_i7	633.814672459552	-4.54579296415493	0.36362157242791	-12.5014391577556	7.33119442244831e-36	8.69569428229991e-33
g72362_i0	2799.91677177247	6.19461710476894	0.495893499824992	12.4918296105013	8.27289803471912e-36	9.71355219753283e-33
g110652_i0	30286.6557207041	3.96014535694244	0.317406880132614	12.4765580232157	1.00226385370799e-35	1.16503150355017e-32
g12864_i2	7986.56353968458	2.80522412450242	0.225375906579699	12.4468678443693	1.45441615696966e-35	1.67387459491241e-32
g6641_i23	2293.7277305115	4.03464802880418	0.324669274113208	12.4269475139719	1.86625454185322e-35	2.12679831318645e-32
g13551_i4	7120.83607588465	2.54539722089948	0.205115442533505	12.4095835470003	2.31855592041064e-35	2.61659165231585e-32
g57018_i0	48760.9533589687	3.47478423900459	0.280157802389186	12.4029536545891	2.51865351614653e-35	2.81507966073916e-32
g39093_i0	12017.6614243269	5.22777201194111	0.421814412723042	12.3935357689487	2.83272665069828e-35	3.13596329406827e-32
g80175_i0	2866.07576941758	6.02729305084666	0.486560735578108	12.3875450896903	3.05245097921539e-35	3.34732926249054e-32
g26181_i0	2040.93036834104	4.02926622827286	0.325476295104586	12.3795996478887	3.37019742358316e-35	3.66123129455427e-32
g12006_i2	979.191416984123	-4.65116354411634	0.37627621303093	-12.3610352795116	4.24652147938932e-35	4.52858400701115e-32
g42459_i0	539.422312595891	4.4688847426738	0.361526952309243	12.3611385378847	4.24106975896538e-35	4.52858400701115e-32
g66854_i0	2880.75867700503	-4.27601132108973	0.346115914761498	-12.3542753705395	4.61899375394649e-35	4.88101667235218e-32
g69082_i1	6209.25803137855	2.64799450206817	0.214407248514041	12.3503030817299	4.85282611418665e-35	5.08191448209961e-32
g43195_i1	423.146074986363	-4.63394499011885	0.376068034476828	-12.3220921888919	6.88836747971791e-35	7.14914139145009e-32
g23556_i4	1569.04745192885	5.20584528297148	0.422974134474499	12.3077154338035	8.23204930963299e-35	8.46808328983839e-32
g35793_i3	21869.6744862103	7.06383753905875	0.574127439131394	12.3036055370315	8.66194847969925e-35	8.83214816912492e-32
g78252_i0	5327.36582862045	2.72969919121254	0.221920612011931	12.3003409483468	9.01926235818232e-35	9.11651353491403e-32
g146576_i0	4371.50029404536	4.68110200686488	0.381238576291832	12.2786682617385	1.17923383827644e-34	1.18167363242459e-31
g7124_i2	2476.84021508267	-3.07407696003854	0.250589619076757	-12.2673755256275	1.35576955703061e-34	1.34696284879691e-31
g63596_i0	1136.83343010573	6.91962957165595	0.564311948601806	12.2620646059342	1.44763852367965e-34	1.42604662705528e-31
g39093_i2	7370.05102001138	4.33399327452157	0.353553968028923	12.2583641153393	1.51528020093022e-34	1.48013588702629e-31
g17993_i9	1038.90152744888	5.92564649100031	0.484098113330366	12.2405899296625	1.88656391908988e-34	1.8274515829584e-31
g66408_i0	11250.9692376866	2.92482523215034	0.239738790615562	12.2000499987526	3.10633160323648e-34	2.96502393495246e-31
g71135_i0	292.270797119456	-5.52873246659639	0.453178399644184	-12.1999028879958	3.1119487273245e-34	2.96502393495246e-31
g123143_i0	73207.1569513379	3.78242713171807	0.310103970932803	12.1972869948759	3.21353315526264e-34	3.03691946315227e-31
g21826_i0	726.120469728514	3.8479538515923	0.315900456168883	12.1809062837667	3.92891555014611e-34	3.68304148023374e-31
g26213_i0	337.586507120573	4.50189732372828	0.369700596837979	12.1771437812994	4.11439565481181e-34	3.8260588073226e-31
g18790_i2	4266.99076538618	-3.75051546713142	0.308239957964323	-12.1675187470844	4.6294194179539e-34	4.27082312018224e-31
g37495_i0	3257.57521674739	3.17319262880091	0.261018897717247	12.1569459397469	5.26919892003683e-34	4.82276915326836e-31
g12006_i0	2055.34419561636	-5.23768903698137	0.431268672980999	-12.144840015338	6.11019919482653e-34	5.54882464380184e-31
g26271_i0	1972.59245339832	-3.65602824107	0.301208006058836	-12.1378853401256	6.65230822730625e-34	5.99429696389208e-31
g12577_i2	968.166575650454	-4.90824033228996	0.405302068081619	-12.1100796635993	9.34034026965072e-34	8.35170117649385e-31
g25092_i0	1960.80157991691	4.87517244735878	0.403663473392659	12.0773187783986	1.39184606201807e-33	1.23502432251131e-30
g6641_i3	717.260512892512	4.37630086660522	0.362419209971913	12.07524531314	1.42737934771972e-33	1.25695890438591e-30
g6641_i24	906.079022683057	6.02983405506173	0.499539647729486	12.0707817336794	1.5069591347581e-33	1.31705962273896e-30
g25996_i2	1211.52560742452	-3.63422808312551	0.301315484501814	-12.0612058458736	1.69286013407552e-33	1.4684929998876e-30
g37059_i0	3028.80679775118	3.19645982630911	0.265266691674698	12.0499856432371	1.93983715667565e-33	1.67027163771835e-30
g49309_i0	299.58180853878	4.84503578474294	0.40251205364861	12.0369955155992	2.27076033947744e-33	1.94083221956513e-30
g19633_i2	8849.22045367734	3.18859354339149	0.26534696527504	12.0166949717568	2.90354263914016e-33	2.46356055747191e-30
g22580_i1	304.464683705264	-6.50086785237271	0.54109116930485	-12.0143669332554	2.98647979193245e-33	2.51556819575528e-30
g107573_i0	5553.34693553643	2.95526181686324	0.246358870812405	11.9957597106929	3.73970002625016e-33	3.12735777734761e-30
g64275_i0	3884.99139394789	2.71721949482948	0.226577304597895	11.9924610262785	3.89168223202516e-33	3.23120816179004e-30
g8688_i2	7483.45926140094	3.60071398807279	0.300862602364587	11.967967968679	5.22936843827745e-33	4.31107650542816e-30
g38058_i0	2566.50541584959	3.87157465830013	0.32352397908782	11.9668862543546	5.29797683547341e-33	4.3368790658833e-30
g41431_i0	8255.12885951622	-5.85293692998986	0.490013291455596	-11.9444452467883	6.94119419498968e-33	5.64226862395525e-30
g22875_i2	7212.54142517361	3.07400133727381	0.257606374106709	11.932939733861	7.97080315189219e-33	6.43420943316631e-30
g9366_i8	4044.5744569435	3.27926186199877	0.274928111260692	11.9277066537926	8.48797346771737e-33	6.80442783370667e-30
g23532_i3	1749.15005424327	3.36406126133346	0.282080782269552	11.9258789424329	8.67634339216943e-33	6.90779558839571e-30
g23262_i1	2620.36659893296	2.85188409241795	0.239303318860594	11.91744479766	9.60080582867033e-33	7.59182088111999e-30
g28658_i1	1892.59849757549	5.77253458656421	0.484576239722684	11.9125415432415	1.01825471890268e-32	7.96987908444321e-30
g36835_i0	3413.99892014466	2.81066502469738	0.235947098241549	11.9122678161525	1.02160356467828e-32	7.96987908444321e-30
g4232_i0	1016.71429017277	4.08720839920672	0.343582950852249	11.8958417146965	1.24392509496651e-32	9.63959020259381e-30
g34613_i4	2067.16102806958	3.15233893311811	0.265573279247971	11.8699401613169	1.69588887764355e-32	1.30549750422044e-29
g25712_i2	5618.91871809683	3.48197932657981	0.293490894011428	11.8640114484923	1.82039889191173e-32	1.3921260999725e-29
g4288_i16	1016.09576715397	-4.80060785954275	0.404997923735331	-11.8534135070776	2.06600128440852e-32	1.56962084509573e-29
g143103_i0	13402.3577966111	4.16343956666188	0.351450962841331	11.8464309586813	2.2455237446236e-32	1.69493298750031e-29
g28807_i2	489.339579559564	5.26043530308665	0.444595965613423	11.8319456539122	2.66882867518085e-32	2.00144932389046e-29
g61214_i0	3688.65205613894	3.96825908311771	0.335734072832505	11.8196495507248	3.08970714181071e-32	2.30222793694921e-29
g48172_i0	361.814333518544	-8.35283308207683	0.706969774917759	-11.8149790534518	3.2663031225545e-32	2.41831257939958e-29
g10748_i7	471.629413848738	3.5241703185737	0.298589432118555	11.8027295660431	3.77852664597402e-32	2.77984770460772e-29
g11451_i5	863.635784077398	-4.46130571742889	0.3781052988	-11.7991092206003	3.94464945250713e-32	2.8838116500593e-29
g85901_i0	4519.02172260198	2.76104375202259	0.234045439822397	11.7970414382685	4.0427646427738e-32	2.93706851297517e-29
g25264_i0	1142.19151293903	3.10759494351755	0.263458644567264	11.7953804424289	4.12332998463904e-32	2.9769930274189e-29
g16080_i2	502.861160885833	5.14741258649501	0.436958822207207	11.7800861886571	4.94424911232329e-32	3.5476513383732e-29
g89819_i0	568.671917897166	4.63697758441631	0.393792177489534	11.7751896799411	5.23991024651352e-32	3.73673108622535e-29
g17253_i2	1786.13390285481	5.18325927614275	0.440457547417712	11.7678975114193	5.71306289680356e-32	4.04930750685638e-29
g21931_i10	732.50556042247	-4.16928070011879	0.354925515707493	-11.7469173547806	7.32422267308573e-32	5.15980390011809e-29
g13453_i4	895.057138522891	-3.16601362510808	0.26971596695397	-11.7383248046579	8.10764612309684e-32	5.677305935836e-29
g7604_i11	7164.62573588873	5.29218170048323	0.451291430897929	11.7267498076652	9.29600184815596e-32	6.47046260377035e-29
g153186_i0	6184.81781005673	4.4205646435283	0.377187978585384	11.7197919724465	1.00919507817377e-31	6.98266880279277e-29
g59668_i0	4989.1117465699	2.86457263377399	0.244530424738693	11.7145857691741	1.07314458285061e-31	7.38120274026951e-29
g90261_i0	3037.02684485376	2.93387060216145	0.250586349409887	11.7080224404502	1.15952550853262e-31	7.92842618304894e-29
g11362_i12	263.175098049143	5.11082783535905	0.436772237498399	11.7013569008671	1.25431599476569e-31	8.52641469190433e-29
g110650_i0	32255.0290193215	4.04547806243634	0.346616661843902	11.6713317845586	1.78605125413184e-31	1.20703835918771e-28
g34432_i0	662.708445113419	8.3861548940516	0.718592670563822	11.6702483027995	1.80894497622481e-31	1.2154437227536e-28
g64209_i0	21106.7647375241	-5.59149431554757	0.479580219455571	-11.6591429102208	2.06106607076916e-31	1.37688689693223e-28
g77461_i0	2104.55728580086	4.88691567360548	0.419210305069415	11.6574321158357	2.10289076475512e-31	1.39680012854363e-28
g4589_i8	1168.56041177096	3.28723254856659	0.282234745466498	11.6471575572073	2.37240537686447e-31	1.56686591481095e-28
g41430_i0	6449.48813848516	-5.84998454410569	0.502299096824933	-11.6464166093147	2.39311710159898e-31	1.57161543440602e-28
g22524_i3	328.489917582417	-5.88484960204453	0.505493163172614	-11.6417986053651	2.52631123288382e-31	1.64976639163155e-28
g837_i15	3224.69518260046	3.70098574384782	0.31836149214936	11.6251049046833	3.07215755464184e-31	1.99501449246686e-28
g8863_i5	1051.17385465087	-4.21213107409545	0.362467229772759	-11.6207224491333	3.23389945535253e-31	2.08405190528907e-28
g27803_i0	3687.92211193598	3.45194216348111	0.29705813234478	11.6204264001587	3.24512555796044e-31	2.08405190528907e-28
g23099_i6	941.719885012034	-3.15334072744465	0.271434984507517	-11.6172966177001	3.36619851791565e-31	2.14992810836547e-28
g5144_i2	1513.18476350441	2.78022286671468	0.239411529045709	11.612735935469	3.55069552696634e-31	2.24311330464439e-28
g45809_i0	2553.56853029802	2.6855218747016	0.231251008231947	11.61301693443	3.53904334895116e-31	2.24311330464439e-28
g18169_i5	4769.3912850171	2.79674384109759	0.240863464052184	11.6113244991431	3.60980212810732e-31	2.26812648308754e-28
g13553_i3	1019.80808144503	3.82619349222321	0.330080784391325	11.5916880750232	4.54093695257779e-31	2.83784145896582e-28
g32975_i1	2001.22543511743	-6.14465940205272	0.530145853446778	-11.5905073332232	4.60397409837141e-31	2.86184999569355e-28
g56666_i0	5693.20655264236	3.92245984363877	0.338438333871354	11.5898804924674	4.63779193911175e-31	2.86753688831037e-28
g20659_i1	1514.16052115225	3.18319175399334	0.275057324213266	11.5728303658086	5.65846686500384e-31	3.48010681686797e-28
g61015_i0	3438.83430014496	3.57900629474006	0.310550068055563	11.5247319607726	9.90198769096087e-31	6.05793183788048e-28
g9618_i13	275.030452850171	4.89060741931355	0.424569621235532	11.5189763343912	1.05861155035736e-30	6.44256579128477e-28
g86292_i0	6953.17033137914	3.11113525676903	0.270166724256296	11.5156123143338	1.10074853876067e-30	6.66411511174691e-28
g21931_i7	1469.84887135688	-4.44820676137676	0.386329224981968	-11.5140312296704	1.12112389270428e-30	6.7523026574065e-28
g66331_i0	1063.15384297964	3.43635723981673	0.298599537253253	11.5082470369076	1.19890600557437e-30	7.14670944040845e-28
g139239_i0	3879.55894272071	4.36051049304087	0.378891191143386	11.5086087905134	1.19388809470576e-30	7.14670944040845e-28
g15018_i8	3429.18012203665	4.1132282178849	0.357503495423574	11.5054209833991	1.23883376933659e-30	7.34704272182067e-28
g4395_i1	829.083124715544	4.35705390355281	0.379025495463658	11.4954111417304	1.39117048967175e-30	8.20861206697684e-28
g25996_i4	569.687825805152	-3.94614890493516	0.343306700472711	-11.4945292343598	1.40545145599521e-30	8.25099380024663e-28
g139237_i0	50719.2618562921	4.36040132174882	0.380509550099388	11.459374201278	2.11034080609482e-30	1.23269354422342e-27
g9366_i3	3064.42970192226	3.39053179132006	0.296039119522438	11.45298566213	2.27183339102112e-30	1.31382046453878e-27
g52646_i0	5142.98042904667	-5.44064353282457	0.475024208282894	-11.4534026644479	2.26092785436031e-30	1.31382046453878e-27
g122410_i0	879.113993675605	3.45027698597029	0.301599723915142	11.4399209030478	2.6412621998786e-30	1.51241536016694e-27
g26181_i1	1893.14275699316	3.86028744445755	0.337432320425904	11.4401828478823	2.63329966820379e-30	1.51241536016694e-27
g12901_i2	562.836255099009	-5.32198085073126	0.465252764699347	-11.4389021506845	2.67245782042261e-30	1.52277694630355e-27
g43428_i0	9705.48744280283	2.93827129927986	0.256907986981503	11.4370570327633	2.72989170612967e-30	1.54791518010006e-27
g18503_i0	1540.35022101326	-4.49661900837985	0.393279380571298	-11.4336505561208	2.83916417655067e-30	1.60206040719539e-27
g97596_i0	977.657795939079	8.16602606624187	0.714274340847648	11.432618532189	2.87311816400492e-30	1.61338770716875e-27
g34457_i0	1695.38090521147	8.58266632202972	0.750989365005709	11.428479179548	3.01340228991322e-30	1.67597072813164e-27
g60742_i0	1209.48075286455	2.7120365744653	0.237302220972601	11.4286185917258	3.00856876353266e-30	1.67597072813164e-27
g51767_i1	248.133183705586	-6.7970829424477	0.594791961262491	-11.4276644358481	3.04180460636307e-30	1.68371127354116e-27
g34402_i0	1889.10043522798	3.75973887224965	0.329111053255463	11.4239216065808	3.17573306754585e-30	1.74951285199777e-27
g85222_i0	2087.30033769508	2.87481056693288	0.252199703496652	11.3989450704134	4.23216171883238e-30	2.32050225564658e-27
g36585_i1	1988.09952466785	-14.2389032762313	1.24935449517119	-11.3970080799848	4.32736191752798e-30	2.36156126428851e-27
g27803_i8	364.078269178394	3.52231900810685	0.309132270966895	11.3942132184707	4.46848252543265e-30	2.42717948016958e-27
g5913_i7	1486.74762314294	4.23569688220707	0.372253335453957	11.3785330547588	5.34919294213866e-30	2.89204738415906e-27
g25996_i1	1188.00598930655	-3.71554786693435	0.326587545322286	-11.3768816972727	5.45142661809271e-30	2.93367513929211e-27
g7712_i0	239.524507929774	5.73999894479538	0.504706004875219	11.3729555213327	5.70234384784995e-30	3.05456428052571e-27
g110651_i0	28902.8489781525	4.07352316122346	0.358404179510554	11.3657244923493	6.19483481093662e-30	3.30315412120767e-27
g60743_i0	2207.64500728496	2.56270653797175	0.225566832535271	11.3611851049556	6.52533625566394e-30	3.46349354501542e-27
g96956_i0	4457.61308031876	-3.00124512205235	0.264400112727369	-11.3511491772586	7.31943176893251e-30	3.8673215855487e-27
g12006_i5	1356.49501748311	-4.87143893605139	0.429262994813674	-11.3483784880313	7.55507734978887e-30	3.97376557076678e-27
g9455_i1	784.747720999457	3.40244428835174	0.299985533521913	11.3420278918324	8.12397869009252e-30	4.25374451773133e-27
g20501_i0	3506.43361802091	4.01796802083257	0.354397527516205	11.337460644809	8.55921229777626e-30	4.46153738786328e-27
g14866_i3	1613.5168844662	-3.99966049641307	0.352930402358321	-11.3327173564161	9.03572304018051e-30	4.6875234330811e-27
g13545_i9	304.542929040637	4.98444433473575	0.439841961871124	11.3323529058745	9.07340650759848e-30	4.6875234330811e-27
g17583_i3	553.983402044948	3.75273248760994	0.331382023449993	11.3244902319701	9.92545933649416e-30	5.10502386404461e-27
g12006_i1	961.017943464986	-4.67012122134319	0.412702007361186	-11.3159643957244	1.09392729931809e-29	5.60167882258741e-27
g41943_i1	863.971596862069	5.25731195592361	0.464626921012778	11.3151255731456	1.1044406386035e-29	5.6307096417224e-27
g50557_i0	2811.01961026292	2.68635259806462	0.237734711700683	11.299791178357	1.31530388635588e-29	6.67645955240207e-27
g40685_i0	4833.30842389739	3.15589472748358	0.279324952561053	11.2982914650054	1.33795694338861e-29	6.76191804780399e-27
g28283_i2	1512.6382780823	5.04387052832291	0.446491281572173	11.2966831302116	1.36268107431188e-29	6.85705835835555e-27
g81378_i0	951.748521537203	3.04350520346427	0.269656996793653	11.2865797648604	1.52870178131579e-29	7.65932306293739e-27
g22175_i10	1302.41600130223	3.16064753641167	0.280166647511087	11.281312620506	1.62305919788851e-29	8.09718459925151e-27
g11451_i0	2400.02932626	-4.22696233039492	0.374942667403699	-11.2736231372776	1.77127952959031e-29	8.79886891109305e-27
g36923_i1	707.697111127335	-4.16845060156246	0.369811924454655	-11.2718123075925	1.80809419471032e-29	8.94352634864372e-27
g2214_i18	1266.76512863867	2.90787323932967	0.258019321310959	11.2699825135389	1.84606559028712e-29	9.09265526334641e-27
g53716_i0	852.934927207532	8.10529255246342	0.7192514852073	11.2690661321712	1.8653784051972e-29	9.1490120599208e-27
g19987_i3	410.000229120356	-4.5750447664057	0.406080021543523	-11.2663625977358	1.9235316202786e-29	9.39459308996573e-27
g11724_i7	848.191836931075	-3.94390996784718	0.350127141437825	-11.2642223383517	1.97084155022644e-29	9.57485927983219e-27
g11724_i3	907.64664548667	-4.01103618074031	0.356094951398764	-11.2639512719422	1.97691519886418e-29	9.57485927983219e-27
g19987_i4	945.516762596782	-4.27596002059318	0.379664375348084	-11.2624736431299	2.01035172875138e-29	9.69640186514772e-27
g9955_i2	1189.44518415341	-4.36441714469795	0.38763774948883	-11.259009604852	2.09095371745097e-29	1.00434900874587e-26
g78094_i0	360.737880665842	-4.32427429639599	0.384818925108485	-11.2371664028138	2.67841966276337e-29	1.28123251687084e-26
g21910_i3	18394.7323333167	2.49601697875588	0.222167076889529	11.2348643809047	2.74915681201147e-29	1.30968027798448e-26
g28283_i3	1117.59012249259	5.52686284523552	0.492002419820454	11.2334058179072	2.79493205640286e-29	1.32605266218885e-26
g21693_i2	350.035998936327	-7.68391468189149	0.684340076661231	-11.2282108617398	2.9641990398007e-29	1.4006442942538e-26
g1513_i17	1223.64379058529	4.59833512333521	0.409607185571478	11.2262071694853	3.03216980767327e-29	1.42696120827506e-26
g82587_i0	4246.3548374959	2.88621069697154	0.257245062947352	11.2196932524308	3.26400633590824e-29	1.52987135679828e-26
g22580_i5	656.741383722893	-7.59092611708733	0.67693087266706	-11.2137389851635	3.49126949141495e-29	1.62981994249829e-26
g42615_i0	6212.91481515869	-5.80706710667143	0.518267629379786	-11.2047652168066	3.86376832495001e-29	1.79649772036876e-26
g72779_i0	2194.05411738167	-5.72844478208293	0.511418627395247	-11.201087475556	4.02758794183105e-29	1.86520646357945e-26
g5144_i3	1564.09088502715	2.84744110844812	0.254257932144449	11.1990256682747	4.12242381039992e-29	1.90154977667019e-26
g19382_i11	1441.5348858208	3.38204354605652	0.302092587397149	11.195387398269	4.29520675715048e-29	1.97341831403625e-26
g34240_i0	3555.01531302759	3.14329193676266	0.280953208831691	11.1879552820687	4.6708046892187e-29	2.13753676013694e-26
g16101_i9	300.656592918927	-5.84261651374694	0.522390125205643	-11.1843931036157	4.86220511797307e-29	2.21640283495368e-26
g38485_i1	603.465041885816	-5.55255683034546	0.496522357222558	-11.182893880963	4.9450685474798e-29	2.24537018734005e-26
g7124_i1	968.660327046142	-3.0426784186031	0.272137900857463	-11.180649255455	5.07175730826304e-29	2.29393412261672e-26
g15474_i2	1178.70062794011	4.37604917225344	0.391408117483119	11.1802718870341	5.09337029696328e-29	2.29478047798067e-26
g26480_i2	2568.21062667811	4.35629730268793	0.390044460030184	11.168719848888	5.80108987607734e-29	2.60354705480784e-26
g60497_i0	1104.17170376163	3.37633494688432	0.30241479572996	11.1645825355027	6.07760396562817e-29	2.71715648063315e-26
g32790_i0	2545.9885362359	3.02056049707514	0.271070023900522	11.1431004196305	7.73778016543928e-29	3.44612860701403e-26
g53764_i0	2196.94110959301	4.12888114176438	0.370765317550724	11.1361040159845	8.37013763442807e-29	3.71352976574778e-26
g15474_i7	1158.39259220214	4.44888052101114	0.399643096648958	11.1321340423878	8.75148598435203e-29	3.86795715141095e-26
g79222_i0	202.832085128352	5.87562989916849	0.527827355693696	11.1317267583573	8.79157071584804e-29	3.87095522731127e-26
g7440_i9	498.936700929866	-4.69578932788332	0.421864867062474	-11.1310272423987	8.86084233019662e-29	3.88673325457379e-26
g11557_i4	5213.94765825776	2.86860861764825	0.25777312987001	11.1284237387149	9.12345347649518e-29	3.98688057183383e-26
g17827_i1	1261.96025949896	-3.46446843774343	0.311359118760324	-11.1269213875515	9.2784915747898e-29	4.03944517098714e-26
g103510_i0	3462.07911537833	3.58235849493025	0.321977782473096	11.1261046256494	9.36387280230725e-29	4.06140512888132e-26
g9955_i3	303.569874619429	-4.44296770878259	0.399651042530982	-11.1171177751605	1.03563795235257e-28	4.47518793983132e-26
g61460_i1	601.612491149616	-8.69792649375425	0.783377535782621	-11.1031094159022	1.21154123377924e-28	5.21590937090737e-26
g33199_i0	482.228803867671	4.75985045286972	0.428727756476432	11.1022680033346	1.22300364847161e-28	5.24582819551068e-26
g13322_i15	547.523326032635	3.38271379237165	0.304773834038716	11.0990951800079	1.26720248425546e-28	5.41542708712703e-26
g46731_i0	2611.67990313975	2.62550547609848	0.236568490832158	11.0982889854137	1.27868334600139e-28	5.4444744373334e-26
g9955_i5	299.722865767267	-4.42369681973503	0.399048013942015	-11.0856254515223	1.47317233690562e-28	6.24969169496019e-26
g23262_i2	2611.19738249919	2.75545743668536	0.248768796621512	11.0763788469727	1.63346113473984e-28	6.90449172007851e-26
g1266_i8	532.199769325368	5.4815937712586	0.495125488543544	11.071120146497	1.7322170568427e-28	7.29539531476069e-26
g7600_i16	1306.47722251537	3.61418682744236	0.326607465691969	11.0658426615728	1.83727810670642e-28	7.70993527521857e-26
g71428_i0	1006.76625579922	-7.37624961309043	0.666650625926802	-11.0646406471691	1.86207729559079e-28	7.78589441868607e-26
g55125_i0	928.039737030082	2.86997049678267	0.259401530339879	11.0638148241543	1.87930729837082e-28	7.82977348969978e-26
g8255_i15	1367.50679568269	3.32752920956689	0.300968397597419	11.0560751099784	2.04867421569815e-28	8.50492467259834e-26
g65976_i0	1697.36953689233	3.94208620778441	0.356732465901125	11.0505395067603	2.17901406670015e-28	9.01382900758809e-26
g87015_i0	3034.65956127085	3.49728905553958	0.317094906391276	11.0291555778702	2.76448469007555e-28	1.13951666799426e-25
g2214_i20	2281.82714363902	2.9155880876027	0.264440167753958	11.0255114129085	2.87877516365995e-28	1.18236738547614e-25
g4722_i8	1227.3573941779	3.32350500248915	0.301446256494765	11.0251991221754	2.88878473395754e-28	1.18236738547614e-25
g135769_i0	2364.25543972085	2.74233908502127	0.248794307155514	11.0225154119267	2.97623875279213e-28	1.2138876934195e-25
g66056_i0	748.831967018187	-4.75919623104517	0.432410528961139	-11.0061987678216	3.56739490159513e-28	1.44990903273223e-25
g34655_i1	290.007071554346	4.32256865472164	0.393010514463617	10.9986081685909	3.88075372870519e-28	1.57177286907558e-25
g28716_i1	2867.29035167034	2.48290043877942	0.225887859867365	10.9917391764095	4.18777661679615e-28	1.69023317339022e-25
g77993_i0	1711.28146792445	4.15363332779271	0.378516733463823	10.9734470383453	5.12794032386401e-28	2.06253212195831e-25
g19075_i6	1516.48140715195	2.70040816968949	0.246145569797653	10.9707770564768	5.28165175241699e-28	2.11703172310673e-25
g1513_i14	397.683110819671	5.58469564247724	0.509107108162653	10.9695888211661	5.35151995805759e-28	2.13766556675125e-25
g114899_i0	1066.76306017163	-3.07604086784062	0.280480781226629	-10.9670290220533	5.50516611978909e-28	2.19150859508316e-25
g3745_i13	827.610815910274	3.0710380794194	0.280184581248654	10.9607675973217	5.89968249754618e-28	2.34054298127907e-25
g14848_i3	385.974072403213	8.42216242061868	0.768579417062848	10.9580899951813	6.0768346059036e-28	2.40262331493277e-25
g66057_i0	1395.52332322299	-4.32914730947212	0.395133010504031	-10.9561772729387	6.20660259387921e-28	2.44561181529668e-25
g21826_i2	929.731525273717	3.65614446993394	0.333746005186389	10.9548711089203	6.29679445345497e-28	2.47276820023515e-25
g82139_i0	327.644194323945	-6.60295090567685	0.602889187155234	-10.952180013102	6.48673564826406e-28	2.5387816557381e-25
g8616_i5	274.569826550668	-5.9052708557798	0.539231190908571	-10.9512783298566	6.55164017482285e-28	2.55557937557519e-25
g47012_i0	2381.02520111735	3.08013403873985	0.281375059555216	10.9467201663459	6.88973340968327e-28	2.67847027271433e-25
g3159_i3	1003.96161061497	-3.26342850201871	0.298288350420651	-10.9405161060315	7.37787071172666e-28	2.85867897177036e-25
g9955_i4	297.32781307936	-4.47936944857621	0.409506634316145	-10.9384539179848	7.54760151854237e-28	2.91472824091483e-25
g78807_i0	2151.99184323604	4.54877330887814	0.415953617875051	10.9357705123857	7.77427300437209e-28	2.99232282790798e-25
g10748_i8	960.499357057332	3.23845284180746	0.296179938590449	10.9340722306163	7.92120499281141e-28	3.03881474707722e-25
g79084_i0	1377.81516530548	3.35139269314182	0.306548685996655	10.9326604426495	8.04544414223718e-28	3.07632377333437e-25
g112656_i0	2142.99651587414	-4.27090655077543	0.391171979491824	-10.9182323241144	9.43134735463115e-28	3.59442562787647e-25
g125258_i0	2127.54315044349	4.55128534452275	0.417241224178237	10.9080433111244	1.05502721638352e-27	4.0077243017131e-25
g91449_i0	2262.90651378546	2.99705783590107	0.274867154635567	10.9036594054852	1.10713131941722e-27	4.19195259182598e-25
g53820_i0	1873.80542783368	4.83485339295743	0.443745476536593	10.8955553320637	1.21025973141236e-27	4.56755166166796e-25
g34837_i1	1407.22130903358	4.45053954023549	0.408671583783909	10.8902593594292	1.28274440065664e-27	4.82544366124038e-25
g100760_i0	248.649085300821	6.06114300006292	0.556630087283775	10.8889963703541	1.30065688015817e-27	4.8770437338576e-25
g80909_i0	1642.08920982533	2.88756603826194	0.265400371513686	10.8800376645781	1.43503658169371e-27	5.36362225903783e-25
g59129_i0	6680.9215618935	3.07813722311548	0.283053642395153	10.8747486768543	1.52074308186141e-27	5.64764140049746e-25
g20762_i3	1789.30172046999	3.17824379979404	0.292257577862428	10.8748037366207	1.51982522022521e-27	5.64764140049746e-25
g74002_i0	1885.62108013518	3.34807027032499	0.307936970965754	10.8725829828901	1.55728520402704e-27	5.76493095911157e-25
g4722_i12	894.650852540721	3.03278115865084	0.278975847097564	10.871124472615	1.58238426320431e-27	5.83924910332916e-25
g77459_i0	2754.35873017222	3.73759658603948	0.343832823444042	10.8703891286509	1.59519028070927e-27	5.85599459004309e-25
g18431_i3	378.702594901321	9.02897755704898	0.830610870496792	10.8702858074187	1.59699783641058e-27	5.85599459004309e-25
g4150_i1	619.228517931932	3.13141524075159	0.288486586923503	10.8546302763876	1.89572406990058e-27	6.9295272290957e-25
g13673_i3	361.388279575636	7.45990012841227	0.687294434554225	10.8540092184083	1.90865404942583e-27	6.95491995941249e-25
g17826_i4	7740.41802952803	5.55188446750306	0.511574031334531	10.8525533499423	1.93930800659854e-27	7.0445363339692e-25
g102542_i0	5568.65332467579	-2.41692551628493	0.222713661800115	-10.8521654969425	1.94755645809053e-27	7.05245989683623e-25
g4589_i7	1384.69316749767	3.33741005629939	0.307687524219584	10.8467513096749	2.06639878862703e-27	7.45957127919273e-25
g11922_i0	515.400181095446	3.22997939079344	0.297869477097967	10.843606475769	2.13870157612104e-27	7.69667712719226e-25
g55965_i3	389.710369539014	-3.82173667779158	0.352714667938284	-10.8352076768757	2.34432867892874e-27	8.41064091477397e-25
g15895_i0	709.747794290784	3.53426828695162	0.32627453202175	10.832191728394	2.42285548195249e-27	8.665622191451e-25
g142_i19	1174.54815687107	-4.06864296141019	0.375777371228769	-10.8272697424701	2.55664953822863e-27	9.08822453589285e-25
g139240_i0	3669.78764328908	4.31971411821038	0.398958541470646	10.8274762141625	2.5508925664693e-27	9.08822453589285e-25
g12901_i1	475.087139487933	-4.99691225269772	0.461866388287075	-10.8189562596875	2.79947227517959e-27	9.9210566239901e-25
g7600_i7	1907.93043021299	3.81579918596048	0.352715854167329	10.8183375963312	2.81843079314315e-27	9.92770895136242e-25
g6177_i5	1085.03981421381	-5.20296794751149	0.480929449784197	-10.8185679829883	2.81135591818125e-27	9.92770895136242e-25
g134516_i0	16761.8572052261	4.33803594574696	0.401091429122224	10.8155787702585	2.90453480716278e-27	1.02000944406224e-24
g37033_i3	689.868201320339	4.85367533015871	0.448865738714007	10.8132007224798	2.98084454657106e-27	1.04365472919705e-24
g54336_i2	668.382162790305	-4.42033694137654	0.408916604525313	-10.8098739265133	3.09094570980285e-27	1.07895354146391e-24
g16651_i0	3140.92618588245	3.2965629818287	0.3050054242324	10.808211001903	3.14748285583544e-27	1.09539942264165e-24
g11141_i7	1530.9255347796	5.92653878213383	0.548467679423336	10.805629947721	3.23727263375062e-27	1.12328528640947e-24
g11557_i7	2569.31895077194	2.61943471898556	0.242471385908295	10.8030673770977	3.32893150087863e-27	1.15165177875635e-24
g59789_i0	3885.70259815911	4.92403256615951	0.455921102110818	10.8001856973987	3.4350813333251e-27	1.18484823200507e-24
g38449_i6	1690.40557719638	4.538631552253	0.420349900835786	10.797270424541	3.54588353567943e-27	1.2194482313236e-24
g11362_i9	869.473147725425	5.33668017896095	0.494895715932481	10.7834438794961	4.12159811928433e-27	1.4132583049723e-24
g2976_i3	600.519980673034	3.14321449076245	0.291580301395259	10.7799274358441	4.28223443105699e-27	1.46402038313548e-24
g149451_i0	76904.4652762469	4.26924427581515	0.396136288015031	10.7772107857313	4.41057213260005e-27	1.50347479382237e-24
g79277_i0	1588.74733162146	2.87062248280061	0.26637844541569	10.7764818520543	4.44565201754286e-27	1.51100172666428e-24
g30697_i3	1056.22837233494	2.72261563529087	0.252683930573773	10.7747874156801	4.52826932656531e-27	1.53459482950423e-24
g12964_i5	272.751642243334	5.62146384424225	0.521891505485054	10.7713265787255	4.70177243238351e-27	1.58876170796587e-24
g5988_i7	888.103009974697	2.77309453802528	0.25755615663983	10.7669510766276	4.93059424872353e-27	1.66125297238152e-24
g28257_i1	1360.2831135333	4.30583935872914	0.400077006109029	10.7625264461105	5.17321180038354e-27	1.7379599412618e-24
g139238_i0	46759.8034749568	4.47749349101068	0.416042162034165	10.7621147556747	5.19637931416992e-27	1.7407121944643e-24
g10779_i9	1937.2426255536	4.1307254734239	0.384121016490378	10.7537085868546	5.69257878267114e-27	1.90145217729222e-24
g12998_i2	846.105265530009	4.24297065144674	0.394713935744575	10.7494827702066	5.95948547710771e-27	1.98490140933811e-24
g23262_i3	3135.37203459173	2.73861181500757	0.254781489800824	10.7488649083122	5.99953627311213e-27	1.99253170396158e-24
g4288_i13	818.718359756443	-4.25675869414021	0.396079362901322	-10.7472367733553	6.10635737924851e-27	2.02223071727592e-24
g84440_i0	971.593023881277	3.9340058814416	0.366566556742648	10.7320370859787	7.19913798230866e-27	2.37735170188511e-24
g38485_i0	4041.07966028095	-3.85519356909783	0.359456699444937	-10.7250569402404	7.76392408190543e-27	2.55659641722574e-24
g25468_i0	2466.0679768554	5.72637797577029	0.534469584377835	10.714132558986	8.73724497197523e-27	2.86897558062825e-24
g60689_i0	869.134199108549	2.75347157034204	0.257251215059658	10.703434655123	9.80741500669565e-27	3.20321688697189e-24
g21895_i2	868.624780436121	3.12477179399995	0.291941769389772	10.7034077396032	9.81026507021673e-27	3.20321688697189e-24
g17993_i10	234.914249891213	5.49622122502218	0.513847155695045	10.6962180564916	1.06017411393511e-26	3.45195067237583e-24
g18358_i3	1514.46086073823	-4.34961103672735	0.407538620660767	-10.6728805963839	1.36333094834018e-26	4.42663657639841e-24
g37448_i1	592.218314455134	5.25665151909605	0.492963580221127	10.6633668895745	1.51028911172229e-26	4.8901394525515e-24
g25886_i0	472.063196495922	-4.52394154562653	0.425019536260985	-10.6440790591061	1.85812543820882e-26	5.99968058159426e-24
g68272_i0	2257.72163848571	3.24731648321274	0.305279182432525	10.637202502108	2.00045456172793e-26	6.44135286025637e-24
g51641_i0	2416.18728321387	3.39589543398233	0.319320503936475	10.634755338661	2.05367033393657e-26	6.59443755847477e-24
g17827_i2	777.105890543522	-4.15691022676678	0.390918248381874	-10.6337072878369	2.07688816268724e-26	6.65061928459406e-24
g4537_i9	2557.52287057635	2.34125085855681	0.220180805768638	10.6333104304149	2.0857476444473e-26	6.66064027996029e-24
g28794_i2	434.95847464806	5.49868303286016	0.517248242795495	10.630646134518	2.14620346879151e-26	6.83492304691302e-24
g81777_i0	17839.1755488734	3.73883543022539	0.351771647498138	10.6285866323129	2.19412346781084e-26	6.96844021580142e-24
g76440_i0	377.458685949298	-4.71689739123253	0.44380820827557	-10.6282337804435	2.20243931458855e-26	6.97579144217365e-24
g14863_i4	2257.20995336184	2.99417615696365	0.281993956325215	10.6178735033263	2.46103502608872e-26	7.77366063675417e-24
g134930_i0	93572.4434713038	4.30061402726685	0.405121068555591	10.6156266880915	2.52097040887669e-26	7.94139838286793e-24
g13911_i1	625.464864240491	-4.75503457973792	0.447950212852741	-10.6150961497614	2.535332759994e-26	7.96505621680277e-24
g41939_i2	1871.41660229112	3.49964264356495	0.32972378721274	10.6138615995786	2.56906836963532e-26	8.0492859106849e-24
g17993_i3	403.329242838273	6.30851543049474	0.595777994466282	10.5887016457298	3.36222821231497e-26	1.0506059338696e-23
g23478_i4	1181.22361259084	2.62010814874668	0.247612132437646	10.5815014916786	3.63092289626252e-26	1.13152406826154e-23
g17993_i2	520.61498834916	7.08195400938874	0.669468311897376	10.5784753117252	3.75010912148362e-26	1.1655419365809e-23
g54902_i0	1335.13105224558	2.9229062788585	0.276447112688741	10.5731119794674	3.97094808696744e-26	1.23088801501092e-23
g26113_i0	2462.54004688959	3.23407175766934	0.305952501057493	10.5705027626547	4.08299829355877e-26	1.26225457883849e-23
g9054_i12	276.824631747457	-4.35451010572891	0.412312483361716	-10.5611891015891	4.5091319461711e-26	1.39029574913244e-23
g23703_i0	2205.82515625557	3.38649204829942	0.32077024336625	10.5573759359991	4.69606004801317e-26	1.44399518475348e-23
g22870_i0	1569.14176537126	4.65891583694065	0.441304952526652	10.5571347211638	4.70813984017179e-26	1.44399518475348e-23
g9455_i2	665.706936763992	3.36401614323573	0.318723341093609	10.55465888282	4.83392176915147e-26	1.47867122748991e-23
g13539_i13	4379.53913437112	2.88999011009628	0.273846539198718	10.5533198212125	4.90333328352351e-26	1.49596708891541e-23
g11557_i1	4538.13675022858	2.45913977008263	0.233057910457693	10.5516254104108	4.99258228061722e-26	1.5192088070653e-23
g10748_i3	475.808974188185	3.41208776116481	0.323563302286743	10.5453484281138	5.33746460988168e-26	1.61991354112963e-23
g27803_i1	2643.33086983044	3.58950444445859	0.340931077670572	10.5285340045385	6.3820640905251e-26	1.93190398406937e-23
g8294_i2	797.707256059588	-5.20215837680936	0.494458313502315	-10.5209240794472	6.91916100126446e-26	2.08904746697917e-23
g22580_i3	320.686575772683	-6.36368250658978	0.605372418080703	-10.512012633092	7.60529085076827e-26	2.29025649868732e-23
g3965_i5	463.351014711398	4.58765681361975	0.436444381787431	10.511435145141	7.65201145751024e-26	2.29837160677258e-23
g11141_i6	212.6247112891	7.34356042193974	0.699274001192468	10.5016923400796	8.48451867914388e-26	2.54185683315383e-23
g64590_i0	255.705568748666	4.84972590494942	0.461993539774673	10.4973890052981	8.88024324910465e-26	2.65357191587641e-23
g18340_i3	1651.7031676658	-6.51259607889079	0.620585277111358	-10.494280671957	9.17740517941396e-26	2.72138157667112e-23
g20115_i8	220.597778704495	-5.2659254993586	0.501771390799965	-10.4946706725611	9.139586431801e-26	2.72138157667112e-23
g88425_i1	1715.26323762198	-5.22209978638769	0.497608618722712	-10.4943917567024	9.16661741103475e-26	2.72138157667112e-23
g3297_i0	1235.11519979174	-4.2555165529309	0.405561223871472	-10.4929078581722	9.31176639671751e-26	2.7541977759655e-23
g1513_i12	409.104152726609	5.65672012488452	0.539352118732952	10.4879909217253	9.80919516882202e-26	2.89396153914688e-23
g40656_i0	2240.31364018553	2.55503216113411	0.243664161675695	10.4858759021556	1.00311822636825e-25	2.94450663214762e-23
g55646_i0	2412.79482131731	3.75559413323504	0.358149809521594	10.4860983683103	1.00076004009762e-25	2.94450663214762e-23
g30459_i2	884.841425993521	4.44320263545841	0.423744006087248	10.4855822657786	1.00623926569078e-25	2.94622801621904e-23
g3230_i2	1848.94676966159	2.8585121096651	0.272630515351886	10.4849308815471	1.01319717885594e-25	2.95914673543254e-23
g25886_i1	398.171607799473	-4.41319796552277	0.420983602447203	-10.4830638054988	1.03340612205289e-25	3.0106047024418e-23
g28556_i1	5390.64468197157	-2.90994139181795	0.277650925357483	-10.4805751613157	1.06096520807203e-25	3.08316489465732e-23
g22875_i1	2595.80061117793	3.09534041973478	0.295357598575545	10.4799755776152	1.06771311245917e-25	3.0950367130238e-23
g12964_i6	230.223979927933	5.36912650164343	0.51248044967981	10.476744049452	1.10482087796466e-25	3.19463628991571e-23
g86931_i0	574.651377817923	-4.80016641770676	0.458385201796359	-10.471905285981	1.16278722448797e-25	3.35390538398218e-23
g139630_i0	3995.42485522593	4.34143697636068	0.41461731396937	10.470949548145	1.17458808434816e-25	3.37955739912452e-23
g11117_i3	965.30343243142	3.47346248593918	0.332048492549083	10.4607084925276	1.30873376432363e-25	3.75622747567849e-23
g102414_i0	4220.50214940939	-2.70443308308403	0.258549028291933	-10.4600396332969	1.31800524937691e-25	3.77352044796976e-23
g28561_i0	770.578745344315	2.90393194323438	0.2776643319151	10.4584262703295	1.34063785420916e-25	3.82888806322538e-23
g38442_i0	1595.44722888419	4.13384948696193	0.395402279086044	10.4547942832225	1.39300745002522e-25	3.96870553899341e-23
g28389_i1	525.911135395329	-4.37999232828554	0.418963384161459	-10.454355902848	1.39946402082449e-25	3.97735202397651e-23
g71910_i0	1482.61694758286	3.12130124918064	0.298611111587475	10.4527297480231	1.42367454266943e-25	4.03629094731451e-23
g18503_i5	1355.03634865863	-3.668072725699	0.351042572388068	-10.4490822886406	1.47949880176026e-25	4.18435378872537e-23
g24514_i0	3141.80929622368	4.00894308301262	0.383697969082716	10.4481738399517	1.49373671861996e-25	4.21436786826176e-23
g32975_i0	1834.88641090239	-6.16743352369632	0.590587743784864	-10.4428742191151	1.57954466653212e-25	4.44567244643327e-23
g24751_i7	6294.69812929994	4.49689207726936	0.430788934327596	10.438736278796	1.64992430979268e-25	4.63254110556282e-23
g57444_i0	838.059013499622	-6.112453073296	0.585761926477938	-10.4350467263192	1.7152934471485e-25	4.80447494690462e-23
g68724_i0	839.907657102187	-4.57107337850338	0.438118593512586	-10.4334156235076	1.74500435310002e-25	4.87594485587371e-23
g54045_i0	1094.63038305844	4.99373876374153	0.478762702572232	10.4305091789979	1.799215398078e-25	5.01536685545772e-23
g81105_i0	3905.25543752873	2.53418385779285	0.242989585828476	10.4291871157874	1.82442364468818e-25	5.07346900618551e-23
g20115_i3	445.464823145094	-4.98442903964692	0.478519845568029	-10.4163475889493	2.08819007820422e-25	5.79310774917562e-23
g55647_i0	2525.23012243486	4.22011509638867	0.40526296907993	10.4132758686776	2.1566990219802e-25	5.96892129321378e-23
g12491_i2	1568.66924063153	4.19224254209898	0.402637190840702	10.4119605378371	2.18671179373755e-25	6.03760995021503e-23
g96011_i0	1238.7650659991	-4.21984384533833	0.405570824311952	-10.4047026866325	2.35991610258992e-25	6.50039449680218e-23
g7124_i4	1841.96540841617	-2.82882296674226	0.272146436806571	-10.3944883494942	2.62692997155086e-25	7.20571073480955e-23
g14310_i0	434.860070365271	7.08597138095693	0.681708117527365	10.394435974532	2.62837349583555e-25	7.20571073480955e-23
g46921_i0	673.858428209198	13.0629870068601	1.25681463615677	10.3937260364867	2.64801806010672e-25	7.24248516016012e-23
g9372_i4	2422.31769367789	2.40325607040085	0.231239947392999	10.3929104702504	2.67076507996976e-25	7.28755241539166e-23
g22175_i11	488.336238800353	3.15502115317813	0.303759881678702	10.3865630172825	2.85454782480278e-25	7.77078780222658e-23
g7600_i22	170.240906860969	5.42475661270281	0.522341180528317	10.3854660802658	2.88755463771872e-25	7.84227455814074e-23
g99898_i0	8334.23555104018	-4.73774236435544	0.45669267557364	-10.3740274757078	3.25509760371676e-25	8.81987285445307e-23
g41354_i0	366.867526340293	4.55019755018502	0.438697931033355	10.3720515377563	3.32312579571791e-25	8.98325912777324e-23
g35793_i2	1952.57456532555	6.77976766465215	0.653879989257439	10.3685198752624	3.44824253870556e-25	9.29985412294976e-23
g10018_i0	1176.92384163446	4.71741708623413	0.455155290363235	10.364412292054	3.59964416953372e-25	9.68570921913424e-23
g39397_i0	290.120472188247	4.88957890867511	0.472061500233414	10.3579277408927	3.85217235079379e-25	1.03412589851333e-22
g54336_i1	783.768431276455	-4.44222576871014	0.42902462363975	-10.3542443112549	4.0033539005683e-25	1.07223469447479e-22
g12319_i9	2209.02640595887	2.99198232259379	0.289011137248409	10.3524810534278	4.07779092429754e-25	1.08966072882838e-22
g50661_i1	731.631715253268	13.1820724923042	1.27427167090635	10.3447897283381	4.41885259719166e-25	1.17809042637055e-22
g11362_i2	363.688104536392	5.17953331591218	0.500912773402789	10.3401901307621	4.63616788243296e-25	1.23319943856752e-22
g5155_i16	3257.28444432923	2.27754612154537	0.220402563230632	10.333573657953	4.96746904388742e-25	1.31830730972939e-22
g27803_i4	261.495415194787	3.69292673742388	0.357448417556175	10.3313556755179	5.08369574169406e-25	1.34607925515835e-22
g5651_i4	617.112033253111	-8.35086281478491	0.808492696563723	-10.3289279547953	5.21400360299996e-25	1.37744495184708e-22
g412_i30	3801.59893085541	4.45013607458886	0.430944117290907	10.3264806178682	5.34871368021888e-25	1.40982874872708e-22
g6906_i8	4579.33764593617	3.21868595349089	0.311706875119388	10.3260024414222	5.37543413673051e-25	1.41366620826596e-22
g1964_i4	541.606377628116	-3.21486709527742	0.311353001269274	-10.3254732800762	5.40515781951749e-25	1.41827436781199e-22
g15993_i1	592.743857614239	3.32183613944567	0.321744477462505	10.3244542552647	5.46285730419448e-25	1.43018588522425e-22
g8616_i6	1087.35385346333	-5.94844708370608	0.576338981462706	-10.3210910159319	5.65765720388699e-25	1.47785634467376e-22
g7600_i6	923.484287719532	3.72947783684291	0.361359004826795	10.320699877482	5.68075417629027e-25	1.48056247859189e-22
g53820_i2	1351.3221446251	4.70759015749254	0.456169553397349	10.3198254298922	5.7327293302134e-25	1.49076612381209e-22
g51767_i2	313.931276915825	-5.60140716812786	0.542829121379753	-10.3189142724884	5.78738773212573e-25	1.50162042406762e-22
g61786_i1	1665.95475331531	3.09214653820403	0.299723257524536	10.3166719985048	5.92410581181247e-25	1.5336705112808e-22
g50391_i0	704.396366764349	-3.65953177642023	0.354790163429709	-10.3146370830691	6.05094805318236e-25	1.56302711489315e-22
g39430_i0	1383.95910456873	2.94874908731654	0.285922059605736	10.3131220143791	6.14713091168388e-25	1.58435143497591e-22
g30264_i0	872.489926771856	3.24968936597877	0.315218442256808	10.309324996065	6.3948883651862e-25	1.64456155656912e-22
g9056_i0	855.263761405247	4.1679398986128	0.404828414002585	10.2955715420365	7.37801144865525e-25	1.89320099512513e-22
g59099_i2	407.873545621111	-8.29941460662996	0.806243815214268	-10.2939265393612	7.50519876276788e-25	1.9215953836655e-22
g21398_i0	4353.08238883502	4.60924261373021	0.447931343732405	10.2900649356741	7.81236699780757e-25	1.99584514247286e-22
g13074_i1	3400.96574140812	3.03340995046585	0.294981951428602	10.283374748099	8.37429335269147e-25	2.13471021780012e-22
g51277_i0	1176.37110489864	4.79749960774044	0.466592620470331	10.281987749623	8.49570897768156e-25	2.16092168832758e-22
g20762_i2	10534.9170728859	3.34051957325926	0.324911476983466	10.2813221751143	8.5545899998166e-25	2.17114747069581e-22
g11451_i7	298.590516918893	-4.14184753531779	0.403097881564067	-10.2750416827966	9.13049598984403e-25	2.31226329816878e-22
g4510_i6	2625.41589728694	-3.63812095075569	0.35423510105795	-10.2703570027086	9.58493026293018e-25	2.42207020383262e-22
g5582_i1	237.890282760818	6.21236841384731	0.604950489896151	10.2692179237904	9.6987703045307e-25	2.44552073795802e-22
g14395_i6	2205.32878590061	-7.57649792328862	0.737989662948575	-10.2664011485166	9.98606453112302e-25	2.51251112791719e-22
g67140_i0	990.842394660228	2.78031452203328	0.270898660817341	10.2633010943822	1.0312004449506e-24	2.58891446481766e-22
g59099_i1	300.516227047825	-7.85621649207548	0.765607016457321	-10.2614217518909	1.05147075422562e-24	2.63411552739626e-22
g34149_i3	833.495549715818	-2.80339176919107	0.273259803574234	-10.2590711569091	1.07738038417136e-24	2.69321926572213e-22
g57582_i1	263.105730582851	4.41862986708718	0.430737065968795	10.2582995896789	1.08602216954552e-24	2.70899607270324e-22
g3213_i3	292.095190588226	4.0896537500218	0.398758198070118	10.255974096118	1.11248599052892e-24	2.7690657717148e-22
g16101_i7	834.810283153963	-12.9870463040547	1.26667600011242	-10.2528557444067	1.14897769517481e-24	2.85378562579316e-22
g36972_i4	204.620435654391	4.59859869064316	0.448869033627536	10.2448561743713	1.24810370101326e-24	3.09338111312967e-22
g38236_i0	545.356909314578	3.79610193189143	0.370607132217894	10.2429273532155	1.27324512321959e-24	3.14897900261797e-22
g23478_i3	1008.09385592102	2.52044031785829	0.246111064817161	10.2410686806412	1.29794669085376e-24	3.20325527271424e-22
g62926_i2	323.714530405002	-6.7068026187008	0.654911503898889	-10.2407769275286	1.30186693513666e-24	3.20612314703994e-22
g40692_i0	282.888365281395	4.64831798238414	0.453973710668558	10.2391787743362	1.32355012816799e-24	3.25263143548092e-22
g3245_i1	804.552865099549	-4.11324279477071	0.401767457789222	-10.2378694815264	1.34158049328917e-24	3.28998558101124e-22
g48613_i0	787.986592690757	3.0286356504212	0.295833117591464	10.2376491012195	1.34463920212553e-24	3.29054443905414e-22
g10819_i8	891.907401360263	-4.01922720919046	0.392613757925298	-10.2371023125358	1.35225807635931e-24	3.30223694949592e-22
g7102_i18	562.839425312068	3.61172047151097	0.353043489563692	10.2302423873458	1.45155612415251e-24	3.53729316292427e-22
g19645_i0	732.995995207167	-4.95621755774803	0.484482908297047	-10.229912083316	1.45651544836445e-24	3.54195304849128e-22
g2003_i5	5526.66968092855	3.56636564620327	0.348651020282819	10.2290411865432	1.4696720836706e-24	3.56233399246768e-22
g30892_i4	344.866459182896	-8.20088681042933	0.801732845531161	-10.2289520207896	1.4710257367382e-24	3.56233399246768e-22
g4494_i2	716.504094546125	-4.47567398470205	0.437607169608867	-10.2276066196594	1.49160125581054e-24	3.60465135084028e-22
g7604_i0	4101.51560101796	4.60975526073028	0.450742754166257	10.2270202196749	1.50065817771345e-24	3.61901465928241e-22
g11141_i5	2659.70982787883	4.87777902841588	0.47713691872398	10.2230174128228	1.56395346910988e-24	3.76384992234643e-22
g27420_i5	1338.19448073936	2.68800762423104	0.263127249853813	10.2156185865372	1.68799023041668e-24	4.05396661949658e-22
g20059_i10	920.420515444448	3.73937158440324	0.366172204090873	10.2120574490008	1.75111681404892e-24	4.19690347350612e-22
g85448_i0	306.518125817607	-6.86839023152205	0.672688487593925	-10.2103579267261	1.78206236631721e-24	4.26228249919163e-22
g23244_i0	1564.93405925085	3.56325974394421	0.349046790029402	10.2085446585659	1.81567654638953e-24	4.33376266431866e-22
g48134_i0	1060.58281237654	-13.3323751952351	1.30639776339648	-10.205448576835	1.87452934973028e-24	4.46506745107885e-22
g34835_i0	891.062679257198	3.419820959109	0.335347672345235	10.1978371735598	2.02736888040179e-24	4.81925068830069e-22
g52122_i0	12330.1029273425	4.01031595790342	0.393416005465127	10.1935760167208	2.11825915110343e-24	5.02502946376046e-22
g35355_i1	217.593861774894	4.22973713551726	0.415063734296354	10.1905726422662	2.18473485001164e-24	5.17022468112428e-22
g135138_i0	262.284573183153	4.20545216639157	0.412687180689028	10.1904114379567	2.18836075629142e-24	5.17022468112428e-22
g7604_i6	542.753009365652	4.96969828579663	0.488009343188167	10.1836129884923	2.34682586650494e-24	5.53336792540638e-22
g66648_i1	4864.04001747131	-4.15733605341259	0.408350697279802	-10.1807982234544	2.41571566220235e-24	5.68426697519031e-22
g13539_i10	6581.45421222689	3.19007975778422	0.313521163934781	10.1750061072363	2.56383906918121e-24	6.02061926063887e-22
g19987_i0	1018.289582673	-3.61702743108317	0.355571418949852	-10.1724357985963	2.63241942028628e-24	6.16920228657413e-22
g19291_i2	7250.92406283306	-6.45870948735999	0.635170043741329	-10.1684730742596	2.7417283328752e-24	6.41244469644694e-22
g49721_i0	1473.97281650004	4.65189810363117	0.457663716609875	10.1644459344296	2.85741981636227e-24	6.66960802116366e-22
g9687_i0	2905.0327790683	3.72330819426437	0.366460050995153	10.1602021397787	2.98457020400786e-24	6.95243367763274e-22
g59099_i0	414.566279669266	-8.32322761955112	0.819457200780589	-10.1570010143576	3.08417436640675e-24	7.1700885670224e-22
g25996_i0	1209.35634069872	-3.53447507141492	0.348047532815037	-10.155150484268	3.1432489204487e-24	7.29283941143627e-22
g34785_i0	1229.19975694264	2.97378066098431	0.293151993604976	10.1441597732796	3.51792622231981e-24	8.14589131638355e-22
g31953_i3	375.028423792293	-8.0238877425512	0.791340157242291	-10.1396190615592	3.68533886367834e-24	8.51657633228569e-22
g27803_i3	785.42586437737	3.16477569319719	0.312284511144803	10.1342704497109	3.89268400205576e-24	8.97788865870954e-22
g23202_i0	604.552440247552	12.9066633282864	1.27453874804383	10.126536637741	4.21308330287684e-24	9.65934522931763e-22
g29284_i0	2600.70110045705	3.2845766046253	0.324345215716616	10.1267922123293	4.20208936536247e-24	9.65934522931763e-22
g109202_i0	4022.87979691587	3.18756778302544	0.314772725886241	10.1265691747938	4.21168208993283e-24	9.65934522931763e-22
g12955_i5	737.260072921886	-3.31439732896033	0.327364649419722	-10.1244814760401	4.30253121310717e-24	9.84500449235388e-22
g101311_i0	1443.23625693163	3.22951461452939	0.319195783200397	10.1176606474837	4.61309482160184e-24	1.05348947360117e-21
g15230_i6	468.969786696738	5.11033307656312	0.505349427127432	10.112474264811	4.86400777504526e-24	1.10861228190443e-21
g53603_i0	2741.84419521606	-6.69729488341145	0.662311010733076	-10.1120089729424	4.88716822584876e-24	1.11171122225569e-21
g20003_i0	7455.57713346939	2.67500463170862	0.264548644307361	10.1115794364106	4.90864586069951e-24	1.11441600556193e-21
g31756_i2	570.684380383922	-4.63511812293098	0.45843095521949	-10.1108314570768	4.94626961130731e-24	1.12021249735802e-21
g37726_i0	3985.96653185789	3.68109852149572	0.364079876946116	10.1106893145883	4.95345168308692e-24	1.12021249735802e-21
g60433_i0	1035.00644063524	-2.65392796318071	0.262498769929922	-10.1102491409358	4.97575804060538e-24	1.12307206726208e-21
g19291_i1	2579.7616741071	-7.19272443248951	0.711498297699435	-10.109264429369	5.02602044320965e-24	1.13221824867963e-21
g140515_i0	164646.891508897	4.65424818573752	0.460416999274904	10.108767037419	5.05159953885222e-24	1.13577936246844e-21
g87955_i0	255.503100202206	8.48726086614051	0.839677468152823	10.1077630257381	5.10362575821687e-24	1.14526150219137e-21
g6000_i7	3704.74984216119	2.55584846622348	0.25287309795266	10.1072375310637	5.13106724216641e-24	1.14920087905477e-21
g36111_i0	631.319302004666	-12.5839322646796	1.24509930464826	-10.1067699722429	5.15560613359889e-24	1.15247626340295e-21
g15043_i1	310.589168388199	3.5709681987248	0.353350478316575	10.1060233899711	5.19503021497738e-24	1.15906010017077e-21
g37964_i2	332.157028224114	6.8474082839906	0.677622742333836	10.1050449700184	5.2471491375308e-24	1.16844562403559e-21
g45242_i0	2702.22763699179	3.35176352749878	0.331793193915646	10.1019658900867	5.41456997881694e-24	1.20112521820168e-21
g1843_i12	1064.4240313171	3.28286248020391	0.324967516139795	10.1021250345271	5.40578848382595e-24	1.20112521820168e-21
g27424_i0	515.01343499358	-3.91286433939383	0.387439847502183	-10.0992821585595	5.56480284665836e-24	1.23210034837251e-21
g63935_i0	4316.31235361841	3.83830530227529	0.38006440363287	10.0990918001965	5.57561440033787e-24	1.23214718231041e-21
g14340_i3	2405.36004717659	3.16057808816691	0.313028060141559	10.0967884052874	5.70809816707709e-24	1.25903098850292e-21
g103266_i0	3012.13349578789	3.33655931638605	0.330588705252069	10.0927807374483	5.946078996293e-24	1.30903830024451e-21
g10779_i13	2291.78130843308	3.89507948544031	0.385936350800214	10.0925436988874	5.96045849287059e-24	1.30972343140128e-21
g69269_i1	649.083522967451	5.69890793559568	0.565293060953382	10.0813336112499	6.68130532454788e-24	1.46534892627443e-21
g29580_i0	8699.07753458656	4.49281142539854	0.445727559128468	10.079725458716	6.79156187137146e-24	1.48672533319815e-21
g22175_i3	2874.58464674453	3.20756232271122	0.318250450002095	10.0787361736334	6.86028153087219e-24	1.4989457239635e-21
g77378_i3	2918.90727287471	-3.27729255571962	0.325257106904449	-10.0760059846514	7.05352463565582e-24	1.53827711753965e-21
g9687_i1	2857.6430335968	3.70721477468348	0.368082117360264	10.0717057412898	7.3688843517071e-24	1.60404329034163e-21
g8688_i0	2893.23172275307	3.28103100091005	0.326180629837466	10.0589388233905	8.3897773338096e-24	1.82285554632155e-21
g18503_i3	411.076270800382	-4.10978144751695	0.408914766819639	-10.0504598537271	9.14397180233806e-24	1.98301358638764e-21
g34845_i0	693.458317254629	13.1046597716813	1.3042500437775	10.0476590621583	9.40755989892566e-24	2.0363775840803e-21
g13954_i2	415.188482445431	-7.35641713344891	0.732245716534629	-10.0463778310146	9.5306343331579e-24	2.05918389384066e-21
g18169_i4	3853.45936734071	3.04212723179976	0.302887334556996	10.0437584696276	9.78723291090605e-24	2.11070121254864e-21
g23988_i0	4679.30951867303	3.68099594670542	0.36662650438644	10.0401795905773	1.01489212134609e-23	2.18464926269018e-21
g43059_i0	7050.45684465204	2.82213386940654	0.28113346513789	10.0384131359898	1.03322905952132e-23	2.22001009018038e-21
g17826_i5	1594.45249328453	5.81796372112728	0.579706816980998	10.0360450329464	1.05832721802502e-23	2.26974088234738e-21
g8223_i3	3461.05849744245	4.02937831607056	0.401925920149815	10.0251765662902	1.18148239175127e-23	2.5291991384377e-21
g4494_i4	404.853053328084	-4.05722656482959	0.404790981850153	-10.0230161904435	1.20760270352538e-23	2.58036283562114e-21
g9007_i2	262.16519388503	-7.2804886039981	0.726918968593297	-10.0155435730161	1.30243951763594e-23	2.77790035834866e-21
g82789_i0	3988.1314625563	3.51790540209544	0.35161008299766	10.0051323104942	1.44698137062841e-23	3.08053323300086e-21
g49718_i0	797.693891887641	3.59424056055906	0.359508357055397	9.99765510320312	1.56048306767121e-23	3.31609783886839e-21
g88889_i0	4137.31708072209	3.44770180396073	0.345117497210572	9.98993627337628	1.68690157382452e-23	3.5782014405358e-21
g7600_i15	853.864131466085	3.78070029818914	0.378472034381649	9.98937822279545	1.69642481668077e-23	3.59184737142026e-21
g10761_i2	797.573018912204	2.94002790152617	0.294437819587247	9.98522508299921	1.76899137784497e-23	3.73868286837635e-21
g44983_i2	1722.79600017456	-4.85928841267013	0.48673906597968	-9.98335402335056	1.80268020244202e-23	3.80296818025156e-21
g47580_i0	4663.71642211695	2.54974110345924	0.25542444069128	9.98236933223238	1.82066413746206e-23	3.83394926338024e-21
g25155_i0	403.858686703911	3.85967096795382	0.386791683073702	9.97868138550014	1.88961184196819e-23	3.97194358969951e-21
g28257_i0	1228.7501470536	4.2540563896568	0.426409634538889	9.97645466959735	1.93248654953545e-23	4.05473351115524e-21
g21551_i6	2047.91251836742	-6.95599356185862	0.697753795930553	-9.96912320997384	2.08057374904139e-23	4.35758365024452e-21
g13539_i5	6962.96279090878	3.21004993752084	0.322087475726368	9.96639167754526	2.13857501955133e-23	4.47100647972386e-21
g9563_i12	5542.54723838306	4.16758846929477	0.418175997847415	9.96611113681244	2.14462192233036e-23	4.47559878369266e-21
g1352_i8	3006.86232194391	2.71698429400049	0.272683636695955	9.96386995171974	2.19354126485395e-23	4.56948452735884e-21
g8661_i2	465.700484198036	3.30190048092967	0.331447087186978	9.96207421508273	2.23353360509493e-23	4.6444713104872e-21
g16196_i1	247.492092272228	6.08956826419128	0.611450777486213	9.95921256200968	2.29876170761565e-23	4.77157251595077e-21
g18169_i2	1844.24409624263	3.12565115054347	0.313884990090397	9.95795036151076	2.32812826618374e-23	4.82391496722278e-21
g22309_i0	1425.83796783702	2.95517459123519	0.296790094969094	9.95712000275119	2.34764979157973e-23	4.85570839454143e-21
g71818_i0	5206.20729565639	2.70232870988244	0.271578033398364	9.95046865929151	2.50998357993424e-23	5.18224673768305e-21
g22524_i6	401.28145785753	-4.69402624933518	0.471747974562064	-9.95028384317446	2.51464946828498e-23	5.18267471974196e-21
g9338_i2	290.782785294536	-4.65947014390806	0.468794119820463	-9.93926746711867	2.80885018940485e-23	5.76856441725123e-21
g1843_i8	1040.79647311267	3.20016620086769	0.321967447531512	9.93940917134016	2.80485764223757e-23	5.76856441725123e-21
g35129_i0	1433.30517890124	3.13049734192783	0.314989734650594	9.93841067678083	2.83311059667335e-23	5.80812655656632e-21
g5279_i6	1621.65579973668	-4.44603024060654	0.447379391505854	-9.9379415436224	2.84648210037524e-23	5.82526548147214e-21
g7600_i9	456.870317164047	3.42247261090364	0.344473819368876	9.93536349779525	2.92108600706509e-23	5.96743475327322e-21
g90928_i0	754.756658864408	5.4551189414019	0.54924613129049	9.93201158938479	3.02098576515195e-23	6.16069097089934e-21
g17352_i3	444.361360891059	-4.8858199714996	0.492037753316878	-9.92976644284666	3.08978404597652e-23	6.28995617345553e-21
g30821_i1	188.119406008608	-5.91448938614155	0.595679182945006	-9.92898451965474	3.1141070065855e-23	6.32838808471151e-21
g3838_i12	866.830677066381	-3.76492119003202	0.37928437586186	-9.92638091531418	3.19647097310209e-23	6.48362374354313e-21
g28807_i12	275.8627490713	4.79963293554452	0.483530814221633	9.92621937294888	3.20165177976063e-23	6.48362374354313e-21
g13551_i3	2503.51454071601	2.90935744119543	0.293154614671914	9.92431057055492	3.26350191197119e-23	6.59738195213097e-21
g63038_i0	1782.51305187648	5.8849086541873	0.593107329049215	9.92216478528624	3.33444422524005e-23	6.72909369343583e-21
g17826_i2	2964.71105593468	6.02377063770103	0.60712200582966	9.92184532904431	3.3451356185138e-23	6.73896991847563e-21
g11014_i4	224.631527878833	-6.27441606858974	0.632453827911326	-9.92074961315508	3.38206497616288e-23	6.80157842265005e-21
g9366_i4	1117.50707791872	3.6273019052095	0.365660485139994	9.91986296747591	3.41224320285675e-23	6.85041709671967e-21
g8688_i1	2320.60719192494	3.51704481515123	0.354744283745878	9.91431004331749	3.60740191619582e-23	7.22973101273452e-21
g78988_i0	2511.59320175125	-4.43303370164056	0.44716184513113	-9.91371189181083	3.62907236015425e-23	7.26064322107281e-21
g39057_i0	7629.75287536698	3.85645912613164	0.389053310250758	9.91241823298204	3.67638216706576e-23	7.34265744157602e-21
g66336_i0	1528.97221064509	3.02462720590925	0.305158219935744	9.91166879445728	3.70406835800042e-23	7.38526425272674e-21
g4537_i8	2655.75215959029	2.83071931490785	0.285695276479819	9.90817681617428	3.83581735699225e-23	7.62964051243621e-21
g68723_i0	691.764623190698	-4.59881522703112	0.464148247383006	-9.90807409693022	3.83976230194011e-23	7.62964051243621e-21
g34681_i0	364.882022790063	-4.03968029065332	0.407909539346428	-9.903372931964	4.02467547750076e-23	7.98341770485816e-21
g20838_i3	150.975767900462	4.74499624382263	0.479152217512274	9.90289947620055	4.04377983708023e-23	8.00764852235444e-21
g18358_i2	2526.37131452727	-4.06251444568997	0.410350967677498	-9.90009715021014	4.15870864766726e-23	8.22122947627284e-21
g74881_i0	296.404867716138	-4.8270449630005	0.488020241270379	-9.89107531776773	4.55112699199455e-23	8.98171479710435e-21
g7600_i21	758.389653297636	3.85824612871528	0.390145560483742	9.88924780774496	4.6349733277346e-23	9.13168304433678e-21
g12577_i0	381.954272343977	-4.23692485295579	0.42852245064261	-9.88728792762694	4.72659280387691e-23	9.29643227618701e-21
g49107_i0	259.205418136902	7.4759566149084	0.756190490723634	9.88634042164998	4.77152704485788e-23	9.36895783267364e-21
g9054_i9	568.060526999829	-4.50299816363672	0.455551372872865	-9.88472087185085	4.84931343500093e-23	9.50563564392087e-21
g1843_i6	1070.30579937352	3.21278248139527	0.325074870856773	9.88320774511917	4.92312223590526e-23	9.63406950676141e-21
g28003_i0	2597.7297364576	3.23836970677255	0.327676449119085	9.88282714695693	4.94186182402007e-23	9.6544877046066e-21
g27125_i7	3646.2825442449	2.95232336512524	0.298952086588484	9.87557370418759	5.31280661317504e-23	1.03617557167025e-20
g62346_i0	4408.58136198346	3.85471326101263	0.390459223215546	9.87225562062009	5.49155909191603e-23	1.06924426942097e-20
g88511_i2	771.510955708074	-3.91115059563001	0.396239209770282	-9.87068038495607	5.57849232443994e-23	1.08435442774732e-20
g2230_i5	3052.9377142235	2.83213317040802	0.286933974260186	9.87033054454506	5.59798325028725e-23	1.08632649918763e-20
g13539_i7	5132.22876364359	2.80884282350647	0.284629918892365	9.86840327410788	5.70657373994051e-23	1.10555355255114e-20
g12006_i6	904.854802045429	-4.67282836602976	0.473641642959924	-9.86574646778924	5.85969583974625e-23	1.13332952481215e-20
g37628_i0	1059.10373897803	-3.58374224769485	0.363301087079196	-9.86438624917637	5.93965783916639e-23	1.14561753095121e-20
g13074_i0	1334.38216907018	2.89504512505967	0.293486216487385	9.86433080132098	5.9429402199207e-23	1.14561753095121e-20
g7856_i10	210.843138741471	-4.13859524391831	0.420034655268946	-9.85298520491934	6.65377678061318e-23	1.28052154466635e-20
g17583_i2	695.369469855024	3.64599121663737	0.370127810786331	9.85062756805959	6.81173069062572e-23	1.30875301731956e-20
g3297_i1	1012.51259198988	-4.09961719355898	0.416341575408355	-9.84676389701893	7.07864814675867e-23	1.35779217917364e-20
g23202_i1	507.827988804273	12.6550980080191	1.28540988199485	9.8451849369474	7.19068592168794e-23	1.37701043086822e-20
g9366_i7	1035.49480972669	3.58833060306457	0.364643814339884	9.84064575333751	7.52264245265481e-23	1.43821045838256e-20
g53820_i1	4312.77431634611	4.15854963088254	0.422611591070236	9.84012203818473	7.56190542634194e-23	1.44334299960261e-20
g11058_i17	1351.88941849074	2.91792537197165	0.296562608555116	9.83915466008369	7.63496405460962e-23	1.45489872411118e-20
g110493_i0	266.108431007918	5.42376374542022	0.551266155373546	9.83873886062351	7.66658050597706e-23	1.45853243537606e-20
g4955_i11	1727.60709803327	6.51630607999266	0.66291738655375	9.82974079751989	8.3834268327588e-23	1.58970560365397e-20
g45110_i0	618.056607565294	-7.05169272394121	0.71738262584136	-9.82975119542496	8.38256132446286e-23	1.58970560365397e-20
g57582_i0	212.567252670976	4.30662553669423	0.438181300718354	9.82841013442143	8.49492274966266e-23	1.60560946409884e-20
g22835_i1	773.061539484312	4.56551235661604	0.46451839513944	9.82848559796119	8.48856059932715e-23	1.60560946409884e-20
g46959_i0	4643.56249914736	2.82155527483324	0.287260471890324	9.82228865762814	9.02704483449659e-23	1.70341508370436e-20
g11117_i1	2300.12896881323	3.64984371058699	0.371598975738066	9.82199615415437	9.05328120589825e-23	1.70559709460877e-20
g13874_i2	233.666883908213	-5.76099631875304	0.586665495702276	-9.8198996889305	9.24354793541135e-23	1.7386246149065e-20
g7440_i2	380.524584753493	-3.91600985557077	0.398839551316552	-9.818509329489	9.37190900892417e-23	1.75992036057729e-20
g10819_i9	415.610020817766	-3.77918417216095	0.384964272706556	-9.8169737819844	9.51572541496118e-23	1.78404503586304e-20
g22580_i2	297.770288544957	-5.93977194305905	0.605133692963646	-9.81563580432776	9.64281754611648e-23	1.80496153230367e-20
g68189_i0	3259.39071815831	2.27269983166271	0.231558981535649	9.81477728305184	9.72525048907415e-23	1.81746481808678e-20
g82480_i0	2303.35678558224	-3.74900492197773	0.382020983725938	-9.81360993684911	9.83845613738377e-23	1.83566956887558e-20
g7276_i5	593.736153926251	-3.85210727158225	0.392740470523733	-9.80827686651528	1.03724586643904e-22	1.93220287684094e-20
g19633_i0	2435.67248036977	3.03908820571005	0.310013512062212	9.80308305110321	1.09200676922045e-22	2.03095786966697e-20
g10633_i5	281.07924898474	3.50391397076637	0.357450138506162	9.80252514493283	1.09805661844561e-22	2.03894730556099e-20
g9366_i6	1049.93985544952	3.56252293622681	0.363556260242268	9.79909666210341	1.13596976416209e-22	2.10598286102395e-20
g45809_i2	2616.24653839428	2.57302746147011	0.26264529555412	9.79658689885011	1.16454219440428e-22	2.15551567957887e-20
g17826_i7	590.336685897206	6.30621460460265	0.643853768027343	9.7944827191488	1.18904463708024e-22	2.19388172403504e-20
g83411_i0	1803.80644832953	-3.19383089515575	0.326083562768959	-9.79451668166016	1.18864513226572e-22	2.19388172403504e-20
g28658_i0	607.629267364448	5.66900964970593	0.578869678948292	9.79323992233547	1.20375557585408e-22	2.217504724838e-20
g37567_i0	1591.28618263352	2.85400100102591	0.291694866946076	9.78420028746515	1.31631729065384e-22	2.42102408015193e-20
g66648_i0	1983.08803522195	-4.13155731602969	0.422589402466636	-9.77676508666326	1.41666121327749e-22	2.60146444599328e-20
g37592_i0	1586.96221125051	2.64192393205952	0.270516642595987	9.76621588493244	1.57214722814665e-22	2.8824352334348e-20
g21201_i0	1791.39959158957	3.75615679311921	0.3846206690449	9.76587348372775	1.57746734171052e-22	2.8876347055186e-20
g2214_i19	942.457037338386	2.68232433841428	0.274828552687445	9.75999150082785	1.67169230593469e-22	3.05530681826805e-20
g13539_i1	7451.55976457687	3.1240508803054	0.32013342102562	9.75859024745619	1.69494861195882e-22	3.09294861309409e-20
g21895_i3	555.374280324609	2.90196366487691	0.297493645556813	9.75470806929459	1.7610662017748e-22	3.208563249127e-20
g29814_i1	1350.42421911252	3.00525557877833	0.308179199660088	9.75164963142559	1.81494692745249e-22	3.30155603829542e-20
g14866_i5	2451.68787772692	-3.86637135959557	0.396580381276997	-9.74927541081527	1.85789588253931e-22	3.37295002505227e-20
g52065_i0	890.94030963799	2.4020915126031	0.246389571555871	9.74916063790631	1.85999738993333e-22	3.37295002505227e-20
g8616_i7	331.487323029914	-5.76437364405402	0.591292652826038	-9.74876588860632	1.86724328094023e-22	3.3808155603815e-20
g65245_i0	296.779319024498	3.67016763720394	0.376661405103282	9.74394399712272	1.95803977626124e-22	3.53969741201565e-20
g18340_i4	3583.88836994712	-6.2612123059428	0.642645078093807	-9.74287755305713	1.97870367570043e-22	3.56596147695221e-20
g51219_i0	4219.69097968777	2.31753559879699	0.237868195277	9.7429401862582	1.97748412280257e-22	3.56596147695221e-20
g12864_i4	2641.08517921347	2.84537364631552	0.292080811419095	9.74173425666369	2.00109647168143e-22	3.60073458000385e-20
g4955_i13	1643.55020396292	6.56896476203484	0.674482598080927	9.73926500212934	2.05031914340282e-22	3.68360273924488e-20
g18874_i6	1224.20191782828	2.34061536714426	0.240562636301801	9.72975439214847	2.25135886883696e-22	4.0385486869384e-20
g7102_i17	960.940837129294	3.25075278894142	0.334120867306203	9.72927197020079	2.26206088438193e-22	4.05149394762026e-20
g39093_i1	4685.11213868259	5.01106699497424	0.515191596912564	9.72660855690294	2.32205856935731e-22	4.15255520157067e-20
g23025_i0	4516.3153058107	3.61864634206993	0.372049137736792	9.72625918200611	2.33004475720484e-22	4.16043629151291e-20
g13329_i1	352.067865876336	-3.88802011834099	0.399982206099689	-9.72048270910321	2.46609615578289e-22	4.39188018098089e-20
g10761_i1	1010.65415699872	3.07581929810716	0.316430714227253	9.72035633651599	2.46915881085895e-22	4.39188018098089e-20
g12319_i0	1376.41153339852	3.79382987390802	0.390300453478694	9.72028046622579	2.47099934477073e-22	4.39188018098089e-20
g7102_i14	596.342217936276	4.00256106885689	0.411895562645006	9.71741730635374	2.54145803915337e-22	4.51021499956011e-20
g81379_i0	5026.84068449493	3.73710958474971	0.384591500292823	9.7170883441374	2.54967966105175e-22	4.51790798476609e-20
g21910_i5	17985.6742535905	2.80452675523543	0.288737313854822	9.71307351236755	2.65216708880411e-22	4.69235772302268e-20
g34328_i0	1268.13310291118	2.33272260582929	0.240179487594234	9.71241395006329	2.66938944212267e-22	4.71565089289269e-20
g13857_i2	209.709401110616	3.8894998603012	0.4004945716257	9.71174177096288	2.68705512275952e-22	4.73965534855185e-20
g13539_i3	7899.41291328748	3.23417875008472	0.333115365568448	9.70888492209216	2.76343650648122e-22	4.8669978714148e-20
g7102_i21	680.900355684196	3.18023261955749	0.327567595429923	9.70863010849263	2.77035274265962e-22	4.87179731931549e-20
g31173_i1	2544.12246598696	2.58240747000582	0.266059122964013	9.70614140660427	2.83880913095543e-22	4.98464008130301e-20
g9932_i5	364.902891792625	-4.85036838032537	0.500034333889502	-9.70007067834107	3.01289851478138e-22	5.28234273541761e-20
g11058_i14	589.363051300982	3.64579011947195	0.375864862404452	9.69973648547353	3.02278312844062e-22	5.29169142846292e-20
g73312_i0	7731.65922536242	2.63150698579576	0.271341738251043	9.69812828191258	3.07080054481856e-22	5.36766699743925e-20
g37174_i0	1316.35854779353	-5.36529191559793	0.553291506899491	-9.69704368979692	3.10360952497515e-22	5.41687043818486e-20
g4774_i10	556.901949695637	4.70585942313213	0.485361489994232	9.69557643147185	3.14854691622882e-22	5.48706287170073e-20
g56930_i0	262.710946294116	6.96594723032045	0.718634855116029	9.69330555111433	3.21936930557851e-22	5.60208814491685e-20
g60913_i0	727.501938455531	-12.7885739919228	1.31981954395854	-9.68963829219106	3.33708392973784e-22	5.79824568001085e-20
g27475_i0	272.865199615536	4.01925991853185	0.414807943342387	9.68944781082534	3.34331319040766e-22	5.80039888437294e-20
g4232_i1	1095.32751310932	2.98554595361131	0.308357982878768	9.68207771285455	3.59337837104268e-22	6.2249523375559e-20
g43755_i0	501.710095799562	4.4046539387909	0.45514606363775	9.67745146159619	3.7597109048856e-22	6.50340469618901e-20
g33079_i1	1016.25129017451	-4.81182546605898	0.497321916258478	-9.67547439344716	3.83309765482757e-22	6.62049437440055e-20
g108115_i0	681.00036244265	2.52666236119165	0.261207569520042	9.67300590038141	3.9267182937916e-22	6.77213255890705e-20
g8428_i6	1598.75545041218	2.51133943001296	0.25963572957002	9.67254943752139	3.94427646855526e-22	6.79233624747946e-20
g32940_i3	443.475092692808	3.5492433021165	0.366982832184475	9.67141509315172	3.9882470154367e-22	6.85789693896986e-20
g7276_i4	602.639648571712	-3.88846682873572	0.40219935916181	-9.66800851408455	4.12323298181636e-22	7.07953621575087e-20
g8244_i5	8335.10473654353	2.72778580827396	0.282213901905728	9.6656677429915	4.21859711061476e-22	7.23259186044041e-20
g26337_i2	14616.1357259041	2.50654383928075	0.259359698991982	9.66435359472807	4.27308946883907e-22	7.31522709658106e-20
g44956_i0	443.060408053524	-12.0730488747908	1.24959523180465	-9.66156765607616	4.39092518244377e-22	7.5058991648127e-20
g35564_i0	189.45108752311	-6.51048357848998	0.674005033677941	-9.65939904478648	4.48487084024031e-22	7.65523328149094e-20
g53308_i0	3400.11273580135	3.33194055311453	0.345105234794179	9.65485370021032	4.68827984726051e-22	7.99069867222231e-20
g22757_i2	2022.79537195937	3.70922598615874	0.384277952684031	9.6524558857755	4.7992359906161e-22	8.16783589383918e-20
g20884_i0	492.385037243924	3.21593293592311	0.333186469094063	9.65205143134192	4.81820610434738e-22	8.18813271300204e-20
g51492_i0	688.998011901059	4.67245270881403	0.484231082405057	9.6492209579094	4.95305649639494e-22	8.40501149110873e-20
g21398_i1	1054.19721676695	4.81447456261194	0.499222908986572	9.6439375596472	5.21483835711752e-22	8.83633834739563e-20
g33225_i0	1057.69485727908	4.01264716051938	0.416396877335495	9.63659282508586	5.60164096576599e-22	9.47794389899038e-20
g55284_i0	3455.79254595172	4.25836018551845	0.442055014915812	9.63310004825856	5.79541476868e-22	9.79155541731633e-20
g31296_i2	1815.5463826166	2.23315895428095	0.231836796835894	9.63246121736966	5.83156688121287e-22	9.8383357659243e-20
g78089_i0	2199.24218518077	-5.37077060796622	0.557628315008267	-9.63145246289475	5.88910828048109e-22	9.9210137177264e-20
g119091_i0	5229.87922637945	3.097591636255	0.321648838465475	9.63035231537916	5.95250354596576e-22	1.00132997421572e-19
g75863_i0	622.174739017959	-12.5628279364794	1.30507610067746	-9.62612672928276	6.20234055470323e-22	1.04184980647212e-19
g79617_i0	4280.08276351208	5.12492109367472	0.532631952164831	9.62188068673871	6.46383504552092e-22	1.08420806016068e-19
g15025_i0	183.533078258032	6.2516800538354	0.649847159554185	9.62023140660375	6.56832283894984e-22	1.10014675331344e-19
g6781_i1	355.164129901672	5.26997175224057	0.547937292640429	9.6178373383665	6.72297609164312e-22	1.12442984301093e-19
g22520_i3	1273.19862388076	4.76216417243354	0.49520062459987	9.61663603773006	6.80193047589544e-22	1.13600057258346e-19
g688_i2	12224.0351755564	2.41687710801507	0.251384014706735	9.61428319471547	6.95923669777549e-22	1.16060498385857e-19
g10748_i6	1181.43440425379	3.61184140488266	0.375687838333371	9.61394284389277	6.98228790630152e-22	1.16278101178867e-19
g12058_i0	4169.81408265083	2.4280309692334	0.25259882878993	9.61220200768481	7.1013776170754e-22	1.18092150816716e-19
g64433_i0	1104.131574953	2.55367963985282	0.265677226291441	9.61196289008037	7.11789175122882e-22	1.18197676737548e-19
g10927_i1	538.316628205591	3.21705944391234	0.334974713414945	9.60388744307174	7.69848127943561e-22	1.27656414254151e-19
g19291_i4	7166.29251409762	-5.98133687823821	0.623601380151855	-9.5916030153456	8.67269355906942e-22	1.43605968562141e-19
g9917_i7	407.719624247075	-4.24069213865911	0.442176055124097	-9.59050606543803	8.76540159663086e-22	1.44934606200906e-19
g21843_i8	2122.89074650071	3.02176577401245	0.315165321001611	9.58787522817905	8.99176018979347e-22	1.48466222224658e-19
g6110_i0	278.489992740323	5.45974521939067	0.569464260718335	9.58751162452869	9.02349638067863e-22	1.48778896353203e-19
g85034_i0	1917.25742696207	2.51070272198908	0.261920609341446	9.58573946625202	9.17976806893183e-22	1.51141110528702e-19
g40568_i12	3472.21569329019	4.55050414832779	0.475154988442102	9.57688387792707	1.00017014969408e-21	1.64440987553662e-19
g77552_i0	16243.9200222595	3.9099280394732	0.408399817899636	9.57377517840633	1.03071722078286e-21	1.69223968564689e-19
g688_i1	779.749891097051	2.40910301596104	0.251659450721478	9.57286924474494	1.03979164943493e-21	1.70473034316384e-19
g82807_i0	2104.98984121611	-4.86425161246568	0.50848410522158	-9.56618223168649	1.10926340125017e-21	1.81606729241295e-19
g13453_i6	868.621899635488	-3.98506960118754	0.416587024903947	-9.56599548943317	1.1112679956587e-21	1.81679032089124e-19
g39439_i2	1049.77989242659	4.3641686330107	0.456256137775869	9.56517243644084	1.12014589694562e-21	1.82873257108089e-19
g25886_i7	433.510014545736	-4.2909709905629	0.448651022831898	-9.56416183669474	1.13114281104106e-21	1.84409593766357e-19
g18340_i2	971.171066486555	-6.27093837137347	0.655767395428112	-9.56274803397253	1.14670666270366e-21	1.86685129513548e-19
g20898_i4	2098.56225854224	2.38869787166473	0.249853755600167	9.56038409719679	1.17320474053776e-21	1.90731914741412e-19
g21474_i0	748.206896129765	4.48658175959881	0.469325485800654	9.559638023801	1.18169280215351e-21	1.91843535366374e-19
g19441_i0	468.068516355407	-3.64259061260573	0.381269144123419	-9.55385629482413	1.24956429121036e-21	2.02579293180324e-19
g73227_i0	380.201910371033	4.04622315041548	0.423847184328854	9.54641979472511	1.34255833340577e-21	2.17217694381949e-19
g74197_i0	2291.21221752144	2.65649974622705	0.278274166749941	9.5463397743787	1.34359533947541e-21	2.17217694381949e-19
g54392_i0	871.489132759688	2.70585374364115	0.283497216548124	9.54455135957863	1.36697979983492e-21	2.20691294351126e-19
g51377_i0	1270.62275506433	3.32731655831887	0.348643071584454	9.5436187594305	1.37933331087863e-21	2.2237684335164e-19
g10927_i0	824.582600067016	3.2020780586592	0.335545164312862	9.54291224913492	1.38876543880989e-21	2.23587388652717e-19
g17993_i8	201.746535310394	5.05060447806076	0.529368023116305	9.54081897189153	1.41708756300551e-21	2.2783161593881e-19
g31360_i1	1222.55501667352	-4.04256165079472	0.423743487086101	-9.54011512623747	1.42673840835997e-21	2.29066398601882e-19
g37964_i1	284.732535410736	6.62289249368386	0.694301263421344	9.53893193431319	1.44310859945628e-21	2.3137509462179e-19
g35423_i0	2696.67471120549	3.67890242847984	0.385711115291761	9.53797358340847	1.45650407826847e-21	2.3320114884012e-19
g40571_i0	743.755917524778	2.83262583985237	0.296992422164585	9.53770409092326	1.46029305600955e-21	2.33486196465681e-19
g921_i2	1383.22207088881	3.35964236328186	0.352275541736103	9.53697309419977	1.47061980571133e-21	2.34814349197645e-19
g14659_i0	1481.54651738134	3.55024775418837	0.372446499668664	9.53223552200581	1.5393208798017e-21	2.45446720258093e-19
g19923_i1	3015.45519053132	-2.78102720615064	0.291756680389041	-9.53200866709305	1.54268906931484e-21	2.45646818379667e-19
g9372_i7	1465.43716069651	2.29765881425593	0.241056706150222	9.53161125840685	1.54860711052217e-21	2.46251833826398e-19
g15025_i1	177.913002076294	6.20626766348082	0.651257523721374	9.52966750851085	1.57787775903529e-21	2.50563539221669e-19
g11141_i10	206.721410243447	7.90617715376889	0.829718942860901	9.52874129462214	1.59201737438654e-21	2.52463983081434e-19
g82083_i0	4162.98836428628	3.28322478386594	0.344572739741305	9.52839387796868	1.59735331638978e-21	2.52965053810829e-19
g98508_i0	3593.09761969599	-4.63097713261852	0.486053427710626	-9.52771211681609	1.60787590749598e-21	2.54285027873921e-19
g8120_i4	9953.01408500814	-1.96170288214404	0.205980499387114	-9.52373107153836	1.67070469276423e-21	2.63862382455046e-19
g45212_i0	627.322099417713	2.71666862492497	0.285265300694365	9.5233055626195	1.67756207889571e-21	2.64585910516739e-19
g10683_i1	1464.91725658111	2.26504587592468	0.23788713473065	9.52151480780707	1.7067278829397e-21	2.68821204760042e-19
g28259_i1	1613.71956692434	2.47663541279136	0.260124293032545	9.52096931785414	1.71571148219827e-21	2.69870504317628e-19
g18958_i1	121.805345037421	6.26644062221132	0.658347673683394	9.5184366448068	1.75803836506715e-21	2.76154566966765e-19
g121202_i0	785.752367750771	4.20972868264891	0.442338197914616	9.51699107717916	1.78265855651774e-21	2.79644035910421e-19
g25886_i6	234.66482106903	-4.43166187170212	0.46571684188955	-9.51578614533581	1.80344077876841e-21	2.82522851919192e-19
g14068_i7	14572.3834073321	2.72155284836887	0.286022169458887	9.5151814753299	1.81396004523634e-21	2.83788311787714e-19
g10246_i0	2667.81052170188	3.05478494131478	0.321112155664641	9.51314015189478	1.84992271644228e-21	2.89025559891466e-19
g36189_i0	261.331074386076	-8.07037885836823	0.849111201582778	-9.5045016993354	2.0100804838959e-21	3.13626517379945e-19
g3965_i8	250.401571810003	4.36292582744655	0.45904844265948	9.5042819493518	2.01432869929049e-21	3.13868053626712e-19
g20595_i3	837.351803455068	-3.88317974412689	0.408650300185271	-9.50245171083042	2.05005773953611e-21	3.1900764610934e-19
g44826_i1	1140.24294270401	3.13445637020301	0.329897033278567	9.50131724148078	2.07251830436933e-21	3.21674016098583e-19
g8287_i1	453.876745164878	-4.27080487736402	0.449496579404813	-9.50130673523494	2.0727274437185e-21	3.21674016098583e-19
g6145_i5	913.78326111734	3.69433806486802	0.388841363912484	9.50088752826077	2.08108931626807e-21	3.22541096164e-19
g7102_i23	564.724408407879	3.0290770790059	0.318997719993369	9.49560730110821	2.18931474813858e-21	3.38862778060757e-19
g19576_i6	389.008900259691	3.72108377784811	0.391940675066238	9.49399747096739	2.22340453121165e-21	3.43681572750056e-19
g17418_i2	160.533627078412	7.56430714615613	0.796777800178918	9.49362186604289	2.23143359307808e-21	3.44464596094815e-19
g1540_i2	4067.38833777641	2.19818086261992	0.231570345427408	9.4924972304323	2.2556461065486e-21	3.477404554711e-19
g49787_i0	2584.99559266708	-5.56087785919557	0.58585092688836	-9.49196733157214	2.26714430864736e-21	3.49050138327376e-19
g4929_i8	273.592507380484	3.59172904162491	0.378436397421179	9.49097144487272	2.28891102269773e-21	3.51935208040191e-19
g66648_i2	1668.74201874661	-3.97196730455925	0.418514706152058	-9.49062779914865	2.29646982900426e-21	3.52630981404829e-19
g26123_i0	313.310097593251	-3.75551680815955	0.395785435847612	-9.4887695908182	2.33777263800369e-21	3.58499592930804e-19
g4955_i9	1732.43305695009	6.50860394907394	0.686442309672583	9.48164741211594	2.5029974679802e-21	3.83331259127825e-19
g14310_i2	1096.32702222797	5.11926989408354	0.540005114171666	9.48003965098771	2.54186466949954e-21	3.88368460241307e-19
g28467_i1	411.577889835678	-4.6780526286518	0.49346491132458	-9.48001067815493	2.54257052859287e-21	3.88368460241307e-19
g13539_i2	5887.98243933193	2.76555683645318	0.291753978736173	9.47907153977159	2.56555586833156e-21	3.91365110413202e-19
g15781_i4	794.776800286304	-4.33028340022939	0.456873898790808	-9.47807132709966	2.59026205645452e-21	3.94616070042298e-19
g39496_i0	1259.44917449356	3.18299505059474	0.335833945161496	9.47788362806536	2.59492455614027e-21	3.94808940321655e-19
g9054_i18	278.814946420001	-4.42467371791479	0.466945600369591	-9.47577986474789	2.64775405892963e-21	4.02320172300628e-19
g39939_i0	2796.23319157131	2.69541408053968	0.284487022614592	9.47464687762328	2.6766448747214e-21	4.06179112581743e-19
g4955_i3	2014.96406933347	6.57985489714845	0.694523177323993	9.47391694327714	2.6954229132896e-21	4.08495383886289e-19
g21895_i0	730.476883258487	2.82398376392642	0.298154814782962	9.47153500097627	2.75761104374532e-21	4.17375921516869e-19
g11643_i5	1344.64524091672	2.44599416791613	0.258405199162681	9.46573124628285	2.91514144708803e-21	4.40645047866727e-19
g98081_i0	692.246669102414	3.8054364951662	0.402100592001506	9.46389179937328	2.96690283381033e-21	4.47886734288458e-19
g3221_i2	1014.8068501328	-3.49626641588858	0.369474236093677	-9.46281519613761	2.99761875414411e-21	4.51936710741519e-19
g27304_i3	8441.2373021832	2.50050960151006	0.264264119784459	9.46216082436595	3.01644172309869e-21	4.54185473954653e-19
g31505_i1	1011.24703490402	2.47749927702786	0.261862497382351	9.4610694612387	3.04809516617135e-21	4.5835780351327e-19
g51055_i0	744.192789577277	4.69581932721377	0.496484096343645	9.45814651827947	3.13449851290596e-21	4.707417404912e-19
g55498_i0	252.104624304478	-6.86341444741729	0.725882286039047	-9.45527199026881	3.22183248907896e-21	4.83233301329727e-19
g2214_i10	533.891447781199	2.83800784006815	0.300274469844388	9.45137907175023	3.34395548967896e-21	5.00903848093147e-19
g28589_i0	368.496482043152	-3.63158022513378	0.384372261394841	-9.44808090978054	3.45099547994566e-21	5.1627247694837e-19
g19633_i1	3318.93723464709	2.7876335234432	0.295081173065114	9.44700569842207	3.4866180655889e-21	5.20931213295699e-19
g8120_i3	2748.9443901928	-2.32825696828538	0.246522015466605	-9.44441803251758	3.57384735527575e-21	5.32726074920281e-19
g62212_i0	445.526348573274	3.93538078523111	0.416689680564911	9.44439223907793	3.57472761904525e-21	5.32726074920281e-19
g18936_i1	1066.76702141637	-2.82929706731916	0.299615046834772	-9.44310740468059	3.61884819078689e-21	5.38610644938628e-19
g10819_i0	675.731180298095	-4.29882033257612	0.455269114904021	-9.44237197702812	3.64434435565676e-21	5.41711749234708e-19
g412_i35	4815.78555153041	4.01817193005478	0.42564142499292	9.44027459291967	3.71803751484758e-21	5.51960000927053e-19
g91352_i0	1559.74231709241	2.43287195494284	0.257855795878455	9.4350097761216	3.90957789692104e-21	5.79654763696559e-19
g42499_i0	391.676110998161	-3.5852430468963	0.380069524204268	-9.4331242537863	3.9805227812337e-21	5.89421615402045e-19
g10018_i5	219.311613808851	4.30702505666512	0.456599378580832	9.43283162156702	3.99164695820376e-21	5.90316847864637e-19
g39094_i7	4256.38289260978	2.76388635170172	0.293036348510011	9.43188913510264	4.02768423904623e-21	5.94889473884033e-19
g16303_i2	674.114037290204	-2.96079955145375	0.313949437324169	-9.43081655660547	4.06908739565627e-21	6.0024202902422e-19
g22460_i2	318.77951551309	-3.5924380775106	0.381048751797802	-9.42776497905149	4.18919958361603e-21	6.16819480194338e-19
g18169_i10	1590.6173840011	3.16278473891986	0.335478126462705	9.42769286411723	4.19208008734968e-21	6.16819480194338e-19
g5091_i2	239.135670776365	-4.301269136818	0.456246237384487	-9.42751695110034	4.19911484287114e-21	6.17073463129382e-19
g16818_i5	1787.16169199755	2.85939920666194	0.303387673138687	9.42490239329804	4.30505784290883e-21	6.31843337954195e-19
g13230_i10	203.962840269585	4.96357999639401	0.526744476538732	9.42312680525854	4.3785084530649e-21	6.41319391382047e-19
g30459_i1	888.54426161022	4.66891046490519	0.495476297654851	9.42307530552664	4.38065723294344e-21	6.41319391382047e-19
g24695_i0	3535.13326005875	2.84260268535982	0.301692992478738	9.42217007430214	4.4185979380104e-21	6.46060156370225e-19
g39272_i0	2143.15916016628	3.5757939214535	0.379521342708128	9.42185199898883	4.43200635834741e-21	6.47206556651134e-19
g36552_i4	2778.41723017594	4.30361448742758	0.456911872670676	9.41891586723871	4.55769445038504e-21	6.64725725110109e-19
g49579_i0	1133.88756931919	4.19622517016795	0.445536629683849	9.41836179248735	4.5818053100474e-21	6.67404823608909e-19
g25918_i2	666.02330637262	3.52632849459268	0.374509770540459	9.41585179340927	4.6926190560389e-21	6.82690912483057e-19
g16101_i3	202.755676605553	-5.72055083081475	0.607716421222804	-9.41319113823561	4.81297898140662e-21	6.99325845998382e-19
g837_i7	2667.87887573205	2.85993015799958	0.303833665100083	9.41281525553631	4.83022710515644e-21	7.009558036247e-19
g6815_i0	379.318501089429	-3.23589788299952	0.343942785724461	-9.40824467704305	5.04491267038003e-21	7.31197816465056e-19
g13322_i17	639.229578645317	3.7558567136055	0.399345494019484	9.40503090645175	5.20149169982505e-21	7.52953169598586e-19
g61069_i0	9761.6951620209	2.83952054276456	0.301985076568359	9.40285054821839	5.31044850361535e-21	7.66815570261178e-19
g8277_i1	235.850852055366	9.08824873241364	0.966538498720383	9.40288332481916	5.30879399859641e-21	7.66815570261178e-19
g12577_i1	786.953069591071	-4.15388638998073	0.441798060702266	-9.40222866387838	5.34193693859786e-21	7.70405396702996e-19
g98616_i0	371.431993170278	-4.49172450219349	0.478236854452514	-9.39225921292835	5.87268414150083e-21	8.45899386131421e-19
g8319_i14	1099.88568423241	3.0016208017854	0.319733019334249	9.38789746531464	6.12098766932279e-21	8.8057377064614e-19
g2214_i6	1644.93678431449	2.7792856431004	0.296070109920662	9.3872550790256	6.15842384516702e-21	8.84429221103074e-19
g26165_i1	980.516142664406	2.57728133256366	0.274553404531347	9.38717673875867	6.16300472379121e-21	8.84429221103074e-19
g15956_i4	728.392914292577	3.39410276793711	0.361596729420815	9.38643104812808	6.20677738645551e-21	8.89612581259666e-19
g100628_i0	529.1240497756	-4.27958950891502	0.455945250513072	-9.38619166248409	6.22089461486561e-21	8.90537918758594e-19
g21309_i2	7197.10351306233	4.17395771859167	0.444849976800334	9.38284351190403	6.42170462230168e-21	9.1815368425135e-19
g35125_i0	1966.01001064512	2.15412076013575	0.22972462705144	9.3769692339228	6.78963069687372e-21	9.69565936369289e-19
g1945_i17	1136.79436603446	2.36016074397364	0.251786371254216	9.37366360306573	7.00576144179444e-21	9.99202098152376e-19
g5605_i5	1368.26121396558	2.42727016613146	0.258969574324296	9.37280054023607	7.06330204116778e-21	1.00617430057027e-18
g66492_i0	917.756502155847	2.70061349282083	0.288248280660391	9.36905325726002	7.31860271421605e-21	1.04126607038002e-18
g14357_i1	1935.44191167596	3.03165400686442	0.323623459674812	9.36784375864078	7.40293738638447e-21	1.05136264803226e-18
g13874_i0	260.47002673312	-6.48048541746935	0.691784804154464	-9.36777647984064	7.40765664778404e-21	1.05136264803226e-18
g48251_i0	3172.04568115012	-5.06549082826769	0.540990402283706	-9.36336542549465	7.72364963064298e-21	1.09487443056822e-18
g28807_i4	834.221246403569	4.99920799257375	0.534027217964423	9.36133557317448	7.87350491872788e-21	1.11475787058822e-18
g103401_i0	3365.7300394703	-5.19333231196859	0.554891473751479	-9.35918563833357	8.03536147903108e-21	1.13629004662113e-18
g7600_i4	351.050761630134	3.57802858023929	0.382314932863353	9.35885123147452	8.06083109178372e-21	1.13850669029033e-18
g51055_i2	2316.41418008823	4.9684466001799	0.530891589878057	9.35868394773616	8.07360195706776e-21	1.13861752056282e-18
g38369_i2	822.48155254124	-7.43083901489762	0.794020437101962	-9.35849843112213	8.08778816700383e-21	1.13861752056282e-18
g21581_i0	292.044660724009	-3.71289424917961	0.396742162544948	-9.35845644779174	8.09100199574065e-21	1.13861752056282e-18
g24751_i6	2318.50138719465	4.21646672855483	0.450576901040503	9.35792917661307	8.13147235984234e-21	1.14292907751883e-18
g65683_i0	1311.10196640991	2.71846124014789	0.290572991478148	9.3555193355	8.31900125810943e-21	1.16772414214646e-18
g24751_i9	2226.54611842048	4.71981292839072	0.504501164239398	9.35540542410136	8.32797069717322e-21	1.16772414214646e-18
g14395_i1	5926.91560191732	-7.29581782874921	0.779898338186301	-9.35483186913317	8.37327820887018e-21	1.17266248072177e-18
g28556_i2	2109.66314941797	-3.04212884753303	0.325216720837157	-9.35415878895197	8.42675859574251e-21	1.17873215303142e-18
g1635_i2	574.397933576948	4.605381995692	0.492382235081844	9.35326595389148	8.49822142839682e-21	1.18729958994813e-18
g1227_i3	354.290359390386	-3.31720897883031	0.354693044708761	-9.35233726264375	8.57319013652633e-21	1.1963356800358e-18
g4494_i3	497.00022362111	-4.37154399423536	0.467451567438011	-9.35186508881495	8.61155684524241e-21	1.20024864231532e-18
g98309_i0	5227.02551450596	-4.38093468783448	0.468522243181853	-9.35053725108641	8.72036346127082e-21	1.21395814220134e-18
g37421_i0	216.528439257597	-6.67951355241779	0.714392751677054	-9.3499178662402	8.77158144962299e-21	1.21962754510069e-18
g44192_i0	7615.16472371488	3.19545972153861	0.341848971409984	9.34757740635778	8.96781814836452e-21	1.2454231559927e-18
g36151_i2	2629.42983693257	3.46843603896162	0.371234445636953	9.34298010253489	9.36600610029704e-21	1.29917010632283e-18
g12372_i0	877.907498902539	2.77475376610089	0.297137023914662	9.33829695655093	9.78960221743619e-21	1.35630913200808e-18
g18358_i5	428.030796431038	-4.73039095345446	0.506649638359228	-9.33661172397893	9.94662369568112e-21	1.3764232599833e-18
g25886_i4	528.904355467104	-3.9800073833304	0.426392179496523	-9.33414723513439	1.01807467403449e-20	1.4071462557642e-18
g14531_i5	1054.08015119176	-3.50915176284378	0.376000602128185	-9.3328354874481	1.03075747150382e-20	1.4229839487839e-18
g25886_i2	557.880363954435	-3.6269000706569	0.389021289059075	-9.32314033360302	1.12946826273142e-20	1.55740677176632e-18
g17826_i0	1003.26118779229	5.66584179048128	0.607891856490649	9.32047654526926	1.1581892726352e-20	1.59451093845402e-18
g4722_i5	2436.64614436878	2.93775861431036	0.315196919288482	9.32039126823316	1.15912056348387e-20	1.59451093845402e-18
g35197_i0	4693.16927677275	2.94009069292223	0.315549613452696	9.3173642672295	1.19266175282926e-20	1.63871160932474e-18
g36923_i4	1053.55454292943	-4.3109547025508	0.462778866177839	-9.31536640416541	1.21532334197316e-20	1.66787703979882e-18
g57638_i0	1483.76392895514	2.28535928161518	0.245483387017809	9.309629092943	1.28279526724805e-20	1.75839766350134e-18
g17350_i2	571.749898580123	-3.02530922155177	0.325055412082347	-9.30705691737677	1.31423465301661e-20	1.79937144954831e-18
g81594_i0	790.036927235379	2.71052696182569	0.29126513164168	9.30604685342231	1.3267878302411e-20	1.81442138102618e-18
g20003_i2	2633.66110987235	2.43623196055685	0.261948661781823	9.3004176619386	1.3989505857812e-20	1.91085800342193e-18
g1843_i15	998.809490392124	3.17898268761427	0.341859436517532	9.29909298394118	1.41648843983049e-20	1.93254244420067e-18
g18559_i0	310.232827632973	-11.5588594388158	1.24325845198112	-9.29722972757338	1.44152522780764e-20	1.96439498804642e-18
g4722_i13	806.654354500824	2.93929605573032	0.316247218200742	9.29429853155125	1.48180044195296e-20	2.01691432520623e-18
g34588_i3	234.312777995518	7.47127928058736	0.804000696580274	9.29262787005732	1.50525139076268e-20	2.04643768026027e-18
g21982_i8	201.172410499431	5.55187668981321	0.597726880640568	9.28831690464282	1.56747284423887e-20	2.12854022680287e-18
g41939_i3	1289.07425793424	3.25872316795284	0.350887914833675	9.28707724088333	1.58583143617111e-20	2.1509573645336e-18
g21982_i5	449.706304641175	7.4810224202448	0.805749304211248	9.28455337304697	1.62386780400476e-20	2.19998127666099e-18
g35530_i1	424.146388449034	-4.11752477727131	0.44363856340053	-9.28125982942085	1.67486321225304e-20	2.26642723855988e-18
g60682_i0	1009.62188013055	2.55998692982846	0.275841785471004	9.28063500407394	1.68471483613461e-20	2.27710758781729e-18
g33630_i1	1035.27004245448	2.83368050441825	0.305366756407961	9.27959722188138	1.70120431809649e-20	2.29672462178323e-18
g7956_i3	544.471228705279	-4.17022050567688	0.449500809972093	-9.27744825629077	1.73585860285134e-20	2.34079122964547e-18
g44983_i3	353.881329887973	-4.62051577639157	0.498096204225997	-9.27635211268372	1.75380293769462e-20	2.36224859186121e-18
g36889_i3	988.251578065392	-5.78858411792498	0.624128257788654	-9.27467078390984	1.78168402618331e-20	2.39425377113929e-18
g9054_i5	167.650782018019	-4.61438955633077	0.497521766346602	-9.27474910337112	1.78037559467178e-20	2.39425377113929e-18
g17573_i2	579.554207068637	3.41620612412077	0.368410690969831	9.27282027328713	1.81287741527467e-20	2.43335878465967e-18
g40490_i2	3821.59874094939	2.44316208488984	0.263523795215779	9.2711251478802	1.84192508987599e-20	2.4694967986988e-18
g12491_i3	1514.02057979828	4.12368592441923	0.444962829250872	9.26748405335737	1.90588380867472e-20	2.55230338617914e-18
g11058_i15	815.51948892625	2.83165328088431	0.305572397828162	9.26671813622603	1.91961472467318e-20	2.56773320593797e-18
g32479_i0	989.851026002035	3.58234806061858	0.386626538529803	9.26565484677001	1.93883903845356e-20	2.59046723942347e-18
g49385_i1	421.697932277828	-12.0017946916937	1.29531696560495	-9.26552728820979	1.94115805206049e-20	2.59058796752596e-18
g72827_i0	4441.72907408426	4.34201179696694	0.468632130908319	9.26528829457576	1.94551033958903e-20	2.59341882882831e-18
g62039_i0	6023.01714442667	-5.90754391192075	0.637699690505964	-9.26383374474212	1.97220781486955e-20	2.62599583505654e-18
g5605_i4	1377.27554272616	2.37178304555461	0.256115347743563	9.26060490497968	2.03277279216501e-20	2.7035412970396e-18
g49153_i0	359.417491252235	-11.7714107077851	1.27145509299688	-9.25821979291406	2.0786890005889e-20	2.7614492506109e-18
g58203_i0	501.033517953714	-3.61386394041317	0.390466928495557	-9.25523693987898	2.13755785215407e-20	2.83641238281267e-18
g45919_i1	1411.53652043669	-5.80304290295128	0.627050683148283	-9.2545037568821	2.15227833429738e-20	2.85268909439826e-18
g70673_i0	2431.36551478061	2.41357236425708	0.260826387994294	9.25355897774378	2.17139501495125e-20	2.87474893551176e-18
g23478_i2	2457.83745101569	2.6370778973985	0.285123238930743	9.24890551639339	2.26803079824164e-20	2.99927076208883e-18
g8244_i4	4186.76230881202	2.28645611427581	0.247223304069956	9.24854605789433	2.27566997673441e-20	3.00595316017736e-18
g92969_i0	773.680869145984	2.63216661029464	0.284644778082931	9.24719795677317	2.30454698165818e-20	3.04064178374514e-18
g52121_i0	7912.34042405053	3.72019427538094	0.40242466009219	9.24444907160683	2.3645566875986e-20	3.11628196560614e-18
g11117_i2	11293.4279964701	3.17826320075074	0.343854432197779	9.24304852037695	2.3957229882018e-20	3.15378074913451e-18
g22970_i1	511.73622339045	-3.70745954723558	0.401127247270324	-9.24260212305418	2.40574170856337e-20	3.16338706112451e-18
g51748_i0	4323.48815679088	2.8066828819051	0.303717450694176	9.24109851274648	2.43979371298134e-20	3.20453809262091e-18
g11464_i3	668.452196748612	3.51002426673253	0.37988064882999	9.23980802271239	2.46939891482549e-20	3.23976218802838e-18
g2214_i15	541.554724651918	2.90363691072174	0.314311779309167	9.23807856359604	2.50963213969241e-20	3.28883472286185e-18
g40299_i0	2587.01470157965	2.30814553501655	0.249904969623	9.23609297765687	2.55662340060521e-20	3.34664306403547e-18
g1768_i1	3859.76424640897	2.7858125054139	0.301636113165665	9.23567299743009	2.56667363743203e-20	3.35601961321822e-18
g17352_i2	133.346066710921	-6.16254912931129	0.667290816028626	-9.2351774987518	2.5785812870707e-20	3.36780099785503e-18
g62414_i0	1630.48460848632	2.91919539392249	0.316202877258942	9.23203298852949	2.65543243981802e-20	3.46428133338324e-18
g9818_i12	2529.40709074683	-3.52766469191378	0.382255696345953	-9.22854708415159	2.74327565470974e-20	3.57486953030785e-18
g36675_i0	240.80010522749	-4.81060087647676	0.52133194222178	-9.2275199098203	2.76970367338468e-20	3.60526713319412e-18
g14863_i5	701.399773620218	3.37195717486866	0.365468805337727	9.22638847863544	2.79910549142183e-20	3.63946333694489e-18
g7600_i10	651.092453567359	3.81649325487812	0.413905158356654	9.22069507427962	2.95180484505447e-20	3.83371838200147e-18
g23478_i1	931.021418620996	2.33036902743366	0.252772790094241	9.21922421541034	2.99257444272886e-20	3.88233095114736e-18
g46036_i0	1441.98267118749	6.4627659534746	0.701184497807747	9.21692646326385	3.05738080726031e-20	3.96198377966487e-18
g70367_i0	747.270730700792	-5.09660765671906	0.552988472308116	-9.21648083448531	3.07010912325678e-20	3.97404771144063e-18
g11362_i5	778.661357232708	4.13581207805437	0.448799214836582	9.21528367548573	3.1045630818756e-20	4.01417589140401e-18
g143114_i0	250.343174614493	3.91680581927088	0.425130302394965	9.21318898513142	3.16576974212268e-20	4.08876749804823e-18
g6815_i1	270.653567303682	-3.31262047819748	0.359762861588825	-9.207788885067	3.32911672017883e-20	4.29496700947377e-18
g18681_i4	6699.82685886931	3.58441788652616	0.389418294068705	9.20454416528711	3.43124454312781e-20	4.42181669282901e-18
g61786_i0	1512.89773293512	3.29394383152131	0.357874695909015	9.20418199212036	3.4428343767521e-20	4.43183906925431e-18
g11835_i0	1419.78594210639	2.9663405131368	0.322335269609361	9.20265572157746	3.49210295453795e-20	4.49028813534835e-18
g18958_i0	111.639126608945	6.13946057358211	0.667227397263322	9.20145155724049	3.53146514810861e-20	4.53588407531652e-18
g50273_i1	718.593168781881	3.32334239387465	0.361208134375246	9.200629990304	3.5585722386088e-20	4.56565603770294e-18
g29152_i3	2154.36681965517	2.39732090481293	0.260604376392862	9.19908152731467	3.61022319389587e-20	4.62681746481209e-18
g21201_i6	1762.1795234289	3.7106753500757	0.403453676045257	9.19727733416279	3.67133975699617e-20	4.69933725263981e-18
g151593_i0	3801.50549494796	4.1699710566569	0.453397029440204	9.19717330703608	3.67489466848725e-20	4.69933725263981e-18
g19141_i5	219.942012091687	-5.09961141604037	0.554550532580735	-9.19593637807558	3.71742582969036e-20	4.74850086201326e-18
g21693_i1	165.824234004199	-4.08622713190552	0.444368661529644	-9.19557899929207	3.72980446683552e-20	4.75908310894578e-18
g7600_i1	176.800735527098	4.06997555520674	0.442643340443333	9.19470639980807	3.760200433248e-20	4.79260634167487e-18
g28537_i0	393.705729968448	3.38354800157281	0.368010450593131	9.19416281825548	3.7792591031867e-20	4.8116218855906e-18
g8120_i0	579.463865890686	-2.67996981632187	0.29153621895076	-9.19257931644683	3.83532468846939e-20	4.87766019461359e-18
g39717_i3	604.802467230736	2.93698129993091	0.319562248342815	9.19063911698423	3.90514146895607e-20	4.96102343553501e-18
g110_i0	593.738746269339	-3.23162119104346	0.351698758883552	-9.18860561607341	3.97966419748578e-20	5.05017648816317e-18
g80642_i0	1990.15035955891	2.67224432298374	0.290885357790073	9.18658932606797	4.05494387286794e-20	5.14009461049258e-18
g32940_i1	645.541187503096	3.51943813411271	0.383146179966011	9.18562762239969	4.09134393048335e-20	5.18058625794537e-18
g36476_i0	2457.06570314277	3.64531225690285	0.396921157621079	9.18397063726909	4.1548193210514e-20	5.25523610314488e-18
g11362_i4	335.675389283731	4.98864543623178	0.543363927815306	9.18103904373914	4.26951575253729e-20	5.39444033777103e-18
g6333_i5	1599.49361548603	-2.50053560343749	0.27239192448321	-9.17991826733327	4.31418754933603e-20	5.44496374304908e-18
g35355_i0	250.015163321548	4.13811593904944	0.450958768289893	9.17626228832812	4.46314343618091e-20	5.62685241889012e-18
g60291_i0	1236.33804530845	2.68141160616062	0.292251900239241	9.1750014421312	4.51568418492495e-20	5.6869244816433e-18
g23332_i0	460.714831981576	4.91571486742006	0.535792650753467	9.17465900382781	4.53005920998232e-20	5.69885370744962e-18
g4922_i3	949.333802630875	2.64610573701369	0.288431419355795	9.17412445191893	4.55258933430865e-20	5.72100523481121e-18
g10056_i8	655.547946622886	3.2784908909191	0.357432098563117	9.17234603187202	4.62834584717713e-20	5.80992355589492e-18
g1737_i7	251.448806159225	4.40747065254175	0.480615935623843	9.17046299519972	4.70991720035151e-20	5.90594148186472e-18
g3592_i6	823.562439007125	2.64036088280767	0.287950423008842	9.16949819075831	4.75226056976616e-20	5.95261604126743e-18
g18419_i3	343.43263561106	3.72578810333851	0.406451561714735	9.16662267853069	4.88070596558567e-20	6.10692423508803e-18
g47229_i0	1276.8578446043	2.83024692512131	0.308768799290867	9.16623354309563	4.89834970550845e-20	6.12241042761616e-18
g20059_i5	132.812325768546	6.70567153015617	0.731597844104808	9.16578907960194	4.91857920994321e-20	6.14109180841889e-18
g21767_i7	440.448166469464	-3.93126076106995	0.428995113365034	-9.16388238139398	5.00630265137697e-20	6.24391223386329e-18
g19633_i3	1190.12977089009	3.08172045828298	0.336303198120343	9.1635181452548	5.02323552335576e-20	6.25831615471462e-18
g13673_i8	783.450830259094	5.72182278471166	0.624627542517548	9.16037541612394	5.1717083277663e-20	6.43639588886033e-18
g32611_i0	1520.66837222837	2.95754424620126	0.32291195282562	9.15898039797367	5.2389958608096e-20	6.51316447979153e-18
g24751_i2	2658.09105727333	3.96342556744375	0.43275746126301	9.15853780054174	5.26052446355018e-20	6.53294191926359e-18
g103073_i0	266.376192260201	-5.94765595571133	0.649453457884099	-9.15794023961104	5.28972951652862e-20	6.56220020278855e-18
g42186_i0	725.82075950184	-2.92415356364935	0.31949059760329	-9.15254966996011	5.56053661490896e-20	6.89079718674859e-18
g105844_i0	31008.5720634614	2.84491716571486	0.311041124416352	9.14643416060549	5.88438203524628e-20	7.27660178486199e-18
g113540_i0	9849.81109029567	-3.90065956173084	0.426465413979784	-9.14648511664711	5.88160812876481e-20	7.27660178486199e-18
g2214_i23	938.96037336227	2.39358348243947	0.261830524970739	9.14172815681811	6.14621734474962e-20	7.59230928962483e-18
g89925_i0	2545.33455913447	4.25642258626215	0.465764446845681	9.13857340354792	6.32815733049727e-20	7.80875804773889e-18
g105290_i0	8660.13868147919	2.34337736086508	0.256521344196344	9.13521394567245	6.52775743713235e-20	8.04651669663058e-18
g5988_i9	896.395543233243	2.49787068873515	0.273463567712714	9.13419915357532	6.58926535620688e-20	8.11002025600248e-18
g49153_i2	375.401384753272	-11.8341991626016	1.29560164691766	-9.13413408415785	6.59322878692563e-20	8.11002025600248e-18
g11835_i2	1816.68575669579	2.95108682506722	0.323121959296697	9.13304323695772	6.66002512941275e-20	8.18352347825516e-18
g39619_i1	248.106423535439	3.90917804501683	0.428125437119052	9.1309174977374	6.79211901388508e-20	8.33702126899685e-18
g15956_i1	655.53599473433	3.67511250635607	0.402564452000688	9.12925244166813	6.89739159975615e-20	8.45730801219045e-18
g38496_i1	124.857789883601	5.56949306653486	0.61013106268129	9.1283552128277	6.95478557166758e-20	8.51869625764636e-18
g14863_i1	615.492145431192	3.05402077606292	0.334619877920531	9.12683608350433	7.05303943988036e-20	8.62995057359677e-18
g51055_i8	4913.61557250446	5.43488702367032	0.595638207580569	9.12447682922552	7.20835707746122e-20	8.81071952349203e-18
g71288_i0	760.704275902944	2.6202191117118	0.287170698833166	9.12425648702424	7.22303440174296e-20	8.81938570229623e-18
g59162_i0	329.983137907002	-3.6379871201343	0.398798894685145	-9.12236008830095	7.35058363749101e-20	8.96570663191978e-18
g70062_i1	513.265807399374	-4.18087223659644	0.458327213167269	-9.12202486888033	7.37336045196001e-20	8.9840609951345e-18
g20059_i11	967.820847998655	3.84607359401959	0.421684258181177	9.12074263954885	7.46112832918645e-20	9.0814822720904e-18
g68872_i0	3453.58797527613	-5.00144488132998	0.548734047783875	-9.11451531307176	7.90228992612595e-20	9.60839101477909e-18
g86608_i0	15659.8472707594	3.75533994210965	0.412041230052889	9.11399070822991	7.94061090491424e-20	9.64489667280283e-18
g10683_i0	1494.00982374327	2.25390795275056	0.24740290490429	9.11027279013766	8.21750887647864e-20	9.97080617747262e-18
g10748_i5	541.934353010414	2.92895319822759	0.321705130242007	9.10446530965869	8.66923992532232e-20	1.05079504579715e-17
g15240_i1	383.217331293075	-3.95291844821267	0.43419581067668	-9.10399951130843	8.70651723762009e-20	1.05421412885517e-17
g66862_i0	315.995997742795	11.9708721773144	1.31508316522223	9.10274915981571	8.80736664616458e-20	1.06531560764846e-17
g9338_i1	624.098856252183	-4.54106773997772	0.49889320958678	-9.10228412156375	8.84516898721686e-20	1.06877592835144e-17
g87314_i0	2522.78797393056	2.41759968689058	0.265636975371434	9.10114144881417	8.93873780486467e-20	1.07896041789976e-17
g16651_i3	640.017634039594	2.49555728758409	0.274259019468769	9.09927152958508	9.09397257090884e-20	1.09655951415191e-17
g10018_i1	1026.36086606482	4.56800142647515	0.502156720118557	9.09676450291586	9.30628596716671e-20	1.11983714370958e-17
g631_i10	377.606071694924	-4.43160564710405	0.487158214429127	-9.09685091176629	9.2988873720905e-20	1.11983714370958e-17
g21551_i4	2192.5089554311	-6.00463773842628	0.660100942722512	-9.09654470975428	9.32513157364814e-20	1.12094446134525e-17
g18495_i0	340.374339145197	-4.02835720167766	0.442902887361983	-9.09535095982631	9.42814727390779e-20	1.13215685859405e-17
g85928_i0	839.989799545366	2.71462125902614	0.298479230680109	9.09484138256673	9.47246347883979e-20	1.13630459729653e-17
g5819_i6	2168.93340163444	3.33070331846793	0.366260861424156	9.093800810485	9.56359891692661e-20	1.14605436917892e-17
g5819_i2	908.370455852336	3.17910981090758	0.349705928311575	9.09080902990902	9.83048056788515e-20	1.17682292606691e-17
g17827_i0	292.39436665455	-3.37268888158079	0.37102206549048	-9.09026496071656	9.87979916505144e-20	1.1815101388329e-17
g32178_i2	269.429308185547	-6.32697847686162	0.69605024105679	-9.08983016406342	9.91938819212408e-20	1.18502536839928e-17
g83975_i0	2800.85332723139	2.95665716453927	0.325302057016123	9.08895932494127	9.99915174358817e-20	1.19332792471734e-17
g4232_i4	905.948045994494	2.93430913413623	0.322850258699539	9.08876191072546	1.00173216337119e-19	1.19427022225915e-17
g87014_i0	5188.15786401035	2.57654986146753	0.283506643962183	9.08814631452241	1.00741905367465e-19	1.19981957786006e-17
g98617_i0	552.000978941571	-4.33330972930382	0.476833289810377	-9.08768289023414	1.01172121693118e-19	1.20371007426899e-17
g23703_i1	1647.83282786296	3.22786268200655	0.355220819556449	9.08691862722762	1.01885589093506e-19	1.21095918979848e-17
g26183_i2	1484.74478347869	-5.14965686340972	0.566867982505781	-9.08440240467665	1.04269892760226e-19	1.23803190341662e-17
g4510_i3	1091.19202729697	-3.32982250148919	0.366554138420728	-9.08412196854602	1.04539018001342e-19	1.23996076045673e-17
g32111_i2	2284.12214749676	-3.20307633720718	0.35265969111912	-9.08262673015631	1.05985578662485e-19	1.25583727458993e-17
g13539_i6	8658.31105365065	3.09099213128893	0.340324123396764	9.08249494757479	1.06114015614643e-19	1.25607873472975e-17
g1546_i4	332.318257154113	-4.86849041486495	0.536318228222782	-9.0776150402306	1.10979897745218e-19	1.3123401133168e-17
g4395_i7	450.725226008575	4.24448159544019	0.467614267754115	9.07688641714427	1.11725101961032e-19	1.31980953779983e-17
g4955_i8	1856.70842928899	6.44974195208264	0.710879065520852	9.07291023875769	1.15879739687465e-19	1.36749857271786e-17
g23906_i0	499.708943875187	-4.96453664328809	0.547244495411501	-9.07188045729906	1.16980401715086e-19	1.37908741332268e-17
g40707_i0	220.353078853686	-4.92533516949867	0.54309146512396	-9.06907120769145	1.20035826217614e-19	1.4136742086662e-17
g3159_i8	679.996770500451	-3.60407242358782	0.397434358887828	-9.06834636460065	1.20836903785143e-19	1.42116211490299e-17
g41186_i0	1779.41765685624	2.78467099173891	0.307078360214049	9.06827491783481	1.20916150347475e-19	1.42116211490299e-17
g11464_i6	2240.89268692967	3.5973050173126	0.396831158655423	9.06507702041668	1.24516251328068e-19	1.46199687417925e-17
g35763_i2	1526.64254089247	2.18094541222007	0.240604267129898	9.06445026198398	1.25234153210703e-19	1.46894227741797e-17
g79278_i0	1228.18402969971	4.79407269751528	0.529049571939814	9.0616701189972	1.28468214796373e-19	1.50535738789622e-17
g88011_i0	3318.84135592302	4.40709801454993	0.486407076606675	9.06051376821078	1.29837543205513e-19	1.51987069710059e-17
g7345_i2	2792.68690401327	-2.27227533375305	0.25094947022899	-9.05471261477308	1.36927876568738e-19	1.60125718031692e-17
g6951_i4	242.9053120569	-4.93521683031685	0.545061223980625	-9.05442657299041	1.37287214488162e-19	1.60384581026171e-17
g11362_i1	303.472159450329	4.88364873059678	0.53939609729668	9.05391929061485	1.37926777566007e-19	1.60969966107155e-17
g1945_i12	120.300287925936	5.78485064176831	0.638986251881632	9.05316917967104	1.38877889475564e-19	1.61917410959273e-17
g36552_i2	3188.68700000834	4.35700984348243	0.481321175975788	9.05218814578315	1.4013159026195e-19	1.63180068498296e-17
g14270_i1	212.681960973157	11.3991606433339	1.25928321265107	9.05210244114676	1.40241645242427e-19	1.63180068498296e-17
g20838_i2	221.518148238411	4.72251612505405	0.521733855473307	9.0515807542715	1.40913398190494e-19	1.6379773405663e-17
g137369_i0	2826.7755123023	3.69069958845525	0.407861679268916	9.04890009542145	1.44415632979466e-19	1.67701030744587e-17
g19382_i5	1332.36791537069	2.75603068610237	0.304649234582726	9.04657019695872	1.47529382586503e-19	1.71145862593364e-17
g6627_i0	134.379677874698	-6.16402621832214	0.681459128499643	-9.04533516469781	1.49206728277816e-19	1.72919143519575e-17
g20059_i12	553.953636126047	4.86583422636776	0.538083700537267	9.04289466770562	1.52576869898022e-19	1.7664875853532e-17
g21768_i1	344.681293851523	5.766303432968	0.637807085508867	9.04082686439179	1.55491137378015e-19	1.79843679689756e-17
g18358_i1	2780.0710443609	-3.70422787264202	0.409785512701398	-9.03943101410032	1.57489413786194e-19	1.81793142586963e-17
g128925_i0	1067.92024959762	3.43620423252578	0.380131151449339	9.03952285789904	1.5735715533057e-19	1.81793142586963e-17
g6906_i6	2562.20754272134	3.41744082460734	0.378118501130166	9.03801536923711	1.59541944965108e-19	1.83979719074842e-17
g16442_i3	888.433633571544	2.53357824743811	0.280331956336596	9.03777892662377	1.59887327848873e-19	1.84195272439574e-17
g47538_i0	3576.55505161202	3.02805128424086	0.335093253113012	9.03644360520632	1.61851809310579e-19	1.862738050917e-17
g18495_i1	269.304234157964	-3.87610138789421	0.429162292670542	-9.03178460478076	1.68894605828584e-19	1.94187032458107e-17
g29599_i1	267.351265365769	-5.3456608051649	0.591939274110271	-9.03075879396553	1.70485494763826e-19	1.95822469479715e-17
g23530_i2	1786.08240729341	3.06478008016657	0.339443967318721	9.02882471111616	1.73525370265531e-19	1.99117364656124e-17
g7600_i8	1811.33968627389	3.62230946052101	0.401259532539813	9.02734805474461	1.75882291228021e-19	2.01622855348572e-17
g59699_i1	228.103401629567	6.19036451400668	0.685767646258795	9.02691246485338	1.76583567400067e-19	2.02227328813634e-17
g12955_i3	770.06739304422	-3.47569277385104	0.385043865381301	-9.02674496686016	1.76853964995927e-19	2.02337646566207e-17
g20551_i2	1176.77088028611	2.15486788534594	0.238763320439642	9.02512111733965	1.79496701935425e-19	2.05159258927963e-17
g57384_i0	859.290887294906	2.65184643832928	0.29386200769069	9.02412142069254	1.81143027291697e-19	2.06837578510676e-17
g46626_i0	10760.9174137539	3.22359647492871	0.357324716582504	9.02147633603287	1.85571332923641e-19	2.11686081835565e-17
g18358_i0	2792.26277061321	-3.47277689067769	0.384961349585058	-9.02110535102012	1.86200916244663e-19	2.12196024551762e-17
g86011_i0	6155.91718676615	2.92121149645166	0.323834132498689	9.02070289475581	1.86886295057864e-19	2.12768491062939e-17
g37033_i2	801.746654845123	4.861369448102	0.538934055252022	9.02034191516933	1.87503159896661e-19	2.13261911021408e-17
g11948_i6	1712.59996870838	2.26726731183343	0.251365965473736	9.01978638023027	1.8845642614521e-19	2.14136607772427e-17
g1768_i0	4125.57323633075	2.66583552138761	0.295577499746617	9.0190746036924	1.89684795484729e-19	2.15321881124461e-17
g51975_i0	493.538667748886	6.75093458844027	0.748921259266249	9.01421144734822	1.98291843510447e-19	2.24872623313701e-17
g8427_i2	423.957744293647	-3.61071254185385	0.400633944666813	-9.01249779235928	2.01415792482479e-19	2.28192706804711e-17
g75928_i0	12795.2004138879	4.09153909548902	0.454087837043228	9.01045736466076	2.05198914513656e-19	2.3225240334048e-17
g30851_i4	1179.8101822139	2.944193959194	0.326906492216099	9.00622664063755	2.13268163535021e-19	2.41150693864892e-17
g10073_i0	2381.61189912439	2.67989183812613	0.297589489985438	9.00533092837808	2.15016353915712e-19	2.42891165978255e-17
g22580_i6	184.372468243603	-6.48905058882705	0.720614654880794	-9.00488290777334	2.15896075004078e-19	2.43648152994894e-17
g5913_i2	1793.53280728492	3.91634213866707	0.434950773587441	9.00410431820912	2.17433360941944e-19	2.45145042443177e-17
g84362_i0	9690.37036320653	2.71328971432262	0.301378437560064	9.00293244695672	2.19767574671629e-19	2.47536655812307e-17
g40804_i0	16505.2668988728	2.95820158664143	0.328631339996789	9.00158087987084	2.22490477751854e-19	2.50361017752909e-17
g4948_i3	695.008156637311	-3.69779320057452	0.410910067078543	-8.99903287078072	2.27714733483742e-19	2.55991882206481e-17
g57507_i0	10433.92224465	4.04532315424528	0.449624156956296	8.9971214661371	2.31713134425713e-19	2.6023511831541e-17
g41834_i2	1216.31665757812	-3.20268630101061	0.356165008959627	-8.99214190177129	2.42458405083735e-19	2.72040202769627e-17
g71819_i0	2733.21061005214	2.87298287339741	0.319645935605411	8.9880162810641	2.51732753716609e-19	2.8217372509179e-17
g56239_i0	606.387027217283	6.30441501021457	0.701446013476374	8.98774087968627	2.5236418522349e-19	2.82608987383223e-17
g49464_i0	4363.57296869248	3.76181829122486	0.418708355722089	8.98434014945169	2.60291440593338e-19	2.91205746434741e-17
g8294_i3	453.43251825408	-4.70185702563299	0.523440596547312	-8.98259908888822	2.6444465103468e-19	2.95567752271839e-17
g12995_i4	2194.10486284626	3.03690775951931	0.338143741113298	8.98111480496623	2.68036988071758e-19	2.99295095998666e-17
g19291_i5	2571.08283603919	-5.86597789641524	0.653196896405466	-8.98041299445182	2.69752291534033e-19	3.00921366294779e-17
g41943_i2	151.294632700543	4.84852795258848	0.54015201365656	8.97622859862423	2.80206854856307e-19	3.12284226351842e-17
g95803_i2	753.599868946554	-3.81543515313502	0.425096943956446	-8.97544714771211	2.82203177159827e-19	3.14207828669141e-17
g1964_i1	592.790213077815	-2.60939428922908	0.290730322866951	-8.9753083321248	2.82559267313793e-19	3.14303246244548e-17
g63278_i0	182.317710853233	-6.76592014268192	0.753862865257943	-8.97500122965586	2.83348625687558e-19	3.14879964148391e-17
g59559_i0	433.236868764996	6.95380661567462	0.774895878849244	8.9738593344971	2.86302845227351e-19	3.17859051855083e-17
g19141_i4	192.615232166752	-5.35562248634219	0.59692396012216	-8.97203470479919	2.91086664812656e-19	3.2278529635495e-17
g21180_i3	714.4660647265	3.26303914337515	0.363693182277615	8.97195576485788	2.91295402508898e-19	3.2278529635495e-17
g9372_i5	1925.84431334219	2.12591058789162	0.236989068850522	8.97050061508327	2.95169793739804e-19	3.26767017374427e-17
g6951_i3	317.766191691776	-5.31610689006841	0.592684632132135	-8.96953725785693	2.97762734212033e-19	3.29323884156105e-17
g44747_i0	234.99899866504	3.48246346833375	0.388284908094946	8.96883550128145	2.99665714256766e-19	3.31113523053294e-17
g67777_i0	38800.268728958	3.71951983428847	0.414735166683022	8.96842161718893	3.0079368752829e-19	3.32044237780517e-17
g25715_i0	1736.64488491354	3.69605779902553	0.412236216546578	8.9658735711978	3.07830959581843e-19	3.39490234741873e-17
g28467_i6	311.424140901789	-6.45024590978433	0.71947117977735	-8.96525961162259	3.09550785755835e-19	3.41063349158846e-17
g6641_i20	1051.96043970694	4.14996648578222	0.462991971368364	8.96336598130864	3.14915247316164e-19	3.46645344204838e-17
g49199_i1	1425.59625176888	-6.61579962176612	0.73829049571803	-8.96097086463489	3.2183209276061e-19	3.53923958963986e-17
g40009_i0	914.32893919296	-3.20673388649945	0.357899798244082	-8.95986502991127	3.25076069358082e-19	3.57153518924229e-17
g28467_i4	757.712524809353	-3.65862931368174	0.40835895798314	-8.95934628629547	3.26608919624177e-19	3.58498780142723e-17
g116420_i0	1067.04503627012	2.44801744330017	0.273262908095693	8.95846955724743	3.29215841055328e-19	3.61019333625201e-17
g14797_i1	1641.72161407859	2.43374144030482	0.271793885877793	8.95436419566519	3.41699095989185e-19	3.74355352665248e-17
g21910_i4	3067.68246867299	1.92026906505476	0.21450490405785	8.95209866407939	3.48787003461508e-19	3.81760840700242e-17
g7102_i30	321.138281184876	4.40849574767019	0.492515724967292	8.9509746068777	3.52357429975392e-19	3.85305998686167e-17
g75375_i0	1257.36331153716	2.17695949634437	0.243267721497002	8.94882182867487	3.59296555328655e-19	3.92524733001907e-17
g86208_i0	3072.44496175906	2.38848326030799	0.266931283539329	8.94793307340495	3.62200529062967e-19	3.95325722988538e-17
g6227_i4	496.096702792617	-3.83650017118471	0.428844390506602	-8.94613583881225	3.68143964525437e-19	4.01435782705786e-17
g36972_i3	278.723646128731	3.85211736800684	0.430659059776646	8.94470296295329	3.72951412935543e-19	4.06296834485732e-17
g56312_i4	597.780289195068	5.08287498627015	0.56841737670416	8.94215271134401	3.81661684865532e-19	4.15396575363009e-17
g5819_i0	833.326974479789	3.2757092528969	0.36644233475465	8.93922165158711	3.91921029769581e-19	4.26163709077793e-17
g17350_i3	237.462065220243	-4.36266393393047	0.488050246301671	-8.938964721337	3.92833222858427e-19	4.26756390888444e-17
g4955_i7	1697.27446618395	6.32861910110681	0.708094954070883	8.93752887903406	3.97969717217202e-19	4.3193277244937e-17
g77460_i0	1013.9799621441	2.98595647444493	0.334111264683328	8.93701227725749	3.99833961098784e-19	4.33551302594428e-17
g19291_i0	5009.3552858843	-6.00495966928457	0.671939834378905	-8.936752015655	4.00776424024688e-19	4.34168234190398e-17
g75483_i0	130.698790912143	-4.66188436637294	0.521672268503192	-8.93642358975502	4.01968857147381e-19	4.35054561962863e-17
g42029_i1	198.07312709798	-4.91843759489205	0.5504136324685	-8.93589348947227	4.03900918409352e-19	4.36739002380494e-17
g3159_i6	1649.87480058236	-3.19399834158948	0.357440323628826	-8.9357527129653	4.04415547646775e-19	4.36889063740345e-17
g32655_i0	341.05941942327	-11.6956664597247	1.30888865106875	-8.9355702260653	4.05083619592839e-19	4.37204456281073e-17
g9455_i0	1337.60075590193	2.79512119833207	0.312846172312824	8.93449064013843	4.09058271985979e-19	4.4108472667579e-17
g84275_i0	531.780194006569	3.02626181989248	0.338794703582449	8.93243544805302	4.16731539418318e-19	4.48942299740365e-17
g20619_i3	761.690916871141	2.80879367576396	0.31445310850423	8.93231327597508	4.171921325265e-19	4.49022347082226e-17
g18944_i2	122.959631748866	7.15038697371392	0.800850980503695	8.92848625747662	4.31877541628369e-19	4.64398200174669e-17
g11013_i5	3806.48666711077	2.94898910164088	0.330329882508419	8.92740638311982	4.36112934512631e-19	4.68519108204697e-17
g79182_i0	1778.02694257802	3.1313043084219	0.350780560296245	8.92667571366389	4.39001953603942e-19	4.71187323055606e-17
g39020_i0	4637.1917982507	4.20269444412463	0.470905392692611	8.92471080038787	4.46865211626931e-19	4.78904689504396e-17
g28866_i2	596.869293767882	3.36635506761491	0.377196443066032	8.92467341486994	4.4701616320739e-19	4.78904689504396e-17
g7604_i10	1874.16137325417	5.33050238465807	0.597359540466608	8.923440614164	4.5202216263924e-19	4.83821880158243e-17
g18431_i2	364.16648585304	11.2130430597267	1.25729104094631	8.91841482564538	4.73009718677218e-19	5.0582014442539e-17
g28807_i6	710.904604544292	4.67995770225229	0.525081549829388	8.91282069189619	4.97504036274475e-19	5.31524532872656e-17
g41092_i2	313.355185483841	-11.5735844825616	1.29868070646005	-8.91180135732434	5.02100328087957e-19	5.35942535692784e-17
g24751_i5	1701.45403904266	4.38501472751688	0.492117480362445	8.91050389896191	5.08011431312651e-19	5.4175457592461e-17
g7102_i24	242.731823415205	3.4580144041237	0.388110140882609	8.90987902624692	5.10882769936535e-19	5.44317261021291e-17
g20647_i1	234.546612894813	-4.06298392493444	0.456023087689161	-8.9096013658499	5.12163780010467e-19	5.45182397329823e-17
g15964_i4	213.757705345731	5.43714738455388	0.610485458386235	8.90626846203102	5.27790281894104e-19	5.61302308942092e-17
g74197_i1	2015.25187998942	2.63687943276909	0.296122532277322	8.9046902729429	5.35353109244686e-19	5.68824912418668e-17
g68649_i0	2875.36825314468	1.90750310909984	0.214234541390152	8.90380746597723	5.39630187751112e-19	5.72845781042824e-17
g39694_i1	177.832640648983	8.7005241488144	0.977200416744703	8.90352071051913	5.41026728105011e-19	5.73804259807723e-17
g7173_i3	1133.60451452663	3.55478748749435	0.399293579638495	8.90269132479595	5.45086083693196e-19	5.77582555774814e-17
g42058_i3	285.676108683899	-3.66747993035284	0.41202056432952	-8.9012060267451	5.52431069375579e-19	5.84832308781578e-17
g84845_i0	991.414526641745	-3.402368891162	0.382276449341472	-8.90028380514438	5.57040679710741e-19	5.89175692534818e-17
g22175_i6	912.199523611838	3.40252425383444	0.382393196058712	8.89797279058287	5.68759570338499e-19	6.01023749601338e-17
g5498_i3	1319.50070927623	3.45786836970948	0.388630485510919	8.89757365576593	5.7080805563959e-19	6.02640584809682e-17
g39717_i2	1506.18713035827	3.09041157296622	0.347343555136816	8.89727627665045	5.72339034981716e-19	6.03708615483436e-17
g17384_i0	449.927158729442	3.66220188383813	0.411625003568823	8.89693738739518	5.74088664041173e-19	6.04457122356395e-17
g25996_i3	2225.35337802521	-3.48072124984489	0.391222509126341	-8.89703728350875	5.7357236852267e-19	6.04457122356395e-17
g5605_i7	3228.70225827762	2.55307237536083	0.287028125611881	8.89485087887551	5.84977961096214e-19	6.15365051564017e-17
g38914_i0	8515.73169644859	-3.44476641936352	0.387310655262527	-8.8940657132931	5.89128289592556e-19	6.18637439252065e-17
g49524_i0	510.159879918623	3.83363929484201	0.431033617265899	8.89406102280207	5.89153170381999e-19	6.18637439252065e-17
g46872_i0	379.301365045763	2.99127374344409	0.336337979324083	8.89365438139178	5.91314157052037e-19	6.20346187867589e-17
g42334_i0	574.286556785712	-11.4850672515792	1.2914724613724	-8.89300205393038	5.94797142142061e-19	6.23437509491372e-17
g15793_i0	1383.66475510649	-4.5207296670414	0.508409122333053	-8.89191296626642	6.00657345089299e-19	6.29012700839461e-17
g48239_i0	474.665385855558	6.46428454536919	0.72715979600341	8.8897716580289	6.12346175155009e-19	6.40676142214386e-17
g23418_i0	4939.8351286802	2.61680987054162	0.294366586575312	8.88962942766645	6.13130482158816e-19	6.40919849335798e-17
g21551_i5	2356.51540481441	-6.15180758853271	0.692048380879735	-8.88927386942587	6.1509549584521e-19	6.41819573043512e-17
g7020_i2	601.970040559714	3.08275169830423	0.346792434697623	8.88932799526658	6.14795965264926e-19	6.41819573043512e-17
g6145_i7	927.841931713116	3.91599274727315	0.440540326182757	8.88906761659003	6.16238213926138e-19	6.42435246518155e-17
g103411_i0	466.442647074512	-5.08015149241879	0.571797427069053	-8.8845301708664	6.41914662153384e-19	6.68603587174815e-17
g8294_i1	408.783152042822	-4.70940470437733	0.530158744429015	-8.88300863442213	6.50759102753777e-19	6.77208935578326e-17
g50561_i0	1756.36327457447	2.37016523474001	0.267029045232291	8.87605778119823	6.92718669228313e-19	7.20229142317523e-17
g49311_i0	230.790352058895	3.47207470914738	0.391288009554463	8.87345030863794	7.09138898313858e-19	7.36642587488855e-17
g4722_i10	1238.00456467571	2.75535242506131	0.310520472796116	8.87333579087534	7.09868806094889e-19	7.36742410897053e-17
g47598_i1	392.58131500264	2.99149078880469	0.337207266940099	8.87137105896385	7.22507726541708e-19	7.49190884328351e-17
g45915_i1	181.944835995323	7.75837081977396	0.875019784309602	8.86650903087338	7.54748235506234e-19	7.81924553433553e-17
g28283_i1	736.096243272387	5.65739552051461	0.638118063149515	8.8657504734967	7.59904832953384e-19	7.86565786130911e-17
g31982_i0	626.291769598732	-3.82980373468323	0.432134375937569	-8.86252968506382	7.82189756199593e-19	8.08912253208547e-17
g22560_i1	309.328809560383	-3.73151115655517	0.421049712568598	-8.86240043673521	7.8309738227202e-19	8.09131019691552e-17
g18790_i0	602.545181727765	-2.84507407446271	0.321042565872428	-8.86198397627201	7.86028992332786e-19	8.11438810557398e-17
g15153_i1	1686.83430910134	2.45499346266912	0.277220749869204	8.85573487492338	8.31342668781345e-19	8.57455828031442e-17
g46597_i0	227.504106477352	-6.37462177611675	0.720094624518942	-8.85247793701461	8.55972586380936e-19	8.82076714901774e-17
g17826_i1	1003.10269353832	5.66829398271503	0.640433133173593	8.85071944142935	8.69569043766771e-19	8.95294115566426e-17
g5605_i2	1638.4016632708	2.33557535223774	0.2638937247497	8.85043914724764	8.7175586297848e-19	8.96751340819633e-17
g4288_i15	1246.01041504545	-4.16976879053576	0.471161789366296	-8.84997231236435	8.75410112126631e-19	8.99714159448272e-17
g19843_i3	163.534695215694	-7.22412863229274	0.816315649721524	-8.84967553269029	8.77741080102207e-19	9.01312925362903e-17
g837_i6	1410.78070098331	3.53178435797627	0.399179812718674	8.84760262279427	8.94193963816635e-19	9.17397231721497e-17
g18712_i2	1490.47600356477	2.18537462332187	0.247084705791801	8.84463737372442	9.18260206605644e-19	9.41257199434216e-17
g56312_i3	732.351093653912	3.84794220135544	0.435245505589641	8.84085453367868	9.4989265396468e-19	9.72291545493423e-17
g10018_i2	434.662950339668	4.60167888934212	0.520503786992021	8.84081730881366	9.50209218582698e-19	9.72291545493423e-17
g3592_i9	1212.133734145	2.48688046576026	0.281312016156671	8.84029235486067	9.54684600134151e-19	9.75154111771474e-17
g20551_i0	1174.89418894121	2.15653871707021	0.243941750351461	8.84038387837734	9.53902840521832e-19	9.75154111771474e-17
g3230_i4	2338.86237178498	2.67898536382068	0.303050642470151	8.84005835455224	9.56686221431294e-19	9.76340705699505e-17
g39071_i0	432.015735717236	-10.1575141014069	1.14910417952778	-8.83950670650341	9.61421396395028e-19	9.80312483482088e-17
g27568_i2	313.176014076297	-3.26719144929816	0.369682964500545	-8.83781987009396	9.76044751719658e-19	9.9435093724709e-17
g9054_i23	163.900714737084	-4.35064603104442	0.492307968604536	-8.83724479085008	9.81080212842215e-19	9.9860563871085e-17
g25892_i6	190.611022994911	-6.30069055047322	0.712991198455835	-8.83698222940055	9.83387754675192e-19	9.99806003618685e-17
g18503_i8	288.956079079605	-3.87694119628415	0.438721115986214	-8.83691496719747	9.83979755798155e-19	9.99806003618685e-17
g48610_i0	948.730717288876	2.3637568059038	0.267490818083897	8.836777362438	9.8519196629133e-19	1.0001634424603e-16
g37850_i4	717.514457175134	3.61297759400466	0.40887944280087	8.83629064169957	9.89491513618952e-19	1.00365177611751e-16
g50273_i0	1389.43183966637	3.02663391185585	0.342579537228429	8.83483565989442	1.00245520421697e-18	1.01591449815327e-16
g35639_i0	12032.0398151046	3.92159736129658	0.443927361435644	8.8338717140892	1.01113606390475e-18	1.02381930373073e-16
g2418_i10	317.69952454177	3.51102017284786	0.397506048023239	8.83262076214397	1.02251234531196e-18	1.03443720643222e-16
g48018_i0	946.006131625043	2.17851656202981	0.246659414409326	8.83208357259214	1.02743631267008e-18	1.0380173575229e-16
g11724_i0	615.620833307328	-3.70108361616166	0.419051956082519	-8.83203994741131	1.02783721482179e-18	1.0380173575229e-16
g17826_i3	934.790992178569	5.52166026299867	0.625284934728522	8.83063057547674	1.04087236556853e-18	1.05026912997991e-16
g40504_i1	650.722689014863	3.47006370108783	0.3929720670563	8.83030625327036	1.04389502381054e-18	1.05240552964212e-16
g23791_i1	743.19597124606	4.63872645438818	0.525357349765202	8.82965938605669	1.04994968927471e-18	1.05759230399733e-16
g25918_i1	268.061232621471	3.59262226691842	0.40692752049234	8.82865396415491	1.05942933573103e-18	1.0662170215184e-16
g27356_i0	3051.28062364696	2.6821094254544	0.303858199366375	8.82684565052815	1.07669227880683e-18	1.08265320491787e-16
g51696_i1	7064.85535425887	3.38978963604157	0.384094252141288	8.82541099520189	1.09058549892666e-18	1.09472934710911e-16
g75391_i0	422.528365449555	-3.72307284243552	0.421857699913007	-8.82542346199506	1.09046401107698e-18	1.09472934710911e-16
g7604_i7	435.115087948143	4.3121013507621	0.48861847587226	8.82508861963177	1.09373166793938e-18	1.09694019914818e-16
g28456_i2	788.188567797815	2.95227742551302	0.334589630031251	8.82357718389921	1.10860220791281e-18	1.11089586765332e-16
g20003_i1	2899.21882365912	2.40396692804957	0.272565372466515	8.81978112735102	1.1468366854231e-18	1.14821960649079e-16
g37232_i0	1114.35744687971	4.39882520542899	0.498787370408858	8.8190388658463	1.15446366628683e-18	1.15486107202393e-16
g30196_i1	561.295739736937	3.7370168980301	0.423750303657227	8.81891261381368	1.15576592302428e-18	1.15516965513622e-16
g45674_i0	2323.53177977948	3.86942907019329	0.438809366041492	8.81801841446431	1.1650309736505e-18	1.16342955650459e-16
g6641_i16	1293.91185772782	3.74836103059377	0.425092442817512	8.81775504111445	1.16777381589639e-18	1.16516762540598e-16
g51049_i0	1317.60066177973	2.8168710511106	0.319459498725886	8.81761557363376	1.16922885019801e-18	1.16561888119226e-16
g6145_i6	852.500342158849	3.67230652994276	0.41650492207092	8.81695830071718	1.17611017566045e-18	1.17147426579923e-16
g21931_i8	1956.74891112064	-4.16322177505857	0.472247679094722	-8.81575910132429	1.18876841972743e-18	1.1830688451123e-16
g61398_i0	1223.00114756531	2.61654678180007	0.296882006137877	8.8134232715502	1.21381196340569e-18	1.20695896173035e-16
g49153_i1	324.020001450989	-11.6218111199878	1.31868070964748	-8.81321083637797	1.21611526440148e-18	1.20821571225665e-16
g42186_i1	634.933882516732	-2.787059759079	0.316268770949828	-8.81231412987383	1.225885347096e-18	1.21614922934515e-16
g12964_i8	140.200561966196	6.32049593955486	0.717236814884083	8.81228599591106	1.22619313213396e-18	1.21614922934515e-16
g24627_i0	326.132786275754	-11.6309886816495	1.32001848342689	-8.81123168173701	1.23778249215899e-18	1.2265970749238e-16
g17818_i0	747.459369263529	-3.81363418371246	0.43285733526559	-8.81037208569542	1.24731144702908e-18	1.23498707498007e-16
g28456_i3	617.781984928696	2.78830528394664	0.316515921229452	8.80936817685489	1.25853190699453e-18	1.24503616058761e-16
g6145_i0	792.502782738101	3.58967891155722	0.407527263809104	8.80843867476487	1.26900958481936e-18	1.25433396377042e-16
g94609_i0	628.79654360977	2.51726354825827	0.28579442757647	8.80795181909112	1.27453192527486e-18	1.25872209850424e-16
g15964_i0	293.749834637904	5.16422679505829	0.586422774930555	8.80632031330953	1.29321147540462e-18	1.2760857546777e-16
g31978_i0	1333.02352896707	3.80671692146022	0.43247377245098	8.80219140200392	1.34170100227032e-18	1.32217726427462e-16
g4169_i2	1898.52682926133	-5.83767781119308	0.663210445824069	-8.80214997811065	1.34219646579839e-18	1.32217726427462e-16
g21767_i0	520.796370609229	-2.76194618508032	0.313832736147229	-8.80069497843781	1.35971455334769e-18	1.33829991262605e-16
g21551_i7	859.260223206378	-6.56234134941406	0.745683238213415	-8.80044100915664	1.36279538648772e-18	1.34019742576424e-16
g46580_i0	1634.07525145903	-3.42560100776563	0.389266325281798	-8.8001473163284	1.36636669143641e-18	1.34257366198282e-16
g44560_i0	4310.21860829962	3.11587678048332	0.354160923182414	8.79791240796621	1.39384764575817e-18	1.36841934411258e-16
g5605_i0	1451.21541609297	2.27785742083885	0.258960442807694	8.79615973830568	1.41578012060514e-18	1.38877874446533e-16
g10896_i9	779.769131241536	2.45215066355722	0.278803633061401	8.79526079567685	1.42716114314608e-18	1.39876232107335e-16
g94428_i0	604.654300637095	-5.01999632494725	0.570893813916329	-8.79322249178021	1.4533027592443e-18	1.42318376355988e-16
g18_i60	476.13703016633	3.17302953169382	0.360887386527764	8.79229823525492	1.4653118029884e-18	1.43373606043242e-16
g8663_i7	277.579651304904	-3.61292192601747	0.410944466079761	-8.79175222988946	1.47245214693857e-18	1.43951082893304e-16
g85827_i0	1659.89359544536	3.16549510919889	0.360077170788082	8.79115746846914	1.48026919763812e-18	1.44593690364248e-16
g11930_i1	4298.06931534383	-3.69883139412336	0.420843489227708	-8.78909021715199	1.507759551494e-18	1.47155306688213e-16
g10383_i0	901.660488305316	3.27620814281595	0.372811013461254	8.78785235553789	1.52446135652725e-18	1.48660560472087e-16
g34942_i3	258.36812532104	-4.36018426565466	0.496403683166143	-8.78354535535413	1.58400971132063e-18	1.54338045971425e-16
g13551_i20	545.560959740381	3.64517495745703	0.415049127254685	8.78251444971779	1.59860026386158e-18	1.55629225017814e-16
g36627_i2	279.53287532992	-4.80988096037382	0.547674586694749	-8.78237018336337	1.60065264338083e-18	1.55698630348609e-16
g97328_i0	14213.1345509102	-2.71795738546117	0.309492305690679	-8.78198693630086	1.60611748550575e-18	1.56099579026078e-16
g16101_i1	126.245415253289	-5.13209761209373	0.584424976380164	-8.78144812338639	1.61383176421347e-18	1.56718299308416e-16
g3592_i8	643.407603966927	2.3202168372153	0.264243142088722	8.78061325972375	1.62585697906313e-18	1.57754269821618e-16
g16388_i0	729.906929349341	5.38125852489682	0.612934392098327	8.77950167957544	1.64200539908629e-18	1.59188246530267e-16
g13333_i9	1026.04406238959	2.13488255086853	0.243187086539939	8.77876609833029	1.6527784942098e-18	1.60099143472456e-16
g6687_i2	1121.4084519489	2.1652761086234	0.246708728065528	8.77664979914407	1.6841639625005e-18	1.63003512906793e-16
g39464_i0	257.015390419042	7.6689527985257	0.873831007927229	8.77624246445184	1.69027207254004e-18	1.63458590442641e-16
g106784_i0	510.932946339908	-6.6377162021683	0.756433924399929	-8.77501125750531	1.70886770364452e-18	1.65119519427797e-16
g5747_i7	1090.60958094292	4.58880096839806	0.523348080518635	8.76816241276854	1.81605748509212e-18	1.75330998394608e-16
g6418_i3	1803.95778710006	2.01689376848278	0.230027393220547	8.76805905698808	1.81772490816067e-18	1.75346343007964e-16
g9054_i13	266.174739104412	-4.47880433059423	0.510826368785278	-8.76776259856088	1.82251601843699e-18	1.75662737962782e-16
g16196_i2	314.764055968941	5.83569814820731	0.665819868819206	8.76468009066265	1.87307777728176e-18	1.80386545841948e-16
g26271_i1	363.527942569724	-3.79468446493423	0.433006090126785	-8.76358220232685	1.89141871127859e-18	1.82002078641575e-16
g3159_i4	427.075358448638	-3.61904429286392	0.412997018970016	-8.76288236145033	1.90320243891396e-18	1.82984492555301e-16
g16101_i8	241.57951104668	-5.98674367157691	0.683250519380638	-8.76215019492976	1.91560805087061e-18	1.84025024655537e-16
g12045_i1	907.418072235749	3.31408369923025	0.378236267986103	8.76194056396521	1.91917465613991e-18	1.84215410429152e-16
g76861_i0	6161.77582293671	2.94355165660394	0.335967191528069	8.76142590952372	1.92795868346882e-18	1.84905872414534e-16
g6145_i2	795.166571899515	3.64601054595806	0.41635616012812	8.75695112769827	2.0060258325551e-18	1.9223449528129e-16
g29614_i1	1731.50794523671	3.35697182541006	0.383359955363161	8.75670966267189	2.01032607148133e-18	1.92487893368195e-16
g9366_i10	879.417936258096	4.10096687503389	0.468375092686981	8.7557321878655	2.02782707331182e-18	1.94003801647544e-16
g8905_i3	1053.50943903043	2.56276272899585	0.292743274516635	8.75430095952632	2.05372394634759e-18	1.96319795660727e-16
g19781_i0	693.202090795865	-2.63889763879492	0.301466497075923	-8.7535353493371	2.06771080905515e-18	1.974944161418e-16
g21746_i5	1238.34984254283	2.51760052452215	0.287655730963634	8.75213059753165	2.09361914178679e-18	1.99804835009275e-16
g13217_i1	1493.96839380044	-3.55390489914744	0.406100191481403	-8.75130072257105	2.10907516460495e-18	2.01114763850435e-16
g34377_i1	570.178854425986	2.37146509176851	0.270991347000457	8.75107311734389	2.11333385468401e-18	2.01355678088909e-16
g20644_i0	280.606934846286	-6.91691649918702	0.790466155696683	-8.75042713636581	2.12546701859676e-18	2.02345852777794e-16
g22677_i0	271.627827182363	6.96310475927898	0.795770536485032	8.75014145413758	2.13085476816728e-18	2.02692764526812e-16
g11117_i24	2736.51409711191	2.68191806279502	0.306513358610893	8.74975914573306	2.13808591757679e-18	2.03214314848018e-16
g63614_i0	336.951242232153	-11.6781234587391	1.33487066433141	-8.74850558244029	2.16196676646061e-18	2.05316190305051e-16
g12938_i4	410.861550824022	4.0146233497585	0.458977416873837	8.74688645272069	2.19320193189845e-18	2.08112483725613e-16
g9867_i11	327.352568681369	-3.12217149777229	0.357012714947172	-8.7452669528431	2.22488990178372e-18	2.10775225903292e-16
g29367_i2	255.709964551522	-8.3606424287499	0.956013404586522	-8.74531924828595	2.22385963418192e-18	2.10775225903292e-16
g102426_i0	876.996444919544	2.85381583589432	0.326446192158424	8.74207114203177	2.28875283094253e-18	2.16648720740032e-16
g5352_i6	522.827106347723	3.40122608245478	0.389231811401146	8.73830448290219	2.36635006833727e-18	2.23811661467473e-16
g5492_i7	1227.66285994513	-3.96037718900495	0.453323317453883	-8.73631917115721	2.40828921442866e-18	2.27486136481375e-16
g24751_i8	4173.75472818708	4.1989524248952	0.480633885708247	8.73628046159864	2.40911419484319e-18	2.27486136481375e-16
g49694_i0	191.20757529776	-3.67193522459148	0.420332122927242	-8.73579492097747	2.41948579652052e-18	2.28280055996384e-16
g8082_i4	830.202104114933	3.40758889335718	0.390086038148076	8.73548027900365	2.42623037244499e-18	2.2873075303569e-16
g38369_i0	887.872030940526	-7.41971562994963	0.849624696297608	-8.73293309655707	2.48151889105807e-18	2.33753448862715e-16
g63861_i0	1626.99451032056	3.94135663811505	0.451375354068306	8.73188268387069	2.50467950409627e-18	2.35744085470567e-16
g6145_i1	766.603896646995	3.59108976882566	0.411288202786557	8.73132208630187	2.51712737036109e-18	2.36724017419719e-16
g34670_i0	3601.36704868574	2.67684484566911	0.306626524452299	8.72998463016378	2.54707233852037e-18	2.39346555076481e-16
g10018_i3	395.194835152509	4.85026079137884	0.555697297080105	8.72824254655258	2.58660470280545e-18	2.42865048993624e-16
g138589_i0	138.113933297139	4.25352961044651	0.48742766421548	8.72648378973854	2.62712987345232e-18	2.46471006045277e-16
g56312_i2	1142.00791274992	4.25629328515958	0.487953483075763	8.72274393520155	2.71539872516861e-18	2.54546732107741e-16
g6687_i4	1157.10585699843	2.1384243920162	0.245172476761589	8.7221225655588	2.73034543936112e-18	2.55741622781093e-16
g9551_i7	3437.32517337786	2.03720499311647	0.233602345753257	8.72082421324773	2.76183929791027e-18	2.58483252809251e-16
g1513_i4	2270.85766752383	5.52025774553497	0.633129778015712	8.71899875383524	2.80672657024418e-18	2.62472965828788e-16
g58955_i0	4113.38929132777	2.41285907561266	0.276761389180064	8.71819252953247	2.82677987743573e-18	2.64135766039493e-16
g29006_i0	1487.38795120375	-2.76591728695904	0.317285028195592	-8.71745289303087	2.84530132133751e-18	2.65652871961665e-16
g74623_i0	396.739180915718	-3.44929286145619	0.395785499791337	-8.7150561687447	2.90614540985754e-18	2.71115844656373e-16
g40890_i0	170.357936356226	11.0794976761022	1.27143040167389	8.71419911110796	2.92821333173129e-18	2.72955507362025e-16
g45681_i0	1945.41110898636	-2.42468537335646	0.278253659651474	-8.71393884412338	2.93494749892272e-18	2.73364020252225e-16
g511_i6	1276.37234760248	2.33615459448835	0.268101108782473	8.71370732145613	2.94095078280943e-18	2.73703858281639e-16
g13954_i0	232.147152523903	-6.76730485597052	0.776792221456699	-8.71185970848158	2.98929502888274e-18	2.77980523325863e-16
g72685_i0	658.594237350159	2.62824372161107	0.301698807841751	8.71148195915194	2.9992753169633e-18	2.78685661745655e-16
g71416_i0	5112.49497614073	2.28103006608177	0.261854126235827	8.71107169045511	3.01015204986401e-18	2.79472902776512e-16
g8244_i2	13553.8528461042	2.69808161630257	0.309744270080887	8.71067482732767	3.02071043687585e-18	2.8022935449517e-16
g14256_i2	592.126550083036	2.50013025833213	0.287047175758017	8.70982357422586	3.043481173592e-18	2.82116628084796e-16
g113540_i1	4021.8356355619	-4.01764119110048	0.461503553612405	-8.70554768138299	3.16044863141829e-18	2.9272553698491e-16
g9745_i1	4595.07641497508	2.41286674107925	0.277297083622729	8.70137799343766	3.27878166770414e-18	3.03443933960135e-16
g21180_i5	757.36566796972	3.115060606196	0.358031417949968	8.70052305474294	3.30357927256709e-18	3.05495667973905e-16
g6951_i5	255.419567101847	-5.06197931322136	0.581842849097095	-8.69990809559066	3.32153064442433e-18	3.06911543805949e-16
g33696_i0	208.359870892464	-3.77345667639935	0.433768076973622	-8.69924938397165	3.3408660345578e-18	3.08452953023827e-16
g80272_i0	32120.3454568033	2.5695538212515	0.295437964273907	8.69743950330369	3.39456605569694e-18	3.13162189138264e-16
g7600_i12	207.981664097395	3.5042346038812	0.402957568342214	8.69628685297506	3.42920899066004e-18	3.1610725858392e-16
g65977_i0	946.37450069645	2.42304200082587	0.27863487966776	8.69611874764232	3.43429047962314e-18	3.16154077223488e-16
g7587_i1	212.70389632816	-5.02874269788447	0.57827628604782	-8.69609012026585	3.43515656859313e-18	3.16154077223488e-16
g13369_i0	485.894956702118	2.65069237551972	0.304923023909636	8.69298861572769	3.53027760394012e-18	3.24651478387658e-16
g51642_i0	7542.8061937127	2.57612948349773	0.296368956204345	8.69230541717567	3.55157779279532e-18	3.26352096944291e-16
g17352_i5	293.258598977786	-6.34779532371278	0.730477910987589	-8.68992097944578	3.62691672351311e-18	3.33011690316875e-16
g1513_i0	850.694838755344	4.50147143514096	0.518076833299012	8.68881051190123	3.66253955464667e-18	3.36017046434198e-16
g16179_i0	982.866636120468	-3.97081658075245	0.457028852902901	-8.6883280027751	3.67812547133268e-18	3.37180839737942e-16
g10927_i8	498.765068442104	3.37676952029619	0.388784206095653	8.6854596132061	3.77214049342448e-18	3.45442646045588e-16
g26136_i1	677.130985681321	4.14919971432862	0.477721321971847	8.68539779049916	3.77419270886009e-18	3.45442646045588e-16
g5281_i13	208.281901580887	4.30780143610412	0.495992412970494	8.68521639334105	3.78022058284117e-18	3.4572214047951e-16
g23332_i3	300.833406268936	4.66703504136027	0.537380044343602	8.68479410518668	3.79429016842376e-18	3.46736076397467e-16
g40043_i0	7081.23518202859	4.23057250867031	0.487139838585688	8.68451350838586	3.80366752755566e-18	3.4731996339597e-16
g14863_i6	500.964347717825	3.00880467242716	0.346575928076649	8.68151659904588	3.90526051258266e-18	3.5631670485291e-16
g95997_i0	7744.54629418256	2.71385904492893	0.31265383132599	8.68007608740708	3.95504146996899e-18	3.60575702328781e-16
g12319_i4	1243.02889485832	3.71724348646909	0.428261570413419	8.67984368263694	3.96313135044847e-18	3.61030084777531e-16
g101029_i0	660.449459541128	2.79912152912525	0.322493572658354	8.67961958451372	3.97094755111629e-18	3.61458843650554e-16
g1635_i1	670.042680550548	4.74171861447075	0.546396014988953	8.67817202979897	4.02180396885856e-18	3.65801637981314e-16
g95418_i0	853.555937712088	-6.43441551186263	0.741514605455908	-8.67739551523267	4.04934940071791e-18	3.68019057341243e-16
g10739_i1	2143.53748949143	3.60581083912931	0.415550904314483	8.67718202918523	4.0569550130857e-18	3.68422227125845e-16
g7220_i19	333.392666227384	3.85930107973407	0.444814695036311	8.6761996013172	4.09213696432423e-18	3.71327088784581e-16
g5651_i1	1077.41848259145	-6.60528315906521	0.761457411730732	-8.67452736989181	4.15271558808194e-18	3.76530155973982e-16
g10018_i4	268.99536134827	4.5467415898264	0.524186731195213	8.67389676091047	4.17578931907933e-18	3.78327163250025e-16
g86705_i0	4641.3571773872	3.04818964919288	0.351451919173146	8.67313416971602	4.20386134826706e-18	3.80573865360252e-16
g9054_i0	272.478293613537	-4.44347488293018	0.512338450119463	-8.67292876787617	4.21145426647589e-18	3.80964547809461e-16
g57524_i0	358.054052233566	-3.01155748247949	0.347256170466737	-8.67243763712462	4.22966441794241e-18	3.82314301665338e-16
g11117_i11	2740.83655261397	2.9281947364734	0.337670262564573	8.67175780962777	4.25499939907496e-18	3.84305462430826e-16
g16655_i0	219.021525270555	4.81557987804991	0.555535299016324	8.6683598442381	4.38389371470023e-18	3.95639600463319e-16
g22309_i2	3350.04582228296	3.2922347769998	0.37981164875463	8.66807215575076	4.39498188986717e-18	3.96332579424484e-16
g1352_i7	2106.2874311701	2.70645114631097	0.312272391091124	8.66695623283971	4.43825471308694e-18	3.99924595231958e-16
g51657_i0	796.473051752296	3.11896761866513	0.359880841639387	8.66666756823483	4.44951673888285e-18	4.0062883480073e-16
g84090_i2	218.147673394646	4.54795359659809	0.524796964888837	8.66612023482537	4.47094803908027e-18	4.0224690407329e-16
g15043_i3	3342.94174986857	3.85275954697921	0.444585337162882	8.66596179614373	4.47717083512486e-18	4.02495234242006e-16
g21558_i6	3110.29056341033	2.56073477464701	0.295502308555733	8.66570141926334	4.48741590545423e-18	4.03104501429675e-16
g4169_i1	1805.51522516603	-6.26466624161144	0.72296083381541	-8.66529132504981	4.50359886479288e-18	4.04245816249825e-16
g44940_i0	237.956884179918	-5.97047556996931	0.689079859378275	-8.66441746731097	4.53827508439703e-18	4.0704405540919e-16
g2214_i2	6374.52094992164	2.66820646893289	0.307988885433996	8.66332064279864	4.5821722489886e-18	4.10664381050451e-16
g25943_i0	1258.47872854298	-4.40574665460653	0.508568820273563	-8.66302942488028	4.59389763595968e-18	4.11081340418748e-16
g5913_i0	1970.06007786136	3.60430027806794	0.416055264968798	8.66303249001847	4.59377406935877e-18	4.11081340418748e-16
g9520_i2	806.022172777275	2.8856388798555	0.333154315614689	8.66156836219075	4.65317336234761e-18	4.16065285876374e-16
g23332_i2	308.126069314851	4.64828243307502	0.536818825330347	8.65894080784996	4.76167989446789e-18	4.25440177504188e-16
g12998_i1	959.363588792905	3.26217093501248	0.376784522138035	8.65792181828898	4.80442858780374e-18	4.28929937823584e-16
g11930_i2	2414.77494174792	-3.10177197950183	0.358296571760307	-8.65699597476711	4.84359798070531e-18	4.32095033980956e-16
g64378_i0	868.279672507666	5.07366525426752	0.586326065449312	8.65331690546536	5.00238682833682e-18	4.45918285986098e-16
g2976_i4	479.602786892747	3.1178249071925	0.360387493331779	8.65131272555615	5.09103822649362e-18	4.53473014136106e-16
g62349_i0	8701.28185450714	4.31505001646915	0.498787838397806	8.65107303002784	5.10174402595681e-18	4.54078656644119e-16
g38369_i1	789.35970821694	-7.24896434050136	0.838105859392371	-8.64922283893455	5.1851325029594e-18	4.6114751502984e-16
g17583_i0	847.510592569223	3.39298894691194	0.392359146829137	8.6476611398829	5.25656463256345e-18	4.67143022086526e-16
g12446_i0	379.234604621941	-6.53872869562855	0.756576494752664	-8.64252159692875	5.49857564934661e-18	4.8827687813602e-16
g28212_i1	1217.64524371559	3.17064667111105	0.366921314107994	8.64121692908213	5.56174011257279e-18	4.93508908920199e-16
g22175_i5	924.547054990618	3.31560196173678	0.38377061683763	8.63954095563177	5.6439330162865e-18	5.00420117325052e-16
g25943_i1	844.456708040021	-4.36513746896859	0.505365373142156	-8.63758718138511	5.74126430056795e-18	5.0866201394666e-16
g22520_i0	13636.6406339749	5.78316573395688	0.66972497308049	8.6351352665803	5.86575866272952e-18	5.19181581491288e-16
g21789_i0	893.984470387857	4.38673091698706	0.508013156101599	8.63507345095162	5.86893150446966e-18	5.19181581491288e-16
g21979_i1	5002.18097576016	3.59199227501631	0.416046428841453	8.63363323420122	5.94333563656333e-18	5.25363752390967e-16
g9372_i9	670.336535355468	2.3967561735662	0.277706070542218	8.63055016725618	6.10575647487614e-18	5.39310891063528e-16
g83807_i0	3480.84711732493	2.50346315831686	0.290114510587748	8.62922420958902	6.17695016747259e-18	5.45185032245265e-16
g30442_i3	233.033618323335	3.02569837657333	0.35066051755144	8.62856872995254	6.21244639597265e-18	5.4790194921689e-16
g44707_i0	380.370984497399	-9.97237640099121	1.15596546686311	-8.62688089468	6.3047772276834e-18	5.55623430588263e-16
g10927_i9	563.510851183844	3.04613655314029	0.35318531370412	8.62475430020904	6.4230402801104e-18	5.65616819818207e-16
g7826_i10	6965.32319110238	4.88433928606428	0.566579258598285	8.62075201649301	6.65158191198234e-18	5.8485618869049e-16
g81884_i0	2012.34398816143	3.56111358772782	0.413084536475829	8.62078648140388	6.64958001433522e-18	5.8485618869049e-16
g12491_i7	409.417483397185	3.81500746597999	0.44255880264612	8.6203402647728	6.67554460649321e-18	5.86519504957499e-16
g79085_i1	860.183760817226	-2.70945564921242	0.31436771126278	-8.61874662104717	6.76909558769319e-18	5.94289781807747e-16
g9366_i2	328.095536259747	3.80756480618567	0.441840805253631	8.61750377265405	6.84295104617915e-18	6.00320475175747e-16
g21589_i3	1123.90391216846	2.53535235984079	0.294223381325233	8.61710020604457	6.8671033628747e-18	6.01984988612787e-16
g50248_i0	2035.71415946252	-5.82343628864484	0.675968301180515	-8.61495469310432	6.99692591297945e-18	6.12903291729263e-16
g85903_i0	1097.85118114451	2.65914463052573	0.308706928882414	8.61381582898839	7.06681845445938e-18	6.1855947074274e-16
g105851_i0	4594.4831312589	5.01160345950821	0.582008025659771	8.61088376543778	7.24994702473302e-18	6.34111243156483e-16
g42058_i2	3555.60177301728	-3.38358602429961	0.392979795708512	-8.61007629717774	7.30119661341936e-18	6.38113604769825e-16
g73920_i0	714.496327960557	3.13030090607786	0.36363852751925	8.60827626663446	7.41673417658028e-18	6.47238123637907e-16
g32835_i0	162.187281301547	-6.61334889774154	0.768253060645487	-8.60829489203075	7.41552948838191e-18	6.47238123637907e-16
g6687_i1	1160.30306603451	2.13323060727644	0.247819895606145	8.60798767612565	7.43542487587817e-18	6.48382436288131e-16
g43432_i0	1819.61601631721	2.97043808856457	0.345094187257554	8.60761553873303	7.45959516915844e-18	6.50002505594436e-16
g9054_i16	163.515620684498	-4.46382122947796	0.518659871527369	-8.60645188595896	7.53567580551477e-18	6.56140041672687e-16
g2003_i3	1570.07816333368	3.57857696442781	0.415905319563524	8.6043067883416	7.67793669471572e-18	6.68026468109099e-16
g6951_i7	237.056092460242	-4.76544642740946	0.553907718637275	-8.60332193805392	7.7441357924018e-18	6.73282232242921e-16
g105025_i0	2428.64307122205	3.67101578543138	0.426793686965209	8.60138258261216	7.87614546896961e-18	6.84247495749647e-16
g119956_i0	31955.915497365	2.6643556366045	0.309814399461805	8.59984442696302	7.98242314493734e-18	6.92962558900311e-16
g412_i40	6648.35763228202	3.79136512554217	0.44122333127249	8.59284823993296	8.48395600782924e-18	7.35951527126919e-16
g70666_i0	4842.39573396048	2.46178958344402	0.286508622190562	8.59237521238239	8.51896661985514e-18	7.38437494326593e-16
g12543_i0	188.871740601547	-4.09746523504393	0.476939967418865	-8.59115510326982	8.60993126040947e-18	7.45766326162442e-16
g54044_i0	12726.223646331	2.91857285748031	0.339728279651653	8.59090347283696	8.62881034351281e-18	7.46845059069195e-16
g23608_i4	536.850272891445	-3.20067208392554	0.372734316009247	-8.58700674033494	8.92643996486691e-18	7.72030789818549e-16
g3965_i1	451.832991221368	4.46231173208695	0.519863110864837	8.58362834143687	9.19266399099575e-18	7.9446487904338e-16
g55616_i0	615.955853219	-3.84927505168825	0.448476848943844	-8.58299611396494	9.24334803295712e-18	7.97659075984362e-16
g75751_i0	3760.77799144586	3.71501731710183	0.432833467751268	8.58301770517592	9.24161258152382e-18	7.97659075984362e-16
g86505_i0	2865.67938887309	3.39423909691352	0.395559523593266	8.58085545780879	9.41701534899551e-18	8.12042925940087e-16
g93489_i0	5410.59347591712	1.97707255166746	0.230425942488053	8.5800779648323	9.48088581029348e-18	8.16944526752049e-16
g49194_i2	864.816361010525	2.23077542233454	0.26011819616854	8.57600681226139	9.8223732786675e-18	8.45742718453563e-16
g27335_i0	3607.91841131205	-6.00739235313647	0.700906610141475	-8.5708884268104	1.02689702103164e-17	8.83541892855058e-16
g4276_i2	347.264406317564	3.75682261019653	0.438331422968431	8.57073532341097	1.02826331976202e-17	8.84063079061666e-16
g43860_i0	724.499168580874	-2.20869224549053	0.257827651134039	-8.56654527074861	1.06635985112874e-17	9.16139461161895e-16
g5122_i2	2524.67454077032	2.21075047003116	0.258073649322004	8.56635489845288	1.06812343519339e-17	9.16976869327029e-16
g107862_i0	436.535262300071	3.5783098260461	0.417740459388934	8.56586846119815	1.07264281117773e-17	9.20177124511432e-16
g52528_i2	5127.70365326123	2.57639900763284	0.300783399871778	8.56562898328546	1.07487467208692e-17	9.20732733112632e-16
g4722_i9	1101.35485287942	2.87717066800087	0.335895580817116	8.56566990551564	1.07449296502084e-17	9.20732733112632e-16
g24298_i0	1042.79620871034	3.00661891689274	0.351049834852943	8.56464985420727	1.08404762899968e-17	9.27906453570861e-16
g62713_i0	660.334076866125	-4.72712555467702	0.551964941568418	-8.56417717626197	1.08850351301167e-17	9.31034940047655e-16
g26336_i0	973.71980310532	2.94006114868905	0.343327315880126	8.56343498667487	1.09553655289256e-17	9.36361536089932e-16
g19317_i2	260.383972743215	3.84570552248129	0.449139063771161	8.56239377218967	1.10547881893303e-17	9.44165010380418e-16
g12995_i1	1556.2545976749	2.74151917948545	0.320197802967835	8.56195499805114	1.10969517059305e-17	9.4707023957222e-16
g24751_i0	4276.29204147489	4.13832572223234	0.483381763706535	8.56119538002421	1.11703218893449e-17	9.52632587246848e-16
g35356_i0	408.302620690281	-3.52403927695118	0.411669435883	-8.560361712043	1.12513955147538e-17	9.58843265861422e-16
g52330_i1	213.899308791607	-11.0223564865904	1.28777918726959	-8.55919756706158	1.13655802429126e-17	9.67864503616233e-16
g10819_i6	524.851225581799	-4.778023644994	0.558240730353955	-8.55907386400214	1.13777806217292e-17	9.68194157737775e-16
g22969_i0	1067.41707129613	2.97462986381288	0.347599764101152	8.55762912125355	1.15212307943527e-17	9.79683882615626e-16
g73318_i0	2149.92891713415	3.17319626100396	0.370853862964761	8.55646004503256	1.16386149945564e-17	9.88941964157339e-16
g28283_i0	661.700686693053	5.66196812190694	0.661973424659552	8.55316529484375	1.19758207895914e-17	1.01685128457422e-15
g6418_i0	1893.91104247529	1.94060177127152	0.226897714289608	8.55276033673292	1.20179264718829e-17	1.0196815861983e-15
g79481_i1	236.297339985627	-11.1661059631621	1.30567487762533	-8.55198040071828	1.20994326883218e-17	1.02584832654306e-15
g44729_i0	1293.80607953646	3.08637309069053	0.36092469203609	8.55129382608687	1.21716336042298e-17	1.0312177041951e-15
g13451_i7	349.50712582378	4.35045418390603	0.508817910254296	8.5501199864049	1.22960619878278e-17	1.04100090711223e-15
g33013_i0	240.315146027524	-11.1903657910409	1.30897988540144	-8.54892112235095	1.24244386056654e-17	1.0511038890266e-15
g2003_i1	1495.90302036158	3.92316180569928	0.458940224922144	8.54830671328672	1.24907424018178e-17	1.05594465220895e-15
g6906_i3	1708.71652500889	3.54095649235847	0.414283875689561	8.54717429314541	1.26138633729404e-17	1.06557810935363e-15
g9250_i0	257.152795878189	4.74135335363432	0.554865568150062	8.54504879342599	1.28481978685138e-17	1.08458570823242e-15
g29614_i0	1830.81724513655	3.2007476667165	0.374667320355343	8.54290591365386	1.30887965203882e-17	1.1040941273802e-15
g21201_i10	2350.36626202816	3.53030214721185	0.413277869461043	8.5421998323204	1.31690437450346e-17	1.11005775556405e-15
g1513_i6	863.411851996069	4.45185948620612	0.521314263061194	8.53968479600863	1.34588459731138e-17	1.13366395356142e-15
g32791_i0	728.991028560652	2.89115700982666	0.33860679278963	8.53839046171434	1.36104330208075e-17	1.14560226961525e-15
g58416_i1	204.789211979271	-10.9595879143629	1.28376620973564	-8.53705903088049	1.37681225174842e-17	1.15803658569635e-15
g16818_i6	1345.04220158154	2.72361402938518	0.319138402858754	8.53427229373774	1.41040317062725e-17	1.1854321370478e-15
g11835_i5	1403.74895300967	2.94627388345257	0.345247661747313	8.53379822629748	1.4161974510842e-17	1.18944213666205e-15
g51376_i0	16335.2832961184	2.96253237989122	0.347168752655511	8.53340733355367	1.42099279492319e-17	1.19260796015792e-15
g12535_i4	334.132929154896	-3.64416365713437	0.427064500248481	-8.53305216194291	1.42536381516192e-17	1.1954133468573e-15
g27535_i6	979.403985905398	-3.29236321860873	0.38585464477999	-8.53265151307431	1.43031044049619e-17	1.19869708437835e-15
g21309_i0	12152.0561793311	3.32900914846266	0.390187495727491	8.53181915083119	1.44064144868459e-17	1.20648531696756e-15
g57251_i0	190.987716407707	-10.8592481662012	1.27289955529598	-8.53111160344157	1.44948116968488e-17	1.21301433523521e-15
g19664_i4	334.366513207941	2.86108301449217	0.335395204476538	8.53048277466445	1.45738233136412e-17	1.21874908055946e-15
g21270_i3	113.614498031526	-6.07428347635228	0.712100430673539	-8.53009381079426	1.46229087695257e-17	1.22197477740451e-15
g1428_i9	9262.01359590731	3.13256732500774	0.367273159015791	8.52925744261387	1.4729007800089e-17	1.22995680077755e-15
g57508_i0	10795.6378229598	3.94716406204148	0.463039985558979	8.52445617040283	1.53529430664144e-17	1.2811386231443e-15
g32410_i4	5723.16762908376	2.71481670716116	0.31856276244686	8.5220779927598	1.5671579527075e-17	1.30678938610273e-15
g3135_i4	587.800929406075	4.22391305790236	0.495767511883369	8.51994726692791	1.59625984917656e-17	1.33010211375114e-15
g50442_i0	1170.37430710023	-4.24528276775808	0.498328425071731	-8.51904598287164	1.60872967107169e-17	1.33761614424444e-15
g97325_i0	1431.07473835994	2.74953682637159	0.322750252391453	8.51908497669204	1.60818818351289e-17	1.33761614424444e-15
g19906_i1	472.394748767021	-2.40881223689411	0.282753151984213	-8.51913487078865	1.60749559158257e-17	1.33761614424444e-15
g65778_i0	133.379042748851	-6.49317757325283	0.762243381263299	-8.51850961630051	1.61619620607453e-17	1.34190462138646e-15
g41766_i0	714.430114118593	4.78486544702126	0.561699092755824	8.5185564810967	1.61554245976965e-17	1.34190462138646e-15
g9917_i0	148.503545501241	-6.34843019327558	0.745367339513766	-8.51718321521429	1.6348076380948e-17	1.35638857853062e-15
g64911_i0	1045.28973746215	3.25875063105029	0.382642033301751	8.51644709006772	1.64522768494704e-17	1.36406038586479e-15
g58768_i0	1281.89931024124	2.20486252422171	0.259067964661283	8.5107493977669	1.72812773116979e-17	1.43177168546811e-15
g19141_i3	835.260358916691	-3.85068648958562	0.452547408997391	-8.50891290730562	1.7557164936799e-17	1.45359319961077e-15
g24751_i1	4286.45447758909	4.12764273408924	0.485218981733145	8.5067626978355	1.78857077965645e-17	1.47973998168872e-15
g77053_i0	1288.94893964864	2.56512925662084	0.301561219098408	8.50616423520881	1.79782245578918e-17	1.48633628919583e-15
g23028_i4	3775.21168267493	3.04880163602569	0.358525396784021	8.50372571475686	1.83601040009962e-17	1.51682906117683e-15
g15025_i3	133.366532796813	5.78556177146345	0.680372531176384	8.50352050730215	1.83926028151717e-17	1.51843476650253e-15
g14585_i1	641.204267704915	-3.91037028168853	0.459894090714937	-8.50276261564829	1.85131232087739e-17	1.52729981674086e-15
g10819_i1	231.972646148387	-4.31942169101041	0.508380405738666	-8.49643621636909	1.95500278523041e-17	1.61169875003676e-15
g8136_i4	2413.07665879473	2.08116337467181	0.244954824521794	8.4961109818298	1.96048557640122e-17	1.61507330546335e-15
g6963_i10	1655.89175655619	1.96091126615982	0.230815178982438	8.49559060545586	1.96928963433705e-17	1.62117724571769e-15
g79739_i0	205.014591020406	-5.34541179416247	0.62931331345563	-8.49403894668972	1.99577382185915e-17	1.64065593389609e-15
g841_i1	242.429041838038	3.20926828141052	0.377823201315849	8.4941006011107	1.99471481214807e-17	1.64065593389609e-15
g11014_i16	120.618561899765	-7.00676804985651	0.824988716079891	-8.49316834677528	2.01078707378695e-17	1.65182960746993e-15
g50450_i0	204.565464093857	-6.80658398730262	0.80143803126552	-8.49296355022558	2.01433489089996e-17	1.65357547823596e-15
g97333_i0	292.381222191505	3.80577038145045	0.44820889276529	8.4910639723594	2.04753817351742e-17	1.67964599357562e-15
g36500_i0	427.464191759867	-4.51711320639062	0.532307417225335	-8.4859106978749	2.14035774943817e-17	1.7545499632912e-15
g511_i0	1583.0351906365	2.32332425728356	0.273813863938242	8.48504974827562	2.15626461479342e-17	1.76634389586742e-15
g9563_i11	2899.05825986241	4.12889248904969	0.486622615584275	8.48479367135914	2.16101834580935e-17	1.76899135575266e-15
g4421_i0	1063.44544746881	-2.20029862946627	0.259410712119767	-8.48191121903405	2.21524577613966e-17	1.81210534143894e-15
g12491_i4	1732.26997669093	4.21912777988271	0.497698284865659	8.47728012770138	2.30519449756428e-17	1.88435870883876e-15
g87120_i0	2833.02267728053	2.68489424579428	0.316721391673227	8.47714842249868	2.30780458880715e-17	1.88516658751189e-15
g12491_i0	635.973989186402	4.15415752155271	0.490073715334731	8.47659727825911	2.31875865509753e-17	1.89278445272849e-15
g1085_i8	4578.53949497352	-5.5454621685658	0.654338786122392	-8.47490976567075	2.35261818030761e-17	1.9177302754485e-15
g75748_i0	37026.7702957777	2.61950778965915	0.309088737222596	8.47493769328989	2.35205386945721e-17	1.9177302754485e-15
g23092_i1	5123.30671076277	3.98860378779171	0.470718083590064	8.47344499147239	2.3824036755067e-17	1.94064893651646e-15
g41248_i1	324.22810403536	2.80278586342924	0.330808979841117	8.47252050042711	2.401393960428e-17	1.95474813697584e-15
g107305_i0	213.664609349931	-6.17318969733371	0.728629693216069	-8.47232792570684	2.40536845771418e-17	1.95661322270606e-15
g76454_i1	452.496265132614	3.468632627607	0.409415486712302	8.47215784498262	2.40888410428027e-17	1.95810271525551e-15
g27420_i3	1123.27342018773	2.60343771452667	0.307338164159238	8.47092231987753	2.43457560205549e-17	1.97760354984577e-15
g26815_i1	488.552360876452	3.93692645907458	0.464958155493192	8.46727046845451	2.51210304212977e-17	2.03915403363942e-15
g2214_i24	424.608379263638	3.25080174624326	0.383944417101614	8.46685510049468	2.52107397022166e-17	2.04500794346522e-15
g21589_i6	920.886407555254	2.43145327539717	0.287205791302575	8.46589222442105	2.54199146541007e-17	2.06053757279823e-15
g19560_i0	891.21076920036	-2.98672994807342	0.352863619666467	-8.46426149257477	2.57780868767982e-17	2.08811485613869e-15
g59960_i0	113.884919513703	-5.40037144080547	0.638152520075041	-8.4625089941985	2.61685552142553e-17	2.11826800703693e-15
g38914_i1	2805.15613563598	-3.36890543776786	0.398235560850943	-8.45957962812072	2.68343065203112e-17	2.16913754514671e-15
g12016_i2	727.432305893612	3.1702372452449	0.37475101251219	8.45958286808306	2.68335610281783e-17	2.16913754514671e-15
g511_i5	1399.39368076071	2.47102778368862	0.292178918091667	8.4572418839383	2.73775657267107e-17	2.21050473542018e-15
g9955_i0	636.606766437333	-4.33397654248286	0.51245912675223	-8.45721408056472	2.73840916982541e-17	2.21050473542018e-15
g23608_i3	891.653718513335	-3.39686074243957	0.401704089555636	-8.45612686243043	2.76404890319596e-17	2.22965332760234e-15
g14357_i17	1272.3116365365	3.19983867606393	0.37853673195445	8.45317879599851	2.83477064366659e-17	2.28511608612902e-15
g70849_i0	399.581643096248	-11.9240671585145	1.41092620243746	-8.45123376255609	2.88240479690664e-17	2.32190390569943e-15
g14863_i3	480.367241488225	2.85220313079997	0.337521203523185	8.45044133828484	2.90203699708135e-17	2.33609958823224e-15
g18980_i1	27349.2381227192	2.66209077966458	0.315166272966328	8.44662328430363	2.99849326576854e-17	2.4120751364217e-15
g16303_i0	1086.72524195288	-2.74838529093564	0.325411057735378	-8.44588782588515	3.01743332257369e-17	2.42563243026256e-15
g968_i8	2384.92836197872	3.24924051826989	0.384763604973076	8.44477096137316	3.04642155056439e-17	2.44724285444094e-15
g12938_i5	378.136787078921	3.93265600889805	0.465723226747015	8.44419127722462	3.06157538549016e-17	2.45771769895978e-15
g32410_i7	6425.60756793069	2.68724730682228	0.3184377322768	8.43884701605151	3.20483226719476e-17	2.57094342814851e-15
g89304_i0	34060.2850893527	2.97295068608204	0.352319686292442	8.43821904295849	3.22209376702024e-17	2.58300813433402e-15
g26468_i0	163.539253520828	-6.25956276683994	0.741870879986261	-8.43753668691763	3.2409541098564e-17	2.59633704844733e-15
g12319_i5	1839.33504329335	3.70832117061026	0.439607498444499	8.43552756431985	3.29712103066881e-17	2.63951342014424e-15
g23703_i2	1522.22268360846	2.91599794052758	0.345819878993074	8.43212931835527	3.39431583814002e-17	2.71545267051202e-15
g9955_i1	701.963895847716	-4.37273210062656	0.518612813035221	-8.43159287761289	3.40991498314914e-17	2.72605582971978e-15
g26257_i1	161.624872365404	-3.62206034823412	0.429621344361155	-8.43082029273966	3.43250529922788e-17	2.74222966310824e-15
g33077_i2	709.311064692002	-2.84310521180725	0.337267237073804	-8.42982922525943	3.4617003053351e-17	2.76188022385487e-15
g19730_i5	790.820555347643	3.33018305047818	0.395047754649996	8.42982401818395	3.46185434115325e-17	2.76188022385487e-15
g67972_i0	20950.1365814475	2.61950174678578	0.310876165370354	8.42619035674578	3.57101076994448e-17	2.84701160424106e-15
g83982_i0	947.948002952187	2.42882669890549	0.288264648892062	8.42568351076215	3.58650397075537e-17	2.85740384894177e-15
g42740_i0	5240.82148176499	4.5232911696679	0.536851142215045	8.42559662070349	3.5891666646124e-17	2.85756666503113e-15
g64666_i0	838.128691380904	-3.93311971512036	0.467056534399485	-8.4210784464826	3.73034376087208e-17	2.9679340093345e-15
g55134_i0	1185.18634246151	2.42134367695673	0.287607560059265	8.41891526237276	3.79986112764866e-17	3.02117549574474e-15
g24949_i2	168.479987541593	-10.6781527631337	1.26840439350145	-8.4185712520725	3.81103359944965e-17	3.02798732467551e-15
g62274_i0	1365.8336798588	2.51562068837234	0.298826280771327	8.41833817922256	3.81862154801084e-17	3.03194377555177e-15
g36189_i1	170.781197350802	-7.78297672289149	0.924951729820578	-8.41446799002282	3.946820294355e-17	3.13159311273601e-15
g12491_i6	569.370865726731	4.06876401267606	0.483759289085196	8.41072017525537	4.07500848248367e-17	3.23109813099524e-15
g15704_i0	792.531900065211	2.67453620442872	0.318033724116345	8.40959936516135	4.1141356450263e-17	3.2598986187993e-15
g45212_i1	656.852802688082	2.98311827382011	0.354754219516543	8.40897192959535	4.13620079689115e-17	3.27514973181626e-15
g9818_i7	1919.04517082832	-3.21576091294442	0.382474277119925	-8.40778349111336	4.17831528072311e-17	3.30624484840881e-15
g28589_i3	372.410459819118	-3.55200894516912	0.422564251443406	-8.40584344992761	4.24797477418762e-17	3.35907882824197e-15
g120294_i0	4887.8899706907	2.00654059629438	0.238719618891478	8.40542811525913	4.26303607539851e-17	3.36869689601851e-15
g10383_i5	306.528438585751	2.96920084057532	0.353294644372868	8.40431885359012	4.30351997219559e-17	3.39837745630446e-15
g5155_i18	2136.02868949938	2.08191776441795	0.247751426309431	8.40325238659867	4.34279949997652e-17	3.4270673039869e-15
g23028_i3	4084.3387229983	2.76853014629076	0.32952427729597	8.4015968990477	4.40447512491861e-17	3.47337984070922e-15
g17246_i0	666.417970667548	2.82796304605521	0.336621649164228	8.40101358031055	4.42641201781383e-17	3.48831276576732e-15
g13369_i1	450.582017894519	2.56300683087976	0.305216808324603	8.39733186697227	4.56737841034427e-17	3.59696521963698e-15
g44239_i0	1307.79785657061	3.03282301638545	0.361188548728075	8.3967861856793	4.58864496763729e-17	3.61126669626377e-15
g12446_i1	532.050728821601	-6.52090787505724	0.776808829592831	-8.39448217713387	4.67951991852682e-17	3.68029360845438e-15
g61454_i0	263.936111611572	-3.21833890426893	0.383393097541197	-8.39435797073292	4.68446899263725e-17	3.68169489996047e-15
g27037_i2	1047.20323367102	-4.01547567666651	0.478483965297278	-8.39207991885731	4.77616040761271e-17	3.75122220122231e-15
g48524_i1	1516.22492691698	1.86539403504563	0.222294167297953	8.39155636749276	4.7974822073498e-17	3.76542425241283e-15
g511_i1	1289.35629659936	2.5788017836692	0.307331164866568	8.39095437909404	4.82211443866364e-17	3.78220365958341e-15
g37635_i1	270.345047787272	3.99630209626347	0.476285971206291	8.39055176481897	4.83865822908887e-17	3.79262058360951e-15
g44983_i1	552.55202732611	-4.74628476768899	0.565915258536268	-8.3869178222287	4.99053596858914e-17	3.90902898240432e-15
g37333_i0	1630.16340409078	2.79295004542428	0.333127760511462	8.38402071666488	5.11497852210778e-17	4.00380541016706e-15
g20003_i3	741.726780840161	2.36695365124508	0.282389365100582	8.3818795739776	5.20891150161528e-17	4.07458864702396e-15
g1085_i5	332.550074234932	-5.84428541444329	0.69731164353715	-8.38116711316887	5.24054319394457e-17	4.09657525799675e-15
g15043_i2	6063.54147120161	3.84904393404124	0.459305138171882	8.38014560290166	5.28622681942441e-17	4.12950944549659e-15
g75598_i0	577.843421948569	2.65187727996942	0.316504237716079	8.37864699413061	5.35395875109793e-17	4.17961158648505e-15
g6331_i6	303.698361651073	-3.07328640243917	0.366838127490759	-8.37777257086392	5.39387434687841e-17	4.20794600054461e-15
g95182_i0	2521.99161606665	3.02396222392365	0.360964302712884	8.37745505911967	5.40844061467618e-17	4.21647979242092e-15
g3338_i3	2706.89165934781	2.99635893175223	0.357699295265898	8.37675380244982	5.44074929751707e-17	4.2388250559208e-15
g13114_i3	910.333806452801	2.70961248925989	0.323554260785924	8.37452266175741	5.54481522846765e-17	4.3170081859148e-15
g25714_i0	1763.26547239169	3.55990385996147	0.425119502173572	8.37388979277643	5.57468955759891e-17	4.33736221000868e-15
g40897_i0	190.473402965011	-10.8554318860964	1.29641077279542	-8.37345084898446	5.5955029064201e-17	4.3506438651657e-15
g1234_i8	204.327860821002	4.37376063408814	0.522365840585639	8.3729836338161	5.61774100542983e-17	4.36501480261473e-15
g18358_i4	587.157047893816	-4.7442174476339	0.566790435762124	-8.37032022471354	5.74618648811166e-17	4.46183511942618e-15
g33111_i0	752.982261580856	2.75819499184246	0.329609695568538	8.36806389170348	5.85726341031628e-17	4.54504872373274e-15
g8172_i2	204.59484744589	11.3434612166824	1.35572173336921	8.3671014025068	5.9052876452076e-17	4.57925707724438e-15
g23858_i0	949.074160125228	2.42110134325899	0.289395895573463	8.36605280272328	5.95805052541931e-17	4.6170919538316e-15
g45809_i1	1528.32455277346	2.5999418194208	0.31078788655275	8.36564722087232	5.97858283899891e-17	4.62991651702354e-15
g24751_i4	2550.86566436684	3.69822582520424	0.442090987693358	8.36530471815316	5.99597615135542e-17	4.64029472592246e-15
g60874_i0	2085.24226036461	2.47858707646761	0.296307202902015	8.36492347196585	6.01539567207217e-17	4.65222616714351e-15
g44639_i0	919.686492745586	2.98934917557509	0.35747760000598	8.36233983758726	6.14864263341863e-17	4.75211582253046e-15
g12995_i2	1311.56186570785	2.96698968452119	0.354855278663409	8.36112596576439	6.21224724676564e-17	4.79808385358165e-15
g49385_i0	231.478244774826	-11.1364337928021	1.33217876904648	-8.35956408521136	6.29504230168792e-17	4.85880290271052e-15
g16561_i0	1281.35300851122	4.08457908486851	0.488636968952281	8.35912823711747	6.31834012992459e-17	4.87354914865583e-15
g42098_i0	17493.8231675199	2.60145730765273	0.311270105864742	8.35755589321886	6.40309716204584e-17	4.93564996098281e-15
g11117_i4	531.99913760382	3.52786032896448	0.422170489542192	8.3564825499531	6.46159862270323e-17	4.97744349836331e-15
g32294_i2	286.127876733533	-4.40019172821045	0.526680531590894	-8.35457447975	6.56690033208215e-17	5.05520857351807e-15
g13823_i1	464.74024478085	-4.76117661194641	0.569906208663962	-8.35431609546436	6.58128941897831e-17	5.06293237632057e-15
g13261_i7	790.033024991122	-2.22241491186534	0.266080639039241	-8.35241120845919	6.68833408298265e-17	5.14187800136179e-15
g36151_i1	1744.36302995638	3.28946016690329	0.393946715274258	8.3500129316048	6.82554930895282e-17	5.24389855699059e-15
g18793_i7	311.237957877999	-4.18601755948989	0.50132968815297	-8.34982977950553	6.83614157031719e-17	5.24856734566493e-15
g10779_i4	628.744831595505	4.03546602703076	0.483586349113173	8.34487167479236	7.12912529068866e-17	5.46989784679637e-15
g6145_i4	633.323367142336	4.02364866551307	0.482189554307038	8.34453718371298	7.14933098525964e-17	5.48178254437058e-15
g30812_i0	18332.7701709851	3.16009724852315	0.378737521123002	8.34376599169018	7.19613206106386e-17	5.51403026221531e-15
g25978_i1	353.64596618106	-3.72209586740534	0.446158118101648	-8.34254878795533	7.27061559316887e-17	5.56743317885342e-15
g77226_i0	284.995962957695	4.1197956290199	0.493889208854864	8.34153805176691	7.33304228285067e-17	5.61153940064886e-15
g32789_i1	3356.99370085135	2.64324225574152	0.316963805499711	8.3392558073762	7.47595284245954e-17	5.71713656847038e-15
g16196_i0	312.378783626052	5.50969422823452	0.660846908638183	8.33732314733593	7.59911816053725e-17	5.80750489796746e-15
g21690_i1	703.632468006765	3.29034614041693	0.394822878183814	8.33372715267293	7.83363396797428e-17	5.98279640234777e-15
g68424_i0	824.010250932828	2.29338000175952	0.275290700648799	8.33075725534692	8.03268827443863e-17	6.13079241641987e-15
g22217_i0	593.163833032812	3.56059406458548	0.427487605606495	8.32911648873167	8.14478950801468e-17	6.212272522386e-15
g21491_i6	933.940777468854	4.10049237697906	0.492325512714214	8.32882365647242	8.1649581477455e-17	6.22357203340286e-15
g19075_i1	1320.29961264287	2.55792380931778	0.307175794382797	8.32723103868705	8.27551410239329e-17	6.30370746567625e-15
g119582_i0	213.902538095202	3.18372692375265	0.382387412331625	8.32591978993168	8.36764505750094e-17	6.36971225595225e-15
g15378_i2	1689.31819017168	3.51664104534423	0.422468581245559	8.32402976566012	8.50222421270804e-17	6.46792239846324e-15
g9054_i24	167.484531120495	-4.1508480129752	0.498898459082554	-8.32002572348764	8.79442240921188e-17	6.68583166021445e-15
g3369_i2	692.960514041434	-3.38536321183417	0.407084199862581	-8.31612529539827	9.08857383140055e-17	6.90494001413072e-15
g43274_i3	756.022503307086	-4.15539495885987	0.499774515615781	-8.31453951536511	9.21092095538501e-17	6.99332104411465e-15
g88613_i0	792.075430984181	2.46315328844957	0.296256040960204	8.3142719401305	9.23172462983552e-17	7.00454093323813e-15
g9638_i0	176.846726026025	4.9895338807154	0.600363233391831	8.31085849898964	9.50121669273951e-17	7.20431460120052e-15
g27803_i2	943.552638876247	3.33333246032059	0.401318788896864	8.30594667516858	9.90267037405833e-17	7.50382271369322e-15
g16211_i3	145.636355941431	4.17814363702177	0.503495696333038	8.29827080440055	1.05637663013356e-16	7.99955827275082e-15
g21868_i3	129.718191877469	-4.16395359819509	0.501976886910929	-8.29511020680509	1.084845830642e-16	8.20979683293139e-15
g23332_i4	238.857262410472	4.33842297192942	0.523068141667944	8.29418315956921	1.09333881119158e-16	8.25910348366753e-15
g71495_i0	6797.16132137746	2.08476297036938	0.251352922710266	8.29416641704416	1.09349279605681e-16	8.25910348366753e-15
g4150_i0	826.12963913488	2.40565610798272	0.290041557642039	8.29417731562355	1.09339255687868e-16	8.25910348366753e-15
g12998_i3	429.988540069267	3.81149710084215	0.459556804228374	8.29385413461978	1.09636885199205e-16	8.27544904906205e-15
g50561_i1	1299.11006293297	2.33907164631195	0.2821111378084	8.29131265246452	1.12005442527246e-16	8.44874278998512e-15
g6420_i0	172.680046558725	5.83387270660928	0.703686146705062	8.29044700386072	1.12823655001764e-16	8.50494270908239e-15
g13322_i6	184.054074748622	3.94591212058738	0.475999382969283	8.28974209162372	1.13494290620769e-16	8.54995226296709e-15
g12298_i2	815.54769657805	2.16424836170866	0.26108333560549	8.28949253574327	1.13732652608298e-16	8.56235980517395e-15
g6896_i2	423.967669570305	-3.85536941450188	0.465169073918261	-8.28810346747029	1.15068462201476e-16	8.65731912381853e-15
g1085_i9	1523.25077932236	-5.15086244083894	0.621618084740177	-8.28621716015854	1.16907243762116e-16	8.78997284276091e-15
g72845_i1	814.10593966755	-4.98710279674347	0.602007470951845	-8.28412110709901	1.18984482993612e-16	8.94037252952647e-15
g8958_i5	571.503858723245	2.71823366690922	0.328205818864932	8.28210077539139	1.21021109606461e-16	9.08752828207685e-15
g45345_i0	269.424777249053	4.61044324248425	0.55671804695501	8.28146899081364	1.21665016550868e-16	9.12998161644474e-15
g13518_i4	944.137055694141	2.18775776350065	0.264290929975486	8.27783898487767	1.25430669737464e-16	9.40649100018248e-15
g55947_i0	2742.98092460074	2.13379358794304	0.257776425103668	8.27769097614303	1.25586623544939e-16	9.41211419784894e-15
g81108_i0	888.564126660955	2.4059835939023	0.290663964904145	8.27754343300085	1.25742277052756e-16	9.41770765761105e-15
g21506_i4	630.605942218273	2.50213743265499	0.302366065639895	8.27519261250345	1.28248135014823e-16	9.59920361501801e-15
g3648_i0	641.429557716773	2.84662432574646	0.344019686566745	8.27459717249111	1.2889062032109e-16	9.63665155078529e-15
g44937_i0	244.944830507245	10.6399820370131	1.28586442465814	8.27457532301036	1.28914256378795e-16	9.63665155078529e-15
g22524_i2	238.842181664806	-5.23940992409124	0.63321021877032	-8.2743609764638	1.29146356230093e-16	9.6477972032044e-15
g70830_i0	2505.9631008495	4.7742293170752	0.577033614292495	8.27374558227239	1.29815012610142e-16	9.69152027347649e-15
g3965_i9	225.463004328892	4.13441354878371	0.49975329579029	8.27290902053126	1.30729455501158e-16	9.75352497269227e-15
g2097_i8	532.518949038313	2.88091555507909	0.348297116739506	8.27143096115192	1.32360667014776e-16	9.86889283758664e-15
g19730_i1	4070.54981369385	2.5865345986255	0.312760722435045	8.27001094794655	1.3394671332569e-16	9.98074740831937e-15
g42667_i0	1946.94042209531	2.0184161550009	0.24407705306295	8.26958589376415	1.34425099947395e-16	1.00099766930719e-14
g14811_i4	321.457587550898	8.15600609091595	0.986306558832913	8.2692404484939	1.34815129496493e-16	1.00325932475495e-14
g2418_i12	299.546560778551	3.59272133164816	0.434536100656638	8.26794672806038	1.36285760997242e-16	1.01355450149196e-14
g12491_i5	511.739272782529	3.99314813630509	0.483056198582911	8.26642562090983	1.38035114637607e-16	1.02590803871326e-14
g63617_i0	223.096592329914	-11.0831991615055	1.34090336659899	-8.26547194792751	1.39143161063617e-16	1.03348249469871e-14
g4810_i26	251.737610107239	4.28700575812718	0.518710052066852	8.26474393747562	1.3999491466229e-16	1.03914488380234e-14
g25886_i8	150.012132424798	-4.21515725340544	0.510076030189198	-8.26378226760029	1.41127928583917e-16	1.04688643386053e-14
g23331_i0	602.795404191932	-2.19928396187033	0.266151184023254	-8.26328828835184	1.41713431749886e-16	1.05055926700298e-14
g28218_i1	159.123092998289	-4.43013901341044	0.536168833098149	-8.26258211953821	1.42554599974759e-16	1.05612152333116e-14
g6627_i1	123.098571698852	-5.40805183652403	0.654546637104049	-8.26228648954826	1.42908206083763e-16	1.05806687103036e-14
g88153_i0	156.686613345385	-4.47216670174333	0.541301371435422	-8.26187949586022	1.43396430658504e-16	1.06033085876237e-14
g28807_i9	1099.63105922382	4.08599493867202	0.494556144222693	8.2619435354384	1.43319500697637e-16	1.06033085876237e-14
g37899_i2	2303.82420014021	-4.38550295120607	0.530828936785338	-8.26161244668455	1.43717672684855e-16	1.06203065943341e-14
g5091_i1	131.720599336583	-4.23897280508341	0.513122371138147	-8.26113427033209	1.44294660068759e-16	1.06561698134642e-14
g14473_i0	1179.90472203576	2.72938434614511	0.330418784430419	8.26037887298104	1.45210810865578e-16	1.07170188285808e-14
g65207_i0	2049.75633993944	2.70463730329338	0.327528182991893	8.25772389596263	1.48476516615762e-16	1.09510852102895e-14
g31554_i0	1296.74762239321	2.26746528694924	0.274621477856951	8.25669319327731	1.49763733366264e-16	1.10390211582083e-14
g35355_i2	183.425541648774	4.03671826776014	0.489110414591895	8.25318404051631	1.54229265286259e-16	1.13609694530258e-14
g38912_i10	10599.4696042335	2.46497555315308	0.298809077495404	8.24933289783003	1.59281159378493e-16	1.17256757227081e-14
g23538_i5	150.116601273031	-10.5116299353109	1.27455598772144	-8.24728771162327	1.62029985961939e-16	1.19204845368454e-14
g29152_i1	2646.34105537474	2.27413316239149	0.275753031899702	8.2469924146424	1.62430723718634e-16	1.19424081752398e-14
g21690_i2	492.503081923396	3.4300217992929	0.415941099736338	8.24641229603702	1.63220830962326e-16	1.19929136479524e-14
g63867_i0	2384.97188333372	3.11378220906505	0.377667986747665	8.24476079076698	1.65490947321691e-16	1.21520326700401e-14
g31982_i2	2814.17979016238	-3.61673897326871	0.438697951989158	-8.24425771050351	1.66188633278918e-16	1.21955598057711e-14
g59194_i0	1540.04820700305	2.46270698049809	0.298752477718509	8.24330227921492	1.67521645031669e-16	1.22856252482531e-14
g12901_i3	1821.6085349293	-3.01680409203981	0.366024701605247	-8.24207786744785	1.69245356747195e-16	1.23979527026315e-14
g82082_i0	4365.07536623713	2.73314727418373	0.331609613416037	8.24206284621406	1.69266611657572e-16	1.23979527026315e-14
g80274_i0	1131.69957003362	3.30662726474121	0.401199000240281	8.24186317204391	1.69549398927985e-16	1.24108451708998e-14
g8747_i2	634.205122071174	-3.21641590002606	0.39038534617877	-8.23907949288946	1.73540616111288e-16	1.26950039123827e-14
g22175_i9	382.305962385734	3.1048640907462	0.376856987058541	8.23883912828685	1.73889562009455e-16	1.27081091364481e-14
g44983_i0	462.275948812867	-4.82260922322001	0.585352963546787	-8.2388055131706	1.73938417378604e-16	1.27081091364481e-14
g33079_i0	1019.43245229524	-4.49189164735755	0.545234857495502	-8.23845281644453	1.7445183453546e-16	1.27376138482424e-14
g29367_i0	203.86920548802	-10.9532926243071	1.32969213683916	-8.23746514012217	1.75897548730701e-16	1.28351105238272e-14
g13954_i4	804.798145633766	-4.79753300073458	0.582411113456089	-8.23736513588402	1.76044587098593e-16	1.28377809312048e-14
g33283_i1	10675.6957715395	2.41974385537942	0.293782536319352	8.23651359844302	1.77301539652712e-16	1.2921336030866e-14
g511_i2	1095.74823748573	2.39280121916569	0.290572361979083	8.23478600259283	1.79878885928276e-16	1.3100953446305e-14
g75296_i0	1909.05649790096	3.05569657684719	0.371084776929495	8.23449725459301	1.80313247904676e-16	1.31243656458607e-14
g59622_i0	468.55706808094	5.92674175933785	0.719829184996465	8.23353912687904	1.81761975452432e-16	1.32215344346625e-14
g2358_i21	200.613312452629	5.58560281708971	0.678471586985152	8.23262598498756	1.83153359790233e-16	1.3314413096946e-14
g27726_i0	197.263683323008	-6.33543186534743	0.769630333491228	-8.23178555944955	1.84443220385228e-16	1.33997999609868e-14
g511_i3	1719.8351216168	2.66024705982676	0.323175996199792	8.23157378984966	1.8476964822886e-16	1.34151304872722e-14
g40568_i11	1216.71795070559	5.75768316189977	0.699491222528072	8.23124433368955	1.85278614153405e-16	1.34436867098575e-14
g37621_i1	1060.69565421158	2.42289450190497	0.29439309684963	8.2301335453614	1.87004841379235e-16	1.35604758340127e-14
g5605_i6	2114.24478246535	2.28507134216894	0.27765235081892	8.22997296953994	1.87255693358855e-16	1.35702006209684e-14
g66572_i0	8356.57571179985	2.74515164409345	0.333584626902735	8.22925105866424	1.88387568813492e-16	1.36437202485236e-14
g90593_i0	464.513793746475	2.51953736993312	0.30619928341599	8.22842346926781	1.89693436145293e-16	1.3729741604937e-14
g73028_i0	379.124485828237	-6.38329281723182	0.775861455244473	-8.22736169464747	1.91381904271358e-16	1.38433307731815e-14
g3159_i2	995.806082997134	-3.31899135890879	0.403508155743776	-8.22533897187526	1.94639602940476e-16	1.40702160732593e-14
g6770_i0	1968.22421568453	2.02050891743553	0.245690605000716	8.22379397628834	1.97164665607966e-16	1.42438910691547e-14
g12995_i5	1373.3365684196	2.96370389650833	0.360398577408297	8.22340620160311	1.97803477933529e-16	1.42811653881947e-14
g6641_i2	603.773563961229	4.89675800279894	0.595476479903152	8.22326014218956	1.98044621955012e-16	1.42897000968657e-14
g93397_i0	4986.04490655654	-2.43894991644384	0.296602713732806	-8.22295212929495	1.98554101494335e-16	1.43175736710307e-14
g15043_i0	4391.33410313262	4.14528525275978	0.504132842131666	8.22260504836768	1.99129751293766e-16	1.43501812091676e-14
g24899_i1	1149.04151983112	-2.35868566779384	0.286896320792565	-8.22138695009353	2.01163073286156e-16	1.44877296398902e-14
g5913_i6	1073.55886658721	3.70394750990249	0.450559195562419	8.22077885965454	2.0218577958111e-16	1.45523684325128e-14
g54556_i0	949.532231518819	-3.42673834968391	0.416982228079564	-8.21794819761493	2.07014345323591e-16	1.48906853344148e-14
g2306_i10	484.276786615127	2.37736302550145	0.28929760407958	8.21770727436612	2.07430525077252e-16	1.49113940847123e-14
g4395_i8	470.33245556112	4.3136443244591	0.52495598207513	8.21715433626918	2.08388812181616e-16	1.49710231940612e-14
g3230_i5	2120.13644653327	2.69229664500185	0.327719770380757	8.21524023977512	2.1173992328536e-16	1.52023771974616e-14
g14310_i1	200.782855663122	7.22535318485038	0.879705489419074	8.21337739931774	2.150522882097e-16	1.54306654206763e-14
g43937_i0	5911.66209223238	-1.87618825050287	0.228454270111377	-8.21253307976336	2.16570367476704e-16	1.55013174356478e-14
g16118_i0	785.151562715812	-4.46264041181417	0.543391233009103	-8.21257344749875	2.164975467713e-16	1.55013174356478e-14
g12319_i8	455.821911088027	3.31924432969933	0.404161636574565	8.21266550143472	2.16331577872305e-16	1.55013174356478e-14
g31505_i4	2153.44033098545	2.21176079889002	0.26930947012536	8.2127108187487	2.16249918972986e-16	1.55013174356478e-14
g22359_i3	598.478751304128	-4.53748344773081	0.552603728528706	-8.21109814045546	2.19174645506261e-16	1.56780681807063e-14
g37144_i2	158.763346593724	-8.11210068976746	0.988173523434628	-8.20918644083071	2.22692212797457e-16	1.59198910304898e-14
g80080_i0	5000.54297307533	2.11513491630817	0.257674735900532	8.20854597528202	2.23883082662084e-16	1.5995187171875e-14
g27385_i0	1476.99574142325	2.20378309752408	0.268533915222192	8.20672165637107	2.2730970328998e-16	1.62300245150045e-14
g14375_i4	953.26515526417	4.47064603961772	0.544972160868311	8.20343929586161	2.33605642380346e-16	1.66693185207436e-14
g35671_i3	4549.92684372185	-2.00104764236781	0.243931743369859	-8.20330972395727	2.33857671437413e-16	1.6677064863733e-14
g5913_i4	3454.91137983408	3.6082974161466	0.439871671495694	8.20306841738029	2.34327749121926e-16	1.67003418503573e-14
g6641_i30	135.124215685776	5.14853906311032	0.627677923724746	8.20251735564957	2.35404741013368e-16	1.6766818073158e-14
g4504_i5	227.155467499319	4.21058925437141	0.513367915512964	8.20189405519067	2.36628797459549e-16	1.68436812104703e-14
g5605_i3	1694.29186540835	2.1196888526241	0.258446302536115	8.20166058412808	2.37088908444769e-16	1.68661044783476e-14
g6906_i1	3151.06913921212	3.64441695466222	0.444370487172543	8.20130287646026	2.37795568831218e-16	1.69013556380259e-14
g54123_i0	274.473153488153	-5.97876427193542	0.729005343903606	-8.20126261341367	2.37875239365196e-16	1.69013556380259e-14
g5091_i7	215.712357231902	-3.82012487128186	0.46593235941121	-8.19888293680499	2.42631056426139e-16	1.72287318258854e-14
g56595_i0	1900.47348951799	3.81300610964084	0.465118914612396	8.1979166829162	2.44588773903944e-16	1.73571422946242e-14
g26776_i2	258.858497983519	-11.297764591616	1.37828268697786	-8.19698650963134	2.46488095389934e-16	1.74812545504124e-14
g18169_i9	1350.5287049904	3.30498308407989	0.403238669402356	8.19609659207097	2.48318824080982e-16	1.76003537263252e-14
g9897_i4	7616.49391765718	-5.83925474029229	0.712779308232844	-8.19223379922356	2.56421910232896e-16	1.81636092903545e-14
g15474_i0	3508.32805044825	3.68771427380264	0.450189634721897	8.19146863761248	2.58057666508688e-16	1.82683454049756e-14
g2811_i11	3508.660936865	2.46995065792044	0.301621000123427	8.18892138448485	2.63577630413147e-16	1.86477563963629e-14
g52528_i0	6175.61381235872	2.61560568936138	0.319432737915403	8.18828309969306	2.64978946855597e-16	1.87354943932449e-14
g104900_i0	2357.90424295206	3.5810606485006	0.43753733862477	8.18458296555053	2.73248238710694e-16	1.93084348132104e-14
g5091_i6	191.045313247514	-4.10289184733134	0.501386255234014	-8.18309597540996	2.76642651960571e-16	1.9536416685235e-14
g58016_i0	637.803337373662	2.33133174912812	0.284906784010413	8.18278777469515	2.77351377030896e-16	1.95745744177725e-14
g10625_i2	2839.35369285236	2.25504791126037	0.275593270642978	8.18252167768532	2.7796472166918e-16	1.96059582808407e-14
g19643_i8	357.139071027956	-5.03438028114168	0.615437782943112	-8.18016121315554	2.83464373905308e-16	1.99817457991225e-14
g3745_i14	363.122702999955	2.98023161707085	0.364382424462231	8.17885665443163	2.86549743202738e-16	2.01869952423553e-14
g40535_i0	629.902947133611	4.12121818057507	0.503979237227739	8.17735707376527	2.90137261883112e-16	2.04273502854591e-14
g1964_i3	479.617945895742	-2.83992831827303	0.347336802711232	-8.17629544610648	2.9270377329654e-16	2.05955730072578e-14
g36675_i1	488.645526738413	-3.84803260647986	0.470659588061295	-8.17582963162481	2.93836942696892e-16	2.06625202765686e-14
g55903_i0	2347.57560842863	1.89602568655762	0.231908234886666	8.1757583446065	2.94010741031009e-16	2.06625202765686e-14
g86612_i0	855.61838420815	2.28932860150923	0.280151299011335	8.17175793790126	3.03927874162809e-16	2.13336812153895e-14
g18944_i1	110.539886911336	6.99360803248661	0.855825778214912	8.17176604223576	3.03907453708254e-16	2.13336812153895e-14
g8255_i12	2129.2800111966	2.44879837361636	0.299679157153938	8.17140036321738	3.04830200937191e-16	2.13841053451654e-14
g9715_i1	195.874603115648	-10.8954318397593	1.33338930223215	-8.17123087872382	3.05258810790132e-16	2.14012570363359e-14
g50289_i0	283.253856690073	-3.75984832896781	0.460148247822251	-8.17095000744236	3.05970415258566e-16	2.14382164374055e-14
g1635_i0	532.335763013084	4.60495817021417	0.56367990945635	8.16945591453754	3.09783361630556e-16	2.16922999734553e-14
g24586_i2	655.892129666591	2.31539892233952	0.283477322155256	8.16784533145624	3.13946053385955e-16	2.19705534290087e-14
g7731_i6	264.836717953061	-5.56518463849768	0.681518399390139	-8.16586117627598	3.19150133762001e-16	2.23213065875421e-14
g7594_i4	208.437638258544	4.62810101989686	0.56677498361526	8.16567624487557	3.1963948512554e-16	2.2342088846057e-14
g38914_i5	5801.31608229612	-3.24559992794415	0.397497030562947	-8.1650922608092	3.21189639305703e-16	2.24369493226532e-14
g7956_i2	593.727948593729	-3.62687762085654	0.44425997139357	-8.1638631756078	3.24476428381728e-16	2.26529369580132e-14
g8136_i2	2217.08691112851	2.2083742521555	0.27069262186886	8.158235850349	3.39953215025987e-16	2.37191847026535e-14
g19320_i1	129.276549964494	4.20266474506968	0.51518471791171	8.15758814062864	3.41780642963624e-16	2.38323826863177e-14
g9372_i1	2633.86788783261	2.17313320809074	0.266408903320023	8.15713431874411	3.43066806785202e-16	2.39077251922733e-14
g10490_i1	437.674115623982	5.00817202963168	0.613992674596548	8.15672928495853	3.44218729515974e-16	2.3973627992173e-14
g12061_i1	1896.43064496286	2.13788271907111	0.262145652295172	8.15532395961269	3.48245135412925e-16	2.42395296649092e-14
g38074_i0	249.666808125521	3.80393805967518	0.466557113301591	8.15320986696917	3.54389826690578e-16	2.46524676568e-14
g94829_i0	3434.39259327019	2.71761205651259	0.33334095699898	8.15264971031121	3.56035772272564e-16	2.475215201493e-14
g99902_i0	143.412937566398	6.13313320226146	0.752305566430028	8.15244958423673	3.56625640881993e-16	2.47783410018666e-14
g13545_i10	118.916167269322	4.44613188760421	0.545403581873202	8.15200346197555	3.57944048563797e-16	2.4855087338743e-14
g68985_i0	157.571395278639	-10.5818574054394	1.29840188208593	-8.14990917021721	3.64197715497677e-16	2.52742342981791e-14
g7903_i5	6870.7871911532	2.33740628916483	0.286846154960132	8.14864082626348	3.68037284050763e-16	2.55254498198453e-14
g56334_i0	166.07449108448	-10.6576934319416	1.30802773536828	-8.14791089192074	3.70265020591281e-16	2.5664642810692e-14
g42896_i0	1093.01808827918	2.22046070845213	0.272546604172173	8.14708631280329	3.72797599140999e-16	2.58247872015195e-14
g13322_i8	173.155996069856	4.05114193508159	0.497291642158336	8.14641066055101	3.74885489331891e-16	2.59539543060982e-14
g11117_i25	1729.6146208963	3.38314633529926	0.41537108471576	8.14487685779659	3.79668094607104e-16	2.62694162601963e-14
g45646_i1	461.589608179194	-6.17392189567874	0.75817428432288	-8.14314336866836	3.85145760475323e-16	2.66325658522615e-14
g65104_i0	150.868444453523	-7.12496332282549	0.875186035633372	-8.14108433262324	3.91753393714221e-16	2.70733736535916e-14
g102161_i2	1049.24581627758	-4.80823144750043	0.590751591556325	-8.13917645965747	3.97975587219439e-16	2.74870363983289e-14
g40568_i5	184.153071957011	4.47790605888006	0.550298696372577	8.1372281788004	4.04430065755749e-16	2.79162415934966e-14
g23608_i2	752.829229946215	-3.59534114504876	0.441886872787551	-8.13633843062206	4.07411931273335e-16	2.81053785704525e-14
g5605_i1	1723.3510156397	2.13857707412045	0.262858351168896	8.1358536436468	4.09045734569113e-16	2.82013500511944e-14
g35356_i1	218.397678010124	-3.42474275611395	0.420950470822103	-8.13573803451398	4.09436306856745e-16	2.82115449371832e-14
g42985_i0	1440.66291060704	-1.9916364547688	0.244834136722588	-8.13463547783553	4.13179684439576e-16	2.84526104971898e-14
g82384_i0	5219.9808062084	2.78378478231275	0.342298697934556	8.1326186722597	4.20114581765309e-16	2.89130366988748e-14
g10186_i4	774.513481617893	-2.20089723271598	0.270646953127697	-8.13198599607936	4.2231361747444e-16	2.9047180411378e-14
g11948_i11	984.129573302602	2.12661607708641	0.261538863585892	8.13116661871557	4.25178449454957e-16	2.92269325633615e-14
g1007_i0	643.096947684857	-2.85127508384692	0.350686220775217	-8.13055921485587	4.27314500429869e-16	2.93564051595555e-14
g3651_i0	493.572319213428	2.55803030142784	0.314628412679305	8.13032198727456	4.28151625051516e-16	2.93965415806191e-14
g11362_i10	486.062443713104	4.19778017567758	0.516422592874657	8.1285757703022	4.34363579009037e-16	2.9805444170018e-14
g70676_i0	1872.64994510529	2.30427714022002	0.283549596334573	8.12654001277822	4.41717735287052e-16	3.02921944246413e-14
g4169_i0	1323.04973276755	-5.9965215181134	0.738185783030396	-8.12332295739497	4.53590222487274e-16	3.10800082406282e-14
g77288_i0	3899.174511738	2.12199097424168	0.261223328172565	8.12328282120303	4.53740313010548e-16	3.10800082406282e-14
g10779_i8	470.786701041379	4.31103047301791	0.530706462864734	8.12319196142276	4.54080266784276e-16	3.10849765671403e-14
g13306_i6	1349.27899844133	1.95664374144459	0.24095267188123	8.12044841075287	4.64464377224624e-16	3.17771272563804e-14
g84090_i0	1474.92895424451	3.54190584965557	0.43628212697126	8.11838402421856	4.72431869669467e-16	3.2284233116037e-14
g22174_i0	1294.42790150047	4.17958993826495	0.51482644717351	8.1184444995234	4.72196561718567e-16	3.2284233116037e-14
g27125_i0	300.595801336829	4.04311686203026	0.498109870265581	8.1169177793537	4.78172490669616e-16	3.26573268598332e-14
g41939_i0	1095.86452792474	2.9187620703068	0.35960130461782	8.11666151603322	4.79182842240073e-16	3.27071130839613e-14
g39022_i0	687.300631849287	3.28089863334354	0.404246891469242	8.11607634487689	4.81497849354292e-16	3.28458392071261e-14
g30459_i0	845.270336703545	4.2714252341718	0.526344458589524	8.11526589568014	4.84722295926672e-16	3.30464045035287e-14
g25238_i0	3534.40637793008	3.53478482231993	0.435646221494265	8.11388839824121	4.9025168555607e-16	3.34037842491428e-14
g18169_i3	1638.71684437594	2.93974539156203	0.362436498584831	8.11106332568756	5.01786944461012e-16	3.41697213966889e-14
g67780_i0	891.599550409042	2.48801611400818	0.306809527400159	8.10931829624431	5.09045400898026e-16	3.46436987121701e-14
g53661_i0	6288.87398156701	3.34976375503981	0.413116677019938	8.10851737868269	5.12411367821666e-16	3.48523682829669e-14
g57199_i0	2110.01151561529	4.29908530448273	0.530224009984045	8.10805475333358	5.1436559814977e-16	3.49396556805566e-14
g10931_i1	147.577573805473	10.8717695633351	1.34085342017725	8.10809697744437	5.14186930150479e-16	3.49396556805566e-14
g76608_i0	468.163755835903	5.43729666527605	0.670608845320424	8.10800021982719	5.14596442920792e-16	3.49396556805566e-14
g661_i1	664.595878183169	-2.08830013841464	0.257596627499704	-8.10686133077205	5.1944085032309e-16	3.52479885823444e-14
g6687_i0	1561.74849422589	2.13834491428004	0.263779547514609	8.10656070354208	5.20727085273539e-16	3.53146536710596e-14
g86228_i2	286.70460045337	-3.92959086162616	0.484756464800946	-8.10631966144021	5.21760651645424e-16	3.53641155377633e-14
g5492_i5	1165.69229396541	-3.79475553720114	0.468211811513764	-8.10478386893405	5.28393625376558e-16	3.57928176070927e-14
g47974_i0	1685.36267757394	2.93422674277028	0.362100908251751	8.10333991410553	5.34705715414338e-16	3.61992966568216e-14
g2515_i20	15849.3453793269	2.97817570224032	0.367593979137884	8.10180762270651	5.41485225173053e-16	3.66369281572268e-14
g10134_i3	424.046933637485	-3.75112861684201	0.463013383158281	-8.10155549123661	5.42608848488428e-16	3.66915954323996e-14
g28496_i4	162.979410470187	9.16630415423312	1.13163130663584	8.10008003532799	5.49230426551951e-16	3.71177585944179e-14
g92966_i0	2945.67854535242	2.66992916383796	0.329666630956444	8.09887599509795	5.54692888776691e-16	3.74651373570033e-14
g27203_i0	887.201979940612	3.28715643737458	0.405901259999488	8.09841397727795	5.56803143143803e-16	3.75858288960718e-14
g22468_i0	1304.8102925439	4.19088081064408	0.517535466771554	8.0977654281112	5.59778727064563e-16	3.77647586964508e-14
g18_i14	681.189809122102	3.17802120905694	0.392577769337545	8.09526533919556	5.71396632416422e-16	3.8526185935084e-14
g89305_i0	6342.22119225469	2.99260830441096	0.369731395864109	8.09400645410935	5.77336284918091e-16	3.89040984109443e-14
g11362_i11	1286.17215800062	4.6142972874462	0.570194330975375	8.09249941077629	5.84526846722746e-16	3.93658173018841e-14
g6641_i31	320.393539383322	4.7184473470794	0.583132632047529	8.09155085441149	5.89097874244193e-16	3.96299770783579e-14
g63031_i1	15690.0690890662	-4.733168940255	0.584952507177104	-8.09154398379552	5.89131111419497e-16	3.96299770783579e-14
g80466_i0	2816.9599621429	-6.03772788383737	0.746192085227203	-8.09138558739735	5.89897879713343e-16	3.96586058634349e-14
g9591_i1	538.043817950473	2.44700053333514	0.302435204330484	8.09099105625677	5.91812011272329e-16	3.97642937516159e-14
g3213_i2	434.827465199463	3.07915209807485	0.380574171067699	8.09080681811987	5.92707967421065e-16	3.98014870785815e-14
g5492_i16	942.177396995099	-3.67217395219319	0.45394370907313	-8.08949188808254	5.99141442682855e-16	4.02102778853667e-14
g7856_i7	159.143485010696	-4.28736867561697	0.53008093638453	-8.08813971854826	6.05828873489667e-16	4.06356308450311e-14
g41899_i0	810.958676710756	3.12964853305247	0.386963179507505	8.08771660661779	6.07936528620903e-16	4.07534844791775e-14
g49144_i0	300.804736941321	3.41186188093097	0.421936196950446	8.0862033302435	6.1553393942858e-16	4.12390000686906e-14
g83903_i0	3387.23949843298	2.71902508800935	0.336261168290629	8.08605139223006	6.16301893466153e-16	4.12666659542083e-14
g11089_i2	143.079592153094	-4.33510015365274	0.536132900996316	-8.08586853296385	6.17227387507306e-16	4.13038727188358e-14
g9818_i11	3041.73339818885	-3.99725020132875	0.494354248131911	-8.0858012577696	6.17568227678395e-16	4.13038727188358e-14
g17940_i6	122.272277373346	7.44330775556224	0.920933725701901	8.08234897672928	6.35309912261635e-16	4.24660288679083e-14
g35274_i0	202.793193644719	10.3677437231875	1.28278137752483	8.08223747618822	6.35891221356207e-16	4.24804572243939e-14
g18_i10	664.457845423398	3.18766875602639	0.394481948240277	8.08064543953427	6.44248709547966e-16	4.3014055139492e-14
g30426_i1	2964.88076049871	-4.22033321447519	0.522326017967828	-8.07988319420676	6.48288383809692e-16	4.32589217761416e-14
g18610_i0	226.721307792044	3.99078746777847	0.493930591340047	8.07965235955795	6.4951665530173e-16	4.33160160712984e-14
g14442_i0	125.379626162808	10.6368132036807	1.31651356770168	8.07953177592394	6.5015919246775e-16	4.33340048924606e-14
g11724_i10	649.278704248704	-4.59922299768406	0.569391395156596	-8.0774367804051	6.61422993016208e-16	4.40594892310625e-14
g5913_i3	5991.57080783335	3.1016929370871	0.384155726196938	8.07405103079737	6.80034335988809e-16	4.52733053925196e-14
g3230_i7	1861.2635228174	2.62136398220782	0.324681887572324	8.07363786692262	6.82340515889671e-16	4.54008366153494e-14
g11557_i11	1181.11010524312	2.8455282036614	0.352504592432777	8.07231526835796	6.89774878141596e-16	4.58692401803084e-14
g81112_i1	4181.18393567637	3.14598024867804	0.389739755328664	8.07200242126972	6.91545038874742e-16	4.59606605596341e-14
g2088_i10	941.065512425356	3.41684898497636	0.423307647833084	8.07178656579261	6.92769007593013e-16	4.60156968243496e-14
g30196_i3	1580.58534996685	3.08105418586475	0.381712723401081	8.07165702629032	6.93504562053161e-16	4.60382468835291e-14
g92867_i0	5401.83935827599	-3.09078576670766	0.382976689145734	-8.07042792500493	7.00522075867948e-16	4.64775605587273e-14
g90609_i0	2076.04791512205	-4.14477193330414	0.513647474916674	-8.06929292113532	7.07064455258594e-16	4.68848672443006e-14
g48382_i0	1812.58373979021	3.533050829828	0.437902005901692	8.06813118508794	7.1382326653578e-16	4.73060527378102e-14
g7102_i31	630.920282716986	3.58041372910419	0.443859821856717	8.06654162597305	7.2317433059818e-16	4.78984525291923e-14
g21180_i4	712.805786518497	3.20853296052274	0.397808607489875	8.0655191972044	7.29252754737727e-16	4.82735422612263e-14
g1428_i14	1656.42348571466	3.64911328443782	0.452458285239851	8.06508224841856	7.3186577931292e-16	4.84189403456653e-14
g72901_i0	8110.43188124592	2.849537486712	0.35332399097427	8.06494197819563	7.32706572424568e-16	4.84469920242502e-14
g22175_i8	626.265283183929	2.93829863497672	0.36433444503293	8.06483898252097	7.33324544230028e-16	4.84602871070485e-14
g40340_i0	1252.89775263359	3.00436215616446	0.37254506765867	8.06442607077298	7.35807166101986e-16	4.85967187430085e-14
g80081_i0	3617.17496456062	2.18434885135797	0.270879191482015	8.06392266385289	7.38845092435399e-16	4.87419713647508e-14
g12298_i4	664.23251838142	2.30455417745963	0.285785099080671	8.063940999279	7.3873422648773e-16	4.87419713647508e-14
g13518_i3	1640.72175941993	2.03125208450618	0.251972406674037	8.06140684735334	7.54213559919217e-16	4.9727614410102e-14
g74881_i2	4162.76877195927	-4.45467949892866	0.552610210221054	-8.06116031976084	7.55736369964907e-16	4.97997707736512e-14
g29367_i3	188.954492945743	-10.8437043298625	1.3455220918073	-8.05910538064619	7.68548235482329e-16	5.06153240183943e-14
g18_i13	668.516000856413	3.18377790886997	0.395081182102253	8.05854101156849	7.72104189509809e-16	5.08207196991054e-14
g102413_i0	3694.1257623328	2.53799463143922	0.314965923151345	8.05799753206851	7.75543842904332e-16	5.10182322010184e-14
g14213_i0	307.495418363274	2.63372051624472	0.326848624706512	8.05792136530978	7.76027102971327e-16	5.10211484442234e-14
g20647_i2	243.884287649508	-3.76623103436225	0.467404838207924	-8.05774935664412	7.77119549111406e-16	5.10640906663142e-14
g13013_i2	596.46436117633	3.05194223817122	0.37885819672601	8.05563206641767	7.90691448657158e-16	5.19265389784791e-14
g7600_i2	170.162824333761	3.82126730438617	0.474399006828617	8.05496480680166	7.9501680140245e-16	5.21516664757454e-14
g12836_i1	2236.88710016843	2.32750292851361	0.288950451539572	8.05502436875359	7.94629759436254e-16	5.21516664757454e-14
g34447_i0	605.520320803001	2.29824796353263	0.285345831247208	8.05425456361954	7.99646398927841e-16	5.24257740616876e-14
g6770_i5	462.046809150517	2.72146546970623	0.337985494290588	8.05201855014054	8.14395597184958e-16	5.33626517569219e-14
g13911_i0	453.673811108049	-4.93957309890111	0.613484049159139	-8.05167323530488	8.16697130382228e-16	5.34833095412001e-14
g148157_i0	10506.9958698986	3.42478683221638	0.425365718740857	8.05139361572023	8.18565497356072e-16	5.35754805251519e-14
g16118_i1	885.938794057309	-3.88941696166508	0.483150735878419	-8.05011080981531	8.27191089492625e-16	5.41095623199903e-14
g28482_i0	1996.89499382291	3.05423709743934	0.379417947905125	8.04979604761096	8.29321196829514e-16	5.42183891560533e-14
g45216_i0	361.638729227544	-4.97475785036951	0.618093242722839	-8.0485556328922	8.3776826190279e-16	5.47398441616528e-14
g31173_i2	807.113028256149	2.53626815531084	0.315141677133697	8.04802518784224	8.41406347531932e-16	5.49466706950066e-14
g38914_i2	3848.90934922291	-3.11712333607329	0.387390109210643	-8.04647114616536	8.52154662531515e-16	5.56173262058749e-14
g42098_i8	10109.3520643063	2.10129715041369	0.261193074852416	8.04499564776363	8.62484883856675e-16	5.62599567337261e-14
g44154_i0	2180.16980403689	3.1734460408025	0.394468745734401	8.0448605247403	8.6343704737376e-16	5.62904780632226e-14
g21589_i7	1142.70001617638	2.80987382949942	0.349298001864684	8.04434555737296	8.67075341617664e-16	5.64959852632496e-14
g86016_i0	1625.17848159864	2.34794265105971	0.29189516149238	8.04378749909836	8.71035130955373e-16	5.66904387582601e-14
g7440_i1	356.392993292505	-4.17165864308441	0.518615626489386	-8.04383522209543	8.70695809519565e-16	5.66904387582601e-14
g13453_i8	917.593440154634	-4.65575452176814	0.578831333295293	-8.04336989717347	8.7400993965882e-16	5.68204224753586e-14
g18874_i8	732.442437075266	2.47534755330042	0.307748701991406	8.04340534105499	8.73757065114499e-16	5.68204224753586e-14
g34588_i0	192.873261334891	5.71417082503643	0.710592361246348	8.04141887342277	8.88041311282883e-16	5.77003476934166e-14
g30812_i1	1769.18775264402	3.86877563783965	0.481198950438945	8.03986715746282	8.99359179860101e-16	5.84030788083453e-14
g7587_i7	376.366435054081	-5.33836241053947	0.663997685996354	-8.03973044353167	9.00363125710146e-16	5.84356279913721e-14
g48380_i0	271.582120115103	-3.30829327579542	0.411543079092417	-8.03875327727843	9.07571073337771e-16	5.88705700696331e-14
g59851_i0	920.798924337731	2.38203177362236	0.296339870509708	8.0381751180671	9.11862531630556e-16	5.91159512976776e-14
g15025_i6	125.029546424342	10.6326973161826	1.3229371223787	8.03719023097978	9.19219058644306e-16	5.95596562858496e-14
g11014_i1	171.503525316952	3.93481028874361	0.489623207255045	8.03640479135616	9.25127711553024e-16	5.99091059559463e-14
g3965_i6	372.041433283888	3.96463759022641	0.493355933913747	8.03605939990487	9.27737829334033e-16	6.00446800009955e-14
g33077_i1	282.970497550188	-4.80784326853991	0.598451034446053	-8.03381227837665	9.44897321885188e-16	6.11212380055282e-14
g23530_i3	1552.51200399084	2.27454658316247	0.283203863126637	8.03148148493081	9.630260923165e-16	6.22592619415294e-14
g15941_i3	1258.83937619183	-2.98919738114271	0.372204784039584	-8.03105577714663	9.66374033179585e-16	6.24409769965508e-14
g37850_i2	530.896541093585	4.07913147816278	0.507946210601657	8.03063669543099	9.6968106322308e-16	6.26198482161393e-14
g56546_i0	1326.44014440815	-3.82558070442062	0.476560861801743	-8.02747563020003	9.94987255056104e-16	6.42183889659753e-14
g62591_i0	138.615631103414	-7.18897287644887	0.895793473158006	-8.02525703955518	1.01313582793423e-15	6.53534454156908e-14
g79003_i0	204.045956119664	-4.61443796315193	0.575048728391133	-8.02442947063317	1.01998871019131e-15	6.57590059193774e-14
g45573_i1	128.737050457698	10.6753624070162	1.33044323728767	8.02391421732483	1.0242784334149e-15	6.59989606985299e-14
g8498_i6	1033.80975482844	2.70006403367233	0.336514833605425	8.02361074174295	1.02681332024903e-15	6.60524517685378e-14
g63618_i1	118.148503192268	10.5509148538885	1.31496299419863	8.02373519288164	1.02577305155491e-15	6.60524517685378e-14
g19424_i5	494.013595232778	-2.72818491827148	0.340018707450667	-8.02363181345636	1.02663711184917e-15	6.60524517685378e-14
g11766_i4	848.321732971176	-2.92305792383467	0.364364808056751	-8.02233876379025	1.03750537056661e-15	6.67033320103222e-14
g1513_i1	1558.62737071646	4.67640591370886	0.583020079820177	8.02100317908642	1.04885013483842e-15	6.73954337609827e-14
g80465_i0	1680.08857280418	3.16365479267255	0.394467368580286	8.02006717072376	1.05687355062731e-15	6.78734704557563e-14
g5913_i5	1629.60676289227	3.77276949215543	0.47042349783717	8.01994268887758	1.05794514773393e-15	6.79047730384276e-14
g129275_i0	2911.16576337943	2.47306964731441	0.30843284693813	8.01817858203183	1.07324695646902e-15	6.88489107174167e-14
g11426_i6	1354.72679316242	2.0003840697541	0.249514338292252	8.01711069369924	1.08261550761337e-15	6.93978278065227e-14
g4494_i6	381.199672651679	-3.60417709727995	0.44956303288902	-8.01706731560751	1.08299776016029e-15	6.93978278065227e-14
g51551_i0	573.560507089594	3.03059013551225	0.37809386530345	8.01544381864	1.09740020216173e-15	7.02819831951951e-14
g26949_i3	660.784315911343	4.45195594940131	0.555653013027106	8.01211519604255	1.12752178088829e-15	7.21713280894573e-14
g32975_i2	159.601313843755	-6.19643160793783	0.773566593564491	-8.0102109624273	1.14511840853418e-15	7.32573273571897e-14
g4540_i1	121.99984384059	-6.21219043294038	0.77562850261015	-8.00923433323437	1.15424790799202e-15	7.38007573294786e-14
g9054_i17	449.382716423873	-4.47289898228512	0.558530818687621	-8.00832976915237	1.16276768437614e-15	7.43046265156036e-14
g55502_i0	156.842564650336	10.9598530157296	1.36891150175556	8.00625387519512	1.18255472275782e-15	7.55275609743783e-14
g10909_i2	649.512114656301	-4.66526526101006	0.582783728019342	-8.00513987730149	1.1933095243876e-15	7.6172596987817e-14
g41834_i3	884.052713656368	-3.07930607887884	0.384719634092708	-8.00402632462684	1.20415630700449e-15	7.68227931537878e-14
g105718_i0	10263.229279421	2.26580725251995	0.283132766257109	8.00263170693003	1.2178779286348e-15	7.76555844347283e-14
g9054_i21	419.444440106739	-4.57334950447397	0.571522767195297	-8.00204255539517	1.22372075309246e-15	7.79853620282172e-14
g23092_i0	454.129917951056	4.46004941584192	0.557400844442871	8.00151176717321	1.22900840750221e-15	7.82794176920861e-14
g5816_i2	502.079318731487	-2.40062947353612	0.300078581327997	-8.00000274232216	1.24416440524843e-15	7.92013529387064e-14
g20679_i1	559.107729974196	2.84656472708351	0.355832719026397	7.99972732938125	1.24695033383247e-15	7.92931156062722e-14
g23417_i0	4939.91434599754	2.58658220217427	0.323333874991126	7.99972536822892	1.2469701938082e-15	7.92931156062722e-14
g37981_i0	188.864133592763	-10.8428497669464	1.3557178221042	-7.99786621534362	1.26593809233947e-15	8.04112807942839e-14
g26113_i3	543.642543306963	3.09768156453613	0.38731259604651	7.9978849026747	1.26574602920822e-15	8.04112807942839e-14
g5070_i3	605.837180556429	4.07158990569949	0.509232770026408	7.99553788631542	1.29009398302024e-15	8.19008872672163e-14
g13553_i5	628.471285025876	3.28872617620725	0.411333051467019	7.99528791687906	1.29271419402162e-15	8.20224333586645e-14
g12032_i5	1028.48266233776	2.73833278577521	0.342617159060676	7.99239825956957	1.32338714481154e-15	8.39228159917587e-14
g12045_i2	1152.21731365514	3.31020394833257	0.414202026763774	7.991761832253	1.33023838245185e-15	8.43112920262829e-14
g29935_i2	3866.00605335582	3.47158732296162	0.434427893945271	7.99117039063557	1.33663665698821e-15	8.46706512306862e-14
g52330_i0	130.057800930548	-10.3045788558883	1.28964400579264	-7.99025065025983	1.346646772148e-15	8.52582901930738e-14
g90285_i0	169.48422794837	-6.57774532360291	0.823339766576524	-7.98910193655945	1.35925270614461e-15	8.60095452162491e-14
g94402_i0	1075.0030777152	3.26153309642206	0.408299489014597	7.98809007646213	1.3704530554081e-15	8.66710898588887e-14
g68655_i0	310.39582801924	3.70581442189473	0.463921769987769	7.98801578548993	1.37127896034825e-15	8.66761644104844e-14
g19092_i1	3014.94602358953	2.95275518445487	0.36966177836455	7.98772109336917	1.37455993340032e-15	8.6836329705681e-14
g18431_i0	169.945853855856	10.1130391204869	1.26635008867037	7.98597418752133	1.3941685981264e-15	8.80272448920221e-14
g24054_i3	339.623005621224	-2.49238556114131	0.312108417959269	-7.98564030229576	1.39794763308982e-15	8.82179331543763e-14
g22580_i0	387.33282610327	-5.93988356184638	0.743878923307768	-7.98501392596769	1.40506442879728e-15	8.86189306583809e-14
g73571_i0	148.280087747786	4.80838671929314	0.602404911092991	7.98198459333425	1.43999006629774e-15	9.07724757627166e-14
g27535_i0	616.620471988384	-3.49619495191296	0.438326333527183	-7.97623753010527	1.50861483954745e-15	9.50468232785886e-14
g19382_i6	1044.76932189294	2.97338184787579	0.372832457273458	7.97511533631025	1.52238586195637e-15	9.5862477028065e-14
g10186_i1	360.382835934835	-2.97785737984404	0.373403191331082	-7.97491143347968	1.52490131817643e-15	9.59688842581635e-14
g6951_i6	239.714610494288	-4.60181774665677	0.577119227920793	-7.97377305073667	1.53902043854761e-15	9.68050518272585e-14
g26257_i2	92.6867699710741	-5.01698470828169	0.629365360963135	-7.97149798743938	1.56762447520184e-15	9.85315519324333e-14
g39071_i1	722.988761768756	-6.26757118467939	0.786251795804852	-7.97145547790266	1.5681638943135e-15	9.85315519324333e-14
g28645_i1	150.995566581458	-10.520397156072	1.31983858941003	-7.97097254200956	1.5743048961421e-15	9.88639660332562e-14
g28634_i6	1987.55556185767	2.94554696544062	0.369594796299576	7.96966568504688	1.59104188371775e-15	9.98610737383106e-14
g2937_i10	708.43503058792	4.62345850753877	0.58016051167778	7.96927473427668	1.59608278098108e-15	1.00123401220313e-13
g7020_i1	585.2328350711	2.6395871445608	0.331307716278496	7.96717678118301	1.62340356663876e-15	1.01782325019465e-13
g22520_i1	946.506925456934	4.91476557414584	0.616925707967778	7.96654363835091	1.63173883777537e-15	1.02249769543401e-13
g13631_i3	1304.26281755995	-3.23841685309015	0.406577649514653	-7.96506364025658	1.65138766655408e-15	1.03425270668236e-13
g13126_i0	205.379598138493	-3.93140020632521	0.493647460320559	-7.96398345445206	1.66587541673082e-15	1.04276445040813e-13
g13306_i5	1174.22667820683	2.09735082453408	0.26345878215781	7.96083094044588	1.70887742955743e-15	1.06910609478878e-13
g44826_i0	1917.33490618752	3.00966648696989	0.378067784795094	7.96065311039681	1.7113354377926e-15	1.07006794668646e-13
g20340_i2	3461.0982373661	3.25388198834226	0.408758387741002	7.96040420436338	1.71478172376444e-15	1.07164638478698e-13
g16442_i2	886.603038503859	3.33277345464679	0.418780390517534	7.95828441376661	1.7444101163275e-15	1.08957674326657e-13
g63097_i0	9258.81936835026	2.87171449831412	0.360878036907731	7.95757625740011	1.75441995401953e-15	1.09524046968437e-13
g53660_i0	7957.91443644123	2.86999460168048	0.36066748305928	7.95745315695333	1.75616574948813e-15	1.09574185035159e-13
g64531_i0	506.807304695114	-4.96620672140713	0.624100496123149	-7.95738306932411	1.75716048794627e-15	1.09577433003688e-13
g67706_i0	11049.5749468102	4.12102250798842	0.517893890885013	7.95727190553674	1.75873934957619e-15	1.09617084179483e-13
g3965_i7	282.604338249278	4.68192341511014	0.588389887198738	7.95717859360275	1.76006573956694e-15	1.09640965470129e-13
g15474_i1	572.864548058358	3.33403437349821	0.419020418410109	7.95673486783425	1.76638660920931e-15	1.09975779032935e-13
g37673_i0	490.201071503142	-2.51049834139551	0.315538354863144	-7.95623829148873	1.77348684715057e-15	1.10358731859091e-13
g6331_i2	435.210579738148	-3.14839379419051	0.395731462872899	-7.95588445592387	1.77856326617401e-15	1.10615406131657e-13
g46242_i0	278.664229652822	3.75324069456971	0.472008957242878	7.95163023281024	1.84072976251661e-15	1.14420549516006e-13
g96372_i0	2698.22260614531	2.69425197150589	0.338871726866846	7.95065435649209	1.85528915318974e-15	1.15263929004156e-13
g21180_i8	609.138432931619	3.21623031198624	0.404617796982024	7.94881079373067	1.88310399691871e-15	1.16929491774482e-13
g17218_i2	132.381870879721	-10.330455207523	1.2997134774858	-7.94825581674089	1.89155737692435e-15	1.1739168686262e-13
g52015_i0	830.579107732062	4.16737646380995	0.52435704484981	7.94759316145662	1.9016998714901e-15	1.17958160652086e-13
g114269_i0	610.665360040407	-4.48816127554231	0.564740822047941	-7.94729387414693	1.90629825474292e-15	1.18180324870036e-13
g11948_i7	734.849414208359	2.12133538051882	0.266985630462951	7.94550394656239	1.93402897076385e-15	1.19835569062681e-13
g18358_i6	392.087535322051	-4.62351791718917	0.581970266671255	-7.94459473614469	1.94826682109678e-15	1.20653455132813e-13
g40707_i1	199.504704865505	-4.77729173335519	0.601455278686315	-7.94288769696999	1.9752777272955e-15	1.22261066571262e-13
g30260_i1	375.281327790322	-2.77423694243942	0.34929288245964	-7.94243765548238	1.98246006464529e-15	1.22640318208818e-13
g9638_i1	220.742876242317	5.28152958500296	0.665110040018056	7.94083575232089	2.00823460788554e-15	1.24168718521604e-13
g36923_i3	265.708194092361	-3.98092965113143	0.50142247203055	-7.93927251606881	2.03370507747285e-15	1.25676702926871e-13
g38659_i0	392.6045679407	-4.54923366415206	0.573036447830695	-7.93882078770694	2.04112434584452e-15	1.26068168948441e-13
g12037_i13	169.348947409064	3.33415085054683	0.420026829184366	7.93794733784336	2.05554572402342e-15	1.26891468380501e-13
g32410_i11	2938.10248926523	2.80179777327815	0.353004007678915	7.93701406309983	2.07106575807907e-15	1.27781679256429e-13
g78806_i0	480.066907921408	6.25612063633447	0.788230933214904	7.93691337488882	2.07274704911768e-15	1.27817568694663e-13
g54326_i0	4243.28107225025	1.94776190647876	0.245445526051914	7.93561788560282	2.09449939809505e-15	1.29090461312072e-13
g50235_i0	1542.60291216282	4.16581571835068	0.524989858040936	7.93504037181962	2.10426863877115e-15	1.29623840260074e-13
g19643_i6	201.384470228156	-4.25296901950125	0.536047005566636	-7.93394791004491	2.12287164411938e-15	1.30700529614638e-13
g35460_i0	752.701971646164	2.82761214070218	0.356440631385727	7.93291194022783	2.14066225132372e-15	1.31726087926877e-13
g57206_i0	1242.83475967389	3.37796652599516	0.425909405062684	7.93118556632483	2.17063585803306e-15	1.33499847691938e-13
g24276_i0	1800.51822323669	3.22803747206039	0.407046272968577	7.93039437142714	2.18451047348405e-15	1.34282124504382e-13
g31360_i2	407.653537461904	-4.12794424878365	0.520530892500396	-7.93025795059899	2.18691159934013e-15	1.34358670352694e-13
g27646_i0	1475.09376528999	3.98471155696163	0.502579397382546	7.92852149872073	2.21770270879176e-15	1.36178427295274e-13
g11014_i2	155.178952106469	3.78072915044516	0.476888041203464	7.92791771608319	2.22850882071422e-15	1.36769728257561e-13
g6244_i1	689.522820997163	2.28376447725755	0.28808444435292	7.9274133748777	2.23757492769178e-15	1.37253672609442e-13
g7875_i10	1536.07464123046	2.25934909655612	0.285008965100382	7.92729132488996	2.23977436785888e-15	1.37316124746791e-13
g94177_i0	1076.30655832366	2.60498471045404	0.328634110167066	7.92670215860963	2.25042160504293e-15	1.37896155703843e-13
g3230_i1	1806.19381359633	2.68672986412155	0.338949868551292	7.92662901922611	2.25174683113665e-15	1.37904663672984e-13
g13126_i1	234.623408433507	-3.9731217019994	0.501295772238061	-7.92570359063909	2.26858137218053e-15	1.38862505899033e-13
g32410_i10	5231.21049548673	2.61397322928294	0.329840672220752	7.92495725794995	2.28224819898676e-15	1.39625542447485e-13
g73917_i0	12314.5033651684	-2.86960233752849	0.362171965975871	-7.92331435647249	2.31261930566567e-15	1.41409188895622e-13
g77307_i0	179.269722113284	4.30853135699188	0.543813117210829	7.92281616723402	2.32190735756441e-15	1.41902476994367e-13
g4774_i8	363.167705157682	4.84975254117021	0.612246337368938	7.9212438607824	2.35146242603914e-15	1.43633206727688e-13
g10134_i2	400.073084537838	-3.70468531074212	0.467830876055358	-7.91885593781063	2.39705881130909e-15	1.46341447597988e-13
g46914_i0	1139.79468159086	3.57978129649512	0.452094114256868	7.91822141365277	2.40932048918828e-15	1.47012815571258e-13
g80910_i0	1262.20793880927	3.08295622638215	0.38936400584204	7.91792816009003	2.41500823188736e-15	1.47282558696006e-13
g13230_i4	856.398479128631	2.65691677022071	0.335569033416445	7.91764586609945	2.4204959000546e-15	1.47539823504115e-13
g11866_i6	1328.09376214917	-2.68672517284634	0.339341829013971	-7.91745945571517	2.4241263638006e-15	1.47683673232799e-13
g5091_i4	128.934916180869	-3.90881922551839	0.49384397067759	-7.91508949710413	2.47075296281406e-15	1.50445429228657e-13
g44079_i0	133.852816990669	-10.3464003424193	1.30722730140726	-7.91476763932426	2.47715292882759e-15	1.50701616277198e-13
g77378_i4	1634.63784534528	-3.375926700016	0.426536245817187	-7.91474753463958	2.47755324075813e-15	1.50701616277198e-13
g31173_i0	1705.07613052513	2.69376355045712	0.340430321003157	7.91281911234969	2.51624836285756e-15	1.52975266578746e-13
g46339_i3	291.658105453751	-5.74961891149658	0.72662960303867	-7.91272319136521	2.51818854316424e-15	1.53013191979828e-13
g26456_i2	977.453788029234	1.94582226601136	0.245916154538678	7.91254348321114	2.5218274410232e-15	1.53154243335704e-13
g63247_i0	481.662855599249	2.4242050472969	0.30643397602672	7.91101913283113	2.55290287528458e-15	1.54960537975498e-13
g62270_i0	2317.21860072474	2.41539946013973	0.305354210257524	7.91015607121538	2.57066413483153e-15	1.55957202000426e-13
g62411_i0	2016.18633877096	2.8274586245243	0.357449661355558	7.91008897253314	2.57205006986228e-15	1.55959885300361e-13
g53314_i0	1280.79278707344	2.72663475821727	0.344816993815149	7.90748370040884	2.62643509935973e-15	1.59174565145764e-13
g41246_i0	729.154562754499	-2.85562927125362	0.361337040039717	-7.90295196678353	2.72374568012374e-15	1.6498603327649e-13
g11835_i4	1266.35815324842	2.99978207247834	0.379594157657029	7.90260337775984	2.73137635469295e-15	1.65362076807036e-13
g86835_i0	899.467734367267	4.11869005097291	0.521351418081897	7.90002656197996	2.78844000713569e-15	1.68728925783161e-13
g81801_i0	642.886419879362	3.09827082492855	0.392245611720164	7.89880302635205	2.81594469753848e-15	1.70304584621162e-13
g20659_i0	3570.03072070916	2.58588105916047	0.327392339912248	7.89841649885142	2.82468911133293e-15	1.70744598180624e-13
g43216_i0	3525.34957082686	-2.52937640545614	0.320241519752623	-7.89834000104047	2.82642288858995e-15	1.70760601127701e-13
g13649_i0	191.151750442256	-4.00605359103458	0.507301235792446	-7.8967944652782	2.86167684181749e-15	1.72800683684605e-13
g10748_i4	594.509231048336	3.251136996344	0.41203184402942	7.89049934721031	3.0097979083826e-15	1.81650523816404e-13
g6137_i3	617.540122060679	2.2353870103728	0.283345788288155	7.88925441199596	3.03997230895968e-15	1.83376430302788e-13
g71744_i0	3775.94742099448	-2.69257235274331	0.341350892159495	-7.88798979170448	3.07092876898122e-15	1.8514769715061e-13
g6906_i0	1530.83383358698	3.48321305185919	0.4415890681827	7.88790598053952	3.07299130249062e-15	1.85176002592799e-13
g1513_i19	108.452592370142	3.98445987420451	0.505184236097999	7.88714213448176	3.09185198842441e-15	1.86215997478992e-13
g11835_i1	5845.8653841808	3.36326242891208	0.426447679811642	7.8866941670256	3.10296605876637e-15	1.86788593822373e-13
g36279_i0	218.200528803587	7.14079789960982	0.90549714051987	7.88605240156815	3.11895683274625e-15	1.87654007369785e-13
g77921_i0	104.031038671946	4.03306302972085	0.511436612698688	7.88575344350039	3.12643360260212e-15	1.88006540075774e-13
g71229_i0	306.151336533948	-5.36711464903157	0.680763587920837	-7.88396257417882	3.17159313854825e-15	1.90623571057316e-13
g106006_i0	2395.30608343661	2.82807464351101	0.358755173693918	7.88302121023587	3.19558799854495e-15	1.91966485245925e-13
g85360_i0	115.758360854498	10.5220670478278	1.3351211306691	7.88098308544836	3.24815280705037e-15	1.95023389613396e-13
g47070_i0	674.285231787237	3.43555063233861	0.436025664199493	7.87923949074418	3.29379646771272e-15	1.97661797319012e-13
g20440_i0	509.35745753717	3.28639714671383	0.417151415335882	7.87818769371234	3.32163508265197e-15	1.99229546959476e-13
g115043_i0	1515.14335707464	2.73445240336389	0.347249054323108	7.87461439943776	3.41795342082592e-15	2.04900931220632e-13
g9110_i4	352.678063331031	2.98738225820083	0.379437972726566	7.8731768376636	3.45747404453429e-15	2.07163290173539e-13
g56090_i0	468.811843564187	4.23905617366891	0.538468611565859	7.87242948357157	3.47819727822058e-15	2.08190345839526e-13
g21069_i1	196.334951030429	-4.17568520024018	0.530414992281447	-7.87248712989715	3.47659447135358e-15	2.08190345839526e-13
g8747_i1	226.997955811966	-3.49573640064314	0.444095699297118	-7.87158354871695	3.50180161928943e-15	2.09495326930624e-13
g49598_i2	237.733478044073	-4.44246098970021	0.564401680524936	-7.87109809022608	3.51541864635969e-15	2.10201781611549e-13
g50854_i1	3666.40274508047	2.97602338749366	0.37826758342301	7.86750839329953	3.61774003983135e-15	2.16208792920306e-13
g32410_i1	9944.06319496046	2.82787120553274	0.359502870275685	7.86606016069965	3.65984589670165e-15	2.18612788814285e-13
g11117_i5	1457.74053378123	2.90863925013723	0.369808591251177	7.86525602419457	3.68343327678648e-15	2.19908723211947e-13
g30290_i0	276.900895540366	3.89341571653265	0.495030520227263	7.86500136344164	3.69093428561025e-15	2.20130426556868e-13
g3159_i14	501.309662739178	-3.464821083537	0.440536000196417	-7.86501235311569	3.69061027550291e-15	2.20130426556868e-13
g101033_i0	382.58357781786	3.35075802023596	0.426072284992775	7.86429471772093	3.71182732513369e-15	2.21262978601816e-13
g57509_i0	5263.57064805449	2.72905851667765	0.347023830702907	7.86418186655903	3.71517470408487e-15	2.21349004409444e-13
g56086_i0	1325.25546100803	3.69846874817743	0.470311458819959	7.86387122579814	3.72440425491542e-15	2.2178522058984e-13
g79213_i0	155.810081754991	8.11837325683364	1.03245337457277	7.86318632567118	3.74483337986978e-15	2.22887574027682e-13
g11557_i10	1211.63204474301	2.80849769532659	0.357247985412544	7.86147944846596	3.79622724020445e-15	2.25830836438774e-13
g17940_i1	111.371722795888	7.30842378863786	0.929804254006362	7.86017460895362	3.83598355222746e-15	2.2807914481377e-13
g28456_i5	586.349799389506	2.80381102465793	0.356729174701617	7.85977493150974	3.84824287027746e-15	2.28691079366591e-13
g51767_i0	187.572640242311	-7.05616319759354	0.89779236314025	-7.85946003473773	3.8579288688933e-15	2.29149540991393e-13
g129_i16	2113.49065829024	2.61622156616025	0.332912302675559	7.85859082146899	3.88478998787769e-15	2.30627164551023e-13
g3091_i0	2185.59618013548	3.4593903022838	0.440274766177669	7.85734402250025	3.92364132198799e-15	2.32814735716123e-13
g70967_i0	1553.92246817352	2.96695643655722	0.377651956928264	7.85632480416564	3.95568500821917e-15	2.34596339467039e-13
g92859_i0	2147.87152959799	1.84615223339329	0.235011221719509	7.8555918304051	3.97888844685803e-15	2.35852112729616e-13
g15474_i4	244.01717935346	4.16483309906362	0.530230185852073	7.85476423295439	4.00524843886725e-15	2.3717273486191e-13
g22236_i0	1518.43325303414	3.89141302355458	0.495417564022163	7.85481441546246	4.00364517955569e-15	2.3717273486191e-13
g37893_i2	1042.42677332693	2.1018943038476	0.267600671475477	7.85459278655144	4.01073067620162e-15	2.37376442872544e-13
g14616_i2	1149.46947812467	2.36487691746209	0.30108682948394	7.85446816626109	4.01472021939762e-15	2.37491642902178e-13
g20838_i1	115.79239299864	4.4087570789627	0.561469692266311	7.8521728593528	4.0889038405518e-15	2.41756959524792e-13
g40498_i0	2069.36543613676	-2.39062503262442	0.304500177720783	-7.85098074660749	4.12796336053054e-15	2.4394227810273e-13
g17551_i0	119.640990948944	-10.1842090184928	1.29729773752685	-7.85032512113053	4.14960122601956e-15	2.45096365097822e-13
g1318_i4	236.885472618593	3.03207312184595	0.386281550103877	7.8493863375835	4.1807788120996e-15	2.46812457652848e-13
g37850_i1	319.175180267664	3.55114239479574	0.452553760819113	7.84689621928729	4.26459868716244e-15	2.51632970251656e-13
g1964_i5	233.946139928188	-2.87191475001788	0.366012738127948	-7.84648852580079	4.27847877414171e-15	2.52323882651564e-13
g4618_i5	174.062258059241	-4.77621876333584	0.608770777058138	-7.84567680205797	4.30624679154759e-15	2.53832721627532e-13
g42098_i10	3284.2963879085	2.82087461199968	0.359661948943317	7.84312774895254	4.39460506691966e-15	2.58909727814871e-13
g2809_i0	245.162802589437	-3.17436272319182	0.404762428518892	-7.84253305033141	4.41547461515614e-15	2.60007481897543e-13
g25942_i0	2736.62265158105	2.01145231207442	0.256506320278179	7.84172612157478	4.44394796526313e-15	2.61419287187341e-13
g11766_i3	460.622733409023	-3.00937576318418	0.383763186914843	-7.84175206428009	4.44302974297258e-15	2.61419287187341e-13
g16211_i4	142.790666339249	4.09503371989543	0.522558209186077	7.8365120821157	4.63233796022885e-15	2.72363664388974e-13
g9563_i15	1720.23921028421	4.13578366259209	0.527955223356014	7.83358792494269	4.74140999914603e-15	2.78635742315842e-13
g32655_i1	203.582225439496	-10.9512402628018	1.39809427572831	-7.83297696937997	4.76451612986275e-15	2.7985212477779e-13
g8294_i5	261.550283676404	-4.92532736381712	0.628905960768332	-7.8315800311383	4.81776515874831e-15	2.82694105024182e-13
g10819_i2	310.305537347309	-3.92201393626217	0.500792203351209	-7.83161940225263	4.81625640328472e-15	2.82694105024182e-13
g28190_i7	612.67371512711	2.96631038204725	0.378774753471841	7.83133077074993	4.82732796435452e-15	2.83112312097159e-13
g15112_i4	1382.59550760035	3.31435983075541	0.423269587724059	7.83037554995833	4.86414806673218e-15	2.85127872555194e-13
g17818_i1	245.545573330575	-3.90627606360979	0.498999063062124	-7.82822324282295	4.94812754936711e-15	2.8990440843671e-13
g4786_i2	213.6783023116	-3.91739563171806	0.500514322588009	-7.82674032475711	5.00681740175664e-15	2.93195191325034e-13
g25886_i9	130.771356151366	-4.07303424864981	0.520425073248624	-7.82636052337931	5.02195880277529e-15	2.93785853666129e-13
g46626_i1	3443.69679825989	3.11907297198397	0.398531491346731	7.82641532653769	5.01977120590494e-15	2.93785853666129e-13
g15956_i5	639.470207725266	3.34361587803444	0.427230093393849	7.82626488568088	5.02577865443384e-15	2.93861423939331e-13
g13977_i2	724.573449109314	-4.29952560832402	0.549441134310341	-7.82527069750755	5.06565718022335e-15	2.96044238627029e-13
g13013_i4	626.844181664226	2.30591500637869	0.294718318833536	7.82413192198319	5.11171817938849e-15	2.98585990538753e-13
g45037_i0	140.188500342009	-5.57454654621004	0.712635998604776	-7.82243186861747	5.18124983516995e-15	3.02495470035236e-13
g4447_i11	484.899147271848	5.00713566824806	0.640116289807958	7.82222816068351	5.18964363829176e-15	3.02833421945298e-13
g7826_i12	2082.29076459798	4.27957760697809	0.547137348790467	7.82176105586425	5.20894130455025e-15	3.03806993096298e-13
g22175_i0	898.711807563936	3.60100380159639	0.460475198873082	7.82019055621042	5.27434336517088e-15	3.07467238098026e-13
g37892_i2	876.535100956967	-3.73576266703574	0.47771916869336	-7.81999742077267	5.28244192749549e-15	3.07784987294274e-13
g15895_i2	306.688943281722	3.84616087326223	0.49189717032389	7.81903435372422	5.32300835298463e-15	3.09993231939346e-13
g14780_i2	130.832319969817	3.45267433275309	0.441705401366904	7.81669031455905	5.42303020159529e-15	3.15660005324706e-13
g19441_i1	506.595252217868	-4.21416585931801	0.539202927004362	-7.81554707562616	5.47248197846019e-15	3.18379031619726e-13
g8136_i3	2106.71712495651	2.33258888210737	0.29849134913888	7.81459458988234	5.51402132608117e-15	3.20635237090383e-13
[truncated: 26,238 more rows]
