# Supplementary material for: The molecular mechanism of leaf margin fission in Solanum nigrum revealed by combined PPI network and WGCNA and functional validation of SnNAC90
Source: Front Plant Sci. 2025 Nov 18;16:1706416. doi: 10.3389/fpls.2025.1706416 (PMC12673809; doi:10.3389/fpls.2025.1706416)
Supplement: Supplementary file 1 [file DataSheet1.zip › Supplementary Materials/SnL3vsSnL1expression matrix.csv]

	SnL3_1	SnL3_2	SnL3_3	SnL1_1	SnL1_2	SnL1_3	log2FoldChange	pvalue	padj
g100022_i0	11.8956368111392	11.5589344063745	11.4878006459289	9.87291897818581	9.74484908745584	9.72465318479201	1.87762048661068	4.99347848316942e-14	2.50947660563603e-12
g10003_i0	10.1675213545449	10.0200670488387	7.98259016707727	6.32385350797562	6.97551837156558	7.51841807405776	2.65856750830954	7.03499546772628e-06	7.63750698765763e-05
g10003_i2	10.353056070025	9.90575609697284	8.87162557419911	6.16372449187302	7.50960417954146	8.0335438720195	2.41395527108892	1.5786437272734e-05	0.000156932820369674
g100030_i0	8.21708425967881	8.23758953554786	8.46200704040004	5.11530316588861	7.25957261726473	5.10105966974217	2.11238886390976	0.00142573186998804	0.00803036559744319
g10006_i0	8.37395576638717	7.65810549294788	8.34321195940664	0	4.16306816909741	0	5.65608339754507	0.00537455841575848	0.0244095753007645
g10006_i1	8.15228795176142	6.71058985874888	7.18710778830835	6.29321807307553	5.449210118	5.10105966974217	1.794234748	0.00412157842548785	0.0196349293515864
g10006_i3	6.76247348588776	6.84684058300517	8.53887040783844	0	1.77246801205352	0	7.87979704877922	1.93804459499935e-11	6.33475765748235e-10
g10006_i4	5.96172983017587	5.49464177133865	7.35711203173417	3.57776808590556	2.89601549610389	1.91717556951391	3.73027084691789	3.55273454434187e-05	0.000322960712781965
g10007_i0	8.59635149357849	8.66378463942487	8.03069792764362	7.35245388556996	7.44438402160482	7.27287440152894	1.10266893072454	0.00255900981739063	0.0131805787474959
g100078_i0	2.00574632595238	0	0	6.33893067705241	7.31899962231153	6.01941444197377	-6.552471461	9.15228931664576e-08	1.50922088985883e-06
g1001_i1	8.77251072862781	9.10536291566622	9.4062664948666	9.7186392384532	9.65689873211797	10.7696514152701	-1.027947423	0.0124637753162018	0.0483644577033173
g100135_i0	6.21700686016111	4.60526983842455	4.74033105990499	2.78469970881088	2.32978328361351	2.23340923816453	3.16959114	0.00202130712851332	0.0107887198373766
g100137_i0	9.34080020383148	9.41858958810774	9.99355755343991	7.81285450841563	8.61044343816007	8.83415498322626	1.13611088964116	0.00431170894737321	0.0203670777000432
g100146_i0	8.98492146477757	9.11888496774805	9.81620467814491	7.91196237868624	8.36469296377905	7.94960610558289	1.26726883384809	0.000735775736742274	0.00457068039968587
g100148_i0	7.17752866280202	6.83049651550712	7.56741569160925	5.53743132840877	6.01416138413281	5.382903394	1.57120545837664	0.00223760795620164	0.0117676129407265
g100157_i0	8.54679497594177	8.32185099692347	8.47944517405251	6.95266052215651	7.78718746438991	6.64443667157407	1.2451916505875	0.00460145739994267	0.021490353496297
g10018_i0	11.3368894667954	11.3956418505774	10.5750097846377	6.12944981303535	7.14108510812951	5.6455090655135	4.71741708623413	3.59964416953372e-25	9.68570921913424e-23
g10018_i1	11.023764843876	11.0012336224187	10.798135958449	5.34175166110031	7.28214557516095	5.79729774393232	4.56800142647515	9.30628596716671e-20	1.11983714370958e-17
g10018_i2	9.97343334119723	10.1607165236609	8.48377197128339	5.04349151377125	5.52687448276024	4.75044964360882	4.60167888934212	9.50209218582698e-19	9.72291545493423e-17
g10018_i3	9.95162885458773	9.95370515570466	8.28985047892058	4.34737713483694	5.30968782578357	4.47826156661189	4.85026079137884	2.58660470280545e-18	2.42865048993624e-16
g10018_i4	9.2791073641657	9.36285553186449	8.08296830263576	4.01329413607215	4.98219350761853	4.41707035611081	4.5467415898264	4.17578931907933e-18	3.78327163250025e-16
g10018_i5	8.9589259807579	8.92083237336336	8.09433117100293	4.28646472674164	4.5578309782224	4.53696264140521	4.30702505666512	3.99164695820376e-21	5.90316847864637e-19
g10018_i6	7.65867039155048	7.7907416585245	5.59005507830256	1.81749488110913	2.32978328361351	2.23340923816453	5.5137373762415	1.14973004126031e-10	3.26759462093151e-09
g10018_i7	7.91451546984481	7.89658765815009	6.43901059878159	3.67602697094767	2.73079591342576	3.07122688833084	4.50420887553854	6.10044458507467e-11	1.81638237338391e-09
g10020_i12	9.5015015507522	8.63584001174564	8.81780409522221	10.2301016094541	10.339152599014	9.69112217780256	-1.079032778	0.00340095981354385	0.0167341503863163
g10020_i5	8.19250579367376	8.18713416080799	6.0056318762876	9.58116284331456	9.39047515838861	9.4316632156558	-1.719880211	0.0018778667842259	0.0101475168517697
g100288_i0	6.38260411642758	7.45985445676286	6.34700929999117	4.34737713483694	4.34561151757001	5.382903394	2.09010470767766	0.00216203265949827	0.0114311883711657
g100304_i0	4.39961043128969	0	0	8.92903023085614	8.6969892917177	7.31541469023347	-5.710232197	0.00513956824052236	0.0235187549121455
g100314_i0	3.46639392534009	0	0	7.0290173365755	6.89969006468925	5.4145563392201	-4.813149749	0.000221613116666236	0.00161974172795666
g100347_i0	0	0	0	0	3.79569988382712	5.93462581350071	-6.886915723	0.0102729077175155	0.0414928521868029
g10038_i2	8.33406239045014	8.00250931948424	2.89379642457776	9.9448989552317	10.75278966	10.254886028569	-2.751651598	0.00142427897373273	0.00802472918940879
g10038_i3	5.09489491640822	4.81916987340441	2.89379642457776	7.39635527156298	8.79964986748851	7.92783576592271	-3.677599403	1.01323159720008e-07	1.65558111974328e-06
g10038_i4	5.39979228497741	3.33295838596562	7.41263106557881	8.46259618989355	9.75160492508412	9.21508605763999	-3.037221386	0.000198826332809498	0.0014734824944709
g100382_i0	14.9423148455035	15.2352662310316	13.4505972842479	11.8159478300673	11.2795194816626	11.4621612053544	3.18889159293625	7.69768155403487e-13	3.18539873207908e-11
g100398_i0	7.9791698226481	7.61103784450548	8.42648540842993	7.17058167517323	6.44599451486683	5.91262650151062	1.45109731360195	0.00434107427528259	0.0204824839161734
g100425_i0	0	0	0	7.06573185564025	7.01198849149388	6.8551875469001	-9.250716071	1.30424267383571e-11	4.39562680216478e-10
g10044_i0	10.5194041163058	10.7892641624233	10.2664366734038	12.7974451808029	11.9293435526255	12.1079713577447	-1.788860652	7.51493289830763e-08	1.26197023995851e-06
g10044_i1	10.1649969414389	10.396871155657	9.97677177612022	12.4129616778884	11.5287571440966	11.7070902555883	-1.746839552	1.31799500977238e-07	2.10213693655243e-06
g10044_i2	10.1356441896094	10.4284360930092	9.89466465602236	12.3361483730111	11.3957788885264	11.7170410679141	-1.701942241	5.90710374032608e-07	8.1869767351318e-06
g10044_i3	10.1974747138084	10.4764960564277	9.83495379653601	12.5160522802245	11.5436254125246	11.7577152217609	-1.809920429	4.3035342684956e-07	6.14096272243958e-06
g10044_i4	9.53512335154926	9.93471633556821	8.9042720896458	11.9872121603548	10.9946531456598	11.3314611209107	-1.981797317	5.56169834013165e-07	7.74891304155463e-06
g10044_i5	10.8357889767082	11.1908213621164	10.5810803252746	13.3010692804509	12.3851214781364	12.5006718825589	-1.899022481	5.2476907259739e-08	9.08942884796909e-07
g10044_i6	8.04654664618318	7.7907416585245	7.21860141244986	10.0321307558925	9.04596730696252	9.48108319866749	-1.856012071	6.29350391007967e-06	6.90995460949902e-05
g1005_i2	7.92648837447847	8.19991439555602	7.61552794464165	9.22725652214521	9.19417499913469	8.73735040995799	-1.140462122	0.00104247091028855	0.00615579469707597
g1005_i3	7.38265012110391	7.0859191718625	6.65391510085225	8.24774888132522	8.53099352038497	8.02843843404417	-1.218561567	0.00244420464642679	0.0126808457085762
g1005_i4	7.38265012110391	7.16625981047695	6.79986520314216	8.21134470003948	8.43688719723325	8.04875266952646	-1.110759729	0.00342772380904419	0.0168423137153188
g1005_i5	7.92051434249563	7.43844451895483	7.01841976871784	8.99951583839939	8.92686575430422	8.22868379989097	-1.255728633	0.00314002879929242	0.0156617441591826
g100512_i0	4.53088659294292	5.72429932631183	6.90684703299789	3.85449380444914	3.51991617592193	4.14249313770106	2.25065644171538	0.0114032784108281	0.0451239857863713
g10053_i0	8.9294818847776	9.37135414248336	10.6336222828128	7.95173756163795	8.44691195108568	8.00263666726644	1.68623366199446	0.000612240097025322	0.00389912277439313
g10053_i1	8.87182645037949	9.31666420978589	10.6169767406852	7.94189609933769	8.44691195108568	7.98165777344683	1.66234992243677	0.000893667503500801	0.00540084800909499
g10054_i3	6.86557185546258	7.87284181786539	7.59167237000649	6.4120398630101	5.92134145164873	5.99867985983766	1.38639077235793	0.00556808375567029	0.0251372555444739
g10056_i12	6.89023502552918	7.19207564713397	7.65443105262665	6.04002188127265	6.21522871918116	5.9562946955786	1.21738193294443	0.0105741453538642	0.0424704970779579
g10056_i15	6.81494343117164	6.9861584414977	7.47481326375094	5.66255202420589	5.33869263762482	6.1188398114503	1.39579829857367	0.00787776592600857	0.0334286683181556
g10056_i22	4.25518223404653	5.11743073738664	6.827363539	8.19900293690683	7.66654622564519	7.58252296092882	-2.059713275	0.00377388320697184	0.0182568746453474
g10056_i8	10.2579488412277	9.72966782773388	10.5463378773078	7.16212942946397	7.02096376826167	6.60382533796849	3.2784908909191	4.62834584717713e-20	5.80992355589492e-18
g100625_i0	10.101727391969	9.62930899703304	10.4990298458825	11.3746520418183	11.7584216560691	12.0474265361932	-1.633473542	1.45588926425273e-06	1.85135727028485e-05
g100628_i0	6.36511556761514	5.61403552936776	4.74033105990499	10.1817910232693	9.94319791528413	9.77581902499302	-4.279589509	6.22089461486561e-21	8.90537918758594e-19
g100629_i0	8.26501957985165	8.71810066709777	8.6546889593353	9.52459125137556	9.41961314030307	10.6257912440774	-1.40962833	0.000844807055350095	0.00514730957720385
g100632_i0	9.71155111001385	9.73186950441097	9.69828537019984	6.16372449187302	7.34781967853906	6.72238271970159	2.89899606052689	1.60200804627201e-13	7.49096037261963e-12
g10066_i0	6.49942493778967	7.1266486689736	7.16572349273863	7.79109302681927	8.07694128610523	8.56823884909356	-1.228126553	0.00481098687237811	0.0222818198280832
g10066_i12	6.54673338979129	6.32368324957392	6.75760926101095	7.54678048639941	7.78718746438991	7.68989572937276	-1.131483292	0.0049384439692262	0.0227840307252053
g10066_i3	9.53512335154926	8.45575126292012	9.67577014931722	10.6544121687186	10.1949271288019	10.3903931244396	-1.110955948	0.00454865026213915	0.0212864892496097
g10066_i4	5.49934008129251	5.82673084014869	5.26758748303653	7.34500532778026	7.44438402160482	6.70968066234538	-1.675904485	0.00125737054297788	0.0072197565656861
g10066_i6	5.29286309312949	5.53554742926601	5.09732519137872	7.01030365228794	7.09932341355595	7.16534823960158	-1.80171958	0.00024080695194212	0.0017423840705728
g10066_i9	6.19737663968374	6.25185824931439	6.50860790125778	6.79759197811091	8.04209625477528	8.0335438720195	-1.415045437	0.00646294983510009	0.0284210376738181
g1007_i0	7.51540937425268	7.47044144434537	6.81367988630353	10.4343014531859	10.0750846797166	9.86013501294504	-2.851275084	4.27314500429869e-16	2.93564051595555e-14
g1007_i1	8.48336867318057	8.1935384299831	8.52214006265301	10.8850469467412	10.5752888058006	10.2093671788317	-2.178460567	1.74824504358824e-12	6.81475532752168e-11
g1007_i2	8.39565118287467	7.79916513619713	7.00644044654069	10.8920917195221	10.4312389025205	10.3085207865504	-2.729752861	7.22804505421403e-11	2.12975401039756e-09
g10073_i0	12.3715162209357	11.6881410037556	11.8784074930628	9.15668367920437	9.5368850456885	9.27235383435429	2.67989183812613	2.15016353915712e-19	2.42891165978255e-17
g10073_i1	10.5603207063099	9.80688489559525	9.23973741871474	7.36723661498378	5.99606900491022	6.42888100120891	3.2685616015281	9.18646757482219e-11	2.66359438986613e-09
g10075_i0	9.105674841	8.6821181394421	8.09433117100293	10.9576605181423	10.329250997617	10.3366752784854	-1.889557341	5.70263232104965e-07	7.92563750480601e-06
g10075_i1	9.212214894	8.08749358729338	7.93282271394635	10.7470418224459	10.2018501405059	9.82523222599325	-1.779406843	8.78564374776106e-05	0.000721166039996995
g10075_i2	8.8902835634006	7.79916513619713	8.36682971187614	10.5045157704825	10.1516553561324	9.76204369670831	-1.752960395	9.07540162055593e-06	9.59058887670609e-05
g100760_i0	9.12917650034716	9.24448000205952	8.25989028995367	3.47232469677448	3.17865035464077	2.23340923816453	6.06114300006292	1.30065688015817e-27	4.8770437338576e-25
g100770_i0	6.56216430394169	7.34947857376996	6.28885387544614	3.23505627344368	3.04424317340612	1.91717556951391	4.16371647709306	4.45060462698604e-08	7.81477767131205e-07
g100772_i0	7.4670449222523	7.43844451895483	7.51764343064307	5.68632478572827	5.449210118	4.53696264140521	2.19878720063612	2.53094456466744e-05	0.000238583242394731
g100775_i0	8.07371738907182	7.73914106821453	7.32853020111252	8.79057693312131	8.54350500513214	8.95208776764936	-1.029025018	0.00497767738656885	0.0229277706219196
g10079_i0	6.3998832032259	9.58858408071524	7.59167237000649	2.12639422933195	3.04424317340612	2.71230050805759	6.01062721505657	2.34962946411558e-12	8.96360121131587e-11
g10079_i1	6.05193510448787	7.37223965754368	7.92010789819921	2.12639422933195	0	2.90289713771966	5.60229863451189	7.87906215087305e-09	1.60031833726626e-07
g10079_i2	6.54673338979129	9.94803470634455	7.05377223668697	0	0	0	11.32330949	7.22653263920738e-14	3.55335090516694e-12
g1008_i8	8.56605715036071	8.39035402651194	7.45731871195405	10.0721545607195	10.0123365492331	9.87015794135558	-1.77783373	2.1929527518481e-06	2.67648916290239e-05
g1008_i9	8.94133173145165	8.05268978919141	7.86146237149862	9.98857663849855	9.75967039084538	10.0023227860407	-1.557022601	5.14905735649081e-05	0.000448906042989943
g10083_i0	6.51536741411994	6.20190813142454	8.03660015125758	4.15633531438426	3.04424317340612	4.59336834916519	3.17345656393543	4.77661288229641e-05	0.000420249380440611
g10083_i10	6.31134077447456	5.95289001776067	6.90684703299789	5.28059615891418	3.95403562544365	4.21618984652904	1.88541263418356	0.00858481696848436	0.0358783363358969
g100858_i0	0	0	0	5.11530316588861	0	6.65772365201994	-7.758319077	0.00107409182191703	0.00631527661050293
g10086_i4	5.84041272878735	7.75654713791266	5.93154615581796	4.61845828754155	3.3015958652165	0	3.34982618956142	0.00447807183016089	0.02101203203237
g10086_i8	6.07363190263805	7.41671206027888	6.52549499248749	0	0	0	9.43522352444153	7.09389710526011e-11	2.09234864124698e-09
g100886_i0	8.42969919537845	6.87898351300889	7.9264793133657	10.7983939324461	10.852314486729	10.3335739975518	-2.804489025	8.95577671774267e-11	2.60124809013095e-09
g100888_i0	8.78899905090707	8.11474446800265	8.77607794768823	7.52716842525755	6.75657144907098	6.88938153582694	1.50128042946849	0.000379404182861228	0.00258844595702483
g100899_i0	11.1599381800797	10.9966631270361	9.61789508986842	8.46259618989355	8.47003565437218	8.56823884909356	2.23819377412375	1.88332051563414e-07	2.90958501777396e-06
g10091_i0	7.91451546984481	7.49138515921264	8.09433117100293	6.12944981303535	6.93810235444731	5.6455090655135	1.52758518581928	0.00303402445478182	0.0152205344017884
g100928_i0	8.46706661709109	6.863001563	8.96433605730882	4.08658679094811	3.6178197814897	4.93637939584685	4.09229986073747	1.16510995356406e-09	2.75213129449881e-08
g10093_i1	6.72182948107543	7.42761921088584	7.00644044654069	8.01880979071282	8.27375386363936	8.25951363755722	-1.115410139	0.00422351338442658	0.0200228882012213
g10093_i10	5.43374384578354	6.25185824931439	6.02950513592877	7.00085498781887	7.56588317732547	7.50377727111626	-1.451631358	0.00358791150399613	0.0175102373509325
g10093_i11	5.17736955628483	6.27619940040952	5.79893211677529	6.99134403288457	7.45104032609482	7.02884942083763	-1.373991294	0.0105937429353248	0.0425227624849667
g10093_i3	6.72182948107543	7.11319952817417	5.98135691293701	7.54678048639941	7.93695750173703	8.42794644287284	-1.348063068	0.00671820242743101	0.0293481096683296
g10093_i4	6.57743191578412	6.65598488577373	6.66919272154982	7.6288139408875	7.7335976285921	8.02843843404417	-1.180351965	0.00238965745451313	0.0124467348887667
g10093_i6	6.85308033880854	7.864838883	6.14328244652168	7.735208402	8.63987270899074	9.42585042343279	-1.640791724	0.00662923283473245	0.0290292719800075
g10093_i9	5.09489491640822	6.4142048829077	5.74227391542234	6.94282537539618	7.99276724314102	7.01858695577557	-1.573884398	0.009071722822007	0.0375332643114467
g10098_i0	6.78894698290246	4.75133351450766	4.00077091502717	9.90746276856927	9.38874269379152	9.04602595979477	-3.835350681	1.66162150277685e-08	3.18619075359256e-07
g10098_i1	6.66579256570712	4.75133351450766	4.00077091502717	9.83220996629405	9.45481313688022	8.64363185267264	-3.823658672	1.9760698192032e-08	3.73068630476173e-07
g10098_i2	4.59230097480308	2.90369240095323	4.00077091502717	8.72609613638074	7.84897340553493	7.65056143301608	-4.23895433	9.31240486602158e-12	3.21399626373619e-10
g10098_i3	2.81392028650186	0	0	5.53743132840877	5.21900136460945	5.4145563392201	-4.308886201	0.00332452049509163	0.0164212919028365
g101029_i0	10.0230643671593	10.1704890284927	10.3158094291878	7.16212942946397	7.13282891967776	7.76548623493597	2.79912152912525	3.97094755111629e-18	3.61458843650554e-16
g10103_i3	0	2.28984489760919	0	7.36723661498378	3.51991617592193	5.61858247000529	-5.932546578	0.00012999413039052	0.00101631138798722
g101032_i0	10.537082080384	10.0200670488387	9.95823449094424	8.90643620639248	8.671566273	9.20607031645438	1.25354019198605	9.66503159578193e-05	0.000784979927818398
g101033_i0	9.39996275199351	9.78796461824357	9.0601652146602	6.36862039186974	5.39500939143181	6.38161680830878	3.35075802023596	3.71182732513369e-15	2.21262978601816e-13
g101038_i0	10.4381037109901	10.4338558366534	9.93945591522865	9.45190780221572	9.0807200827286	8.64696694549487	1.19299191972879	0.00043425284450145	0.00290417988866283
g1011_i3	4.09467026362283	4.15840327008627	6.14328244652168	0	0	0	7.76380168826059	3.56270379077706e-05	0.000323689767578494
g101163_i0	13.504010520713	13.6176630848968	12.5778462862532	10.8260780418445	10.698581226858	10.5115164449558	2.61832300397178	1.1221787117229e-14	6.25921561663481e-13
g101165_i0	9.13176431940625	9.50093462543679	9.25247241927372	9.91754111778247	10.4645159053213	11.2250273735968	-1.33413428	0.000722439596955488	0.00450034184084169
g10117_i0	6.29296100580138	8.00250931948424	4.904246339	0	4.34561151757001	0	4.21876101495837	0.00537140339927356	0.0243971526700359
g101171_i0	12.5782227264686	11.9792679930315	11.419427599593	10.4877027972547	10.1729502613175	8.97083892910237	2.06078785888071	7.38855658901162e-06	7.98035511899935e-05
g101176_i0	6.00753736910997	6.06889865622397	6.52549499248749	4.51605392527912	4.02713045921541	4.21618984652904	2.01040826897491	0.00205594003911153	0.0109441688720495
g101193_i0	2.3280566966675	1.84533223693344	0	7.0290173365755	7.1245252110157	5.35054037038548	-5.537039652	2.20407942236862e-07	3.35958814655295e-06
g1012_i11	8.24603614594068	8.00978570702974	7.15491129530925	9.5859101776694	9.12301590657095	9.09812518787988	-1.416792977	0.000489287094723299	0.00321400998105331
g1012_i12	8.32051563417977	8.10797985245276	7.17645526115518	9.34581759919541	9.33936924794799	8.92212023677627	-1.272367203	0.00192396039968813	0.0103580731258278
g1012_i7	5.29286309312949	3.33295838596562	0	6.76447289777312	7.42422883515769	6.65772365201994	-2.994837432	0.00791751638933908	0.0335703850117372
g10121_i6	10.4276112967808	9.96310665640026	10.5453032666036	5.66255202420589	6.44599451486683	9.22850490135064	2.39662781723827	0.00159932654370361	0.00885602693598075
g10121_i7	10.8246360831717	10.3927026030392	10.9020120141601	6.07646090948328	6.52382758589802	9.39841002380791	2.60871009110394	0.00039959802740457	0.00270557285097316
g10121_i8	10.6569081155499	10.2738320095782	10.6974168089189	6.00263858895834	6.72396470230841	9.58210296204264	2.27331644766867	0.00268756443144811	0.0137313739840679
g10122_i0	9.91303573507304	9.650412678	8.21895026888941	7.67707147713423	7.18965396811493	7.54010440845218	1.95037471400105	6.49957652851316e-05	0.000551789932569653
g10122_i10	9.43600578230296	9.65737919001307	8.36682971187614	7.59153104061047	5.86264071160426	6.42888100120891	2.45059085865072	1.38803969833664e-05	0.000139947727066225
g10122_i3	8.73555913701382	9.77521182821022	5.4198603518894	6.44027678582724	6.56122408107955	7.08893686772119	2.09377834121989	0.0103122754410591	0.0416128201509656
g10122_i6	9.16751467931408	9.69397622933966	8.89780161941203	8.29876217529681	7.49679389061892	8.34823695599608	1.19768090830404	0.00300871304498648	0.0151203114720808
g10125_i0	7.31138910861864	8.11474446800265	8.28985047892058	6.11200220302623	5.24986792293795	6.94462993807164	1.71532669893381	0.0033072917958011	0.0163516375517628
g10125_i1	9.33631974402302	8.54860382980352	9.7259440884866	7.27617901371323	8.16459611751424	7.412667947	1.61367632152754	0.000361004725783	0.00247731208011193
g101300_i0	8.67297380113482	8.91309197658949	8.72582135519916	6.30861710641459	7.00295702811407	7.13716610419783	1.92458558780076	5.85960867101051e-07	8.12696470490708e-06
g101302_i0	6.90241028332603	6.20190813142454	6.63847396251855	2.5967855456447	4.45561990211542	4.84640770038675	2.43394740593367	0.00194203693751853	0.0104375559469448
g101303_i0	9.55261090294694	8.75753643854238	9.71494415029163	10.8085839946712	10.2740123660984	10.2979521671083	-1.08434422	0.00280293384175472	0.01423261531389
g101311_i0	10.9487004150642	11.194817149459	11.7762853716507	8.2437490396355	8.10253364110887	8.01817303462549	3.22951461452939	4.61309482160184e-24	1.05348947360117e-21
g101313_i0	9.42971032730175	9.54417258887929	10.5535594516029	8.59408363268996	8.8458412778379	8.76523960070511	1.19943569100926	0.00247427375931996	0.0128105466029732
g101315_i0	7.65867039155048	7.70368595968707	7.279598304	8.93895954855993	9.03935692329881	9.23072929079543	-1.520832102	2.34555582309799e-06	2.84392832874632e-05
g101335_i0	0	5.11743073738664	2.89379642457776	7.60406603328656	6.81965402722493	7.22904153043352	-3.517269155	0.00140501646723414	0.00793119241216472
g10134_i1	8.74573106860948	6.65598488577373	6.81367988630353	10.4360552892033	10.5090535263441	11.3262698475179	-3.077909635	1.13742661848358e-07	1.83912185467424e-06
g10134_i10	5.43374384578354	5.11743073738664	5.14181130679844	8.13133545076144	8.34338463603097	9.54683095313275	-3.612245314	5.37015503222455e-12	1.9266259905734e-10
g10134_i11	10.611278130225	10.6622690546509	10.4742375645735	7.17058167517323	8.7706760211471	9.11748790166152	2.02275668514661	2.46083784230988e-05	0.000232672678371645
g10134_i12	10.4370578968258	10.463305865565	9.97677177612022	7.07476633129653	8.00638874648821	7.61012457755718	2.7018317186232	6.10943790012506e-14	3.03487633124161e-12
g10134_i2	6.3998832032259	5.72429932631183	5.18496660786007	9.3156499100626	9.10202298865416	10.0306856400838	-3.704685311	2.39705881130909e-15	1.46341447597988e-13
g10134_i3	6.3998832032259	5.82673084014869	5.22686841058467	9.29646965486657	9.25439788784757	10.1447794692191	-3.751128617	5.42608848488428e-16	3.66915954323996e-14
g10134_i4	8.62234705630972	6.56011648876257	7.39436108863149	10.3173748554371	10.2551192750792	11.2979095411222	-2.937061575	9.15000557142292e-08	1.50922088985883e-06
g10134_i6	9.06292477424011	7.77374570496033	8.77607794768823	10.8610952154047	10.757496129851	11.6070432592795	-2.494741781	4.32920393401921e-09	9.27606756295656e-08
g10134_i7	9.93838620631642	8.30420465662168	9.20870678586765	11.6269632904727	11.383217595447	12.5573787671504	-2.651817738	3.81035695547188e-08	6.778633188002e-07
g10134_i8	7.00759703227181	5.95289001776067	5.18496660786007	9.54261108015371	9.27330036665987	10.2819526391657	-3.537801068	3.66594509559027e-11	1.13907901072284e-09
g101348_i0	3.17673295468861	5.22137431942256	4.48805146871134	0	0	0	7.11966484561449	0.00054246882101626	0.00351055426761664
g10135_i0	7.78240888268949	7.39464721497118	8.08866092373343	6.92295162263986	6.40544450427725	5.61858247000529	1.38209191	0.00760381027403865	0.0324843845210172
g10135_i1	7.3022288014775	7.31464914192544	8.00081908354127	6.52181568500328	6.16752752271182	5.9562946955786	1.3551505363711	0.00421581790720058	0.0199929286252293
g10135_i7	7.47521909883924	7.32635262934538	7.55923864691719	5.924834119	6.16752752271182	5.6455090655135	1.54336558576116	0.000483719922946239	0.00318515854774094
g10137_i2	8.98492146477757	8.25606446651173	9.12807823080383	6.64824007076231	7.9836142619762	7.83146173870703	1.24400585774787	0.0101270964566997	0.0410393840512749
g10140_i2	5.98481539850085	6.72834169730612	6.47422889127786	7.67112682598385	8.38569114685348	7.61012457755718	-1.519978717	0.00124806274930438	0.00717425522003459
g10140_i3	6.13683061420078	6.71058985874888	6.43901059878159	7.4319460887689	7.56588317732547	7.58252296092882	-1.091808751	0.00985464322171368	0.0401516517000102
g10141_i5	6.19737663968374	5.40917741894221	4.74033105990499	7.50728607838013	6.58562717319026	7.51111624478911	-1.709521925	0.00579270598913955	0.0259958360040762
g101420_i0	8.01885434959372	8.10797985245276	8.71482047759804	6.48162221536675	6.26140307444513	6.93374822238079	1.74030157616825	5.4210846779615e-05	0.000470258867885258
g10143_i0	6.23637356105572	5.36446850062052	5.82644807496278	8.39206717050732	6.78845750043147	7.13716610419783	-1.7756914	0.00399379487326215	0.0191525523358221
g101451_i0	0	0	5.18496660786007	9.44669755668584	9.31220728374257	9.66174769016862	-5.917119177	0.00718817661039577	0.0310245673990942
g101533_i0	8.53511300399755	8.24993240612602	7.63899546516976	6.1466889347046	6.24617523846791	5.72339873147327	2.14764048398975	1.86352254417702e-06	2.31439405950179e-05
g101546_i0	9.16499025451764	8.98868830870119	7.82099761969347	7.29176001235394	7.31899962231153	5.50555016546452	1.86193541645254	0.00183209948003529	0.00993947743672651
g101549_i0	9.0547661694486	8.55856134636888	10.2022454227582	8.01880979071282	7.87890161381995	6.50436847800634	1.83861155712198	0.00119135839632411	0.00689761916564797
g10159_i1	8.6622737724592	8.10797985245276	8.73310894593715	9.90239706848905	9.67549149806369	9.8529329047477	-1.28771613	3.49562760781777e-05	0.000318366961633423
g10159_i5	7.68709954120549	6.74587775831162	7.72191758739933	9.02304412646059	8.66012173684108	8.6098498981552	-1.329315849	0.00126770530175338	0.00726818855392349
g10159_i8	8.55453073449826	9.48013008419428	8.68130540285326	10.1220342019468	9.62487768275581	10.6291677867507	-1.219060594	0.0030097513090597	0.015123567724251
g101593_i0	0	1.84533223693344	3.79332088968026	6.5864122672938	6.13482734507964	3.98274320752566	-3.532657797	0.00836572436408214	0.0351197876442236
g10163_i0	5.93826883803185	6.0964996872187	6.3658849082684	7.54678048639941	7.22891520915769	7.34856624044201	-1.248193746	0.00458561986107215	0.0214265431613762
g10163_i4	4.46674116024892	6.4142048829077	5.45554347386049	7.49387730428411	7.36906308131929	7.85472397915147	-1.959381284	0.0015347980830341	0.0085447066033758
g10163_i5	5.96172983017587	6.51991127035727	6.3658849082684	7.81285450841563	7.80288378645381	7.92783576592271	-1.562403301	0.00012812355762335	0.0010035093550393
g10166_i1	8.80530105824389	8.83740974858046	8.08296830263576	6.97213192803006	7.3406684587805	7.623729851	1.28358261198066	0.00161749049760599	0.00894339986879707
g10166_i2	7.95599300757602	7.68562621088021	7.3476475319629	6.04002188127265	5.99606900491022	6.64443667157407	1.4393473024527	0.00176001026013605	0.00961298715525863
g101665_i0	6.82776807494028	5.06250864756679	5.49036528237173	8.44179714083045	8.04649818752038	8.19262360274737	-2.249366346	7.60221796611758e-05	0.000634692103987293
g10167_i2	9.24126368460217	9.60308920955897	9.69081927090693	8.7740317128377	8.39607673007902	8.36453506807294	1.0022154253951	0.00127501036436021	0.00730336592683342
g101674_i0	7.53899687499482	7.45985445676286	7.85479657224197	8.23168254413377	8.95054646824493	9.20154122939987	-1.225142245	0.00213376361173562	0.011303316876824
g101676_i0	7.98490631292974	6.83049651550712	8.55129206229111	10.4263826992174	9.65545854508205	10.148313812409	-2.163075729	5.66014831185581e-06	6.2750180235586e-05
g10168_i2	6.4505124113057	4.15840327008627	6.57500169649879	8.95372655485552	7.6779401116009	7.28148340108752	-2.106527741	0.00383951367908285	0.0185281081889983
g10168_i3	6.11607047287608	4.4427348874494	5.90598065569819	8.69420812011887	6.75657144907098	7.29004133271776	-2.186374564	0.00205439046015596	0.0109386810997448
g10169_i13	9.67830357222491	9.68718462616128	11.1143315582646	8.38118400896403	8.79180544111647	8.68315296419753	1.70337157846768	0.000222149179263467	0.00162263545290847
g10169_i14	11.1472046604272	11.1633524942126	12.6258623344406	10.2748881280622	10.5592054370389	10.5724183296373	1.35018588514086	0.00237351238767627	0.0123753960681569
g101716_i0	1.59007147511235	4.81916987340441	5.14181130679844	5.94468213372858	7.66654622564519	7.99742047416411	-3.029347501	0.00116074355450247	0.00674624153876833
g101720_i0	0	0	0	5.28059615891418	6.03202967984687	0	-7.373983376	0.00261984346026216	0.0134444661966745
g10175_i15	8.39565118287467	8.54860382980352	7.77936507841502	8.89117451731791	9.52273687973443	9.68950585814996	-1.132092511	0.00334982159392763	0.0165237963962719
g10178_i0	7.13688516308727	7.62057502199343	6.49152079909117	9.05763237642576	8.32175686436894	8.47374039431666	-1.507507719	0.000895774943567346	0.00541105230163012
g10178_i1	7.72871968969823	7.64881400800861	7.21860141244986	8.79877892860914	8.2849740891895	8.62345775027669	-1.039719874	0.00422699800341884	0.0200361394575462
g10178_i2	7.89026738429157	8.63584001174564	8.25483587256048	9.48617004273771	9.75160492508412	9.05860226343909	-1.171387225	0.00137189549890668	0.00777654040765221
g10178_i3	7.23642447315728	7.87284181786539	7.3476475319629	8.66758327638187	8.46675487333686	8.82240372531622	-1.15248927	0.00156079869847223	0.00866745847078216
g10178_i5	5.62221068354095	5.22137431942256	4.61969867102757	6.46797163850429	6.69060392665592	6.96615019198365	-1.535650639	0.00894593170715029	0.037114537141807
g10178_i7	5.09489491640822	5.92236934535148	6.18639441452732	7.78008794214259	6.43260408467291	7.74695666141075	-1.654612768	0.00657147355509725	0.0288082940467227
g101791_i0	11.476787019174	11.2800356640055	9.88488289248994	9.44495661829631	7.93220775165279	8.22868379989097	2.34229617975516	1.05991257791021e-05	0.000110072579340912
g101798_i0	9.50350114306821	9.69848626734405	10.163662442109	8.7232261757848	8.31082016565743	8.20625201851734	1.38706000640635	4.07753647094045e-05	0.000365015663752113
g101838_i0	0	0	0	8.37753796754405	8.05962396823525	6.06001046746502	-10.07014548	1.65922394597793e-12	6.49169274589277e-11
g101851_i0	3.17673295468861	4.8839592615196	4.48805146871134	0	0	0	6.93847727808407	0.00101104593486748	0.00599581549252569
g10186_i0	6.97337988504691	6.25185824931439	6.77183253696079	9.36251374962664	8.85590824491188	9.44513600536388	-2.555497816	2.11428871086898e-11	6.87069946187896e-10
g10186_i1	6.59253964554651	6.06889865622397	6.3658849082684	9.66580823235051	8.99449628469221	9.22850490135064	-2.97785738	1.52490131817643e-15	9.59688842581635e-14
g10186_i2	7.22677396143759	5.95289001776067	5.49036528237173	9.81344186033165	8.75999412011348	9.19015591350986	-2.91293296	1.18682853279638e-07	1.9099674463831e-06
g10186_i3	8.49547545529274	8.05971804198862	8.43544814645596	10.4334237349987	10.4023371398198	10.1623652312807	-1.997211019	1.59211449258456e-12	6.24594629152984e-11
g10186_i4	8.23644992853433	7.94293803090556	8.15527589559941	10.4032590736421	10.3885333343404	10.136498839858	-2.200897233	4.2231361747444e-16	2.9047180411378e-14
g10186_i5	8.39133812175324	7.7303586432644	8.23956549627628	10.6201094594458	10.2214490609514	9.99971647944588	-2.1592532	1.62407494661636e-10	4.49161246240032e-09
g10190_i0	7.89636772036132	7.43844451895483	7.9264793133657	4.56816451501183	5.82213653203019	6.97679112468595	1.68365862860702	0.01088432068591	0.043459516231457
g101926_i0	8.9294818847776	8.71365162512665	7.95168726496856	10.703291931858	10.1091512172877	9.89841705223786	-1.692499407	1.60359231808742e-05	0.000159235922650335
g101947_i0	9.06563408842924	8.96642240516068	8.4880858307771	9.8716235572127	10.0446019615582	10.8177938455716	-1.446725961	0.000111581362879647	0.000889955922953899
g10196_i3	9.93246134016082	9.78584696627568	10.0265543224814	8.55910273476057	9.48106730819736	8.45102510962238	1.01088744179863	0.00742560674159374	0.0318671094898788
g10196_i4	9.10303975515936	9.56901422502075	9.65289796956066	7.5139440189564	8.67725467527321	8.60642778502151	1.10893322608611	0.00785760947982926	0.0333611653719203
g10196_i8	8.53119789775727	7.90441687167883	7.70719103261402	6.78663654515668	6.80932995801436	7.04915791067468	1.21327125612233	0.00390237670758251	0.0187784512539076
g10199_i0	8.11091673234384	8.22514015455734	8.10560524274532	6.4120398630101	6.03202967984687	6.72238271970159	1.74527053802257	1.16236226319873e-05	0.000119452735809584
g102_i10	7.8531135417417	7.39464721497118	7.63121529615147	6.02145131678979	6.69060392665592	6.59003014821581	1.1858239609505	0.0073187814222524	0.0314993762041846
g102_i11	7.92648837447847	7.33796193875686	7.9137082199052	5.98357729853593	6.6214748877868	6.72238271970159	1.28433753526407	0.00503968944419597	0.0231574297740182
g1020_i0	8.88415739175687	8.38476805007918	9.03679804283504	6.98176996072993	8.20846962189147	7.4048092715837	1.17476854303045	0.00931818119434632	0.0383577229984707
g1020_i1	8.95600846614634	8.43967776574352	9.03679804283504	6.98176996072993	8.22409851565397	7.52568313302405	1.17103935462507	0.00857518954628752	0.0358437927599145
g1020_i7	10.2709196798098	9.74282776883539	10.8742659690352	8.87833194383042	9.09566508046871	9.63344494623004	1.13313637538392	0.00443016474298221	0.0208225445685274
g10201_i1	6.46700153159596	6.84684058300517	6.26893585589443	8.09182973050407	7.59622596680006	7.87761707979057	-1.33290543	0.00153290411028037	0.00853825165455895
g10201_i2	7.19742894671326	7.242361471	7.07686826647624	8.19900293690683	7.92266108002872	8.518125366	-1.065036467	0.00410776978515795	0.019583592807266
g102032_i0	8.22679958766065	8.7401423728521	10.9920906458875	11.327242502196	10.9837917579337	12.4252283807074	-1.869746586	0.00562240137770036	0.0253362254756305
g102044_i0	6.80200376118056	6.1762692081424	7.62339294262493	5.45679523984406	5.57642115189804	4.75044964360882	1.70987758894952	0.00717353456977732	0.0309728719408259
g102045_i0	5.62221068354095	5.27066629662692	4.7970641316215	1.42391385410436	2.54417819617992	1.51157911621369	3.74178859257875	0.000493806782537455	0.0032396489672736
g102049_i0	7.72186584631226	7.05811300436118	6.3658849082684	5.45679523984406	5.57642115189804	4.84640770038675	1.85125687054491	0.00214585380440795	0.0113590803872845
g10210_i3	7.07368889415673	10.0110306477049	7.29937065942306	5.48417777582526	6.8400831344038	7.05920594776875	2.18856500654163	0.00635098794578613	0.0280145278847215
g10212_i0	3.00670182566461	4.25953601661859	3.67721885326384	7.10153518342305	6.51114352607802	6.54783500220944	-3.122980367	5.36106762085289e-06	5.96963789872536e-05
g10212_i10	7.01882475019055	6.0964996872187	6.49152079909117	8.12699897042011	8.5589933051151	7.7344700615864	-1.601665541	0.000592149642828823	0.00378861044046799
g10212_i11	3.17673295468861	4.25953601661859	3.41255865047871	5.66255202420589	6.73491570613807	6.84360704830358	-2.919846698	0.000115816239202761	0.000919163409398217
g10212_i2	5.76240277317993	5.36446850062052	5.22686841058467	7.50059726934501	8.18470416588585	7.28148340108752	-2.263989561	8.09156500902606e-06	8.66719053307399e-05
g10212_i3	6.49942493778967	5.68847300040363	5.4198603518894	8.85229865739261	8.0508867299902	7.97105280739992	-2.420353991	2.1438780171166e-06	2.62099685222584e-05
g10212_i4	8.45057824493841	7.39464721497118	8.39466993594762	9.60162274288339	9.41961314030307	9.21283739885477	-1.26723447	0.00126649720587253	0.00726390858097512
g10212_i5	2.59134589679088	2.90369240095323	3.90077143744242	7.67112682598385	7.10777302267699	5.9562946955786	-3.975313932	4.07363298664661e-07	5.84302934807258e-06
g10212_i6	7.15735003392643	7.01537230788783	6.49152079909117	7.99996235966852	8.66585535325405	8.73107890867132	-1.593999885	0.00014307137093493	0.00110539344343261
g10212_i7	2.81392028650186	3.13423256039159	5.52436637978598	7.44594015717784	6.37776380275297	6.17536394182171	-2.470370903	0.00758315981484684	0.0324175829089698
g10212_i9	6.89023502552918	5.92236934535148	7.35711203173417	8.19900293690683	8.61637751410557	7.54010440845218	-1.351783802	0.0115962219270221	0.0457038903060741
g10213_i0	5.96172983017587	6.51991127035727	6.59113347419322	8.87833194383042	8.83570357067099	9.66668516025202	-2.812723596	2.36071344055328e-11	7.60347271626247e-10
g10213_i2	5.56208305866433	3.33295838596562	5.93154615581796	7.53373544658944	7.44438402160482	8.65029434632727	-2.710410004	0.000174645428360457	0.00131746281995065
g10213_i3	4.76226133736561	4.81916987340441	3.79332088968026	8.20312860014067	7.25957261726473	8.62006780137376	-3.664742968	3.7887114222769e-10	9.8084591475605e-09
g10213_i4	4.46674116024892	3.93201041425838	1.65263740290467	6.97213192803006	5.33869263762482	8.37663894984668	-3.721505377	0.000130593419449793	0.0010205162404601
g10213_i5	5.13672151023986	6.01206007018634	3.79332088968026	8.29876217529681	7.65506163807698	8.45483591440315	-2.973554683	2.38620174904981e-06	2.8868868787422e-05
g10213_i6	5.76240277317993	4.60526983842455	6.24873899153691	7.79656424777863	8.03768084979221	8.86025048495732	-2.637224586	4.67539362197894e-06	5.2825403831535e-05
g10215_i3	6.54673338979129	6.1235825645578	6.94500475606974	7.78560097800101	8.61637751410557	7.43599034624641	-1.465417369	0.00400855352034907	0.0192098557554987
g102156_i0	5.76240277317993	5.65173429725801	7.08827909139412	7.21211570373894	7.25957261726473	9.22404580705962	-1.914134739	0.00733570889204368	0.0315523700873694
g102161_i0	5.78887755597304	3.33295838596562	5.14181130679844	9.80124642895935	9.32131821064396	9.23959271010649	-4.437223864	7.07256107762582e-15	4.05982468969494e-13
g102161_i1	5.93826883803185	3.33295838596562	6.49152079909117	10.3833992155927	10.0157080122582	9.89280933917327	-4.383190518	2.87496776375618e-12	1.0762842282094e-10
g102161_i2	6.76247348588776	3.93201041425838	6.57500169649879	11.2684115835386	10.9963606513686	10.6190143580536	-4.808231448	3.97975587219439e-16	2.74870363983289e-14
g102161_i3	4.46674116024892	1.19954888636581	3.79332088968026	8.45569643728637	8.16054065622868	7.58252296092882	-4.526726789	9.21407527322865e-10	2.22762918003348e-08
g102184_i0	6.05193510448787	5.92236934535148	5.98135691293701	8.31791217746272	7.58416532281146	7.61012457755718	-1.909411924	2.35160456735365e-05	0.000223654487734568
g102191_i0	4.70780267309086	2.62917329915346	0	6.54800240519997	6.19950291462082	8.05880351961772	-3.818102639	0.000812080594181563	0.00497713003625777
g1022_i11	7.32953705949546	7.33796193875686	7.110833501	8.08737267617732	8.83060787750242	8.16031419251966	-1.142462483	0.0038055648532222	0.0183917702701874
g1022_i18	5.76240277317993	4.4427348874494	4.48805146871134	6.1466889347046	7.3406684587805	6.96615019198365	-1.889527574	0.00617964071479643	0.0274137097541479
g10227_i0	5.29286309312949	6.25185824931439	6.30850064510625	1.42391385410436	0	1.51157911621369	5.7866473111925	6.27077635640807e-07	8.64975725250829e-06
g102276_i0	7.66583037120796	7.27895801476961	7.45731871195405	8.59408363268996	8.70257852377119	8.27252737761735	-1.06164256	0.00225448347309271	0.0118402909190935
g10234_i0	9.11877855407348	8.24377417061107	8.16608537110733	7.82896287870165	6.18360380328856	7.16534823960158	1.37633851045366	0.0109790850830305	0.0437465893800601
g10234_i1	8.97918503486281	8.64521515868666	8.97973537108323	5.66255202420589	6.18360380328856	1.91717556951391	3.50028748414687	1.26118097924011e-05	0.000128506028249361
g10235_i13	11.0520471965954	10.722188786719	10.2385437437599	8.91148776854704	8.7081461857819	7.61012457755718	2.19943355192653	2.00075920830212e-07	3.07548598747737e-06
g10236_i4	10.1712997112414	9.94424198687915	9.53484609238977	8.29876217529681	8.89792606988505	8.57875466717458	1.29640413320913	0.000102306551596617	0.000824512376911632
g10238_i2	7.09506338304306	6.87898351300889	6.75760926101095	8.21543526994153	8.60448485340048	8.09344011191848	-1.411157627	0.000174131748193868	0.00131409948776571
g102413_i0	12.7137198174677	12.4930387563246	12.6506076118388	10.3960688988455	10.2243660694182	9.48108319866749	2.53799463143922	7.75543842904332e-16	5.10182322010184e-14
g102414_i0	10.3596942760483	9.86420956453198	10.1350645094632	12.9196865968211	12.9351058696578	12.6389904457189	-2.704433083	1.31800524937691e-25	3.77352044796976e-23
g10242_i0	0	0	0	3.67602697094767	5.28008789868683	1.91717556951391	-6.409722742	0.00583128180750118	0.0261427104791707
g10242_i1	0	0	0	5.90470922938367	5.57642115189804	1.91717556951391	-7.457623403	0.000199077538036904	0.00147525009699156
g102426_i0	10.7218976651426	10.7733199311915	10.2127098961272	7.96637501175592	7.83377321607335	7.3567364515793	2.85381583589432	2.28875283094253e-18	2.16648720740032e-16
g102431_i0	8.56605715036071	9.29598095377124	8.82804975630179	7.1191090687159	7.20548690744149	6.70968066234538	1.90836731798296	5.65844087194469e-07	7.87426274338383e-06
g10246_i0	11.8421256519274	12.0235249160555	12.6563688621121	9.40611464100634	9.03493311367824	9.02053960415214	3.05478494131478	1.84992271644228e-21	2.89025559891466e-19
g10246_i1	11.1063433074602	10.6212896652416	12.5144968850805	9.55234602990142	9.4663581691739	8.78656449046142	2.34360783489008	3.36547037391619e-06	3.92077344133522e-05
g10246_i10	8.13175063388714	9.03934343493091	10.554588160501	6.71909720363427	7.0908240248789	4.47826156661189	3.14340440175023	2.16490203673205e-05	0.000208128535894247
g10246_i2	9.35415869580626	9.539152517	10.9172878505427	6.36862039186974	7.77662756526142	6.26491169487963	3.14630356482971	5.58130465559044e-08	9.60288414987912e-07
g10246_i3	10.3125723258469	9.50608921921543	11.0362101617219	8.1865546825565	8.34695795133675	7.08893686772119	2.44874395915328	7.74968314176372e-07	1.04600925266908e-05
g10246_i4	8.67297380113482	8.5684506067474	9.34575095081412	7.01969083690835	6.90938944389422	6.22975672552004	2.15557459584645	4.10961095787089e-07	5.88882122464143e-06
g10246_i5	10.0534091297226	9.97802277517191	11.5406732015044	8.2675834195579	8.45023811560934	7.52568313302405	2.58815391526892	2.44534146367294e-07	3.685768824395e-06
g10246_i6	8.79227422229523	9.60308920955897	8.36682971187614	6.68410360687194	3.17865035464077	6.77210130127995	2.82781201058554	0.000261767377395439	0.00187294349060974
g10246_i7	10.2579488412277	10.8319668585585	12.0191961673809	8.60035366353166	9.06778569674733	7.51111624478911	2.70372378999921	5.40290453050704e-07	7.55120383102246e-06
g10246_i8	9.56031562212122	9.57883233523718	11.0472151299719	7.14507491531915	7.93220775165279	7.21112856456342	2.77414739508756	3.19070040892728e-08	5.76538186746009e-07
g10246_i9	8.41702516889686	7.99519604658201	9.90760468657532	5.73272644606093	7.1975921576066	5.91262650151062	2.59472863812565	4.96086484127788e-05	0.000434650583515596
g10253_i3	4.76226133736561	5.72429932631183	5.26758748303653	6.32385350797562	6.86022699224064	7.78982784149461	-1.846767401	0.0040122390393385	0.0192243473179187
g102542_i0	10.914543311272	10.6331173188213	10.7762557414819	13.231703211344	13.2653415595134	13.0835529052179	-2.416925516	1.94755645809053e-27	7.05245989683623e-25
g10255_i0	6.85308033880854	6.1235825645578	6.91967873808918	9.24936912572753	9.12093030778068	8.68315296419753	-2.371579785	2.45039799823122e-09	5.49766962583279e-08
g10255_i2	6.27434405608348	5.22137431942256	6.77183253696079	8.31791217746272	8.03768084979221	7.88892882783361	-1.880793629	0.000290830296814518	0.00205508289980058
g10256_i7	9.67830357222491	10.7786542778936	9.92042968452382	8.32550156669623	8.02880929147785	7.90015257333764	2.11408206618134	6.28412154517971e-08	1.07075093581309e-06
g102572_i0	1.00383342594182	2.90369240095323	3.79332088968026	5.45679523984406	4.65327729686258	6.61748986520176	-3.015398254	0.00685577795294784	0.0298246867234527
g10258_i0	5.59246009301909	6.59923157409964	5.34573198838286	0	0	0	8.59513142690686	5.10785377311993e-08	8.87233895079887e-07
g10260_i0	7.02996576317579	7.19207564713397	4.85165036788899	8.13996950223396	8.2849740891895	9.47734118704875	-2.107273841	0.00146250806372102	0.00820116442312374
g10260_i1	8.90245841330484	9.01061578683427	8.56360767821309	9.74858688611946	9.53061409498756	10.8081440745846	-1.307385275	0.00186430351812808	0.0100868851679021
g10260_i2	7.60007416279545	7.63946229439591	7.29937065942306	9.27114791310889	9.54157043526962	10.2614284769972	-2.239671828	4.86780830484265e-09	1.0321671604431e-07
g10260_i3	7.95014015565047	8.39035402651194	7.50917851563239	9.45709929880668	9.87800708485908	10.6291677867507	-2.08211128	1.11517672214777e-06	1.45731469569935e-05
g10260_i4	6.13683061420078	6.49938053567111	3.79332088968026	7.53373544658944	7.77131848834449	8.46242745812834	-2.13606606	0.00243406571181428	0.0126350108668464
g102634_i0	0	0	0	4.96791725662254	5.08847431327216	3.48306858435986	-6.897130286	0.000458683169608669	0.00304166419278405
g102667_i0	8.34748312648869	8.90140295301658	9.49467660379171	7.45288661521802	7.54114092118604	8.11286538518342	1.26119091788067	0.00373851574144279	0.0181212238766236
g102668_i0	9.61312640815646	9.07446679056878	9.58605205874372	10.9142807524194	10.5437194265329	10.3387391015946	-1.17459441	0.000167519685786753	0.00127005532714924
g102669_i0	12.0051871729417	12.2695518469959	11.3682757387035	10.5078549800189	10.7467158289054	10.6164647961428	1.30168390698135	3.23872165128306e-05	0.000297768729530288
g10267_i10	8.78242631773386	7.63004956619161	8.71849676514586	7.21211570373894	7.55973728043027	6.39754420749635	1.3370746111396	0.00857869182164409	0.0358558533439254
g10267_i13	8.92650415244599	9.0322149733618	9.11419090816486	8.3292813419554	7.25196912422755	7.84894348857326	1.15416777784487	0.00310054338265321	0.0154987169003014
g10267_i3	9.11616731560029	9.04289450073365	10.2101008851058	8.53311854472994	7.78718746438991	8.14152151690102	1.37883423235912	0.00191258011048246	0.0103053961916507
g10267_i5	8.95600846614634	9.06751019458516	9.09168933629812	7.59153104061047	8.00638874648821	8.11768110921013	1.1206094677748	0.000431358757678239	0.00288681800866593
g10267_i6	8.87800509533995	8.87375452538413	9.50960632835358	7.57888618117682	8.46346661458704	8.18346594	1.00158308357327	0.011541562005539	0.0455530143131389
g10267_i9	8.8902835634006	8.99969370675107	8.89455546916243	7.60406603328656	7.96513222616356	8.12248081178825	1.01910265803496	0.00139406127575583	0.00788236611994637
g102678_i0	8.13691243675709	8.39591845797448	8.49238682967437	5.07984410620679	5.84253076331611	5.382903394	2.90686192485349	7.82506315246269e-12	2.74054034601465e-10
g10268_i0	8.1161534813234	8.07367265733649	7.59966813752589	8.98760621992226	9.20799512860298	8.97615194262306	-1.116759551	0.000585606180635027	0.00375252824900857
g10268_i1	8.17755517884901	8.0456271297781	7.62339294262493	9.03928855719588	9.22362913569953	8.85160432472861	-1.081836516	0.00115254097480216	0.00670695183534432
g10268_i4	0	0	0	6.12944981303535	4.65327729686258	0	-7.238881175	0.00400468172388286	0.0191968412546556
g10268_i7	9.93838620631642	9.04997051752318	9.90438054362538	10.761101998926	10.8434877115227	10.4325520867484	-1.004908502	0.00339595833287173	0.0167137859519438
g102687_i0	6.46700153159596	6.57980659089432	6.34700929999117	5.00619918964864	4.90672455419229	3.35840998728768	1.91605263640876	0.00677811835149354	0.0295631862660917
g10269_i5	9.50350114306821	9.04997051752318	9.75308250528069	8.1485521890194	7.74447602981474	7.72818599936989	1.58124657784278	5.12551617382693e-06	5.73661197902855e-05
g10279_i3	10.0118697236169	9.30783624147633	8.99497204718733	7.82896287870165	7.87890161381995	7.61012457755718	1.73021709917613	6.31175376583228e-06	6.9280288738465e-05
g102813_i0	8.36957725553918	9.26286746373677	9.65673526961868	12.8923209289901	11.7964875872269	12.3509987937443	-3.227478233	3.1352621496491e-14	1.62988762198216e-12
g102814_i0	6.21700686016111	7.47044144434537	7.84809983144303	6.1466889347046	5.449210118	5.24885320986055	1.67853935922449	0.0074259304013718	0.0318673219572289
g10284_i2	6.51536741411994	8.21887494509735	8.34321195940664	6.1466889347046	5.01849737598249	6.07988798924355	2.0827723483296	0.00111706053072238	0.00653417452149605
g10284_i3	6.51536741411994	8.28033534641127	8.60391661012097	6.1466889347046	5.90203870766632	6.22975672552004	1.95946603594866	0.00121755408616593	0.00702339769619015
g10287_i0	8.66584927358688	9.00698427315234	8.05997050270748	9.92380451973325	10.2702534895137	10.3335739975518	-1.561319776	9.0254490417212e-06	9.54611643866854e-05
g10287_i1	8.87182645037949	9.25370302672402	9.60603616399549	10.6115988189505	11.089425916322	10.9733377475303	-1.632390398	2.52313866572562e-07	3.78535929922491e-06
g10287_i2	7.90244237015697	8.21887494509735	7.72191758739933	9.35140447938855	9.67974832061621	9.44896237705073	-1.542604724	7.54958449917819e-07	1.02252365638797e-05
g10287_i3	7.90244237015697	8.20626230660131	7.7145731004014	9.30800838024571	9.67833077488527	9.34191200572201	-1.502260978	2.38722907347648e-06	2.88782919659596e-05
g1029_i10	7.05199295956634	7.1266486689736	6.84091862400688	7.92200945261177	8.78918112520157	7.88328404029541	-1.257999575	0.00389694272649232	0.0187554083524125
g1029_i11	5.53105263053655	3.80392801340351	3.90077143744242	7.45979978684106	6.30614530814002	6.79633248176948	-2.324725799	0.00197307525086183	0.0105776298723178
g1029_i12	7.84682713390496	7.27895801476961	8.07151522777556	9.38447890141623	9.39220554504553	8.91936479450776	-1.481858927	5.58863968644284e-05	0.00048248921357109
g1029_i14	3.00670182566461	3.66335669858356	2.89379642457776	6.56091965000183	6.40544450427725	4.84640770038675	-3.037345202	0.000483385427572894	0.00318349700289367
g1029_i15	5.59246009301909	4.94596367162302	3.25947067365228	7.09266730613211	7.53488848229042	6.4132976860321	-2.237480638	0.00283953784027996	0.0143908213530756
g1029_i8	5.65136014643628	5.49464177133865	5.30718876447032	7.11034888497608	6.40544450427725	6.8551875469001	-1.346720838	0.0117972089909425	0.0463138766289693
g10290_i1	7.65867039155048	7.82414443579638	8.3761696076246	6.26191795894957	6.33522071464534	6.53349118004131	1.61752440807925	0.000137087585832234	0.0010646085634112
g10290_i2	7.55451031585355	7.43844451895483	8.35270550692553	6.16372449187302	6.47240819432459	5.13945152750539	1.82891068698372	0.000989663664883533	0.00588853933282463
g10290_i3	7.61494784510238	7.47044144434537	8.47510536124757	6.57372226516647	6.58562717319026	5.13945152750539	1.69879085602185	0.00340259193978515	0.0167403693764795
g102905_i0	13.086973914908	13.1223363995529	12.334556524548	11.2315220518604	10.8504275758942	10.7757578103989	1.92444679057768	1.36764871611383e-09	3.19548717107681e-08
g10292_i0	6.90241028332603	7.05811300436118	7.76521623532955	8.0829018095682	8.36821395362633	8.81352703738349	-1.164801962	0.00740462549059848	0.0317919193371341
g10295_i0	5.76240277317993	5.17033844451135	5.4198603518894	3.76801825772033	3.17865035464077	2.49263483453167	2.35992343663546	0.00758825255023632	0.0324310050900607
g10295_i2	5.81487524409671	5.17033844451135	5.4198603518894	3.76801825772033	3.17865035464077	2.49263483453167	2.3821228327534	0.00698377661185201	0.0302896978979022
g10296_i0	4.25518223404653	5.75925749538449	6.02950513592877	7.60406603328656	7.50321325351847	7.60327352225903	-2.068489455	0.000477936661432483	0.00315369250830948
g10296_i1	4.25518223404653	5.89118901806897	6.02950513592877	7.50728607838013	7.61412996832506	7.36486065394607	-1.942525636	0.00130215443896943	0.00743284384137724
g10296_i2	7.00759703227181	7.90441687167883	8.27494815527301	9.409689261	9.64097704521335	10.0572488289493	-1.912995569	6.30149527743705e-06	6.91807528380509e-05
g10296_i3	6.49942493778967	7.63946229439591	7.6923126023916	8.87833194383042	8.68009048762291	9.63680364407652	-1.762585688	0.000220605550194903	0.00161430211864372
g10296_i4	5.49934008129251	7.42761921088584	6.28885387544614	9.03466592536246	9.45977232496733	8.98144546167737	-2.569675551	1.4407168229375e-06	1.83379360240453e-05
g10296_i9	2.81392028650186	3.50759520203317	2.07591534364956	6.61146223690364	4.82708876303202	6.1188398114503	-3.309127279	0.000424605648488198	0.00284804071518558
g10297_i0	6.99628124926493	7.48095130663523	7.9137082199052	8.57510836377187	8.61044343816007	9.0834306817696	-1.268688313	0.00163949113255573	0.00904611236760229
g10297_i1	7.07368889415673	7.54245167726941	7.83461236679702	8.5199488168314	8.69418653456944	9.20154122939987	-1.323252382	0.000854596120011174	0.00519905024284811
g10297_i2	7.09506338304306	7.51202917808231	7.74372934196324	8.52325253662945	8.66012173684108	9.10299028368717	-1.314450887	0.000506223040349588	0.00330774835798761
g10297_i3	7.01882475019055	7.81586596528922	7.84137186051059	8.46259618989355	8.797039795	9.11508172652615	-1.215523579	0.00268612503590346	0.0137252263472424
g10297_i4	6.93833143563852	7.44918920356605	7.80725316487407	8.52325253662945	8.54038729142416	8.90829009500683	-1.232394833	0.00165059713622488	0.00909573391081729
g10297_i5	7.07368889415673	7.39464721497118	7.86809751382235	8.57510836377187	8.61637751410557	9.13896477359397	-1.322375053	0.000833349134098121	0.00508816594955171
g1030_i16	8.25555908641821	8.73136605981365	10.7223482718673	7.63493515017434	7.27466043016532	8.47374039431666	1.77577733789951	0.00669324948243225	0.0292621979779572
g1030_i8	10.8810967348944	10.9108456866101	10.3891465448095	11.2835892863417	12.2156645787498	12.5923969293495	-1.382179443	0.000342057336936753	0.00236389683980548
g103025_i0	13.9175492806077	13.8369103164965	13.090272681518	11.4359727898931	10.6610373602102	10.9431348070444	2.61087141379921	3.73798930207103e-14	1.91580192448296e-12
g103026_i0	10.567028722907	10.499938697012	9.19557774630644	7.99044549881175	7.29700035733197	8.09344011191848	2.38029069101987	1.5889332404769e-07	2.49120042990335e-06
g103035_i0	11.6292483084938	11.0390646582829	11.0711345644257	12.7527589064056	12.2171296798208	11.9881789501787	-1.083144964	0.000918454847373503	0.00552651368975546
g10306_i0	13.0762661608604	12.8140727970856	12.1188825436162	10.6559179656146	10.159804807194	10.1197936176387	2.39093986882371	2.44187858354208e-12	9.27897896537862e-11
g103073_i0	3.91403810466298	0	3.55094919968246	9.16728105247354	9.04816405448047	8.88305674535447	-5.947655956	5.28972951652862e-20	6.56220020278855e-18
g103156_i0	11.0878044753655	10.8543698610067	11.7571996697474	9.9813882374858	9.21778621900028	9.17868003294391	1.77811453241775	2.9740989525156e-06	3.51045148497577e-05
g10316_i0	7.60753017167316	7.84869858626457	6.77183253696079	5.63838096221393	5.18745994925326	5.67194229469463	1.98624500671719	0.000174438409460659	0.00131615738775198
g10316_i1	8.97630824374371	9.79640427848433	9.96598732656239	7.14507491531915	8.89792606988505	7.67690309252911	1.54239828237883	0.00332282292750567	0.0164149994514772
g10316_i2	8.45884598631654	9.08139000313852	9.65673526961868	6.8926180522927	7.14108510812951	7.29004133271776	2.03792843587828	1.49251256032697e-06	1.89172020512929e-05
g10316_i3	7.60007416279545	7.83237567369776	6.81367988630353	5.61379802535575	5.21900136460945	5.69789991227066	1.97574614850805	0.000147402959409071	0.00113561240732439
g10317_i0	6.57743191578412	6.36965392020053	8.60788624617228	9.2573267762602	9.20799512860298	9.79247884952683	-1.883417849	0.00215537613706014	0.0114006608196155
g10318_i2	4.76226133736561	6.27619940040952	4.61969867102757	7.0290173365755	7.2211479718141	7.06918448637167	-1.711119796	0.0084041143197747	0.0352549569163889
g103217_i0	0	0	0	6.5864122672938	4.16306816909741	0	-7.50447085	0.00237934961849645	0.0124002689945314
g103240_i0	0	0	0	0	3.87703883326671	5.82111284818498	-6.809392107	0.0118595179814206	0.0465192134089333
g103263_i0	7.8214039441797	9.58371644744783	8.52214006265301	9.87421323702131	10.4889794325547	11.136451166308	-1.768385936	0.000623495589679711	0.00396082234912939
g103266_i0	12.4404581681617	12.2831275163128	12.5279151178098	8.97318367483055	9.56169977290874	8.5398160675051	3.33655931638605	5.946078996293e-24	1.30903830024451e-21
g103271_i0	8.46296215695016	7.87284181786539	7.98869210040615	5.68632478572827	4.9449524575728	3.59780730230279	3.19452075004943	1.62215059373959e-07	2.53988471959152e-06
g103273_i0	9.40852483273833	10.0748636933207	10.3011742031349	8.15708411865082	9.00810154940409	8.23312860407591	1.45737026376801	0.000270327737264797	0.00192622566405063
g103275_i0	9.79391767233182	8.26217057333772	8.33844165556359	7.6591635300137	7.29700035733197	6.91173542149671	1.66860877552343	0.00157576298560867	0.0087401197426708
g10332_i1	12.3391320331778	11.9359994818465	10.6558413219162	9.53116998753088	8.39952204331669	9.41415410230118	2.60807126758163	6.74981408077556e-08	1.14356272955743e-06
g10336_i0	6.46700153159596	6.1762692081424	5.09732519137872	9.7128637624349	9.76502242620727	7.78982784149461	-3.327729479	4.09636382348745e-08	7.24530326905327e-07
g10336_i1	7.65147470018079	4.52629006497853	6.62286576835952	10.3641835948554	10.3666969489292	8.80459539420475	-3.266600965	2.87899147344186e-06	3.4096176145989e-05
g10336_i2	6.81494343117164	4.81916987340441	4.417430555	10.0193190177236	10.1028247142945	8.10803353239034	-3.916243446	5.52812390614076e-08	9.5198388570341e-07
g10336_i3	3.81446605395502	1.19954888636581	0	7.4106971310324	6.75657144907098	4.69996596176034	-4.368985915	0.000557258515614211	0.00359346110368334
g10336_i4	3.91403810466298	1.19954888636581	0	6.88236345784989	5.82213653203019	4.06482818688987	-3.597678796	0.0101961034756385	0.0412500023669852
g10336_i6	5.00741803538362	3.80392801340351	2.07591534364956	8.25571544921606	8.34338463603097	7.31541469023347	-4.047449608	7.97375285824558e-08	1.33228263941708e-06
g103392_i0	5.73543305710772	5.98277836948995	5.49036528237173	4.08658679094811	2.73079591342576	3.70408920564745	2.23630325532378	0.00622562723405757	0.0275819228450986
g103393_i0	10.0804521370465	9.71860876133107	10.5390799726684	8.03278551868994	8.33980244823816	7.91128967501403	2.0497554045232	2.2068809667255e-09	4.98693319541547e-08
g103401_i0	8.39133812175324	5.82673084014869	7.19768223582986	13.0764735827832	12.5646393374452	12.2775911154063	-5.193332312	8.03536147903108e-21	1.13629004662113e-18
g10341_i0	8.73215249299225	8.43967776574352	7.33812053207119	5.90470922938367	6.79893147591172	6.13792831430651	1.96339364946281	0.000217396493619347	0.00159382960695761
g103411_i0	5.59246009301909	4.52629006497853	3.55094919968246	10.4130874146015	9.42807232241363	9.38648817620722	-5.080151492	6.41914662153384e-19	6.68603587174815e-17
g103424_i0	8.33406239045014	10.3007774771297	5.68329932627149	2.5967855456447	0	0	8.33255569020163	4.95317438205158e-05	0.000434042208948116
g10343_i5	9.67830357222491	9.41311207995769	9.79546931060309	8.7318189864697	7.1574570784265	8.69286636670432	1.28659363288996	0.00563555583700566	0.025386645887984
g103431_i0	6.29296100580138	5.36446850062052	0	0	0	0	7.95990725667911	0.000818203967065947	0.0050104324692733
g10344_i0	8.61126340694237	6.65598488577373	7.60761983468949	11.1360269867655	10.9317969418801	10.5369057995729	-3.053547016	4.36382982623893e-10	1.11852608379716e-08
g10344_i1	7.36516213335126	5.27066629662692	5.68329932627149	9.34581759919541	9.21191954222022	9.06858496394058	-2.814942219	1.022864881547e-06	1.34682616482808e-05
g10344_i2	7.20727708849324	4.94596367162302	5.68329932627149	9.2612892019524	9.08714404815087	9.01538785574592	-2.875986009	8.94356097647262e-07	1.19220129346924e-05
g10349_i0	11.1465650246701	10.2277734293601	10.6587143916932	9.84546783	9.5906234014664	9.56281015790209	1.05560568830112	0.00139602964668628	0.00789119267315763
g10349_i3	10.1291833553431	10.3125935757523	8.28985047892058	8.64349706806072	7.76064136080433	8.16961952228024	1.58296158689482	0.00333378025257963	0.0164601487413716
g10350_i1	10.0764278606819	9.85615846659389	10.6404208966341	8.21134470003948	8.31082016565743	7.06918448637167	2.27158350372628	1.33525264367681e-07	2.12791016316139e-06
g10350_i2	7.77580598790973	8.2982742502885	9.1169790875878	6.02145131678979	6.82990474099735	2.71230050805759	2.57343140615138	0.00211009395908751	0.0111937441495223
g10350_i3	7.90244237015697	8.38476805007918	9.72411657988671	6.36862039186974	6.87019442044367	3.07122688833084	2.78690320195937	0.000750522617752938	0.00465035975946703
g10351_i0	6.29296100580138	6.06889865622397	4.26488695076926	8.35916824968013	8.54661599587928	8.17424977637596	-2.611687482	6.35637765301531e-06	6.9737172098773e-05
g10351_i1	5.78887755597304	6.15016638486948	4.417430555	8.16133123645097	8.78127941293784	8.40054626180081	-2.878993205	1.10642026625086e-07	1.79397812455014e-06
g10351_i2	5.56208305866433	5.31832962693632	4.61969867102757	7.30717453371492	7.55973728043027	7.08893686772119	-2.142979268	5.16318015997631e-05	0.000449876797270574
g10351_i4	7.00759703227181	6.59923157409964	6.50860790125778	9.37901888583127	9.09778749795173	9.23516780716306	-2.529512376	5.56938672930738e-14	2.77967159044521e-12
g10351_i5	4.96160664648144	5.82673084014869	4.85165036788899	7.44594015717784	8.23955991257139	7.01858695577557	-2.412685844	3.91330492043213e-05	0.000351803993774966
g10351_i6	5.62221068354095	5.45254235947667	5.14181130679844	7.32999184035306	7.68360348698327	7.15601522996724	-2.013498152	3.22969321661029e-05	0.000297056131902817
g10351_i7	7.19742894671326	6.36965392020053	7.76521623532955	8.58462719489974	8.66871363900088	8.56118547755962	-1.39027392	0.0021269166319972	0.011273725002433
g103510_i0	12.3802482860892	12.7287315353655	12.78465355	8.54941342407863	9.46471452448766	9.02823289673426	3.58235849493025	9.36387280230725e-29	4.06140512888132e-26
g103515_i0	9.83260701405355	9.79850650176516	10.1797531495671	5.61379802535575	7.60818662151343	8.02843843404417	2.55948812240999	4.68211161951086e-06	5.28910257193336e-05
g103529_i0	5.25538323422823	4.04964309008149	0	9.38084118798466	8.06830861045927	8.04370086389796	-4.498687577	2.46798366278898e-06	2.97375786216017e-05
g10353_i0	5.98481539850085	3.80392801340351	3.67721885326384	7.6288139408875	7.53488848229042	9.29165925824022	-3.524235687	8.62902254288193e-06	9.17524314292532e-05
g10353_i1	4.70780267309086	4.25953601661859	4.74033105990499	7.26042790257769	7.97440284000858	9.57511721143515	-4.073184891	1.13857619689288e-09	2.69987958235065e-08
g10353_i2	4.91429271908281	3.93201041425838	3.55094919968246	7.64103049747981	7.59622596680006	9.42779062427544	-4.310135953	6.15938812485591e-10	1.5413719604591e-08
g10353_i4	5.09489491640822	3.93201041425838	3.55094919968246	7.80201479825616	7.62594370957918	9.48108319866749	-4.275880714	1.0071204701496e-09	2.41625765635065e-08
g10353_i5	6.3998832032259	3.66335669858356	3.67721885326384	6.84060026553949	7.64348489323095	9.12945894646319	-3.021602001	0.000681103411778661	0.00427884454332549
g10353_i6	4.70780267309086	4.4427348874494	3.41255865047871	7.6829917337253	7.1574570784265	9.76818230895994	-4.454039447	4.96416671932706e-09	1.05106509918866e-07
g10353_i7	3.46639392534009	4.25953601661859	4.00077091502717	7.04749138443627	7.91786394946957	9.29165925824022	-4.535642405	5.19547494168572e-11	1.56456478554805e-09
g10354_i0	5.36502243163365	6.06889865622397	5.93154615581796	3.9360778019426	3.04424317340612	3.35840998728768	2.43187943577977	0.00208769369817276	0.0110931393068021
g10354_i17	4.96160664648144	5.68847300040363	5.77088113668345	3.76801825772033	3.17865035464077	2.71230050805759	2.35276506974573	0.00690353245779937	0.0300055870933413
g10354_i18	1.00383342594182	0	0	5.45679523984406	5.47556552380771	2.23340923816453	-6.229566207	0.00109226406868165	0.00640880194556332
g10354_i8	5.36502243163365	5.95289001776067	6.12123351863117	3.67602697094767	2.54417819617992	2.90289713771966	2.87735140986118	0.000576465359594456	0.00370232241556216
g103627_i0	13.5882679646309	13.5790512502424	12.8152329822405	11.3043813245756	10.8803259433941	11.0955393443843	2.266756495	2.93513648388469e-13	1.30967625028694e-11
g10363_i7	8.20730306338181	8.48737079304801	9.01004948509869	9.26524077446922	10.0033072713102	9.49780316896085	-1.017061726	0.0067983493112814	0.0296303008602681
g103634_i0	10.3519467267079	10.4243578818981	9.64712281414517	8.45223414700948	8.05962396823525	8.04370086389796	1.98662247538183	7.79921783073746e-09	1.58520909362637e-07
g103635_i0	7.78898169511433	7.7215224275684	7.88127694663526	4.51605392527912	3.17865035464077	2.71230050805759	4.22395235769343	2.24372194818367e-11	7.26288608345502e-10
g103649_i0	5.39979228497741	2.28984489760919	3.79332088968026	7.6288139408875	6.10136876075152	6.34922458394941	-2.563910192	0.00553426754670374	0.0250088737561265
g10370_i2	9.43181186615065	10.9473042443251	9.65289796956066	9.16728105247354	7.24432534578719	8.33589139441403	1.72771949808972	0.00266445988126716	0.0136331022360461
g103778_i0	6.57743191578412	6.25185824931439	4.95499208678343	2.95093435429234	2.89601549610389	3.07122688833084	3.27970534649786	9.6552199104841e-05	0.000784237832712369
g10379_i0	1.59007147511235	2.62917329915346	5.4198603518894	8.41714642024412	5.449210118	5.2835514249563	-3.101922013	0.00954143778522309	0.0390967543765628
g103798_i0	9.45058921691847	9.67807913302945	9.44228324960408	5.58878893324773	6.97551837156558	7.58947302965938	2.60564857873066	3.3373967928423e-07	4.8723813514191e-06
g10380_i0	9.58696264827523	10.1376532387673	10.8102454685791	7.38913052029547	7.45104032609482	8.74981221234074	2.26049581371632	6.31843177867538e-06	6.93404937644662e-05
g10381_i8	6.4169577861772	6.89479035518807	6.50860790125778	7.99996235966852	7.60818662151343	7.68989572937276	-1.164396169	0.00463043673979711	0.0215953284638908
g103824_i0	6.93833143563852	7.7303586432644	7.53442570018787	6.18056123598493	3.04424317340612	4.28630418689185	2.41019968115337	0.00353556493780787	0.0172938828546689
g10383_i0	10.9332072066592	10.7818454441467	10.21791381	6.86163297673341	7.80288378645381	7.4048092715837	3.27620814281595	1.52446135652725e-18	1.48660560472087e-16
g10383_i4	9.45885689559886	9.48796698707079	8.09433117100293	7.08374458297109	7.24432534578719	6.91173542149671	2.06340524504313	9.01456384906101e-06	9.53633874968012e-05
g10383_i5	9.25081807504598	9.03934343493091	8.96123637118617	5.77768206980752	6.24617523846791	6.33275159196241	2.96920084057532	4.30351997219559e-17	3.39837745630446e-15
g103891_i0	0	0	0	0	5.88247419351962	4.06482818688987	-6.901250473	0.00958338095301534	0.0392409539938884
g103926_i0	8.17253701169283	7.19207564713397	8.03660015125758	9.10028634087122	8.7573112411021	8.96283254100599	-1.087628395	0.00535771055338358	0.0243435201002739
g103937_i0	10.6622879842589	10.7892641624233	9.93787994462549	8.44179714083045	7.86899436793554	8.37663894984668	2.26181188390833	2.30588970329802e-10	6.19737847656329e-09
g103938_i0	7.40849094267697	8.0313972319573	7.144017454	6.48162221536675	5.12222979544102	6.44429778986369	1.45251332393701	0.0114199895075229	0.0451747347406657
g10397_i4	6.99628124926493	5.36446850062052	8.19275994853197	0	3.17865035464077	0	5.81098131633349	6.44096019509617e-06	7.05585913747977e-05
g10402_i0	6.57743191578412	7.60143720011523	6.62286576835952	2.12639422933195	4.28729290685458	4.06482818688987	3.35510723216703	1.85290477165887e-05	0.000181312947771384
g10402_i1	6.31134077447456	7.87284181786539	6.94500475606974	1.42391385410436	5.01849737598249	3.80307579374144	3.23302775889604	0.000560159156901125	0.00361016302939603
g10402_i2	6.46700153159596	7.19207564713397	6.98217919948811	1.81749488110913	3.87703883326671	3.89570457686914	3.57374039690067	3.89963469304979e-06	4.48228554059238e-05
g10402_i3	6.60749080711878	7.87284181786539	7.50066364002414	2.12639422933195	5.39500939143181	0	3.51567169870691	0.0034896386801922	0.0171024369755266
g10402_i4	6.49942493778967	6.97132663383499	6.72873499397373	1.81749488110913	4.28729290685458	4.06482818688987	3.11629687446767	0.000122318661082234	0.000964619694191405
g10402_i6	5.89017030582696	7.242361471	7.50066364002414	1.42391385410436	4.5578309782224	3.70408920564745	3.41984448780371	0.000183468232142029	0.0013758334268595
g10402_i7	5.49934008129251	7.13997359084173	5.4198603518894	0.880930059795615	0	3.89570457686914	3.95262130554163	0.00363484829171181	0.0177043689683042
g10403_i0	4.39961043128969	3.93201041425838	3.41255865047871	7.42489782002513	7.50960417954146	6.44429778986369	-3.312707468	3.16950798133678e-07	4.65005184589912e-06
g10403_i1	5.21690365434444	4.8839592615196	3.41255865047871	9.02770408651945	8.81004319154639	7.56852156552957	-3.960669093	2.81769629273105e-10	7.45740020644484e-09
g10403_i2	4.59230097480308	3.33295838596562	3.55094919968246	8.19486544170363	7.70046143130403	6.94462993807164	-3.843634429	2.82894310923988e-09	6.2731084894705e-08
g10403_i3	4.59230097480308	3.33295838596562	3.25947067365228	7.61029292299004	7.20548690744149	6.34922458394941	-3.35979987	2.68256092352336e-06	3.20111776768663e-05
g10403_i4	2.59134589679088	2.90369240095323	2.89379642457776	7.01030365228794	6.88009345697494	5.97764292716043	-4.100857937	4.73983204409881e-08	8.28632992639562e-07
g10403_i6	4.39961043128969	0	3.67721885326384	7.96637501175592	8.22020713632349	6.03985524155844	-4.243584427	1.86999996568184e-05	0.000182739635149943
g104045_i0	8.92352026134074	8.74886561980349	9.27761005798212	5.21673309310182	4.98219350761853	6.44429778986369	3.33007670523243	3.60855155206808e-11	1.1227463394336e-09
g104049_i0	9.61867172500919	9.65737919001307	8.44878870863836	6.18056123598493	7.08227426663115	7.54726134544663	2.30737631982258	5.4940679506339e-06	6.10545371493007e-05
g10413_i3	8.78242631773386	9.9385341467801	9.18232812966717	7.08374458297109	7.62594370957918	8.06878483243399	1.73967554814269	0.000120065219624897	0.000948533809579638
g10413_i7	8.40423881399695	8.74451058945033	8.38544942633829	6.70752672619233	6.6214748877868	7.42825802958907	1.56291219265126	0.000127223836359578	0.000997470574560726
g10414_i2	7.24601085914673	4.68014938953053	6.94500475606974	7.93198704132325	7.41063389229962	9.77581902499302	-2.110914903	0.0065853148665282	0.0288576114033491
g104168_i0	7.04102140011231	5.72429932631183	6.20747671252087	8.00469735111696	8.5152000205266	8.20172350274468	-1.835530543	0.00018500587201857	0.00138608331056646
g10422_i0	11.1030502256217	10.6714745615844	10.3278930529324	9.35696980765279	9.81490033815147	9.0256730215168	1.30112828995309	0.000226503435848721	0.00164987839222053
g10422_i1	11.0160816080365	10.8573980383799	10.4589353310763	9.22522937719099	9.68540461611318	8.85449213940747	1.50193891759134	8.10064830200983e-06	8.6761205070084e-05
g10422_i2	10.5351285252973	10.1914383956354	10.0442394559806	8.70005861217729	8.54661599587928	7.91128967501403	1.85031776320647	5.43854387230634e-08	9.37668851552787e-07
g10422_i4	10.6379190000602	10.6389949807226	10.34583081	9.42036028560873	8.9761540181745	8.40842813011085	1.55588362321522	7.65516124789333e-06	8.24074776305909e-05
g10424_i0	6.29296100580138	7.21743763997117	6.85434753433192	9.19861396672988	8.81521190979454	9.0307882378292	-2.199694411	1.68194092354439e-08	3.22302691976261e-07
g10424_i1	6.27434405608348	7.1266486689736	6.827363539	9.17989599478822	8.80745187159182	9.02310859605781	-2.240564853	4.52583550787698e-09	9.66531544066912e-08
g10424_i2	5.43374384578354	7.01537230788783	5.55758456345705	8.61591054867175	7.7060372538354	8.14152151690102	-2.027984477	0.000529231186957572	0.00343598263918388
g10424_i3	5.25538323422823	7.01537230788783	6.14328244652168	9.00188600954442	7.96977497957778	8.04875266952646	-2.12799705	0.000261029607416238	0.00186858489752823
g10424_i4	8.84369033805675	9.21330366309309	9.07170838792703	10.9938324475383	10.0100845221121	10.8990602860309	-1.648258537	3.44451771216174e-06	4.00510892129319e-05
g10424_i5	6.95010911232738	8.23137827361874	8.09433117100293	10.0028468734834	9.53218438994075	9.67160578998796	-1.894344126	7.00209380265935e-06	7.60588344720528e-05
g104264_i0	9.96329891023153	10.3744983822909	8.33365552626109	7.81824397407275	5.6476897790392	8.25077213342287	2.19615226755168	0.00129777009994297	0.007413093940382
g104266_i0	4.46674116024892	3.33295838596562	4.00077091502717	0.880930059795615	0.852366179460938	0	4.75339147847214	0.00891256442570472	0.0370038392986362
g104271_i0	10.3891939196936	11.3732498567112	9.95356271237845	9.0507807480393	7.20548690744149	6.31608833333218	2.72262895884392	3.80789732551766e-05	0.000343470152182954
g104305_i0	3.17673295468861	5.82673084014869	0	0	0	0	7.07529662057381	0.0106734966415729	0.0427882207758459
g104329_i0	2.00574632595238	6.04075925741851	0	0	0	0	7.16397625523553	0.0112123663940126	0.0445170430590574
g104401_i0	5.43374384578354	4.8839592615196	5.68329932627149	6.80846484508284	6.6679269786918	6.80829714337094	-1.410454983	0.00946413798158212	0.0388429983397749
g10441_i4	10.1548548838444	10.3169997809649	10.1002632904305	9.07574587999911	8.7465295533417	8.93854328007739	1.2687801327994	1.30189175073069e-06	1.67310002327181e-05
g10441_i7	10.0884671693931	9.80060566624764	9.28754374213285	8.2675834195579	8.38221260504974	8.43568042523241	1.40173935445235	2.25712205581792e-05	0.000215780794282651
g10441_i8	8.75247272986423	8.60253874990568	6.77183253696079	3.9360778019426	5.33869263762482	3.48306858435986	3.85191641110889	1.0823082071646e-07	1.75831594690166e-06
g10442_i0	7.39131525770372	7.26686202279885	7.18710778830835	5.24901797149224	5.62432257955777	5.31743467662311	1.90237284817483	4.43591307455817e-05	0.000393611096020337
g10442_i1	7.10563303462375	7.26686202279885	7.47481326375094	4.92859175804463	5.12222979544102	5.21329985997904	2.23164251385492	3.2354760922318e-06	3.78628552261174e-05
g10442_i2	8.49547545529274	8.40146151002526	7.32853020111252	6.26191795894957	6.19950291462082	6.33275159196241	1.91090411720577	5.68664975905969e-05	0.000489931935956936
g10442_i3	8.10038586141355	7.88871572513121	7.669703239	7.0290173365755	6.57347722360786	6.15676754898576	1.27466750308868	0.00376917618045409	0.0182371394945048
g10442_i4	7.09506338304306	7.2909534329388	7.19768223582986	5.53743132840877	5.05391007598503	4.97934502481737	2.01318486539939	4.69187387565613e-05	0.000413607932129735
g10442_i5	8.23644992853433	8.37353079038621	7.69977099746623	6.4120398630101	6.39167054050807	5.79729774393232	1.91674076844697	1.21343300633972e-05	0.000124217923960307
g10449_i0	9.38051023506765	9.1289439785399	9.37865130383036	7.36723661498378	7.6022186890884	7.96572094726227	1.64024184338904	5.51081766149197e-07	7.68262706850356e-06
g1045_i0	7.47521909883924	7.75654713791266	7.48348162340159	7.86586404364717	8.82549412219706	9.20832953926479	-1.161991958	0.00947250980856053	0.0388704959984141
g1045_i1	9.24604878917146	8.67755655989499	9.03679804283504	9.44843639677065	10.0533772288176	10.6070776639303	-1.107776147	0.00441418961599409	0.0207575306834076
g1045_i11	8.84999039922322	9.0322149733618	9.58202180345699	10.0551372797608	10.6195388670233	11.2493671478689	-1.535354136	0.000131013217272618	0.00102331517106365
g1045_i14	6.54673338979129	7.07208307827279	6.72873499397373	7.29948786005489	8.42002290680056	8.63358006456562	-1.434502759	0.0036949968034736	0.0179514514935957
g1045_i2	8.84052996051854	9.313727552	9.10859833159952	9.4996503072438	10.5592054370389	10.8126058367277	-1.293374249	0.0013703846126025	0.00777003596746086
g1045_i3	7.94426346260771	8.59771805089632	8.61973003636463	9.32135461244647	10.064271781414	9.88152809530677	-1.372745449	0.00017228863950215	0.00130188074210036
g1045_i4	6.29296100580138	7.0859191718625	6.18639441452732	7.3818694066306	8.574317092	8.49610356296429	-1.675886031	0.00123718097314946	0.007119302788064
g1045_i5	6.13683061420078	5.40917741894221	4.74033105990499	7.58522246447615	8.66871363900088	7.4436814413547	-2.493361157	3.26637523450339e-05	0.000300050147983779
g1045_i7	5.91442000944382	5.45254235947667	4.48805146871134	6.91291113081715	8.25865651702201	7.38896231833841	-2.258507222	0.000320411395502463	0.0022367798098136
g104503_i0	11.1535854687869	11.0837073833317	10.9606168722054	7.67707147713423	9.17620948494966	9.45087176394172	2.12125648096396	2.55191869519342e-06	3.06282941795853e-05
g104505_i0	9.61497721641223	9.15214579598361	8.68506798094501	10.8610952154047	10.4792437437151	10.0845621196284	-1.310602112	0.000407714785468844	0.00275219318599875
g104522_i0	8.06832402358013	8.75753643854238	9.08600867578328	10.2836809761236	9.75429842682659	9.57686682284007	-1.209624275	0.00193467535980136	0.0104046758500652
g10461_i0	7.5074603893166	7.50174409362704	6.62286576835952	10.2471847763488	9.06778569674733	9.70558814052383	-2.494359645	2.01720862474793e-08	3.80156177919422e-07
g10461_i1	7.35633799728948	7.09962383061992	6.88083607679335	9.5700245989782	8.89792606988505	9.07106988329857	-2.09061983	1.06786629336643e-08	2.11707701776817e-07
g10461_i2	3.59198268571283	4.68014938953053	4.26488695076926	7.35986418429677	6.30614530814002	7.21112856456342	-2.857588408	1.24035598493296e-05	0.000126628297636226
g10461_i3	7.02996576317579	7.31464914192544	7.22894834092873	9.20685574416999	8.65147835930162	8.54697443150417	-1.643562431	7.77075324756246e-06	8.35203289409765e-05
g10461_i4	7.66583037120796	7.83237567369776	7.47481326375094	10.4413040409495	9.53844853355557	9.83549972240853	-2.32988764	1.0008567304229e-10	2.88540640735014e-09
g10463_i0	9.16751467931408	9.59827035260901	9.87832467566803	7.6591635300137	8.8022552264192	8.27683933447119	1.25934684090952	0.00216245428822057	0.011432866669612
g10463_i7	9.16246140474396	9.27499685311803	10.2153141974543	8.79331611598578	8.40638808425196	6.91173542149671	1.40106689170109	0.00928815811791902	0.0382517448937788
g104634_i0	12.6893331858604	13.1901582693396	11.4440615846333	10.3706172812368	9.27517706408474	10.1808900699552	2.59474689145769	5.56954904996051e-08	9.58549572945527e-07
g1047_i1	9.5448648156608	9.69397622933966	8.97359535611142	7.32999184035306	8.29979992494251	8.51082205099429	1.3084769677751	0.00218004422448247	0.0115091443661478
g1047_i5	9.31142535816405	9.38540817908644	8.93619617003599	7.3818694066306	8.1523953725015	8.35640902686416	1.20669306293082	0.00177178532132723	0.00966685406013034
g1047_i6	9.15484814974871	9.16523834774932	8.86831992057482	7.22028092557963	7.95111364169434	8.06878483243399	1.28079878455985	0.00054922100745677	0.00354694426950247
g10480_i0	5.46691474636803	6.39210136352155	5.71308794579221	7.57252194625959	7.06502122834992	8.210766364	-1.800643809	0.000976249926100521	0.00581825735284683
g10480_i2	7.74233046105186	7.33796193875686	8.45761437271032	9.08695240938841	9.22944848399888	9.74502657949814	-1.463211818	0.00048900886189074	0.00321270503058721
g10480_i3	6.99628124926493	6.72834169730612	6.55868749645309	8.85492322758433	7.90337610261124	7.81376555398246	-1.507909618	0.00119834647766304	0.00693186337713619
g10481_i0	8.56605715036071	8.82095787716087	8.5471633828447	5.84259326735659	7.61412996832506	6.65772365201994	1.77419512464924	0.000626949798153362	0.00397863430350749
g10481_i2	6.59253964554651	7.2909534329388	5.68329932627149	5.04349151377125	4.50763042351726	4.75044964360882	1.91886002404335	0.00479744268442759	0.0222311604376602
g10481_i3	6.60749080711878	7.17922547217047	5.68329932627149	5.04349151377125	4.34561151757001	4.69996596176034	1.92910565290903	0.00466218602258634	0.0217285795784225
g10481_i9	10.3419240631483	10.7054813454915	9.79198425543965	8.74602757466819	8.87830532281072	9.11989007037847	1.40582829778508	3.77697966284332e-05	0.000341025412466139
g10482_i1	8.69413868505234	9.5086596262119	8.81780409522221	11.5729906761333	11.8392945428674	11.3520414084361	-2.551941131	1.30965218411574e-14	7.22858356512886e-13
g10482_i2	9.25557164646875	9.6596939052567	9.02793684695328	11.5169201553013	12.262061801922	11.5328191612043	-2.478476834	2.97905414836596e-13	1.32676342607686e-11
g10482_i4	7.14715388540526	7.13997359084173	5.14181130679844	9.41503463958139	10.7521160486076	9.56104340563112	-3.326957313	1.93423289218136e-08	3.66121529697381e-07
g10482_i5	7.07368889415673	7.93531564362396	8.14438481767962	9.69978378078514	10.4261804820835	10.1305548697731	-2.335269681	5.01787031335636e-09	1.06069693621485e-07
g10484_i0	8.39133812175324	7.77374570496033	7.93913834521873	9.87032697201311	10.1217215977743	10.2003155155253	-2.014495115	1.41777901152962e-10	3.97114776626996e-09
g10484_i1	7.45055630072797	7.26686202279885	7.99476833403655	9.69832310213462	9.93015508475298	9.21283739885477	-2.043699825	4.75940631007915e-08	8.31804825565479e-07
g10484_i3	6.13683061420078	5.85931989007135	5.26758748303653	8.34803308820823	8.5152000205266	8.0335438720195	-2.535584112	8.64950427044821e-09	1.74673102223228e-07
g10490_i0	9.81339203278994	10.1785825180086	9.90921406006998	0	5.39500939143181	6.26491169487963	4.68943439996466	0.00279760145790038	0.0142115961747761
g10490_i1	9.42971032730175	10.3402749287922	9.1390926360426	2.95093435429234	5.18745994925326	5.24885320986055	5.00817202963168	3.44218729515974e-16	2.3973627992173e-14
g10490_i2	9.46912530842319	9.72525436882552	9.80241426607615	2.78469970881088	6.16752752271182	7.4589417087283	3.28120557819331	4.92034604565222e-05	0.000431588457852863
g10490_i3	9.01326638525299	9.15870692378584	9.09734771672002	0	4.45561990211542	6.03985524155844	4.25423500109638	1.55417799043246e-05	0.000154685888867086
g10490_i6	6.84047971951449	7.04400632996693	3.55094919968246	0	0	0	9.07730602979371	6.75758338988747e-08	1.14471217318642e-06
g104900_i0	12.5404983152988	12.3231044739298	10.9497105225009	8.82310879289687	8.43688719723325	8.20172350274468	3.5810606485006	2.73248238710694e-16	1.93084348132104e-14
g104903_i0	8.39995138815239	8.70918882056537	9.33141783060099	7.6288139408875	7.25957261726473	7.26421372090393	1.47740642145012	0.00021419810474002	0.00157365615566805
g10491_i3	7.86560477215376	8.03852972521746	8.33365552626109	7.35986418429677	6.94754772416024	6.64443667157407	1.08374265186505	0.00789893599306781	0.0335062701103603
g104931_i0	3.81446605395502	1.84533223693344	3.08818841973624	7.5139440189564	6.47240819432459	6.44429778986369	-3.918396656	1.04016218236944e-06	1.3680521846416e-05
g105025_i0	12.5763241293239	12.3884125530805	10.9981526126223	8.69127395301194	8.35407813953428	8.33589139441403	3.67101578543138	7.87614546896961e-18	6.84247495749647e-16
g105026_i0	9.12917650034716	9.20698672655254	8.23443924037773	6.07646090948328	7.25196912422755	6.73497391845749	2.16297433665004	6.00096707514922e-06	6.61563365720169e-05
g10503_i4	7.31138910861864	7.37223965754368	7.81414176002942	5.66255202420589	5.67068452668592	6.57610177296498	1.49633727857624	0.0033092397357805	0.0163597170453419
g105030_i0	11.6429189488717	11.7072888306239	11.6876351892956	8.73467192098853	9.84300796091243	9.61823328469974	2.20920706010393	1.64337034107712e-10	4.53595065380478e-09
g105040_i0	12.3276095101241	12.2676561933458	11.0214050570951	9.76123370301618	8.89304584293745	8.75600297835841	2.77655502859945	4.08560574263698e-10	1.05161827175404e-08
g10507_i0	1.00383342594182	4.25953601661859	4.18210674830449	7.80201479825616	7.22891520915769	7.27287440152894	-3.866237591	3.27735468697151e-06	3.8318216537273e-05
g10511_i3	7.78240888268949	7.66733752004409	7.50066364002414	8.3848208591737	9.27330036665987	8.7621672925729	-1.202420975	0.00159360068767251	0.00882768509030943
g10511_i6	7.60007416279545	7.44918920356605	7.3476475319629	8.1485521890194	8.85590824491188	8.45863667965208	-1.051642156	0.00448096227397625	0.0210228505846413
g105144_i0	9.93838620631642	10.0817850060543	9.91883278081856	8.17399808325758	8.59850155653515	8.21975289732359	1.64039497249512	7.0353076556292e-09	1.4451036612305e-07
g105187_i0	5.09489491640822	1.19954888636581	0	8.80422113411631	7.80807817209135	8.07374971175521	-4.751282946	2.16772465050217e-05	0.000208382660746256
g10522_i0	7.53117714619269	8.05268978919141	7.89433707064882	10.1198535669576	10.4091898280127	9.70718655240843	-2.271145961	1.63988058408778e-11	5.43076122775963e-10
g10522_i1	6.60749080711878	6.92589377741574	5.77088113668345	9.4996503072438	9.21387775308424	8.21526662781541	-2.576206241	2.85376793780563e-07	4.22683467240731e-06
g10522_i2	6.27434405608348	5.82673084014869	5.14181130679844	9.26918155310251	9.13339891386027	8.13678484808014	-3.128897585	4.33460975393748e-10	1.11177192806199e-08
g105290_i0	13.9809051386375	13.9146788461516	13.5263517730195	11.6793595773954	11.3430757140183	11.3873652486145	2.34337736086508	6.52775743713235e-20	8.04651669663058e-18
g105293_i0	6.80200376118056	7.48095130663523	8.0772531304436	8.76568739994609	9.24485295580672	8.47374039431666	-1.323653069	0.00395168447037039	0.0189795803171579
g105295_i0	9.27208687621106	8.76185238353436	9.10579389243673	10.5570372676197	10.0268896571869	10.0771641754844	-1.17980815	0.000158820372725362	0.00121168811535811
g105297_i0	9.5094833448495	9.17821315152215	8.63925614582048	6.70752672619233	8.16459611751424	6.07988798924355	1.90046830063999	0.00106694747273007	0.006279696298638
g10531_i0	10.4629784742215	10.4120536192051	8.21895026888941	8.1485521890194	7.72812751250903	7.97105280739992	2.04487388698659	0.000220680633271423	0.00161474989370957
g10531_i1	10.7725238949538	10.6389949807226	8.64699318848765	7.85541681238685	8.05962396823525	7.97105280739992	2.32578464704702	8.94923057066642e-06	9.47757435800169e-05
g10531_i2	9.33856171325118	9.14224781485077	6.16499946357207	6.90280027179481	6.63322888054687	6.90060177360565	1.9335508562847	0.00585155577762851	0.0262204557878084
g10531_i3	11.5675092050273	11.4292698894441	10.6491151577025	8.90136689414422	8.76267201922185	8.14624268512771	2.63194641458503	9.42372494700984e-13	3.84760726322593e-11
g10531_i4	11.9431881563597	11.7256335715522	10.7423489922584	9.2006788293539	9.05473429853668	8.20172350274468	2.6777910348333	1.99999766559379e-10	5.43050055240884e-09
g105313_i0	0	0	0	7.49387730428411	7.2211479718141	7.28148340108752	-9.609764361	5.82281331899687e-13	2.47294051954767e-11
g10532_i5	6.98487600875668	7.04400632996693	6.95750297186942	8.70297498523505	7.87395649521558	7.85472397915147	-1.211855039	0.00442585078153144	0.0208053072219882
g10532_i7	8.23163282710226	7.75654713791266	7.82099761969347	9.12005897771357	8.7081461857819	9.16711213534521	-1.062344045	0.00177780951566587	0.00969380702228169
g105340_i0	5.62221068354095	5.00541269373281	2.40276520496172	0	0	0	7.46858854973659	0.000249927576815489	0.00179897092879017
g10539_i3	8.26501957985165	8.15467930668178	8.12235286031239	8.87316273239716	9.58155211446175	9.20154122939987	-1.068382188	0.00130492704546263	0.00744720737257347
g1054_i4	7.70805969712585	7.97303112810789	7.54274419026185	5.34175166110031	6.45926180333041	6.34922458394941	1.63620683942367	0.000986439242293064	0.00587115706728857
g10540_i4	5.67993229361799	4.75133351450766	5.55758456345705	5.58878893324773	7.24432534578719	8.08362850424882	-1.932874142	0.00892388163294265	0.0370455341242546
g10540_i6	6.23637356105572	5.68847300040363	5.38327222447828	5.96426078922707	7.55973728043027	8.25514950623936	-1.738839338	0.0108788711003283	0.0434437260101057
g10541_i0	5.67993229361799	6.34685168085508	6.42107371733922	7.64103049747981	7.93695750173703	7.88892882783361	-1.658211642	0.000170778242809169	0.00129172715669819
g10541_i1	6.98487600875668	6.49938053567111	7.1219798429061	8.060337258	8.03768084979221	8.06878483243399	-1.16774415	0.00243359507648038	0.012633131997592
g10541_i2	7.00759703227181	6.51991127035727	7.19768223582986	7.96637501175592	8.13596553124644	8.05880351961772	-1.124109479	0.00408624100747661	0.0195033528253708
g10541_i3	5.43374384578354	6.06889865622397	6.22825536394188	7.90184484494748	8.27375386363936	8.48868762357033	-2.313142472	1.89482100792318e-07	2.92579694422145e-06
g10541_i4	6.13683061420078	6.34685168085508	6.60708686408995	7.89165585614683	8.12351918351617	8.19718072751619	-1.712412104	1.3011514719885e-05	0.000132184799077034
g10541_i5	7.29300995964552	7.64881400800861	8.79361073544344	9.27311159665954	9.22751130820685	9.6518217651051	-1.338709685	0.00419312281062941	0.0199070564919348
g10541_i6	5.49934008129251	6.32368324957392	6.50860790125778	7.68888779515085	7.8590186165038	8.07869756356155	-1.727841612	0.000232951525569228	0.00169077584320481
g105437_i0	6.3474124160914	6.65598488577373	5.87995393273038	4.01329413607215	4.22651718744916	4.97934502481737	1.91083445957724	0.00491760675415474	0.0227014538960662
g10553_i11	4.96160664648144	5.65173429725801	5.45554347386049	6.30861710641459	6.87019442044367	7.99218535299172	-1.874154787	0.00374951475203993	0.0181639339352833
g10554_i0	4.70780267309086	5.36446850062052	5.68329932627149	7.81285450841563	6.76727862817027	6.69686577693773	-1.910511931	0.00186495244974438	0.0100899265887031
g10554_i2	5.43374384578354	5.75925749538449	6.28885387544614	8.21134470003948	8.12767990822901	7.63048467467203	-2.160295236	3.65267120229558e-06	4.2255822109359e-05
g10555_i0	7.39992866020162	9.65273858819044	5.68329932627149	2.5967855456447	3.6178197814897	0	5.9565515923624	6.39229742464555e-08	1.08808429562508e-06
g10555_i1	7.54677444751705	9.8027017808201	5.90598065569819	2.5967855456447	3.6178197814897	0	6.10986395375984	1.70515666434909e-08	3.26374791147602e-07
g105566_i0	12.424188956346	12.3701537745281	11.2192554490906	10.0169773376461	9.70363590611532	9.27666630915453	2.40466394729424	1.5039850032405e-09	3.49576518249701e-08
g105570_i0	10.8986768618301	10.7496116193104	9.94574263827175	13.0708403521695	12.5359675274904	12.2697702667118	-2.077828764	1.11691340623492e-08	2.20686748836898e-07
g105572_i0	7.84682713390496	8.02422930132464	8.64699318848765	6.86163297673341	6.96625494629792	5.99867985983766	1.55434949527422	0.00105104215008125	0.00619916478209072
g105603_i0	6.59253964554651	7.20481237452654	7.53442570018787	3.23505627344368	2.07787142826078	0	5.18222016684931	1.80637187412164e-08	3.43879244428266e-07
g105619_i0	0	0	0	7.52057137467775	7.4037880761586	9.70078225170543	-10.90365822	1.37283348323396e-14	7.55220842835379e-13
g10562_i0	6.32948932955816	5.72429932631183	5.38327222447828	7.4319460887689	7.6318145001153	6.8551875469001	-1.4903861	0.00518096297266948	0.0236785077410558
g10562_i12	7.3022288014775	7.43844451895483	6.827363539	7.93198704132325	9.03271611158958	9.25715784132308	-1.64027621	0.00044897213127365	0.00298629666624222
g10562_i2	8.40851353613967	8.61690494511246	8.63537200875329	10.1154823839036	9.9619612601395	10.175126568883	-1.532593685	4.50622805873836e-09	9.6252103922776e-08
g10562_i4	6.36511556761514	6.36965392020053	6.96989384360488	7.76342129286579	8.36821395362633	7.98165777344683	-1.471354568	0.000645571600894179	0.00408387716396949
g10562_i5	6.46700153159596	6.1762692081424	7.0996003715295	7.63493515017434	8.46346661458704	7.95499774446106	-1.432639947	0.00259063258050994	0.0133180810737462
g10564_i0	4.3292029167687	5.89118901806897	5.87995393273038	7.35245388556996	7.20548690744149	8.44720421213145	-2.282529612	0.000384860727568945	0.00262028998843871
g10564_i1	5.36502243163365	6.01206007018634	6.34700929999117	7.62266664922396	7.6022186890884	8.67009918497449	-2.112022922	8.57509016408291e-05	0.000706276823264364
g10564_i2	5.65136014643628	6.83049651550712	6.77183253696079	7.81285450841563	7.93220775165279	8.88870242055453	-1.799785005	0.000785916977711449	0.0048389739652089
g10564_i3	5.39979228497741	5.72429932631183	5.6218108415733	7.6829917337253	7.80807817209135	8.79259986542662	-2.623202709	1.67755794387051e-07	2.61884683582471e-06
g10564_i4	6.49942493778967	6.43597485824678	6.57500169649879	8.35546607038218	7.74447602981474	8.73107890867132	-1.838320935	1.95277816947998e-05	0.000189871128749772
g10564_i5	4.00717933831447	2.90369240095323	3.08818841973624	5.00619918964864	5.62432257955777	5.9562946955786	-2.264164956	0.0100655931693593	0.0408285776601292
g10564_i6	4.91429271908281	4.15840327008627	3.08818841973624	5.90470922938367	6.45926180333041	7.38896231833841	-2.54213298	0.00129101547029095	0.00738267517423233
g105645_i0	0	0	0	4.88816420046328	5.57642115189804	2.49263483453167	-7.018776816	0.000597727476515144	0.00382051258496207
g10566_i1	6.65143651660993	7.00083931923617	6.40291101794793	8.0739182952039	7.8590186165038	7.70277240059041	-1.190524386	0.00348036793821383	0.0170656360895122
g10570_i0	4.86537433954228	5.11743073738664	5.49036528237173	8.35175436627039	6.6679269786918	7.16534823960158	-2.426851693	0.000117667268269712	0.000932291136505439
g10570_i15	5.43374384578354	6.0964996872187	4.00077091502717	7.21211570373894	7.26713624730995	6.74745617694391	-1.711156434	0.011155945827921	0.0443399830075064
g105718_i0	14.1501622482583	14.058009629455	13.9426034847561	12.1240579333626	11.7800604490344	11.3566317911118	2.26580725251995	1.2178779286348e-15	7.76555844347283e-14
g105719_i0	10.849216879159	10.2246499381698	10.6692002984986	7.68888779515085	8.24339950917791	9.19015591350986	2.09804805349586	1.86362081873165e-06	2.31439405950179e-05
g105722_i0	7.16747462728084	6.95634076064876	8.91071366942207	5.14991156648824	6.53640109968105	6.53349118004131	1.77622238304909	0.010588767882371	0.042507196389239
g10584_i1	9.8994323578349	9.08828015116644	9.66628410245181	10.9710290948718	10.6320410080238	10.5269846300594	-1.133220266	0.000503329402731097	0.00329190399895699
g10584_i2	11.2024102895304	10.6331173188213	11.1003106301265	12.3401345706269	12.0350187629711	11.8013953831112	-1.076888627	0.000222174486571347	0.00162271833610137
g10584_i4	10.0369366123458	9.36285553186449	9.62182650138373	11.0799221919496	10.7648611338273	10.5224523542924	-1.106760807	0.000465143465121658	0.00307923437472188
g105844_i0	15.9153687781174	15.9775419931025	15.1751238169537	13.0754893539074	12.9377741674047	12.6110872311757	2.84491716571486	5.88438203524628e-20	7.27660178486199e-18
g105845_i0	11.6622903528785	11.5583142314515	10.1663567203273	8.04662715839198	7.93695750173703	8.12248081178825	3.23715563576743	1.86960867522283e-14	1.00612644633288e-12
g105847_i0	11.3447180798077	9.05349555362235	7.87470227991363	6.85115494966484	6.1512700798377	7.00825096638753	3.42985185565092	3.62508321438142e-06	4.19824726100712e-05
g10585_i0	7.54677444751705	8.16122894871759	9.39712003825705	7.4106971310324	6.69060392665592	6.57610177296498	1.64525294861894	0.00415634602050179	0.0197713889925981
g105851_i0	12.9370990717487	13.5992402334549	12.6635382214074	7.74089529086394	6.36372170632971	9.06609575713477	5.01160345950821	7.24994702473302e-18	6.34111243156483e-16
g10586_i0	11.2256111849449	10.3445975222666	11.25196618	9.87808906150693	9.17821673681863	10.4555577782757	1.06969157023746	0.0113943009463307	0.0451018672036594
g105865_i0	7.57747210910058	8.40698334632174	8.26492706122655	6.52181568500328	5.15521350626297	6.28217307180714	2.045404608	0.000117682576985932	0.000932348878738055
g105868_i0	7.90244237015697	7.90441687167883	7.0996003715295	6.46797163850429	6.79893147591172	6.29923036140663	1.1521141831536	0.012820470330206	0.049491928902499
g10587_i0	9.6640720934981	8.19991439555602	8.53052948698238	10.0099294055843	10.203822057293	10.1774347330371	-1.191950469	0.00604844013984845	0.0269406706462805
g10587_i1	8.86872717647902	8.68666534142486	9.2320421076079	10.3409690575368	10.339152599014	10.3407999765533	-1.394289853	5.82363403321521e-07	8.07996204369702e-06
g10587_i2	8.9676432907943	8.5635144500467	10.21791381	10.6513958517325	10.5911948499123	10.7198468577999	-1.225485997	0.00680043576426325	0.0296371720620111
g10587_i4	3.70750887525596	4.04964309008149	2.07591534364956	6.97213192803006	7.28214557516095	6.39754420749635	-3.5657369	2.47625994415424e-06	2.98280265190144e-05
g105873_i0	9.28609385417629	8.18070133562428	10.1240191899117	6.64824007076231	7.59020824784259	6.24744128768853	2.4692991358989	1.98997749219485e-05	0.000193003741086966
g10589_i1	8.64426212642009	9.24139251113827	7.7723080019238	7.54027271081661	6.67931000805983	7.70277240059041	1.30541593815421	0.0109809478991734	0.0437521554740493
g105894_i0	3.70750887525596	4.8839592615196	5.18496660786007	6.44027678582724	6.45926180333041	7.34034949645352	-2.138639089	0.00191818787056469	0.0103322594103077
g10591_i2	8.02999513488428	7.61103784450548	6.26893585589443	5.45679523984406	3.04424317340612	0	3.4020386414027	0.00343535700654462	0.0168748266751499
g10593_i1	10.8523583048922	10.8175271137542	11.6592248155063	10.1932436199121	9.76502242620727	10.1447794692191	1.11909129376115	0.00105781179682725	0.00623220900471114
g10593_i4	10.4454032595758	10.3954829759879	10.9347759247652	9.64472877374394	9.456468094	9.06110442182035	1.20682991413088	0.000119272710257704	0.000943082772624686
g10596_i5	8.48741556632986	8.21258240892014	6.72873499397373	9.50967848468205	9.15598185349807	9.19699787928591	-1.311993837	0.00715754638881154	0.03091647252928
g10599_i1	5.81487524409671	7.63004956619161	6.77183253696079	3.47232469677448	4.50763042351726	5.59114374032445	2.19096880463521	0.00658188774646241	0.028847930519659
g10599_i3	7.3022288014775	8.35079022873643	8.71113479816603	2.78469970881088	4.34561151757001	5.9562946955786	3.38656076466062	1.86218005343099e-05	0.000182097930016672
g1060_i3	5.17736955628483	5.45254235947667	7.96412797168541	4.88816420046328	2.89601549610389	3.80307579374144	2.76717990062861	0.0051283871741202	0.02347960633029
g106006_i0	12.0094148592073	12.449554712631	11.4942486171032	9.03928855719588	9.60263040139432	8.88588234459393	2.82807464351101	3.19558799854495e-15	1.91966485245925e-13
g10601_i12	1.59007147511235	0	0	4.34737713483694	4.9449524575728	4.28630418689185	-4.995482187	0.00478654610482233	0.0221933832957538
g10601_i3	1.59007147511235	0	1.05105145643979	3.85449380444914	4.74279898237943	4.14249313770106	-4.128652162	0.0106705808443723	0.0427780071512272
g106045_i0	7.76917273414751	7.62057502199343	7.67727913146764	9.08695240938841	9.2524939467296	9.34396835642549	-1.54536366	1.20904457582966e-07	1.94222417764565e-06
g106047_i0	7.35633799728948	7.97303112810789	6.89390017441154	6.19720375404517	6.16752752271182	4.47826156661189	1.68766800935946	0.00870554979764673	0.0362941202415065
g10609_i1	8.45057824493841	8.48214876263119	9.51806874092082	7.13647145517704	7.62004893125927	7.92783576592271	1.31532784345412	0.00404233690359978	0.0193358808968536
g10609_i2	8.30225312187273	8.18713416080799	8.23443924037773	7.01030365228794	7.05631671450515	6.59003014821581	1.34847343290769	0.000203349718828684	0.00150393658564906
g10609_i3	8.26972666381915	8.17423969863408	8.26492706122655	6.98176996072993	7.13282891967776	6.56203761544949	1.33163121220375	0.000325818319663469	0.00226823457405606
g10609_i5	9.36958886116707	8.9813044575593	9.56169989563142	8.19071604647015	8.16054065622868	8.02331486466036	1.20050402963006	0.000134811605330472	0.00104867040711461
g10609_i6	9.79391767233182	9.81313691342937	11.0501356655943	8.64955642425834	8.36821395362633	8.62006780137376	1.79875421987127	2.2965934819235e-05	0.000219157726244798
g10609_i7	10.1304778389587	9.9817278321426	10.5075543412589	9.22522937719099	8.96457053828417	8.06878483243399	1.39422708016473	0.000328133625903161	0.00228164459382565
g10609_i8	9.19251891483386	8.64987998454874	9.94260270114467	7.62266664922396	7.32625879006384	6.73497391845749	2.09333052688272	5.92680912858735e-06	6.5431882715072e-05
g10614_i2	9.53512335154926	8.81266104860206	9.30720824032873	7.16212942946397	7.3406684587805	8.47749174506257	1.46899475474894	0.00173383342103862	0.00948963164429464
g10614_i3	10.2376707702808	9.59827035260901	10.9928497861596	7.76899826339261	7.6779401116009	9.08096697999935	2.06367060595426	6.49053886996149e-05	0.000551223963062997
g106167_i0	0	1.84533223693344	0	5.24901797149224	6.73491570613807	5.84454120321769	-6.407992979	7.0803501298894e-06	7.68029021181732e-05
g106171_i0	0	0	0	4.40582159233003	0	6.92278380575105	-7.83088241	0.00107206221997051	0.00630458931748316
g10618_i0	6.51536741411994	4.04964309008149	5.14181130679844	8.90896419845913	8.29610772504002	7.77770837501596	-2.843125759	2.50082733667469e-05	0.000236108000012236
g10618_i1	6.57743191578412	0	5.82644807496278	8.51331859404536	8.7519304690421	7.38097308486594	-2.672732944	0.0110314414749973	0.0439172120369094
g10620_i0	0	0	0	4.28646472674164	4.02713045921541	4.47826156661189	-6.480682111	0.00180453582511298	0.009815134729827
g10620_i2	0	0	0	7.05664044738606	0.852366179460938	6.19372367379331	-8.376977084	2.67815064477636e-05	0.000250953833896658
g10625_i0	6.96179141807907	7.69468434423548	6.14328244652168	4.96791725662254	5.67068452668592	5.382903394	1.72169097758911	0.00602379857266031	0.0268525213255881
g10625_i10	10.0160779010266	10.3272288928658	9.38560481510226	7.97122134451505	8.07263140520623	7.99742047416411	1.94985750627622	2.2394269928221e-08	4.17968840150355e-07
g10625_i2	12.1943883440825	12.4878372385779	11.8367314857891	9.81344186033165	10.0123365492331	9.99579816991857	2.25504791126037	2.7796472166918e-16	1.96059582808407e-14
g10625_i3	7.92648837447847	8.09435471592968	7.53442570018787	4.96791725662254	5.69331850954527	6.24744128768853	2.16494382988326	2.7152071616358e-05	0.000254016644240278
g10625_i4	8.01325152819274	8.08059967270925	6.827363539	5.31149793166115	5.55186050536445	6.29923036140663	1.97903742236265	0.000528878091654962	0.00343426564850974
g10625_i5	10.1962389950333	10.4257185669249	10.0789723419899	8.30645270608537	8.13182866793299	8.45863667965208	1.93928674409593	2.20173670000829e-12	8.44653049534532e-11
g10625_i6	8.41277562964068	8.77472328598955	7.88127694663526	5.924834119	6.56122408107955	6.79633248176948	1.94166260104572	2.236478595149e-05	0.00021415954518504
g10625_i8	7.95599300757602	8.15467930668178	7.47481326375094	5.24901797149224	5.55186050536445	6.39754420749635	2.09245139274254	5.020413695676e-05	0.000439123051404078
g10625_i9	8.04105054760249	8.19991439555602	7.45731871195405	5.21673309310182	5.50144808947531	6.24744128768853	2.23332468578788	1.02617375248667e-05	0.000106912644070135
g106262_i0	10.590734482357	10.6189124538432	10.4289575072156	9.06445161889465	9.1961574272553	9.51067493159686	1.28072347346359	1.61054603476624e-06	2.02651949644109e-05
g106297_i0	3.81446605395502	1.84533223693344	4.34317396749104	4.96791725662254	7.31170374401731	5.84454120321769	-2.797635904	0.00499348352788164	0.022991464995681
g10632_i0	6.84047971951449	6.72834169730612	8.78662316818837	10.1458061371959	8.81004319154639	9.94522255993771	-1.959127352	0.00165536147915206	0.00911809782195115
g10632_i1	6.48330431901033	6.49938053567111	8.39006704736124	9.7128637624349	8.80745187159182	9.87869394674852	-2.117933549	0.000383223024760449	0.00261036298846496
g10633_i0	7.56985871233061	6.81396516488576	5.38327222447828	4.08658679094811	4.09669981084216	4.69996596176034	2.58190480857748	0.000652113927882378	0.0041198827641202
g10633_i1	6.93833143563852	6.74587775831162	5.22686841058467	3.23505627344368	3.87703883326671	2.71230050805759	3.25157553133672	7.38184769475218e-05	0.000618114087334673
g10633_i2	8.19745509951685	7.56238268529414	6.84091862400688	4.96791725662254	5.30968782578357	3.35840998728768	2.92206428697606	2.13833509684898e-05	0.000205761648723283
g10633_i5	8.80853947078729	9.25370302672402	8.94877059635091	5.66255202420589	5.50144808947531	5.44552969749405	3.50391397076637	1.09805661844561e-22	2.03894730556099e-20
g10633_i6	6.93833143563852	6.97132663383499	5.98135691293701	3.76801825772033	5.57642115189804	4.79922633293559	1.83722043696309	0.0112898951063819	0.044766317965969
g10633_i7	6.80200376118056	7.54245167726941	6.49152079909117	5.90470922938367	5.18745994925326	5.06161816218463	1.600645551	0.00712166869169581	0.0307889600447325
g10636_i0	5.43374384578354	6.32368324957392	5.34573198838286	0	0	0	8.41139922674914	1.43795077109857e-07	2.27380489229354e-06
g106392_i0	6.27434405608348	5.27066629662692	5.6218108415733	7.54027271081661	7.24432534578719	7.34856624044201	-1.612789917	0.00147935830311865	0.00828519717506735
g10640_i3	10.3967445202951	10.2152386835769	9.28754374213285	9.11568841792741	7.76598980199039	6.44429778986369	1.88254552238071	0.00249887041321857	0.0129177575750479
g10640_i6	11.886088814261	11.4231517859616	10.3971971087613	10.5359304772899	9.56169977290874	9.73095262043994	1.35130428932365	0.00271970564290545	0.0138711373790246
g106402_i0	9.74066304116847	9.69171591219978	8.82122740663184	11.6494362931506	11.0422666999432	12.0801769096461	-2.178269271	2.91023944690648e-08	5.30561846468647e-07
g10645_i13	8.71499755600572	8.49257398976796	8.1980361869384	6.62382598104722	7.20548690744149	6.26491169487963	1.74121929351271	4.37007989369667e-05	0.00038845154610637
g10645_i14	8.98778114892031	9.08139000313852	7.68481544870358	7.17058167517323	7.92266108002872	7.01858695577557	1.28550618703686	0.0115309694702846	0.0455238899305737
g10645_i15	6.97337988504691	6.67441713982168	6.93239732006378	4.61845828754155	3.79569988382712	4.14249313770106	2.70869191167545	4.17465937848204e-06	4.76699107791817e-05
g10645_i16	8.96474336943474	8.3334964413279	9.46215439872717	4.88816420046328	6.88992503398328	6.8319328404507	2.55719003646771	1.55951124066054e-05	0.00015517684182022
g10645_i18	8.91453137929756	9.53411491515239	8.96123637118617	6.90280027179481	3.3015958652165	5.382903394	3.35322927026992	6.06614037400032e-06	6.67861486146806e-05
g10645_i19	8.66941593527931	8.07367265733649	7.93282271394635	6.27765289863698	7.1245252110157	4.35316834859624	1.96697955835334	0.00371442348863851	0.0180315133146519
g10645_i2	5.76240277317993	5.40917741894221	5.05142356402793	3.23505627344368	0	1.91717556951391	3.50529592230849	0.0060005221540816	0.0267662111052015
g10645_i3	5.76240277317993	5.36446850062052	4.7970641316215	2.95093435429234	1.38455786855863	1.91717556951391	3.43551363117141	0.00111094453123643	0.0065023258968239
g10645_i7	9.05203634935268	9.33705512567087	8.92669290027107	6.61146223690364	5.88247419351962	6.68393604107454	2.69573888444845	2.63263984634148e-12	9.92920362552673e-11
g10645_i8	8.74573106860948	8.61690494511246	8.63925614582048	6.62382598104722	5.97774685033036	6.60382533796849	2.25160238184063	1.85402371580557e-09	4.23319027156236e-08
g10645_i9	9.07103750051882	8.86976113770979	8.63925614582048	7.75220225607746	6.77790692738263	7.63048467467203	1.42956942540602	0.000402696564239333	0.00272274596481969
g106477_i0	0	0	0	5.79964524501197	0	4.59336834916519	-6.979072782	0.00762480372361667	0.0325572929079529
g10649_i13	7.89636772036132	7.17922547217047	6.26893585589443	3.85449380444914	3.70949961028175	4.28630418689185	3.37886575267367	3.5974277137969e-07	5.21662920972744e-06
g106525_i0	8.57749220533891	8.42342316934992	8.42648540842993	5.924834119	7.10777302267699	6.53349118004131	1.88647917556265	1.92461929886047e-05	0.000187527752144739
g106548_i0	8.93245348370672	9.19107230637355	8.98584936525983	10.1339691316265	10.4479733471328	10.0062234388285	-1.169507076	2.64389478797376e-05	0.000248204110930439
g10655_i7	9.52924674297783	8.94000360233169	9.23973741871474	8.07841704480282	8.44023652762756	8.1556389232905	1.02581132487685	0.00169108316169143	0.00928757414198023
g10657_i2	7.31138910861864	7.70368595968707	7.04208407183696	5.61379802535575	6.52382758589802	5.99867985983766	1.29511987119942	0.0105383956960139	0.0423590431579122
g10663_i0	11.7423640724595	11.2800356640055	12.437124703403	10.7491596042872	10.9559826055387	10.5087694658009	1.15018668956549	0.00147639745199404	0.00827186773122799
g10663_i1	11.2626821382273	10.677198317439	11.9153139971663	10.1796989299288	10.428711909299	9.98265974168915	1.1651623493219	0.00189586332952439	0.0102304978145822
g10663_i11	7.72871968969823	7.33796193875686	7.89433707064882	6.02145131678979	6.29138487142389	6.01941444197377	1.56972060025007	0.000264132923047629	0.00188754524622258
g10663_i2	11.672101624952	11.2154186991999	12.5137036772487	10.6293368913719	11.0138875426537	10.5476516449476	1.15851159103849	0.00281729470577723	0.0142961687082353
g10663_i9	10.8539264563413	10.1721113628165	11.5745368288127	9.45364037762535	9.9873687658466	9.91787415529322	1.17491231153714	0.00402075020204812	0.0192563966662302
g10664_i0	9.38702359390946	9.63637791318185	8.61184498956786	6.27765289863698	6.18360380328856	7.03903940020995	2.73431003979509	9.29654428471164e-10	2.24523230345913e-08
g10664_i1	8.69063269645295	8.7357608899151	7.86146237149862	5.82127906685674	6.01416138413281	6.01941444197377	2.54587588272848	2.99954854603319e-09	6.61985044600149e-08
g10664_i2	8.19250579367376	8.40698334632174	7.7145731004014	5.63838096221393	6.1512700798377	6.4132976860321	2.04677701303401	5.23903805127801e-06	5.84944561598844e-05
g10664_i3	8.5622252348973	8.92468705385832	7.50066364002414	5.63838096221393	6.26140307444513	6.94462993807164	2.07918016248027	0.000183858545710411	0.00137855365757454
g10664_i4	8.19250579367376	8.32185099692347	7.7723080019238	5.75537935785901	5.80144986485918	5.97764292716043	2.28615682784718	2.04266044667434e-08	3.84391857408816e-07
g106647_i0	14.337802922651	14.3230758513899	13.3748719395183	12.8346522840288	12.2726686163064	12.6215083304379	1.48203289082921	1.7695455634902e-05	0.00017404973455754
g106649_i0	12.9530995612391	13.808767516648	11.4412833585111	16.1145268018739	14.8652742345514	15.7876931651251	-2.650793347	1.31030597655682e-06	1.68242534756396e-05
g106651_i0	10.3902749993719	10.3037405870394	8.01284497900444	6.57372226516647	6.94754772416024	7.32377426836286	2.92858113899114	6.44176313039227e-07	8.86457376911089e-06
g10673_i0	7.63697474479809	7.21743763997117	7.88127694663526	6.21365647612059	6.72396470230841	6.33275159196241	1.17334189487453	0.00873471984043978	0.0363941441770994
g10673_i1	9.00482122977373	8.32768546935731	8.19275994853197	6.86163297673341	7.4037880761586	7.61694325234242	1.23242889720636	0.00389448893800793	0.0187487171386855
g10673_i3	7.90244237015697	7.59177223845623	7.88782178708204	6.24600950997096	6.48543587131132	6.33275159196241	1.45444574277929	0.000225940501352225	0.00164629373015625
g10674_i2	7.8718100629522	6.0964996872187	7.23922158992442	10.4334237349987	10.3710907470155	9.31700442483938	-2.887826297	2.44126582429659e-08	4.50933957438798e-07
g10674_i3	3.59198268571283	0	3.41255865047871	5.70971216097356	6.597675653	6.86667582868299	-3.644418792	0.000345559263813205	0.00238554512564717
g10674_i4	6.43383264945894	3.66335669858356	3.25947067365228	9.04159433057445	8.33261127818003	7.85472397915147	-3.343648236	5.47912366967343e-05	0.000474443783792342
g10676_i2	6.81494343117164	7.05811300436118	7.06536646898036	8.21951427436134	7.77662756526142	8.07374971175521	-1.057261864	0.00477377209087203	0.0221447548823914
g10676_i3	6.85308033880854	7.0859191718625	7.19768223582986	8.366544228	7.7060372538354	8.19262360274737	-1.067804118	0.00690763349913303	0.030018817030777
g106777_i0	8.37395576638717	7.51202917808231	7.43960940918843	8.90896419845913	9.24293636797265	9.43937735193401	-1.374774924	0.000634572475796375	0.00402259602076604
g106784_i0	4.65120739395977	1.84533223693344	2.07591534364956	9.53444813998227	9.18222288173977	10.7449640442867	-6.637716202	1.70886770364452e-18	1.65119519427797e-16
g10679_i0	7.4670449222523	7.82414443579638	6.89390017441154	8.38844856439631	9.07642149257907	8.67337371957038	-1.302841454	0.00173032696966314	0.00947167037432264
g10679_i1	9.36958886116707	9.28402743797994	8.57986664672095	10.2561475721622	10.1424318592447	10.1353120033812	-1.062014656	0.000936803579066646	0.00561888792728106
g10679_i3	7.67295499187289	7.60143720011523	7.19768223582986	8.60659656235419	8.84078132884726	8.58572286926248	-1.181867007	0.000506744565751418	0.00331014264248074
g106790_i0	8.65509607587662	9.1289439785399	10.4142985138952	7.99996235966852	8.36821395362633	8.5398160675051	1.28273904553979	0.0106245481870871	0.0426258061390606
g106804_i0	0	1.19954888636581	3.90077143744242	6.98176996072993	5.55186050536445	6.82016339437228	-4.209144034	0.000500583299584686	0.0032763862271811
g10682_i0	1.59007147511235	2.28984489760919	0	6.63608466889303	7.46426150500378	5.24885320986055	-5.765192667	2.53954749850572e-07	3.80604694721899e-06
g10682_i1	3.81446605395502	4.52629006497853	4.95499208678343	8.33681131321221	8.05526196340172	6.86667582868299	-3.434797203	3.20643698440849e-08	5.79111614461844e-07
g10682_i2	3.81446605395502	4.52629006497853	4.95499208678343	8.08737267617732	8.01090081669024	6.86667582868299	-3.307584727	5.75489096907207e-08	9.87815307508767e-07
g10682_i3	3.81446605395502	4.52629006497853	4.95499208678343	8.37753796754405	8.26622493885934	7.78982784149461	-3.724255623	4.68096333563798e-13	2.0189802528184e-11
g10683_i0	11.0575016403318	11.3893791504782	11.3440870215635	8.92403982699219	9.01485636838514	9.11267153158596	2.25390795275056	8.21750887647864e-20	9.97080617747262e-18
g10683_i1	11.0817946137799	11.3237509513199	11.3152433702226	8.89117451731791	9.02157970806958	9.02823289673426	2.26504587592468	1.7067278829397e-21	2.68821204760042e-19
g10683_i2	11.4170448215973	11.7005597550386	11.2250820878873	9.24136733864083	9.40426048528423	9.62670400125325	2.02969342113653	8.60005295250217e-14	4.18622343048096e-12
g10683_i3	11.387573645165	11.6237986001241	11.1724455429712	9.26524077446922	9.35364920532393	9.56104340563112	2.0093167679065	2.02736872742224e-14	1.08649765272273e-12
g10683_i4	10.6168305422326	11.1868144770224	9.06305967810731	8.2517376641912	8.01539881924856	7.64390017552895	2.54285960323395	8.20027782828514e-07	1.10120181926971e-05
g10683_i7	9.69764541930653	9.60068179306252	8.27494815527301	7.27617901371323	7.82355004946472	8.45863667965208	1.38991899917273	0.0059608874704167	0.0266218268523429
g106848_i0	0	0	0	7.71223399268184	1.77246801205352	5.82111284818498	-8.755596431	3.31090883545034e-06	3.86560911041329e-05
g10685_i0	4.53088659294292	4.81916987340441	5.4198603518894	6.56091965000183	6.49834695913013	7.13716610419783	-1.82244005	0.00250022539065486	0.0129224632907835
g10689_i1	4.09467026362283	0	0	7.50059726934501	5.86264071160426	6.68393604107454	-4.375426792	0.00110944840287532	0.00649429994979136
g10690_i0	8.04105054760249	9.23209019432522	8.88804117404965	7.09266730613211	7.20548690744149	7.22011284896344	1.63354169720568	0.000121885044361221	0.000961579853166035
g10690_i1	8.25080547354259	8.96642240516068	8.13341089591161	7.22028092557963	6.51114352607802	7.02884942083763	1.55655890387025	0.000348572132406282	0.00240377460078941
g10690_i2	7.9791698226481	8.76615545551074	7.4920982105724	5.48417777582526	6.27647185598924	7.18383505882082	1.70847791766088	0.00418317635768639	0.0198778685233205
g10690_i3	7.49142980808584	8.79592286143515	8.31920112679146	6.67224787745513	6.76727862817027	7.12764837915321	1.43512459736522	0.00251086783081637	0.0129670906635016
g10690_i4	8.23644992853433	9.13228145667916	8.66615618712275	7.07476633129653	7.41063389229962	6.90060177360565	1.58539541608184	9.04930759182547e-05	0.000740677655915092
g10690_i5	8.95600846614634	9.41858958810774	8.71849676514586	7.26042790257769	7.38999821288589	7.64390017552895	1.62591765053687	5.91552856555773e-06	6.5319753059792e-05
g10690_i7	7.82780186555662	8.42886174218697	7.22894834092873	5.70971216097356	5.82213653203019	6.784267764	1.73432759855511	0.00171458400826278	0.00939932301077466
g10690_i8	7.8718100629522	9.48796698707079	8.03069792764362	6.21365647612059	6.21522871918116	7.67690309252911	1.79016669560367	0.00467020767485626	0.0217598581098802
g106905_i0	8.7791286877364	8.92853146262166	7.36651484608417	5.56333864969757	6.01416138413281	5.47585203804932	2.82554982339771	1.33136422814149e-07	2.12258644738948e-06
g106909_i0	8.53119789775727	9.77734513700878	7.26960957003613	6.5864122672938	6.63322888054687	6.22975672552004	2.38592624124604	0.000120355701649941	0.000950611317509625
g10691_i0	9.31825744873166	8.68666534142486	9.08885180201301	6.79759197811091	7.80288378645381	7.91682615044966	1.47439102600596	0.000604647207699705	0.00385647140867016
g10691_i1	9.41491321061201	9.37135414248336	9.84675942477677	7.78008794214259	8.04209625477528	5.61858247000529	2.09448231535181	0.000287954789151229	0.00203624922076523
g10691_i2	10.4339158979405	9.19107230637355	9.33381659463519	8.2910304290243	7.53488848229042	4.59336834916519	2.32769463807936	0.00169380633436969	0.00929945438820766
g10691_i3	7.61494784510238	6.97132663383499	7.60761983468949	5.924834119	5.67068452668592	5.99867985983766	1.57474164975797	0.000809129070406886	0.00496165663347206
g10691_i4	9.0602103625105	7.7303586432644	8.86831992057482	6.19720375404517	5.57642115189804	7.84894348857326	1.79763350773599	0.00670022829738108	0.0292823055549559
g106910_i0	9.92352816659309	9.27197405273744	7.93913834521873	5.61379802535575	6.44599451486683	5.53464926220473	3.35003621136599	3.78696675460736e-09	8.20650662855256e-08
g106918_i0	3.46639392534009	1.84533223693344	4.68127534806108	6.44027678582724	5.62432257955777	7.28148340108752	-2.942414999	0.00152189433139884	0.00848872346841659
g10694_i0	5.59246009301909	2.62917329915346	6.62286576835952	7.88653424929259	9.13339891386027	8.78353730834411	-3.038642334	0.000151570999697624	0.00116348233539271
g106971_i0	0	0	0	5.31149793166115	2.73079591342576	4.93637939584685	-6.905180458	0.000721487089177608	0.00449537195786906
g106988_i0	0	0	0	5.48417777582526	3.51991617592193	7.3567364515793	-8.458501129	1.49292864356696e-06	1.89204127265834e-05
g10699_i10	10.5074973062754	10.4134259531452	11.1784639339908	9.48447611872406	9.75295230454893	9.7293803383461	1.08228462127194	0.000716627749329311	0.004468208420428
g10699_i11	10.444362725417	10.3532040481906	11.2532339671743	9.38266119124867	9.72576268360032	9.79548734727211	1.09879308484151	0.00173788875364251	0.00950645593992494
g10699_i14	10.8310197186516	10.6378213624689	11.6041503219512	9.98258879437269	10.1949271288019	10.072211052948	1.002382885	0.00320711578725077	0.0159436805709533
g10699_i6	10.3978199588342	10.2768509236562	11.1724455429712	9.36619791060494	9.70084604426459	9.76358080021608	1.05362931292098	0.00245582807319805	0.0127314893956177
g10699_i7	10.3295788218953	10.4120536192051	11.2545006376684	9.46914063086851	9.66550979295296	10.0036241757994	1.00036102061225	0.00577133229907218	0.0259169274268553
g10699_i9	10.9669303632167	11.1551728680539	11.8434810812044	10.1880491618241	10.1749620497748	10.1670187886724	1.1970868403379	0.000173072190569388	0.00130686705416303
g10703_i0	11.3329591720549	10.866444619892	11.6155318766969	13.2946796294084	12.2338722634975	12.691008572867	-1.501998579	3.86534105982512e-05	0.000348192223182014
g10703_i2	6.90241028332603	6.71058985874888	6.75760926101095	9.63559957500132	8.16864021071872	8.78353730834411	-2.205727669	2.85405629987774e-06	3.38353395510239e-05
g10703_i3	8.32051563417977	7.49138515921264	8.86831992057482	10.4386820520483	9.16207997711255	9.88294308445381	-1.589059122	0.000954624115133675	0.00570868953303521
g10703_i4	6.86557185546258	6.15016638486948	6.69927101125885	9.16516779614585	7.92744231241368	8.11286538518342	-1.917321288	0.000125481303554189	0.000985670139555275
g10707_i0	5.65136014643628	3.66335669858356	4.18210674830449	8.16133123645097	7.76064136080433	7.4048092715837	-3.090316317	2.72638618090594e-06	3.24874556297803e-05
g10707_i1	5.67993229361799	3.66335669858356	1.05105145643979	8.31410245847434	7.42422883515769	5.86759516991363	-3.108704295	0.00354225037947641	0.0173221610176306
g10707_i2	1.59007147511235	0	2.40276520496172	7.71223399268184	7.5720030036533	6.39754420749635	-6.20508118	3.07531722215235e-11	9.67979620641726e-10
g10707_i3	8.75918303405569	5.06250864756679	7.80033152011487	10.4552080660461	10.5390410222791	10.2722670548937	-2.585419387	0.000152876542967214	0.001172033330333
g10707_i4	6.74905230927505	5.45254235947667	4.09428602567094	9.80532303801624	8.64858568755528	9.02823289673426	-3.4526926	1.39613546823906e-07	2.21340407566979e-06
g10707_i5	6.05193510448787	4.25953601661859	4.48805146871134	8.89627970662231	8.44357810029373	6.17536394182171	-3.08588927	8.70934938763529e-05	0.000715813315999948
g10710_i1	6.53113564216804	7.98784551245951	6.7432443629058	2.12639422933195	0	3.35840998728768	5.17591833788976	2.0467284836658e-07	3.13619455498698e-06
g10715_i1	9.51544084355136	9.34570662926012	8.89780161941203	7.735208402	7.06502122834992	8.19718072751619	1.54297805135692	0.000199608285042529	0.00147852335776102
g107166_i0	11.2436677188551	11.3230209426699	11.7011688695289	10.1209442964562	9.67833077488527	10.0204362749506	1.48582974439133	9.83742893283218e-08	1.6112480472769e-06
g107168_i0	8.9589259807579	8.7357608899151	10.1810859760866	6.02145131678979	6.94754772416024	7.86621593828434	2.31486950885518	7.74926871802281e-05	0.000645902047743419
g10717_i1	9.32505733738533	8.91696736610038	8.70373507083803	10.2046060175652	9.98851308852138	9.96539892988874	-1.052631242	0.000472007946244455	0.00311810659646825
g107188_i0	6.46700153159596	6.30013667242344	6.22825536394188	7.85016468912339	7.25957261726473	8.30244388963505	-1.541061628	0.000968641681605742	0.00577824638560256
g10719_i3	4.76226133736561	5.11743073738664	5.52436637978598	6.19720375404517	7.97440284000858	7.7344700615864	-2.350780805	0.000268245219143412	0.00191340355137642
g10719_i6	4.59230097480308	3.93201041425838	2.07591534364956	4.28646472674164	7.39690962059652	6.17536394182171	-2.662751773	0.0106111187315578	0.0425778052869023
g107210_i0	5.49934008129251	4.8839592615196	2.40276520496172	0	0	0	7.34977700993901	0.000382519782671815	0.00260648921611887
g107222_i0	3.32882094457836	0	6.93239732006378	0	0	0	8.10687108597787	0.000900065954786672	0.00543386655159462
g10726_i7	9.81821982388399	9.84603099714935	7.40352499778986	8.42069384436946	7.20548690744149	7.42048404713472	1.59471821938564	0.0125181933016756	0.048531327398418
g10727_i0	10.2292374185629	10.9444591983386	10.998908570638	9.94736049734437	8.01988284161026	9.42585042343279	1.43270725273809	0.00366481515158408	0.0178264264644153
g10727_i2	8.43808710993743	9.256764312	9.94417352394307	7.4035440228123	5.86264071160426	7.4048092715837	2.30109988567696	3.88078407946773e-05	0.000349241290009476
g10727_i3	9.24843540290614	10.2843706860827	10.5729805814613	8.67651293125533	7.81841117107687	8.91660407947334	1.59812664094259	0.000500880461021032	0.00327810060182899
g10727_i4	9.64245813755766	10.6033643606453	11.3381252977793	8.56552631049553	7.74447602981474	9.12945894646319	2.10297904459285	3.99296093912248e-05	0.000358244658508488
g10727_i5	8.43808710993743	9.24139251113827	9.86677556726337	7.5139440189564	6.73491570613807	8.09344011191848	1.75147771340473	0.000676583947238687	0.00425451890624023
g10728_i0	6.81494343117164	6.95634076064876	6.38451674212384	8.54941342407863	8.45355662922491	8.01301281331015	-1.629175609	4.12660662817675e-05	0.000368953737758069
g10728_i1	6.84047971951449	7.34947857376996	6.47422889127786	8.7318189864697	8.90278984405251	7.85472397915147	-1.641131177	0.000435921117927918	0.0029138489559101
g10728_i2	7.91451546984481	8.36220531527008	7.669703239	9.56201573065125	10.0412974263309	9.26369001873101	-1.652490932	8.71678740710696e-06	9.25586341648043e-05
g10728_i3	7.8531135417417	8.18713416080799	7.96412797168541	9.21709219312373	9.58155211446175	9.24400408287822	-1.353635079	1.01691323306148e-05	0.000106023853449697
g10728_i4	6.4169577861772	6.39210136352155	5.8534490390059	7.64710020041748	7.92266108002872	7.03903940020995	-1.351010607	0.00540561948147254	0.0245266875571399
g10728_i5	6.13683061420078	6.34685168085508	5.49036528237173	7.5139440189564	7.80288378645381	7.14662145035665	-1.494172362	0.00251470013129084	0.0129857282657151
g10728_i6	6.38260411642758	6.57980659089432	5.65288264341297	7.66515757840534	8.14420384023892	7.25550073496536	-1.491550465	0.00309950145957722	0.0154941749306006
g10729_i10	9.45266058267983	9.15870692378584	8.94249708287462	7.29948786005489	8.30715609743752	7.7344700615864	1.36379529165512	0.000543458199747179	0.00351578256559506
g10729_i11	8.00198018280458	8.03852972521746	8.61579289992293	6.45419066705283	7.31170374401731	6.56203761544949	1.42580934762863	0.00152708615376841	0.00851196386851633
g10729_i3	8.92352026134074	8.63584001174564	8.67375067944698	7.31482046976108	7.83377321607335	6.91173542149671	1.35159473126856	0.000532733546077508	0.00345601894162571
g10729_i4	8.98778114892031	8.90140295301658	9.82475722236289	8.060337258	7.94641034529948	7.51841807405776	1.44520993851489	0.000306505974919891	0.00214951761838239
g10729_i6	10.2999722361136	10.071390545153	10.3242785808876	8.64955642425834	9.42300276747372	8.81649200605234	1.23508207268668	0.00014397230223147	0.00111161344479483
g10729_i8	10.301122257002	10.0852332502711	10.4222103213827	9.07349409015154	9.44150468495471	9.23959271010649	1.01809309957122	0.000166868747304305	0.00126586328960728
g10729_i9	11.6967787852154	11.8223024385805	13.0331139618663	10.6084915505605	11.3444170316906	11.4734762213977	1.12963254905645	0.00986461580632331	0.0401858464052366
g107293_i0	10.8841695776049	9.99462110906363	9.70385969742919	9.1609319742787	9.12301590657095	9.03842721629046	1.1788025713321	0.00209521850791404	0.0111260027117372
g107294_i0	9.03554806032221	10.1558053348052	7.86146237149862	7.86064988465887	7.52230172098156	8.18805203749735	1.42638947401931	0.0123362016639477	0.0480083056485749
g10730_i4	9.28143995543804	10.4960579478923	8.24976368496722	8.62823639209821	8.08552261338398	7.26421372090393	1.53260689964981	0.0104581042798665	0.0420956907513381
g107305_i0	0	3.66335669858356	2.89379642457776	9.08918330702995	8.56514236542438	8.42406384833245	-6.173189697	2.40536845771418e-17	1.95661322270606e-15
g107312_i0	7.71497928673285	7.77374570496033	7.736495336	3.23505627344368	0.852366179460938	0	6.10377291616898	2.77436552919569e-11	8.8139713814166e-10
g10734_i0	10.3307054920068	10.1946345446242	9.16626627625797	7.01969083690835	7.99732204923912	7.63048467467203	2.38446590229213	6.37439408852701e-08	1.08549599890182e-06
g10734_i3	10.9827843563353	11.3725444758948	10.728742264576	8.95372655485552	9.50205253227674	9.16478738350749	1.82927823802502	4.45954087150283e-09	9.532494132098e-08
g10734_i4	11.7385490928423	12.1491018087272	11.3529836678258	9.6371251254671	9.9850773939166	10.2406081137533	1.80921127504149	2.53748308177929e-08	4.67221659157333e-07
g10734_i5	11.2256111849449	11.5583142314515	11.0523221939512	9.03697909273732	9.58609488768571	9.77124184795398	1.7986721439552	1.24794603705341e-08	2.44416591991724e-07
g10734_i7	9.15992811445303	9.54917525365674	9.89628852131724	7.89675934545548	7.80288378645381	7.69634843115969	1.76949320077292	1.07390539961958e-07	1.74686207181333e-06
g10735_i0	6.36511556761514	4.35404141105068	5.14181130679844	9.40432400399916	8.90278984405251	8.74047596663752	-3.539863315	3.35288856746206e-10	8.74640410865775e-09
g10735_i1	7.73554112627324	4.68014938953053	5.30718876447032	9.82820873226819	9.25629931962396	9.09324363033462	-2.902528486	6.25107283522435e-05	0.000533146016851184
g10735_i2	6.4169577861772	4.35404141105068	5.14181130679844	9.64169212169399	9.03935692329881	8.6302138448316	-3.628738525	6.22270056005303e-10	1.55420436850143e-08
g10735_i4	1.59007147511235	0	0	6.96242907444453	5.01849737598249	5.59114374032445	-6.554885245	9.16504155440781e-06	9.67439548024304e-05
g10735_i5	4.53088659294292	1.19954888636581	0	7.14507491531915	6.95693165675394	7.26421372090393	-4.134736523	0.000354977005142496	0.00244128074060843
g10739_i0	10.9167957692082	10.4553334748224	12.0679202888889	8.02814196937594	8.45686752704919	8.95747015729819	2.78552934109867	4.13330197902279e-09	8.89237501465129e-08
g10739_i1	11.4894534545559	11.2603426670388	12.6794223084273	8.31791217746272	8.36469296377905	8.36858098902719	3.60581083912931	4.0569550130857e-18	3.68422227125845e-16
g10739_i2	9.26738749916289	9.18465705606753	9.46434550359754	6.42622740615991	6.13482734507964	7.15601522996724	2.68617175945527	1.28376781088761e-11	4.32913171852555e-10
g10739_i4	11.2597276047993	10.6931050691173	12.4614608754152	8.53965859858598	8.76534495688014	9.09812518787988	2.84937824436004	1.14153801326396e-09	2.70579891235324e-08
g10740_i1	9.22923102286624	8.98868830870119	9.6945571502796	7.01030365228794	8.19663582925765	8.57875466717458	1.27094302215116	0.00735231171628549	0.0316120848493074
g10741_i0	3.91403810466298	6.25185824931439	5.77088113668345	6.50854189505554	8.01090081669024	7.87192777143922	-2.026307161	0.00561472971877601	0.0253085226659889
g107425_i0	7.18751311711653	6.57980659089432	5.45554347386049	1.81749488110913	2.54417819617992	1.51157911621369	4.92696176848876	5.29567932858319e-08	9.15753890441105e-07
g10743_i0	7.09506338304306	7.80753971698475	7.21860141244986	8.27544150621059	8.7706760211471	8.31507775069235	-1.070028338	0.00710081117198178	0.0307090665462893
g107430_i0	9.14719450556579	9.32835142789126	8.2947839078632	6.91291113081715	6.53640109968105	8.40054626180081	1.47278397288447	0.0105791414305311	0.0424817563092871
g107435_i0	7.94426346260771	8.26825094537199	6.57500169649879	5.66255202420589	4.65327729686258	5.31743467662311	2.52127186020648	4.80980862552146e-05	0.000422881895946308
g107468_i0	2.3280566966675	0	0	0	5.780462253	6.72238271970159	-5.265060687	0.0103991548541918	0.041893593964485
g10748_i0	9.54097611968747	9.75370342475375	9.63160841347766	6.19720375404517	7.2133386904575	5.44552969749405	3.19031575895549	4.7866687173422e-11	1.45274770679858e-09
g10748_i3	9.6871274797454	9.94613959295259	9.64712281414517	6.61146223690364	6.06711575370714	6.38161680830878	3.41208776116481	5.33746460988168e-26	1.61991354112963e-23
g10748_i4	10.0479391619216	10.28586995	9.85178955554306	7.42489782002513	6.1512700798377	6.63102618187605	3.251136996	3.0097979083826e-15	1.81650523816404e-13
g10748_i5	9.81982550411652	9.98542339834051	9.90599351576675	6.96242907444453	6.60962434519135	7.30700639076508	2.92895319822759	8.66923992532232e-20	1.05079504579715e-17
g10748_i6	11.2561741592203	11.4142684673347	10.431199575068	7.78008794214259	7.5286088282079	7.06918448637167	3.61184140488266	6.98228790630152e-22	1.16278101178867e-19
g10748_i7	9.7253240466325	9.92512737117816	9.62182650138373	6.32385350797562	6.24617523846791	6.19372367379331	3.5241703185737	3.77852664597402e-32	2.77984770460772e-29
g10748_i8	10.5612809060947	10.8991383748367	10.8085217491906	7.31482046976108	7.83885776097183	7.38097308486594	3.23845284180746	7.92120499281141e-28	3.03881474707722e-25
g107492_i0	0	0	0	3.67602697094767	0	5.99867985983766	-6.919455525	0.00990747569819397	0.0403306670984341
g10756_i0	6.97337988504691	3.80392801340351	6.07609823039705	9.41147325555914	8.99221621411149	9.09812518787988	-3.082725551	3.38628177730403e-06	3.94331189935705e-05
g10756_i1	6.73550510411753	3.80392801340351	6.09884237674692	9.64472877374394	9.05254754015055	9.16711213534521	-3.34894661	1.4840191244988e-07	2.33996721421243e-06
g10756_i2	6.29296100580138	3.80392801340351	5.34573198838286	9.0712387801663	8.31447495167141	8.44337316832836	-3.199924725	3.82230077713276e-07	5.51177573916278e-06
g10756_i3	6.78894698290246	4.75133351450766	5.52436637978598	9.46914063086851	9.64243175404995	9.4848155294925	-3.61428786	8.83302681173014e-12	3.06036076481524e-10
g10756_i4	6.84047971951449	3.80392801340351	5.77088113668345	9.83752774098432	9.13132828187926	8.9788011300133	-3.450359354	1.97138438163376e-07	3.03514861617361e-06
g10756_i5	5.93826883803185	1.19954888636581	4.26488695076926	7.9069124810058	7.93695750173703	7.96572094726227	-3.187993719	0.000428945850667293	0.00287298563420145
g10756_i6	5.78887755597304	1.84533223693344	4.61969867102757	7.85541681238685	7.10777302267699	7.39690755325522	-2.724599284	0.00163626274815867	0.0090317290396488
g10756_i7	5.93826883803185	0	4.48805146871134	8.19071604647015	7.47736262152824	8.14624268512771	-3.191649222	0.00163339493615481	0.00901761231909927
g10756_i8	5.91442000944382	1.19954888636581	4.904246339	8.55910273476057	8.36116335970219	8.49979728631505	-3.563429964	2.29960395694288e-05	0.000219426993888557
g107573_i0	13.1137279712378	13.2315908224903	13.4298646176361	10.2391708310378	10.5272782038737	10.1341241897467	2.95526181686324	3.73970002625016e-33	3.12735777734761e-30
g107576_i0	8.85313014292173	8.97015733502891	9.43112429982469	7.38913052029547	7.1245252110157	7.59638977744293	1.73096389328574	9.23519119946358e-07	1.22685557145788e-05
g107578_i0	11.4354905245852	11.1811860758708	10.5494372651069	8.4797025698739	8.54038729142416	7.90015257333764	2.7703941431263	5.99459106215194e-15	3.46499883174809e-13
g10761_i0	9.26738749916289	9.3882026318635	9.73323106084238	6.02145131678979	7.14929431717196	7.16534823960158	2.61935201045593	5.73909534479437e-10	1.44427894106711e-08
g10761_i1	10.8547098933346	10.5153581389016	11.0420899230126	7.4319460887689	8.06397282424328	7.6834140370532	3.07581929810716	2.46915881085895e-22	4.39188018098089e-20
g10761_i2	10.3859458115182	10.2230856529787	10.7342003650465	7.35986418429677	7.65506163807698	7.56146957945116	2.94002790152617	1.76899137784497e-23	3.73868286837635e-21
g10761_i4	10.1420762192113	9.76449770833591	10.3194451551253	6.11200220302623	7.59020824784259	7.99218535299172	2.67360719172168	5.35147715071801e-08	9.24438344120114e-07
g10762_i1	8.5583831144432	8.8043162294954	8.29970052396661	7.54678048639941	6.92859473784627	7.57553924865389	1.19424821886822	0.00179137338170241	0.00975952577282942
g10763_i0	6.09500722968389	5.17033844451135	7.31887569145811	8.00469735111696	8.08123833008376	7.8945516152403	-1.544375446	0.0105812268850736	0.0424842600642793
g10763_i1	5.98481539850085	5.36446850062052	7.03030043997044	7.91699466173598	7.73904708252528	8.04370086389796	-1.621999994	0.00320729585293931	0.015943893852186
g10763_i2	7.01882475019055	6.69261686622051	8.08296830263576	8.74602757466819	9.09990679763135	8.62006780137376	-1.447835597	0.00224968928873064	0.0118202935958457
g10763_i3	8.46296215695016	8.03852972521746	8.92032243039019	10.0402248384031	10.3719679031288	10.0010202212975	-1.630680472	2.05779471277815e-06	2.52825343423879e-05
g10763_i4	8.90245841330484	8.23758953554786	9.2726174481946	10.6053775753058	10.1424318592447	9.32951196710134	-1.253251061	0.00447620061207967	0.0210083400956168
g10763_i7	5.86550601982703	5.17033844451135	6.93239732006378	7.89675934545548	7.95111364169434	7.87761707979057	-1.747117794	0.0018176651037802	0.00987268780259848
g10764_i0	5.89017030582696	6.83049651550712	7.39436108863149	10.590493705217	9.88416855261409	9.42001411599165	-3.228210977	5.86889172950939e-11	1.75372744122923e-09
g10764_i1	5.59246009301909	5.79338858908062	7.42168001759486	9.7186392384532	9.08286458436612	9.03588538170082	-2.807279489	5.88906574570118e-07	8.16392370042105e-06
g10764_i2	7.63697474479809	6.0964996872187	8.43990872121345	10.7141737420323	9.85811167003738	9.79247884952683	-2.511510314	9.78362546978181e-06	0.000102454831045715
g10764_i3	5.46691474636803	5.72429932631183	7.50066364002414	9.68363439577483	9.15598185349807	8.82240372531622	-2.741970518	4.58691147850658e-06	5.19151651276201e-05
g10764_i4	6.05193510448787	6.71058985874888	8.1980361869384	10.4595257360349	9.77831628948991	10.0217214347273	-2.846726691	2.71830392317787e-07	4.04578294532901e-06
g10764_i5	3.59198268571283	2.90369240095323	4.95499208678343	7.17058167517323	7.37607526744094	6.4132976860321	-3.037486678	5.62280962884255e-05	0.000485042961971546
g10764_i6	5.49934008129251	6.47855340879918	7.36651484608417	10.2441847611805	9.31220728374257	9.33365716670141	-3.071157193	1.07681650038678e-08	2.1323534924184e-07
g10770_i0	6.05193510448787	3.13423256039159	2.07591534364956	9.38810746552449	9.13339891386027	7.29854879871078	-4.175008341	8.3938670428304e-06	8.95386900118019e-05
g10770_i1	6.89023502552918	3.13423256039159	7.669703239	10.4681225027901	9.89275063698325	8.55054033802426	-3.060060992	0.000256740164666233	0.00184128064787777
g10770_i2	6.59253964554651	3.33295838596562	4.18210674830449	9.29839919598784	8.9761540181745	7.93330922655018	-3.490776713	1.19250278733481e-05	0.000122226015342385
g10770_i3	5.59246009301909	3.13423256039159	3.67721885326384	8.54616913868185	8.73020442192945	6.8551875469001	-3.759639185	1.70283942150803e-06	2.13226386250235e-05
g10770_i4	4.81473886027776	3.33295838596562	2.07591534364956	7.14507491531915	7.50960417954146	6.74745617694391	-3.431046212	2.41576369716578e-05	0.00022898831620203
g10770_i5	5.09489491640822	2.28984489760919	5.79893211677529	7.45979978684106	8.574317092	5.50555016546452	-2.704275596	0.00499407737170603	0.022993288457524
g107717_i0	9.21465809191681	9.30192077513247	11.4418394319072	8.37388268833915	8.01090081669024	7.90573187096589	2.27651204114771	0.000133016335099879	0.00103624547899001
g107720_i0	8.77251072862781	8.28633979936326	8.55129206229111	4.66705767178045	5.84253076331611	7.42048404713472	2.16121602384935	0.00129964746414121	0.00742049892293934
g10779_i0	10.415980814583	10.498646273508	8.80056462209118	4.56816451501183	6.33522071464534	5.31743467662311	4.5241656658032	1.52892748110502e-14	8.36341319546574e-13
g10779_i1	9.38268462364846	9.55167009586465	7.62339294262493	1.42391385410436	4.90672455419229	1.91717556951391	5.58228437211812	7.93284354183438e-10	1.94251892416859e-08
g10779_i10	12.0540968356744	11.8680613914882	11.8476835988313	7.91196237868624	7.54736637977124	7.24673480808707	4.33835787886894	9.31081395583018e-53	5.4114450711285e-49
g10779_i11	7.80203816065861	8.16122894871759	7.16572349273863	3.57776808590556	4.50763042351726	4.53696264140521	3.56596072831649	3.4914549066891e-10	9.08485235688938e-09
g10779_i12	8.72873778579938	8.61690494511246	7.110833501	3.67602697094767	4.74279898237943	4.47826156661189	4.01548675188202	4.56262753438141e-11	1.38963183935774e-09
g10779_i13	12.3561067660562	12.2872502853826	11.3700298232131	8.46946310113282	8.32538408381295	7.59638977744293	3.89507948544031	5.96045849287059e-24	1.30972343140128e-21
g10779_i15	7.85937267594736	8.14149013844718	6.71407821871932	3.23505627344368	4.86745606909694	3.98274320752566	3.58067425083065	1.20629183227106e-07	1.93860587008417e-06
g10779_i2	9.77583226036463	9.4020942763869	7.50917851563239	1.42391385410436	4.50763042351726	1.51157911621369	6.08760439638686	1.45434390223284e-11	4.84809105808848e-10
g10779_i3	10.565115327262	10.2402002053748	9.00403740539017	1.81749488110913	5.62432257955777	5.10105966974217	5.26380049874616	3.86061104969089e-12	1.41653228666688e-10
g10779_i4	10.6631826818235	10.3603371395817	9.28258544984478	6.30861710641459	6.60962434519135	5.4145563392201	4.03546602703076	7.12912529068866e-17	5.46989784679637e-15
g10779_i7	9.7389667399505	9.37135414248336	7.07686826647624	1.42391385410436	4.50763042351726	1.51157911621369	6.017012046	1.30529285003763e-10	3.6720048617709e-09
g10779_i8	10.2591328390849	9.99094905842721	8.81093300650155	4.51605392527912	5.86264071160426	5.84454120321769	4.31103047301791	4.54080266784276e-16	3.10849765671403e-14
g10779_i9	12.1076601778867	11.7200991510037	11.6491475175781	6.86163297673341	8.14420384023892	7.85472397915147	4.1307254734239	5.69257878267114e-27	1.90145217729222e-24
g10780_i0	8.05202188623557	8.06671222177732	6.0056318762876	10.4749632224543	9.80843514249363	9.5270573647221	-2.361272023	2.16220955375341e-05	0.000207904076870127
g10780_i2	7.43387704924689	6.84684058300517	7.19768223582986	8.6251647897419	7.8590186165038	8.24638143850933	-1.101548665	0.00745076829504872	0.0319563380822545
g107862_i0	9.81500309221864	9.54417258887929	9.59407894948807	6.18056123598493	6.56122408107955	5.24885320986055	3.5783098260461	1.07264281117773e-17	9.20177124511432e-16
g107866_i0	8.5272721380001	7.91994897747728	7.51764343064307	6.26191795894957	6.6214748877868	6.24744128768853	1.67302554825877	0.000271561317841486	0.00193373484353678
g107869_i0	8.98492146477757	9.01061578683427	9.53692960906963	6.27765289863698	8.31812050238998	7.22011284896344	1.69842130645766	0.00177668073501874	0.00969037953446783
g10790_i0	3.59198268571283	5.65173429725801	4.74033105990499	7.07476633129653	6.97551837156558	7.68989572937276	-2.440412131	0.000355151196419237	0.00244218972265571
g10790_i1	4.177157387	6.36965392020053	4.00077091502717	6.73057562315917	7.65506163807698	7.71553515798188	-2.186323522	0.00501700392052752	0.0230796476065426
g10790_i2	3.59198268571283	5.79338858908062	4.74033105990499	7.68888779515085	7.68360348698327	7.95499774446106	-2.859214898	8.41749057684355e-06	8.97254674898393e-05
g10790_i3	6.93833143563852	5.92236934535148	6.85434753433192	8.5033157749328	8.34695795133675	8.26820249445338	-1.743754127	5.42460139484936e-05	0.000470423505026328
g10790_i4	4.177157387	5.72429932631183	4.00077091502717	6.54800240519997	7.49679389061892	7.61694325234242	-2.486940735	0.000405646099131598	0.00274077555004981
g10790_i5	6.07363190263805	5.95289001776067	6.05298977056623	8.1485521890194	8.671566273	8.50715648245737	-2.448422827	1.5970206089711e-10	4.42732352937755e-09
g10792_i0	6.05193510448787	2.28984489760919	2.6690714849563	8.56231809773315	8.45686752704919	8.02331486466036	-3.716064511	4.48030860311227e-05	0.00039715631207639
g10792_i2	5.76240277317993	1.19954888636581	2.6690714849563	7.78008794214259	7.41063389229962	7.42048404713472	-3.209565973	0.00168213678282343	0.00924368078454097
g10792_i5	6.11607047287608	1.84533223693344	3.90077143744242	8.79605010793606	8.09405319953992	8.28969841413382	-3.588680512	3.55995543696852e-05	0.000323465348232018
g10797_i0	6.4169577861772	7.17922547217047	6.94500475606974	4.75960463915877	4.22651718744916	3.80307579374144	2.6234821079026	2.30354434566305e-05	0.000219694777436719
g107990_i0	7.76917273414751	7.61103784450548	6.75760926101095	6.39771141192981	5.28008789868683	5.21329985997904	1.72140377829337	0.00379119792593869	0.0183299578617051
g107991_i0	11.4838939189048	11.5193332061451	10.7841709013867	8.7712556342166	9.85936320396534	9.63680364407652	1.80801313595171	2.76430771428104e-06	3.28921208627319e-05
g107993_i0	8.49145113931592	8.30420465662168	8.02477145815916	10.6445859920901	10.1091512172877	10.2483137757136	-2.069571748	2.00232511386296e-11	6.53502084182425e-10
g107998_i0	10.6506061406971	10.4079287675309	9.88815085502411	8.60970791043984	7.96977497957778	8.86025048495732	1.82638143066308	9.06046707082346e-07	1.20584920118218e-05
g108_i1	9.24843540290614	8.533537494	10.0875264629673	6.80846484508284	7.96977497957778	7.00825096638753	2.07863557695546	7.24291742180195e-05	0.000607575031471645
g108_i2	8.5888373363436	8.66378463942487	8.56360767821309	5.98357729853593	6.88992503398328	6.48958366336226	2.11661649643388	1.09612895990396e-07	1.77888590738027e-06
g108_i3	7.52331480162501	7.0859191718625	8.42648540842993	4.88816420046328	5.86264071160426	5.44552969749405	2.36410810844472	4.01570018588496e-05	0.000360090248867753
g108_i4	7.79552469804803	6.61839848305908	8.86831992057482	4.88816420046328	5.82213653203019	4.75044964360882	2.83243799582448	3.23845467136374e-05	0.000297768729530288
g108_i5	9.00764177802401	8.35079022873643	8.47944517405251	5.51105025372009	7.43097856550689	7.30700639076508	1.67834634744565	0.00279781630130399	0.0142115961747761
g108_i6	7.47521909883924	6.94119758759913	8.73673898300642	4.4619903212163	5.86264071160426	5.50555016546452	2.56255820706557	0.000108283688124696	0.000866508048162928
g108_i8	9.97198991668346	10.2494505433741	9.16087233998269	8.48986987627501	8.96457053828417	8.45102510962238	1.20998034102958	0.00184319722973195	0.0099917570295221
g108016_i0	7.39992866020162	8.14809979449132	8.12235286031239	7.16212942946397	5.80144986485918	5.56317301692336	1.58074882386754	0.00699927961180976	0.0303467016798273
g10802_i2	7.62232757527483	5.75925749538449	8.80402903634703	4.96791725662254	4.34561151757001	4.79922633293559	3.18580370854493	3.04423438593694e-05	0.000281692250454793
g10803_i10	12.0927953971501	13.7607871088807	12.0391777319618	12.0276116555467	11.2281292682503	11.1197453888506	1.35196010948525	0.00794204361248203	0.0336584202098188
g10803_i6	12.3832377684198	13.9061743500571	12.6690107032198	11.5094432876892	11.2449848281682	11.1494427591289	1.83760800237054	1.57636149694079e-05	0.000156759569171355
g10803_i7	11.6370109025607	13.3955874120807	12.0369711757012	11.1910703182598	10.1112539014986	10.0306856400838	2.01683679470031	9.85935630542948e-05	0.000798697872285959
g10803_i8	11.6360998210955	13.3742520321695	12.1930929142094	11.1526549513943	10.16689801	9.58384412713675	2.14066768666108	5.58180132487794e-05	0.000482048768079344
g10803_i9	10.738971231978	12.2615733088642	10.6090765900719	10.6108226290418	10.050092755419	9.69112217780256	1.24592946398242	0.0120667581652664	0.0471569605972419
g10805_i0	5.00741803538362	5.06250864756679	4.34317396749104	7.07476633129653	6.67931000805983	7.43599034624641	-2.299121483	5.32031641245021e-05	0.00046244939787872
g10805_i3	4.59230097480308	4.75133351450766	4.904246339	6.59899162023242	6.89969006468925	6.39754420749635	-1.932992701	0.000735231258477128	0.00456778628997228
g10805_i5	1.00383342594182	1.84533223693344	3.55094919968246	6.63608466889303	6.06711575370714	5.382903394	-3.836595069	0.000240013572289397	0.00173740052577653
g10805_i6	6.81494343117164	4.81916987340441	7.81414176002942	9.28093971138272	8.70257852377119	8.35232877770608	-1.906771641	0.00484786346627456	0.0224174603306477
g10805_i8	4.3292029167687	4.8839592615196	4.85165036788899	7.05664044738606	6.19950291462082	7.13716610419783	-2.191989462	0.000324103143636224	0.00225902436986717
g10806_i0	4.76226133736561	4.60526983842455	3.41255865047871	6.86163297673341	4.69873239988929	7.15601522996724	-2.253327789	0.00917178120976223	0.037873102942194
g10806_i1	4.76226133736561	4.4427348874494	3.41255865047871	6.70752672619233	4.69873239988929	7.15601522996724	-2.25536695	0.00922674651648635	0.0380595108259891
g10806_i5	4.70780267309086	4.04964309008149	3.41255865047871	6.64824007076231	4.69873239988929	6.99784039155243	-2.315054826	0.00751304389815783	0.0321692765565077
g10811_i4	9.14463424119773	9.93471633556821	10.0101502720893	7.32242609771807	8.4335300730066	9.08834549927185	1.29716353733377	0.00921582898628844	0.0380198736998214
g108115_i0	10.1750681984254	10.2708067650171	10.0946163559915	7.67112682598385	7.74988462421769	7.55438295341996	2.52666236119165	3.9267182937916e-22	6.77213255890705e-20
g10812_i3	6.65143651660993	7.16625981047695	5.59005507830256	8.25968229687941	8.22020713632349	7.75933611575754	-1.502826239	0.00401175351736868	0.0192228133418086
g10812_i5	7.54677444751705	7.88080060387223	6.68431025157076	8.48648872939382	8.50564025916182	8.57875466717458	-1.07733469	0.0115401838417814	0.0455509854245872
g108136_i0	8.60754985354757	8.30420465662168	7.59966813752589	6.05835643766396	6.33522071464534	6.29923036140663	2.007538091	6.70378042154255e-06	7.3102965313563e-05
g108157_i0	4.25518223404653	4.75133351450766	6.30850064510625	8.21951427436134	7.55973728043027	7.91682615044966	-2.566826882	7.86389313199922e-05	0.000654236285187224
g10819_i0	5.76240277317993	5.17033844451135	6.75760926101095	10.3465747089486	10.5745269832109	10.0152841568912	-4.298820333	3.64434435565676e-21	5.41711749234708e-19
g10819_i1	5.17736955628483	4.15840327008627	3.90077143744242	8.94143123674826	8.98764523395322	8.36453506807294	-4.319421691	1.95500278523041e-17	1.61169875003676e-15
g10819_i2	5.25538323422823	4.4427348874494	5.8534490390059	9.54098218288945	9.29750905426911	8.55409745242714	-3.922013936	4.81625640328472e-15	2.82694105024182e-13
g10819_i3	4.81473886027776	4.04964309008149	5.90598065569819	8.24774888132522	8.52153818291027	7.48153365586746	-3.053878232	7.38146674839621e-07	1.00189361844182e-05
g10819_i4	7.28373183023158	6.863001563	8.6546889593353	11.014521362409	11.0532451582613	10.5342067852491	-3.076173572	3.01530613145975e-10	7.94602549809297e-09
g10819_i5	4.46674116024892	3.80392801340351	6.60708686408995	9.13092779924782	8.87335815637105	8.71209915053707	-3.46555267	6.21685661886035e-07	8.58251084769985e-06
g10819_i6	4.76226133736561	4.04964309008149	6.12123351863117	10.4783714570623	9.6482359653909	9.66668516025202	-4.778023645	1.13777806217292e-17	9.68194157737775e-16
g10819_i7	7.07368889415673	3.50759520203317	6.09884237674692	9.7128637624349	10.1689182486834	9.57686682284007	-3.695595365	7.39944187069453e-08	1.24455378823547e-06
g10819_i8	7.02996576317579	6.81396516488576	6.14328244652168	10.9558278945204	10.9294155113007	10.1125745950184	-4.019227209	1.35225807635931e-24	3.30223694949592e-22
g10819_i9	6.23637356105572	5.89118901806897	5.22686841058467	9.57321573888276	9.75025628608173	9.46038097564283	-3.779184172	9.51572541496118e-23	1.78404503586304e-20
g1082_i0	9.3956625806381	8.22514015455734	8.93619617003599	5.96426078922707	6.36372170632971	7.08893686772119	2.39476142501984	1.08364643349205e-06	1.41930210060976e-05
g1082_i1	9.19993645368404	8.14809979449132	9.10298399113571	6.18056123598493	6.33522071464534	7.34856624044201	2.18109568490572	1.43560127077553e-05	0.000144093162693159
g1082_i11	7.89026738429157	8.77472328598955	9.85346237596454	7.06573185564025	7.02096376826167	7.60327352225903	1.81122836939204	0.000877023994268296	0.00531463189937164
g1082_i13	7.9084915490828	8.73136605981365	9.62574722872691	7.06573185564025	6.45926180333041	7.48898636534069	1.86601160805201	0.000535645719140427	0.00347258552107547
g1082_i14	7.62966974839432	8.36787916623514	9.48391712331462	7.01030365228794	6.41908820541034	6.92278380575105	1.89957932698626	0.000550485657711643	0.00355451910078888
g1082_i3	6.86557185546258	5.61403552936776	7.45731871195405	4.01329413607215	2.89601549610389	3.35840998728768	3.45711908043023	8.59861976828666e-06	9.14626246216729e-05
g1082_i5	8.25080547354259	8.97388262066329	9.71678330749348	7.25248738604711	7.0908240248789	7.51111624478911	1.81392965010961	8.48803142031044e-05	0.000699800533581733
g1082_i8	10.7791417938042	11.1186211465103	12.1347899532979	8.82310879289687	9.16005013191027	9.26586085521761	2.37172177041485	6.43724842509777e-09	1.33428273347604e-07
g1082_i9	9.38702359390946	9.21014865221109	9.00102194415599	5.42888290803097	6.19950291462082	6.92278380575105	2.91650132655476	2.77407527341863e-10	7.34864425210076e-09
g10820_i0	8.6800633181228	9.03578360692304	6.30850064510625	10.5153400623506	10.4261804820835	9.67324227742174	-1.853538345	0.00222414262143929	0.0117052718031468
g10820_i1	8.69063269645295	9.12224577017138	6.30850064510625	10.5786338451626	10.4168603942199	9.6748769106473	-1.826485626	0.00297408916956703	0.0149722011723894
g10824_i1	6.85308033880854	5.40917741894221	6.05298977056623	8.50665775987485	7.72263657699431	7.90573187096589	-1.869672225	0.000493760950871047	0.00323953112430154
g108247_i0	8.32051563417977	8.37916036118718	8.347966542	7.03828393086751	7.18965396811493	7.06918448637167	1.25470154417853	0.000133510361051182	0.00103946713788274
g108248_i0	8.5272721380001	8.15467930668178	8.62365645753732	9.84282598631743	9.72576268360032	9.47734118704875	-1.242513568	3.96808563434491e-05	0.000356260349220864
g10826_i2	0	0	0	3.9360778019426	1.38455786855863	5.72339873147327	-6.777829011	0.00294284119636786	0.0148365960610914
g10832_i0	7.90244237015697	7.70368595968707	9.43112429982469	4.22286671364432	7.13282891967776	5.53464926220473	2.48683146141077	0.00136813995136715	0.00775873653741741
g10832_i1	7.18751311711653	7.09962383061992	8.8074851512609	0	2.89601549610389	5.56317301692336	3.79186917542157	0.00111714662913778	0.00653434932677378
g10833_i4	4.86537433954228	4.25953601661859	4.417430555	6.36862039186974	6.76727862817027	5.382903394	-1.786030406	0.0127184578808402	0.0491814219583789
g108393_i0	7.91451546984481	7.39464721497118	6.38451674212384	3.47232469677448	4.74279898237943	5.35054037038548	2.69775831518482	0.000161452421731531	0.00122886521097912
g10841_i4	8.99063517586037	8.7357608899151	8.37150721795721	9.43095295988983	10.1217215977743	10.1016778754733	-1.198881116	0.00058875031687433	0.00376997393452719
g10842_i1	8.16750132875988	8.07367265733649	9.08600867578328	9.96811575014603	9.67549149806369	9.75896456788136	-1.289113461	0.000739874777847548	0.0045923190143802
g10842_i11	5.49934008129251	5.98277836948995	5.30718876447032	7.13647145517704	7.93220775165279	7.71553515798188	-2.03291262	4.64449050375575e-05	0.000410069035355401
g10842_i3	8.26972666381915	8.03852972521746	8.98584936525983	9.82954371034528	9.93846869963065	10.0370547129709	-1.449353951	4.54467362077834e-05	0.000402217802405416
g10842_i5	6.70802298220994	6.57980659089432	6.49152079909117	7.59781215083977	8.07694128610523	8.08854264902342	-1.351283921	0.000685686391104171	0.00430182351586511
g10842_i6	7.53117714619269	7.20481237452654	6.02950513592877	8.53965859858598	8.58040132203414	8.74670683877252	-1.581219883	0.000872274970808355	0.00528971424284032
g10842_i7	5.70794954957492	5.68847300040363	6.34700929999117	7.43896009062569	8.11934642458071	7.55438295341996	-1.803537394	0.000186107236716284	0.0013928087300992
g108439_i0	0	0	0	0	4.22651718744916	5.77308290712234	-6.854131426	0.0103020968542923	0.0415861834401632
g1085_i5	3.00670182566461	4.04964309008149	3.67721885326384	8.37021812441981	8.22020713632349	10.3824118323819	-5.844285414	5.24054319394457e-17	4.09657525799675e-15
g1085_i8	7.41700270833999	7.37223965754368	7.92010789819921	11.9646068984776	11.3304962438237	14.3110716915773	-5.545462169	2.35261818030761e-17	1.9177302754485e-15
g1085_i9	6.86557185546258	5.49464177133865	6.50860790125778	10.5770451385144	10.286161515446	12.5784914956348	-5.150862441	1.16907243762116e-16	8.78997284276091e-15
g10850_i1	3.46639392534009	3.93201041425838	0	6.33893067705241	5.69331850954527	5.59114374032445	-2.880032751	0.0125495565388654	0.0486253484025904
g108652_i0	7.5074603893166	6.61839848305908	6.24873899153691	8.75729454400804	7.90822156844541	7.97105280739992	-1.380765745	0.00720136907628994	0.0310734303956325
g108666_i0	5.49934008129251	5.82673084014869	4.95499208678343	3.76801825772033	3.04424317340612	3.48306858435986	2.11253526983312	0.0121562189548397	0.047441771953421
g10868_i0	11.0791155070005	11.0238713981004	11.1150290404685	11.8135886609552	12.2367642861814	13.184686772982	-1.456705122	0.000160606790175897	0.00122314966193057
g10868_i1	10.9516327309541	11.0897284012429	11.0660937786541	11.8286878647627	12.1450705252676	13.1806653529617	-1.469456683	0.000164507343041119	0.00124966236799762
g10873_i0	2.3280566966675	0	0	6.00263858895834	6.56122408107955	6.784267764	-5.962331735	4.43136998242868e-07	6.30557530612693e-06
g10873_i1	2.3280566966675	0	0	6.00263858895834	6.56122408107955	6.784267764	-5.962331735	4.43136998242868e-07	6.30557530612693e-06
g108780_i0	14.5242797667404	13.9387047557131	13.1103497369495	12.5921532541479	11.7714438394726	12.2624504769191	1.72217720566584	2.48627187001096e-05	0.000234848238395965
g108786_i0	8.43389924862846	8.46636829331531	8.44878870863836	10.3651044513658	9.91699326261889	9.78493004264786	-1.59747559	8.44348391798429e-08	1.40290247373713e-06
g10879_i3	10.1382204436139	9.29598095377124	8.43097373755418	7.22840019466705	7.42422883515769	7.18383505882082	2.17635138605768	5.79558553287348e-06	6.40927468691098e-05
g10879_i6	10.4833847612746	9.67350474457676	8.50521342392557	7.78008794214259	7.87890161381995	7.43599034624641	2.06041939986416	5.02059992529267e-05	0.000439123051404078
g10879_i7	10.8452804532295	10.2783580150324	9.79023856575468	8.08737267617732	8.25104818153447	7.78982784149461	2.31787471320874	4.45235799328721e-10	1.13996055757644e-08
g10880_i0	8.8246233839472	8.96267778099389	7.95792102818663	7.50728607838013	6.65645342116534	7.4436814413547	1.40026309025532	0.00217372457000578	0.0114820729355901
g10883_i2	9.08445814844602	9.0142381823136	8.84832534227317	9.64624470624467	9.9999066695114	10.3743861403961	-1.053010173	0.000784961301641303	0.00483360182776845
g10883_i3	9.60010383847642	9.75586875218961	9.7277692850505	10.5505756981214	10.7228492661174	11.0338225028552	-1.087947335	3.92529737864453e-05	0.000352772976104561
g10883_i4	9.95747568235899	9.92512737117816	10.1917044912459	10.9447829952488	11.0679347885438	11.325229347488	-1.092272733	1.8729283827972e-05	0.000183010419650594
g10883_i5	10.8254355840361	10.5729848578697	10.7911703272915	11.5069423626465	11.8149891679958	11.953245807553	-1.03632008	4.30120569038861e-05	0.000382944354665113
g10883_i6	7.20727708849324	8.7357608899151	7.86809751382235	9.17149830126021	9.68116447487941	10.2894411716948	-1.718823313	0.000486298443030826	0.00319797075231406
g10883_i7	7.66583037120796	7.7303586432644	6.05298977056623	9.18407658179792	9.40426048528423	10.1991800540065	-2.345185542	7.57708717164329e-06	8.16341732005761e-05
g108922_i0	9.07373163631832	8.75753643854238	8.08296830263576	7.59781215083977	7.90822156844541	7.13716610419783	1.11624987171251	0.00938274447725019	0.0385702237873736
g108926_i0	5.17736955628483	4.52629006497853	4.00077091502717	8.96105376054444	8.39952204331669	7.50377727111626	-3.808416834	6.37647850155208e-11	1.89420358042528e-09
g108942_i0	8.56987891490047	8.90920614890247	8.80056462209118	3.76801825772033	5.28008789868683	5.9562946955786	3.54919610305768	5.51033799820153e-10	1.39026256760953e-08
g10895_i12	0	0	0	2.5967855456447	4.5578309782224	5.31743467662311	-6.750939472	0.00136085244522655	0.00772427795464298
g10895_i5	5.56208305866433	4.94596367162302	4.61969867102757	6.99134403288457	6.18360380328856	7.06918448637167	-1.72977315	0.00509397243136443	0.0233487127532256
g10896_i1	9.90246643481187	10.1209507699549	9.0601652146602	7.80744483385193	7.18965396811493	6.90060177360565	2.41820635194516	1.73968263559018e-08	3.32490479383431e-07
g10896_i10	5.32939386494602	7.43844451895483	6.57500169649879	2.38067697453442	2.07787142826078	0	5.34418619716432	3.81414311937583e-07	5.50206001732745e-06
g10896_i2	10.6756505350781	10.695363212569	9.35049718703791	7.41781494792834	7.77662756526142	7.04915791067468	2.92305416277498	5.01013851274906e-11	1.51582118876093e-09
g10896_i4	4.70780267309086	5.98277836948995	4.74033105990499	1.81749488110913	2.32978328361351	0	4.08950718205205	0.00147886789470628	0.00828371260990063
g10896_i5	5.05181938737012	5.79338858908062	5.14181130679844	2.38067697453442	2.54417819617992	0	3.72657512672983	0.00211364891736246	0.0112090218602223
g10896_i6	10.2158845961683	10.506383504305	9.96753290667972	8.69713633179855	7.45766606072509	8.10318544243118	2.07762980930117	1.95738084783232e-07	3.01398794213841e-06
g10896_i7	8.92650415244599	8.92853146262166	8.39006704736124	7.19564530032929	6.16752752271182	6.50436847800634	2.09256378870814	1.48199535717239e-06	1.88023510497401e-05
g10896_i9	10.2543910063339	10.2417460531167	10.5760233169229	8.09182973050407	7.83885776097183	7.80781825869855	2.45215066355722	1.42716114314608e-18	1.39876232107335e-16
g108983_i0	5.86550601982703	4.25953601661859	5.71308794579221	0	0	0	8.07108257591782	2.75110876183121e-06	3.27484774680246e-05
g10899_i2	5.93826883803185	5.68847300040363	7.15491129530925	7.78560097800101	8.28869485609131	7.56146957945116	-1.509332937	0.00694034045311821	0.0301429223684973
g10899_i3	6.11607047287608	6.27619940040952	6.12123351863117	8.05121168348836	8.0508867299902	7.61694325234242	-1.762795592	1.39173036270317e-05	0.000140271167398436
g10899_i7	4.70780267309086	4.52629006497853	4.09428602567094	6.42622740615991	6.8400831344038	6.09949535556861	-2.073244189	0.00112929805811699	0.00659215619321646
g10899_i8	5.25538323422823	5.45254235947667	6.20747671252087	7.56612951202213	8.36821395362633	7.22904153043352	-2.124904762	0.000128468531327607	0.00100587242903954
g109_i15	0	0	0	3.85449380444914	6.60962434519135	3.35840998728768	-7.59692795	9.57760491886162e-05	0.000778652147441871
g109_i18	8.20730306338181	8.00250931948424	7.95792102818663	9.08918330702995	9.34652689464136	10.3824118323819	-1.663396861	9.8747651581615e-05	0.000799667480830913
g109059_i0	7.78898169511433	8.38476805007918	7.41263106557881	6.00263858895834	6.24617523846791	6.15676754898576	1.7931178044385	9.64150651726579e-05	0.000783369157497391
g109065_i0	10.7658754986731	10.6236629660153	10.6404208966341	9.03234904317797	8.87583386013985	9.39047308180632	1.56429015886037	9.60152844819634e-09	1.92190856273289e-07
g10909_i0	6.72182948107543	3.66335669858356	5.90598065569819	10.1274714127259	9.45481313688022	8.6799005757849	-3.663065356	9.51208619863204e-08	1.56302643444867e-06
g10909_i1	7.40849094267697	4.60526983842455	4.7970641316215	11.6242736215855	11.2578544518423	10.1053192677877	-4.931605742	3.8236672003991e-12	1.40421355074103e-10
g10909_i2	6.46700153159596	5.22137431942256	4.61969867102757	10.8617478153608	10.3436309593687	9.21058522972205	-4.665265261	1.1933095243876e-15	7.6172596987817e-14
g10909_i3	6.97337988504691	3.93201041425838	6.0056318762876	11.2070792644684	10.7534629510249	9.57336547563303	-4.579106427	6.940366731259e-12	2.45063252989534e-10
g10909_i4	3.46639392534009	3.80392801340351	0	7.89675934545548	7.83885776097183	6.92278380575105	-4.682205873	1.03903475259841e-07	1.69386623788047e-06
g10909_i5	5.25538323422823	4.68014938953053	1.05105145643979	9.4996503072438	9.27705132342111	8.31087874460848	-4.720285191	3.55562759002825e-09	7.74706937328742e-08
g109142_i0	0	0	0	5.63838096221393	0	4.28630418689185	-6.76964078	0.0123146575749525	0.0479528636176845
g10915_i0	9.5888473056519	9.06401927690069	8.55540896006343	7.81285450841563	7.97440284000858	7.30700639076508	1.40959045258302	0.000644300292011707	0.00407694425386177
g10915_i1	7.9084915490828	8.23137827361874	7.1219798429061	6.4120398630101	6.30614530814002	6.53349118004131	1.41437704555908	0.0027490210102235	0.0140010604315112
g10915_i10	7.996311315	7.864838883	8.65084620535099	6.98176996072993	7.0908240248789	6.68393604107454	1.29144831028757	0.0020017944062029	0.0107037389841771
g10915_i11	9.07103750051882	8.77898819558389	9.38560481510226	8.00469735111696	8.25865651702201	7.38896231833841	1.17459268530339	0.00228139376350446	0.0119600059112325
g10915_i12	9.18506304192984	8.64987998454874	8.10560524274532	7.56612951202213	7.61412996832506	7.24673480808707	1.2333021352217	0.00300436810760307	0.0151050064371878
g10915_i14	7.90244237015697	7.71263175814685	7.48348162340159	6.21365647612059	6.91902404847233	5.82111284818498	1.32769036622112	0.00635820103543697	0.028036769787155
g10915_i15	9.99775314804226	9.63872654251146	10.0101502720893	8.28325702311821	9.1167500433556	8.02843843404417	1.33987980931551	0.000545977899389477	0.0035301185351559
g10915_i16	10.1317711621171	9.37699219665127	10.2900995222566	9.17989599478822	8.83570357067099	8.79861009713311	1.03771725087697	0.00331983517105575	0.0164030281511315
g10915_i2	7.82780186555662	8.14149013844718	6.96989384360488	6.45419066705283	6.13482734507964	6.56203761544949	1.34070607985618	0.00669629972982582	0.0292725334212656
g10915_i3	10.583190935591	10.2783580150324	10.4401331644878	9.05763237642576	8.85339808106122	8.94938902383926	1.48550622674589	5.38307259198279e-09	1.13192539452257e-07
g10915_i4	9.98921642152516	9.6620049126307	9.9252098173785	8.23571593330538	8.71092197992317	8.21526662781541	1.46211922378664	1.7785377794361e-06	2.21821063821515e-05
g10915_i5	9.73045518693481	9.82349710955841	9.81448806831185	8.44528453909747	8.84078132884726	8.63358006456562	1.14290790260917	2.84910230942506e-05	0.000265262036401737
g10915_i6	8.64788249018705	8.21258240892014	8.88149733104486	7.45288661521802	7.75527301776849	6.82016339437228	1.21810746811234	0.0037054903309369	0.0179949112662143
g10915_i8	8.64426212642009	8.29231936550675	8.9042720896458	7.4106971310324	7.71159160950164	6.75983136412547	1.29373864977932	0.00189607947437738	0.01023118921649
g10915_i9	8.66584927358688	8.24993240612602	8.9550169477244	7.4106971310324	7.68924471739017	7.34034949645352	1.16873323546142	0.00149928877335337	0.00838194146857423
g10919_i1	7.19742894671326	6.20190813142454	6.20747671252087	8.10511886668597	8.54350500513214	8.10803353239034	-1.658775755	0.00037760500753982	0.00257738144899757
g10919_i10	8.54291148612225	7.59177223845623	8.53887040783844	9.27703096346831	9.73806146475885	9.7151521552168	-1.304903864	0.000679874247020611	0.00427250810799999
g10919_i11	7.65147470018079	7.05811300436118	7.30915613834737	8.12264941609534	8.85339808106122	8.76830538006848	-1.25970321	0.00155345247251872	0.00863408795092168
g10919_i7	7.56220492486469	7.31464914192544	7.25955119517669	7.89165585614683	9.06344833634891	8.85160432472861	-1.304522974	0.00264299228900956	0.0135396957758434
g109202_i0	12.9465001778888	12.8683688375011	12.6397428618156	10.0900877710176	9.46306900508123	9.21508605763999	3.18756778302544	4.21168208993283e-24	9.65934522931763e-22
g109207_i0	11.0020063864816	10.1769674483751	10.4796635505272	11.9255019735404	12.123617383035	11.85789141	-1.379880017	6.12403694179146e-06	6.73852758532601e-05
g109208_i0	10.8174205674025	10.2494505433741	10.4687910943838	11.9982349586955	12.1790462483205	11.9157186412181	-1.504491161	1.89138074156968e-08	3.58828296719536e-07
g109224_i0	5.73543305710772	6.30013667242344	5.6218108415733	1.81749488110913	2.54417819617992	0	4.57618330356987	2.99126501972345e-05	0.00027718801490167
g10927_i0	10.5897936932656	10.8247650517691	10.1170726748071	7.5139440189564	6.99386867021465	7.47404224700384	3.2020780586592	1.38876543880989e-21	2.23587388652717e-19
g10927_i1	9.98635958375652	10.1459325150607	9.59207640980707	6.42622740615991	6.72396470230841	6.96615019198365	3.21705944391234	7.69848127943561e-22	1.27656414254151e-19
g10927_i10	9.19251891483386	9.382608303	8.38081697826783	5.70971216097356	5.7156028730648	6.68393604107454	2.95277437046897	6.51324704656606e-10	1.61877236838323e-08
g10927_i16	8.27909500735484	8.66838990240576	7.75092725579105	4.34737713483694	5.84253076331611	5.02106799186679	3.11435022289134	1.8624133539423e-08	3.53736810886034e-07
g10927_i2	9.93246134016082	10.3829288825496	9.50748294647076	7.08374458297109	6.78845750043147	7.38896231833841	2.88678439721155	7.31052113985052e-15	4.19021191960663e-13
g10927_i4	10.1788268675231	10.2933429669035	9.09168933629812	7.03828393086751	6.76727862817027	7.18383505882082	2.94969757159352	1.01762202938517e-12	4.12729883795299e-11
g10927_i5	9.82142939925732	10.201005678454	9.34812602072001	6.54800240519997	7.31899962231153	7.13716610419783	2.80353460763158	5.3838743865197e-13	2.30420308795674e-11
g10927_i6	8.72188402858694	9.19745915614722	8.43544814645596	5.96426078922707	6.03202967984687	6.47464576297584	2.66188678788638	5.04666182211685e-11	1.5252833338608e-09
g10927_i7	9.97631586497277	10.2386526994803	9.24739190084622	6.45419066705283	7.03874852826169	7.29004133271776	2.92023773839245	1.03447147409295e-12	4.18978969158763e-11
g10927_i8	9.9009501939297	10.2417460531167	9.14456846434076	6.45419066705283	6.43260408467291	6.51900331279465	3.37676952029619	3.77214049342448e-18	3.45442646045588e-16
g10927_i9	9.92352816659309	10.3815272158628	9.47959076204171	7.01030365228794	6.88009345697494	6.92278380575105	3.04613655314029	6.4230402801104e-18	5.65616819818207e-16
g109272_i0	0	0	0	3.76801825772033	7.06502122834992	4.35316834859624	-8.063387997	1.10993161285229e-05	0.000114744264210201
g10930_i5	9.67120538110974	10.0290472020972	9.83664624103577	8.98281470720942	8.48632857344591	8.58919438968297	1.152250642	0.000124257951620512	0.000977513826229583
g10931_i0	6.97337988504691	7.74787035336392	9.1635718289694	0	2.73079591342576	3.07122688833084	6.13393133051356	1.26104992642609e-11	4.25628081198365e-10
g10931_i1	7.15735003392643	8.43427989003769	8.64312985378012	0	0	0	10.8717695633351	5.14186930150479e-16	3.49396556805566e-14
g10932_i4	7.3204916197091	7.63946229439591	7.90728002661971	8.07841704480282	9.24485295580672	8.95747015729819	-1.201527868	0.00569888156200656	0.0256331692438046
g10933_i0	7.39992866020162	7.97303112810789	8.56360767821309	5.18370916807581	5.95918900888746	5.93462581350071	2.34381701481633	5.88429146096773e-06	6.50057060846692e-05
g10933_i1	8.42126222764955	8.54359917973252	8.65084620535099	5.79964524501197	7.20548690744149	5.6455090655135	2.1531160811084	4.91699283043005e-05	0.000431355931941598
g109342_i0	9.24843540290614	9.17821315152215	9.25247241927372	6.66029391260192	7.20548690744149	6.73497391845749	2.34804788822067	1.39026363176764e-12	5.50798379538753e-11
g109354_i0	6.3474124160914	5.06250864756679	8.17681445794225	2.78469970881088	4.82708876303202	1.51157911621369	3.50886950207212	0.00129226835913543	0.00738911279777176
g10939_i3	5.00741803538362	5.06250864756679	4.34317396749104	6.21365647612059	5.94038933796878	7.87192777143922	-2.14650678	0.0041230558304382	0.0196403577465018
g1094_i6	8.41702516889686	7.62057502199343	8.84832534227317	6.74196343808807	4.69873239988929	5.13945152750539	2.59231808854147	7.38171142343226e-05	0.000618114087334673
g1094_i7	6.70802298220994	5.61403552936776	6.98217919948811	5.11530316588861	4.02713045921541	3.70408920564745	2.18291132853928	0.00391179076190632	0.0188175202021185
g10941_i0	0	0	0	6.63608466889303	4.78555936633431	0	-7.663270985	0.00138850556131547	0.00785745029196776
g10942_i4	11.1272428816086	10.7088383483249	12.0321786945908	10.2953220271006	10.2740123660984	10.2668579443348	1.12052237662343	0.00354201049417146	0.0173218603997851
g10942_i5	10.7774901629288	10.4672756006627	11.8388441284776	9.93376974434372	10.1341833963859	10.1329353973441	1.08441697825385	0.00734883483062857	0.0315994732627627
g10943_i0	10.9472320190828	11.7134296990447	11.9799154886384	11.0983135841112	9.63368141700423	10.099245164469	1.19901076367771	0.00808270264797569	0.0341425014826911
g10945_i0	4.53088659294292	3.50759520203317	3.67721885326384	5.04349151377125	5.55186050536445	8.13678484808014	-3.011094004	0.00179914810757253	0.00979362068110103
g10945_i1	4.65120739395977	0	3.67721885326384	7.59781215083977	8.14830542023842	5.72339873147327	-3.862303144	0.000244916422927985	0.00176815632576542
g10945_i2	4.65120739395977	0	4.09428602567094	7.49387730428411	7.81325392255511	6.92278380575105	-3.688310502	8.51084188926252e-05	0.000701382673667405
g10945_i3	0	0	0	5.53743132840877	4.78555936633431	0	-6.86758092	0.00913688389528641	0.0377571681889897
g109456_i0	11.886088814261	13.3625770611599	12.5323602711955	9.3041723834474	7.49679389061892	11.1052705526835	2.74807117139757	0.000115731839359055	0.000918835394241957
g109459_i0	9.7028757728392	10.7496116193104	10.7067009942992	8.24774888132522	8.58040132203414	8.04370086389796	2.15544016332485	1.99301088725451e-08	3.75900674240571e-07
g109478_i0	8.38267312289195	9.00698427315234	9.03679804283504	8.00941685292963	6.53640109968105	6.03985524155844	1.72876555230897	0.00259691449443813	0.0133462437365589
g109480_i0	7.25553396598908	7.05811300436118	5.55758456345705	2.78469970881088	4.60634331496392	4.47826156661189	2.70799637190985	0.000821807441242002	0.00502799605084322
g1095_i0	6.27434405608348	6.69261686622051	6.85434753433192	4.75960463915877	4.9449524575728	3.98274320752566	2.0505276574362	0.000997295818601206	0.00592667003855849
g1095_i1	6.27434405608348	6.71058985874888	7.07686826647624	5.11530316588861	4.86745606909694	4.41707035611081	1.93214049462049	0.00120510713692472	0.00696196280483718
g1095_i2	6.07363190263805	7.11319952817417	6.66919272154982	4.92859175804463	5.15521350626297	4.14249313770106	1.91117055134063	0.00319716312140698	0.0159010029621918
g1095_i3	6.21700686016111	6.7632032244798	6.93239732006378	4.75960463915877	4.60634331496392	4.28630418689185	2.15059468995322	0.000306807330801129	0.00215124165353621
g1095_i4	6.11607047287608	6.56011648876257	6.93239732006378	4.92859175804463	4.9449524575728	3.80307579374144	1.96663052782072	0.00318625872539582	0.0158569471353346
g1095_i5	6.13683061420078	6.47855340879918	6.86765259743191	5.00619918964864	4.69873239988929	4.28630418689185	1.87135915636028	0.00249373031153285	0.0128940532633147
g1095_i6	6.36511556761514	6.69261686622051	7.08827909139412	4.80374303282649	4.98219350761853	4.28630418689185	2.06601579098856	0.000504474742261335	0.00329772489261375
g1095_i9	8.69763617416803	8.5535911789471	9.62378819694613	5.77768206980752	7.00295702811407	4.79922633293559	2.92079521299685	2.02413248680587e-06	2.49110810234319e-05
g10951_i0	9.3629961307013	8.54359917973252	8.3761696076246	10.3230727545642	10.2077578234242	10.6682612857666	-1.585996166	1.83927403385257e-05	0.00018014595019803
g10951_i1	9.36739463008965	8.95138523616736	8.5758190507054	10.5602572320996	10.3622897284275	10.7765192956851	-1.57671002	1.08014822874056e-06	1.41503922133216e-05
g10951_i2	8.59259930706346	7.7303586432644	8.47510536124757	9.57639983578619	9.56783733299373	9.82964153228015	-1.351093531	0.000115371560226587	0.000916350540535596
g10951_i4	7.72871968969823	7.41671206027888	7.26960957003613	9.02070848980626	9.04376720942283	9.38648817620722	-1.680292379	3.90439721636179e-07	5.61552997314891e-06
g10952_i0	7.35633799728948	7.7215224275684	8.28490012175787	3.3585627009954	3.79569988382712	5.84454120321769	3.1258820857242	3.40167294315023e-05	0.000310808412916038
g10952_i1	6.85308033880854	7.58204209195617	8.5758190507054	3.23505627344368	4.60634331496392	5.99867985983766	2.8591654832736	0.000313422560981055	0.00219325979702834
g10952_i2	6.13683061420078	6.69261686622051	7.13304072706238	3.09997835122216	3.51991617592193	4.89209480464604	2.7405013923178	0.000351838749349593	0.00242371318148612
g10952_i5	7.51540937425268	7.94293803090556	8.43990872121345	3.57776808590556	4.28729290685458	5.2835514249563	3.52466216550085	6.54943483571271e-09	1.35511980296056e-07
g10952_i6	6.62228861241585	7.5722458753695	8.38081697826783	2.95093435429234	5.57642115189804	5.99867985983766	2.41239187531017	0.00324904468682918	0.0161169698458168
g10952_i7	7.20727708849324	8.24993240612602	9.71862012311029	4.15633531438426	5.780462253	6.42888100120891	3.05136727039779	5.04701380482731e-05	0.000441134585061378
g10952_i8	6.19737663968374	6.69261686622051	7.21860141244986	3.67602697094767	4.40166400085416	4.69996596176034	2.50541494896376	0.000142429332359606	0.00110116299258268
g10955_i0	7.40849094267697	8.16774899058698	7.96412797168541	9.02770408651945	8.79180544111647	9.07106988329857	-1.092343818	0.00207756289536097	0.0110463777768163
g109609_i0	8.9442790473725	8.86976113770979	9.01902088807185	7.4319460887689	7.81325392255511	7.49640077319898	1.35960506508004	1.4247866752776e-05	0.000143156023108538
g10961_i1	3.59198268571283	1.84533223693344	2.89379642457776	4.92859175804463	5.82213653203019	6.26491169487963	-2.984559803	0.00180044549762064	0.00979884748775277
g109643_i0	3.59198268571283	0	0	5.79964524501197	5.97774685033036	6.54783500220944	-4.211998973	0.00218193504023235	0.0115180803395372
g10965_i3	10.0547733872825	9.68945204818997	10.0131467336435	8.07841704480282	8.82805326561614	7.07909448127312	1.76789479410215	0.000149696105306623	0.00115053393816728
g10966_i0	5.05181938737012	4.81916987340441	3.67721885326384	8.96348791601011	8.01090081669024	7.91682615044966	-3.80678521	3.44938086151933e-11	1.07697026952191e-09
g10966_i1	1.59007147511235	3.50759520203317	3.25947067365228	7.55325903818157	6.08434391081014	3.89570457686914	-3.686028729	0.000789213906223313	0.00485644385703536
g10966_i2	5.29286309312949	3.33295838596562	2.40276520496172	8.9707658371425	8.03768084979221	7.98693116587975	-4.287656475	1.81844660541968e-08	3.46007911956103e-07
g10966_i3	5.05181938737012	3.13423256039159	2.40276520496172	8.74036092054106	7.73904708252528	7.93876199980123	-4.306719884	9.88701468227089e-09	1.97468485681644e-07
g10970_i1	1.59007147511235	3.13423256039159	5.05142356402793	0	0	0	6.47291746096618	0.00980891359951231	0.0399981799202733
g10970_i5	1.59007147511235	3.13423256039159	5.05142356402793	0	0	0	6.47291746096618	0.00980891359951231	0.0399981799202733
g10970_i6	1.59007147511235	3.13423256039159	6.14328244652168	0	0	0	7.39489531143089	0.00108976350184789	0.00639445277409384
g10970_i7	1.59007147511235	3.13423256039159	5.05142356402793	0	0	0	6.47291746096618	0.00980891359951231	0.0399981799202733
g10970_i9	5.39979228497741	4.15840327008627	3.79332088968026	7.18733904535947	6.56122408107955	6.74745617694391	-2.274027882	0.000997064468637929	0.00592620411282266
g10972_i0	6.4505124113057	7.33796193875686	5.59005507830256	8.85229865739261	8.32175686436894	8.7621672925729	-2.046619318	9.16774277975732e-05	0.000749039446628939
g10972_i1	7.55451031585355	7.74787035336392	7.56741569160925	9.76402911454952	9.22168412492871	9.1318412815632	-1.780485455	1.26966495975975e-07	2.03174359750101e-06
g10972_i2	7.44224077882372	8.37353079038621	8.04833264877783	10.5634700259121	9.99308132417655	9.87585421959536	-2.178256488	9.75997849040215e-09	1.95233161198476e-07
g10972_i3	7.22677396143759	7.21743763997117	5.87995393273038	8.84966930384429	8.66299139339169	8.78050376098436	-1.879404802	5.12245389474034e-05	0.000446754232236358
g10973_i2	8.22195010171643	8.07367265733649	8.63147738627077	7.52057137467775	6.81965402722493	7.06918448637167	1.168709141	0.00375043035838177	0.018166855225999
g10974_i0	8.25555908641821	8.2982742502885	7.97646231573017	6.05835643766396	5.57642115189804	5.99867985983766	2.31067842967043	8.19577638949082e-09	1.66029461051658e-07
g10974_i1	6.66579256570712	6.7632032244798	6.71407821871932	4.4619903212163	3.17865035464077	3.98274320752566	2.83138172442743	1.43798916010327e-05	0.000144307916749032
g109752_i0	10.9324652683718	10.6680293762015	11.5344298596176	9.26326634114057	9.58609488768571	9.82523222599325	1.51693349795714	8.63586028217084e-06	9.18167382419773e-05
g10976_i0	8.45884598631654	8.3334964413279	8.88149733104486	7.25248738604711	7.8540047538632	7.22011284896344	1.10873732786609	0.00440532249954612	0.0207233786866549
g10976_i2	8.93837838206117	8.99603456094017	8.12235286031239	6.99134403288457	7.99732204923912	7.623729851	1.14552291968897	0.0101801091133684	0.041199633846457
g10976_i4	8.08977755540664	7.950520357	8.27993271980235	6.82996779444258	7.41744737731627	6.74745617694391	1.08810594561091	0.00658751217677996	0.0288639758539297
g10976_i5	7.75581402392787	7.27895801476961	8.08866092373343	5.88429963137122	6.37776380275297	5.67194229469463	1.75161022528894	0.000268662126459239	0.00191590709077435
g10976_i6	7.60007416279545	7.42761921088584	8.1980361869384	5.70971216097356	6.13482734507964	5.89028652586619	1.87647264754822	4.82885297036603e-05	0.000424459973741188
g109765_i0	10.2195385487029	9.93471633556821	7.66208735458298	8.34430218667795	7.97901590269772	6.8319328404507	1.78389782747847	0.00566501567259491	0.0255015654009152
g10978_i0	8.76919032988647	9.68263906318798	8.63147738627077	5.14991156648824	5.62432257955777	5.99867985983766	3.50290241602023	8.30741578353767e-14	4.05907528658436e-12
g10978_i1	5.73543305710772	5.89118901806897	6.84091862400688	1.42391385410436	1.38455786855863	0	6.05722327311114	8.21879795306895e-08	1.36994370790294e-06
g10983_i0	5.13672151023986	3.13423256039159	2.40276520496172	8.27151781306635	9.0304956973703	8.10803353239034	-4.564486682	5.50720442421778e-10	1.39007863076418e-08
g10983_i1	4.96160664648144	3.13423256039159	2.40276520496172	8.31410245847434	8.66871363900088	7.92783576592271	-4.500608274	2.11896698568132e-10	5.73077530050249e-09
g109898_i0	10.5361056335045	10.1426265038858	10.0442394559806	8.76009759118992	8.15647376276973	8.03863130646167	1.90585206651638	2.05927173518333e-08	3.87016566689911e-07
g1099_i0	7.67295499187289	7.58204209195617	8.0772531304436	5.68632478572827	6.73491570613807	6.31608833333218	1.49766973791264	0.00179361840600006	0.00976992518807155
g1099_i1	7.62966974839432	7.52224145809785	8.20329319932639	5.68632478572827	6.78845750043147	6.36551160534157	1.47996711635634	0.00302560358013702	0.0151873046263158
g1099_i2	7.60007416279545	7.65810549294788	8.21375010295727	5.68632478572827	6.79893147591172	6.36551160534157	1.50939173190658	0.00224411226579727	0.0117943486809366
g1099_i3	7.61494784510238	7.49138515921264	8.06575441310138	5.66255202420589	6.77790692738263	6.36551160534157	1.41804665660844	0.00414870401781896	0.0197382676420791
g109913_i0	5.76240277317993	6.39210136352155	1.05105145643979	7.66515757840534	8.22797942700132	8.28542477671665	-2.566047984	0.00701646777942203	0.0304042577699913
g10995_i1	6.4505124113057	5.27066629662692	5.74227391542234	7.33751811381665	7.33348161485705	7.21112856456342	-1.402355612	0.00755439053890561	0.0323195567258884
g10995_i2	6.19737663968374	5.22137431942256	6.22825536394188	7.06573185564025	7.25196912422755	7.38097308486594	-1.296817555	0.0122626364127888	0.0477763987471952
g10995_i3	5.21690365434444	3.50759520203317	4.26488695076926	7.22840019466705	6.78845750043147	7.02884942083763	-2.571984247	0.000102567386499747	0.000826168180079731
g10995_i4	5.13672151023986	4.25953601661859	4.26488695076926	7.10153518342305	6.95693165675394	7.54010440845218	-2.649197552	4.70048434994487e-06	5.30727829856816e-05
g10995_i5	7.65147470018079	7.20481237452654	6.77183253696079	8.84439617671215	8.67725467527321	8.02843843404417	-1.308756611	0.00260669871113935	0.0133858746325693
g10995_i6	7.43387704924689	4.35404141105068	5.65288264341297	8.99714176694504	8.17267299939696	9.64683307519189	-2.72743043	0.000208453199643513	0.00153659711627636
g110_i0	7.25553396598908	6.71058985874888	6.45672720860442	9.99334908426755	10.3018960412648	9.87869394674852	-3.231621191	3.97966419748578e-20	5.05017648816317e-18
g110_i1	7.44224077882372	6.20190813142454	6.34700929999117	9.33081260643599	9.96079567339319	8.95747015729819	-2.708621247	2.4111951699317e-08	4.45946422518474e-07
g110_i6	5.46691474636803	4.25953601661859	3.08818841973624	7.79109302681927	8.44023652762756	7.25550073496536	-3.377498659	1.96535262499897e-06	2.42467192878243e-05
g11000_i0	10.8069340291783	10.0972376116926	10.2900995222566	11.637672100258	11.7734368604842	12.6531569312797	-1.665799595	9.97073414972635e-06	0.000104160882319061
g11000_i1	10.0506767382385	9.87620258957827	9.64905043577346	11.4267407432194	11.4880729251972	12.3634697287211	-1.959498123	1.92406708163426e-08	3.64375297440805e-07
g11002_i0	6.57743191578412	7.09962383061992	7.50917851563239	8.54941342407863	8.06397282424328	8.58919438968297	-1.314958515	0.00189702276170072	0.0102358040115161
g11002_i2	6.43383264945894	6.81396516488576	7.43067256586611	8.00941685292963	7.83885776097183	8.8999279207438	-1.382922516	0.00552366885853233	0.0249697156457882
g11002_i3	6.27434405608348	6.4142048829077	7.28951835425063	8.03278551868994	7.39690962059652	8.55054033802426	-1.342684428	0.0100384661653529	0.0407515352960766
g11002_i4	5.91442000944382	6.43597485824678	7.279598304	8.32550156669623	7.91786394946957	8.65692621337749	-1.686125656	0.00083001138321644	0.00507098303295905
g11002_i5	5.96172983017587	6.43597485824678	6.85434753433192	8.0739182952039	7.81841117107687	8.41626717132189	-1.672540367	0.000187151708843221	0.00139972427203295
g11002_i6	5.84041272878735	6.59923157409964	7.05377223668697	8.2675834195579	7.80807817209135	8.40054626180081	-1.610583002	0.000774975114882602	0.00478122750140405
g110042_i0	8.50748148483731	8.1935384299831	8.41293602679122	6.79759197811091	6.94754772416024	6.26491169487963	1.68761250725164	1.45230290868551e-05	0.000145656333136845
g110045_i0	9.78243503517703	9.40761369596166	9.44228324960408	8.42069384436946	8.25865651702201	8.38864212711974	1.19953778546456	2.90891480881101e-05	0.000270293499677115
g110048_i0	9.41065743671734	9.41311207995769	9.24739190084622	7.20390400602383	7.08227426663115	6.784267764	2.33310996493272	4.9857065689308e-14	2.50665454832403e-12
g110074_i0	7.08441572290078	6.95634076064876	7.01841976871784	0	0	1.51157911621369	7.79997509481135	1.77246495271215e-10	4.86841507805434e-09
g110099_i0	2.59134589679088	4.15840327008627	6.43901059878159	0	0	0	7.83244223353627	0.000100809460831514	0.000814039022372713
g11011_i5	9.30456075923652	9.32251965352034	8.98889667328891	10.4166448211042	10.1889665620526	10.3438857795979	-1.107826351	2.4043718386427e-05	0.000228038660675447
g11011_i6	9.5506782767094	9.43759873328346	8.34321195940664	10.6278030787254	10.1749620497748	9.97869476762934	-1.085101337	0.00772674141084588	0.0329067348720131
g11013_i5	13.1142187676047	12.6581323405125	12.2564198027439	10.0642381356086	9.43648219345616	9.74502657949814	2.94898910164088	4.36112934512631e-19	4.68519108204697e-17
g11013_i7	10.3273228386185	10.0574137310167	9.83325936427527	7.31482046976108	7.50960417954146	6.15676754898576	2.99040754334048	1.77766241306657e-12	6.91551134186271e-11
g11014_i1	8.62234705630972	8.41796401695002	7.86146237149862	4.34737713483694	4.02713045921541	4.89209480464604	3.93481028874361	9.25127711553024e-16	5.99091059559463e-14
g11014_i10	3.91403810466298	3.66335669858356	5.49036528237173	8.05578168624336	8.06830861045927	7.91128967501403	-3.464147882	1.9358488584809e-08	3.66367748794888e-07
g11014_i11	5.17736955628483	4.94596367162302	7.38513859859184	10.2924205585572	10.1869742213509	10.0484486639476	-3.908057576	2.62454705960471e-10	6.97957790456307e-09
g11014_i15	6.98487600875668	7.38348693935137	4.904246339	0	0	0	9.40572558808912	9.97375192125542e-10	2.39485421054892e-08
g11014_i16	1.59007147511235	1.84533223693344	1.05105145643979	8.23973807763074	7.71712466296347	7.70277240059041	-7.00676805	2.01078707378695e-17	1.65182960746993e-15
g11014_i19	2.00574632595238	0	0	7.48034273555505	7.84897340553493	8.46997926372982	-7.86196187	4.10849663597705e-14	2.09277672640654e-12
g11014_i2	8.36957725553918	8.24377417061107	7.88782178708204	4.34737713483694	4.02713045921541	4.89209480464604	3.78072915044516	2.22850882071422e-15	1.36769728257561e-13
g11014_i21	1.00383342594182	0	1.05105145643979	7.25248738604711	8.06397282424328	7.71553515798188	-8.152194499	3.82014483558449e-12	1.40345649711865e-10
g11014_i3	4.177157387	4.25953601661859	1.05105145643979	9.51300577988711	8.64858568755528	8.55764581796198	-5.381714847	3.28517973047658e-14	1.70325286293755e-12
g11014_i4	3.32882094457836	0	3.08818841973624	9.00897324875416	8.66585535325405	8.68963582693103	-6.274416069	3.38206497616288e-23	6.80157842265005e-21
g11014_i5	3.17673295468861	4.4427348874494	5.4198603518894	8.45569643728637	8.68574544438893	7.90573187096589	-3.82517237	1.21020889850935e-09	2.85283310106516e-08
g11014_i7	8.05747642548382	7.84056021490608	6.91967873808918	0	0	0	10.3431931330926	1.64822748980966e-14	8.94026894145937e-13
g11014_i9	8.17755517884901	9.0142381823136	7.63899546516976	1.42391385410436	1.38455786855863	3.89570457686914	5.88918403191029	7.23171002977056e-13	3.00326535855852e-11
g11019_i0	7.62966974839432	7.47044144434537	7.66208735458298	6.05835643766396	5.15521350626297	6.60382533796849	1.55081280763901	0.00361955706047231	0.0176432746515052
g11021_i1	7.57747210910058	8.07367265733649	8.44878870863836	6.80846484508284	6.71292993694985	7.22011284896344	1.15238522347794	0.00776393729380823	0.0330315803308147
g11021_i10	6.80200376118056	6.81396516488576	7.21860141244986	5.86359715344417	4.86745606909694	5.61858247000529	1.47154338075175	0.00781135021223345	0.0332038085522569
g11021_i9	7.4670449222523	7.7215224275684	8.71113479816603	6.21365647612059	6.18360380328856	6.45955157347195	1.79450090749511	0.000325950865928509	0.00226863832438356
g11029_i11	8.02999513488428	8.10118336898825	8.65084620535099	7.22840019466705	7.20548690744149	6.26491169487963	1.33083979607209	0.00343933221024788	0.0168922117767023
g11029_i5	8.40423881399695	8.46106954465507	8.72216370855282	7.32242609771807	7.89363607369145	6.93374822238079	1.10181109276965	0.00642536281179035	0.028277142817647
g110331_i0	10.0629319513717	9.55664687452678	9.62965732981215	11.6091958297895	10.7854170235452	10.5933136868614	-1.299706727	0.000409727370588038	0.00276385269017836
g110335_i0	8.51938842490805	8.16122894871759	8.1167918949343	7.45288661521802	6.90938944389422	6.77210130127995	1.20769082932708	0.00241387572168443	0.0125486991900089
g110358_i0	4.70780267309086	1.84533223693344	1.05105145643979	6.85115494966484	6.40544450427725	7.13716610419783	-3.536888862	0.000737740048004635	0.00458190335435236
g11039_i1	8.00198018280458	8.36787916623514	8.00081908354127	6.77559728264561	7.26713624730995	5.9562946955786	1.37813828571407	0.00399245175183081	0.0191469012143251
g11040_i2	7.45055630072797	7.37223965754368	7.6923126023916	8.3848208591737	8.70257852377119	8.79861009713311	-1.13129615	0.000826697879650798	0.00505445831741052
g11043_i2	7.35633799728948	7.68562621088021	7.43067256586611	8.366544228	8.7706760211471	8.48123336669554	-1.057254522	0.00198216518979832	0.0106192967535676
g11043_i4	6.4505124113057	6.87898351300889	5.34573198838286	9.37536736157463	9.01934207442971	8.34413349590244	-2.63477348	3.50980629447719e-07	5.10038609413713e-06
g11043_i5	6.15729625337708	6.20190813142454	5.00401337500072	8.50665775987485	7.6318145001153	8.45863667965208	-2.388963752	5.20898911364422e-06	5.81924934714083e-05
g11043_i6	7.51540937425268	7.70368595968707	7.43960940918843	8.82310879289687	8.92447616321943	8.41235297499574	-1.184558755	0.000508438745585053	0.00332027639251722
g11043_i7	6.3474124160914	6.1762692081424	5.26758748303653	7.54678048639941	7.38305353578308	7.71553515798188	-1.568064616	0.00170891210137732	0.00937220772182588
g110493_i0	9.3956625806381	9.23519763582681	8.16608537110733	3.23505627344368	4.28729290685458	3.35840998728768	5.42376374542022	7.66658050597706e-23	1.45853243537606e-20
g110514_i0	5.09489491640822	4.04964309008149	2.07591534364956	7.04749138443627	6.72396470230841	7.29854879871078	-2.912421423	0.000394658371400127	0.0026771177107581
g11052_i0	2.3280566966675	4.68014938953053	4.00077091502717	7.53373544658944	6.82990474099735	6.80829714337094	-3.239646105	1.89535931404298e-05	0.00018495346429177
g11052_i2	2.3280566966675	4.81916987340441	4.34317396749104	6.53496845950329	6.65645342116534	6.73497391845749	-2.566491609	0.00124744228525367	0.00717231494474384
g11052_i5	5.43374384578354	2.28984489760919	5.6218108415733	7.5139440189564	6.58562717319026	7.23791529298563	-2.170853652	0.00992915140574302	0.0403935379345385
g110527_i0	7.08441572290078	8.69571697324081	8.21895026888941	3.47232469677448	3.41488183601101	3.98274320752566	4.61477413892007	3.6515051117999e-14	1.87395564766278e-12
g11058_i0	11.1037094436045	11.2979782715323	10.4850692057507	8.52325253662945	8.50564025916182	7.90573187096589	2.66636787906034	1.90003470462005e-14	1.02155427412134e-12
g11058_i11	9.05749083402232	9.73626280348709	5.05142356402793	7.24450292334828	6.13482734507964	5.89028652586619	2.34687688369051	0.00732653088439523	0.031522224895514
g11058_i12	9.59636141109764	9.85615846659389	8.28490012175787	5.28059615891418	7.38305353578308	7.77770837501596	2.25119365435099	0.000550050844612068	0.00355190879271745
g11058_i13	7.55451031585355	8.83331433571469	7.01841976871784	5.86359715344417	3.6178197814897	5.69789991227066	2.69090893090598	0.000290759570575495	0.00205470803597152
g11058_i14	10.0750839368265	10.2262125290749	9.96753290667972	6.99134403288457	6.2307849544941	5.9562946955786	3.64579011947195	3.02278312844062e-22	5.29169142846292e-20
g11058_i15	10.440193067721	10.7765229054697	10.1677019749143	7.79109302681927	7.70046143130403	7.4589417087283	2.83165328088431	1.91961472467318e-20	2.56773320593797e-18
g11058_i16	9.29304667393855	10.2230856529787	9.55349029761115	7.32242609771807	5.90203870766632	6.07988798924355	3.17518240078567	1.89241819514927e-10	5.15888112111048e-09
g11058_i17	11.2177159527285	11.5237874034651	10.8459758281928	8.1865546825565	8.46675487333686	8.25514950623936	2.91792537197165	7.63496405460962e-23	1.45489872411118e-20
g11058_i5	5.67993229361799	4.75133351450766	5.14181130679844	6.38323922587738	6.70181011883721	7.83146173870703	-1.895287221	0.00363196978580901	0.0176933141068035
g11060_i0	6.05193510448787	7.63004956619161	7.66208735458298	9.38447890141623	8.14420384023892	8.45863667965208	-1.487799984	0.00850313179607636	0.0356002031398904
g11060_i3	5.49934008129251	6.79724218926708	5.79893211677529	8.70005861217729	6.58562717319026	7.56146957945116	-1.741644096	0.0101806040327513	0.0412002023732553
g11060_i6	5.00741803538362	5.85931989007135	6.02950513592877	8.52654870830951	7.84392444913047	8.25514950623936	-2.565160282	9.63380047829489e-08	1.58079187972473e-06
g11060_i7	5.91442000944382	6.1235825645578	6.14328244652168	8.49324311751503	6.79893147591172	7.38097308486594	-1.684639369	0.00370582041996597	0.0179957624437834
g11060_i8	4.65120739395977	5.65173429725801	5.18496660786007	8.13996950223396	6.93810235444731	6.96615019198365	-2.280638317	0.000198149762053311	0.00146940531681511
g11060_i9	4.76226133736561	5.36446850062052	5.52436637978598	8.05578168624336	6.74578421048135	6.98735414701057	-2.160740831	0.000363861131402776	0.00249499869716014
g11061_i2	6.56216430394169	5.36446850062052	6.77183253696079	8.66758327638187	8.58947982507747	8.90550808555477	-2.385582095	3.7904952072136e-07	5.47134189602022e-06
g11061_i4	3.17673295468861	4.15840327008627	5.65288264341297	7.48034273555505	6.94754772416024	7.87192777143922	-2.84365284	0.000138647893673835	0.00107550424829139
g11063_i4	7.96762795639118	7.83237567369776	7.63899546516976	9.409689261	8.66012173684108	9.16711213534521	-1.295903161	0.000252446176651277	0.00181451543247245
g110650_i0	16.2766736661789	15.8273120650051	15.4560164581948	12.144850731954	11.9817126328821	11.2765365265476	4.04547806243634	1.78605125413184e-31	1.20703835918771e-28
g110651_i0	16.1474876904428	15.6697204385829	15.2504992351683	11.9524043507207	11.8233503264013	11.0622033070311	4.07352316122346	6.19483481093662e-30	3.30315412120767e-27
g110652_i0	16.1754667185104	15.7270632551271	15.3752068281414	12.0717132899839	11.9179771935448	11.4507567439839	3.96014535694244	1.00226385370799e-35	1.16503150355017e-32
g11066_i3	7.74233046105186	8.15467930668178	7.736495336	9.22116652213528	8.98535430143262	8.79259986542662	-1.123597694	0.000695472529910454	0.00435428885472321
g110663_i0	1.59007147511235	0	0	5.82127906685674	6.37776380275297	5.53464926220473	-6.405231066	5.72997134753271e-06	6.34516404150902e-05
g1107_i12	8.69763617416803	8.63584001174564	9.02793684695328	7.87623616518615	7.96513222616356	7.51111624478911	1.00350001376092	0.0029150041747089	0.0147142646025778
g1107_i8	6.80200376118056	8.32185099692347	7.79337650709638	3.3585627009954	2.54417819617992	6.47464576297584	2.67531776025258	0.00633219217446706	0.0279464658804788
g11078_i4	9.0019951563926	8.76185238353436	7.84809983144303	9.68215726615576	9.67974832061621	9.8119228689487	-1.111722725	0.00348401530508372	0.0170784775887881
g11079_i10	8.39565118287467	8.28033534641127	8.7511684777827	7.17898469041488	7.04755936293761	7.90015257333764	1.06908701799359	0.00927335253232634	0.0382070144386493
g110793_i0	13.3831027357496	13.286169909809	12.3273519392223	10.5440850581748	9.72987393782573	9.78644296722154	3.0016589968469	1.06341749852556e-14	5.94858758559243e-13
g11082_i1	6.05193510448787	6.49938053567111	6.72873499397373	7.82361338125023	8.03325188985364	7.58252296092882	-1.382988052	0.0013238978060253	0.00753918680052817
g11082_i3	6.00753736910997	6.4142048829077	6.63847396251855	7.50059726934501	7.50321325351847	7.48898636534069	-1.131527266	0.00868797264454516	0.0362318351164901
g110823_i0	6.32948932955816	7.36090400227068	7.98869210040615	0	0	4.35316834859624	4.68369824260051	0.000570120211956321	0.00366664419362667
g110842_i0	0	2.90369240095323	0	6.11200220302623	5.12222979544102	6.45955157347195	-4.939004364	0.000342303382747998	0.00236531596781758
g110868_i0	0	0	0	4.80374303282649	0	6.01941444197377	-7.200737451	0.00448507232456503	0.0210380859128945
g11089_i1	5.36502243163365	3.50759520203317	3.25947067365228	9.21913079592302	8.66871363900088	8.7621672925729	-4.585581791	1.79345811729048e-13	8.3122636185744e-12
g11089_i2	3.91403810466298	4.25953601661859	3.25947067365228	8.35175436627039	8.17669454657233	7.67690309252911	-4.335100154	6.17227387507306e-16	4.13038727188358e-14
g11089_i3	6.11607047287608	5.22137431942256	0	9.3041723834474	8.68574544438893	7.69634843115969	-3.575201181	0.000461389652916487	0.00305769288797106
g11089_i4	6.13683061420078	6.51991127035727	3.41255865047871	10.0845075515749	9.5647718167747	8.85737418514935	-3.765320405	3.64637183559026e-08	6.51782657495021e-07
g11089_i5	5.05181938737012	2.62917329915346	2.89379642457776	8.44179714083045	8.68009048762291	8.75600297835841	-4.741305103	3.268713209564e-12	1.21313928314087e-10
g11089_i6	4.177157387	2.62917329915346	2.89379642457776	7.32999184035306	7.30437078199331	7.06918448637167	-3.951574381	5.60862973624693e-09	1.17483919142624e-07
g110950_i0	10.8468563127107	11.1641679119271	11.2582939900522	7.45979978684106	8.30715609743752	6.47464576297584	3.50670261064703	2.79190776317019e-14	1.46251478141234e-12
g11096_i0	7.79552469804803	7.60143720011523	7.82782105352181	8.89117451731791	9.08286458436612	9.25715784132308	-1.342959586	1.31209230435457e-05	0.000133110149640579
g11096_i1	7.76250884094199	7.69468434423548	8.62757222160787	8.9707658371425	9.37480756776503	9.4412994582321	-1.184837829	0.00276370001008724	0.0140622669806321
g11096_i5	6.48330431901033	6.1762692081424	7.4920982105724	8.12264941609534	7.66654622564519	8.47374039431666	-1.29845745	0.0120899507605705	0.0472318302214398
g110968_i0	3.70750887525596	3.66335669858356	0	7.45979978684106	7.75527301776849	7.46651173474545	-4.582763232	7.23012011879364e-08	1.2187197833651e-06
g11102_i4	8.07909066709868	8.29231936550675	8.40839113972487	5.53743132840877	7.08227426663115	6.91173542149671	1.6208300502579	0.00153634233327667	0.00855207512786517
g111027_i0	0	0	0	0	5.82213653203019	5.50555016546452	-7.34065701	0.00290200089862623	0.0146600862432122
g11109_i0	0	1.84533223693344	0	8.44528453909747	7.18167185828017	10.7946753936284	-9.875626903	2.68197462567181e-08	4.92189343997618e-07
g11109_i1	0	1.84533223693344	0	8.46946310113282	7.05631671450515	10.7371617952259	-9.82645972	3.27951271856661e-08	5.9166623995993e-07
g11109_i2	0	3.66335669858356	0	6.73057562315917	5.75916481114584	9.40827018899288	-6.181893404	0.00471095747313927	0.0219093261053736
g11109_i3	0	1.84533223693344	0	8.59093836886278	7.45104032609482	10.6198632117523	-9.85009114	2.02388764936274e-14	1.0851323817432e-12
g11109_i4	0	5.57532516991941	0	10.5236115260486	10.2369387262009	12.6849375352498	-7.635678169	0.0019908139644136	0.010658754328379
g111090_i0	9.64789205971961	9.77521182821022	8.39925818580567	7.08374458297109	7.6022186890884	7.27287440152894	2.06300282117098	5.5786997106343e-06	6.19180802410131e-05
g11110_i4	8.62968913053872	9.08483919046934	8.6585215049677	7.29948786005489	8.03768084979221	7.42825802958907	1.18367230192199	0.00196962428223196	0.0105608711917821
g111107_i0	8.72531497717524	8.85367612329764	8.51792698475918	10.3145174446857	9.61305517306462	10.2905077960076	-1.404036959	1.66267357889412e-05	0.000164554428957558
g11111_i1	9.26267276451326	9.34570662926012	8.78662316818837	8.07841704480282	7.61412996832506	7.55438295341996	1.38688334210144	8.46935009686016e-05	0.000698359406440395
g111118_i0	7.09506338304306	5.72429932631183	7.9703083252513	5.53743132840877	5.33869263762482	3.70408920564745	2.17270830960291	0.00597335212147358	0.0266685531802154
g11117_i0	8.93837838206117	9.04289450073365	6.94500475606974	5.28059615891418	5.21900136460945	4.93637939584685	3.454819685	1.34699801382703e-08	2.62225840105935e-07
g11117_i1	12.3477834938772	12.0962494838709	11.6414220507266	8.69713633179855	8.64858568755528	7.67690309252911	3.64984371058699	9.05328120589825e-23	1.70559709460877e-20
g11117_i11	12.4477458437195	12.3873654199257	11.8115658222852	9.71430980045122	9.24485295580672	8.86312106169713	2.9281947364734	4.25499939907496e-18	3.84305462430826e-16
g11117_i14	10.1043648735467	10.1769674483751	8.09433117100293	6.1466889347046	6.69060392665592	5.31743467662311	3.58145409676038	2.41189279560853e-09	5.41546105005863e-08
g11117_i2	14.406400031367	14.2143957354567	14.3091206490465	11.6622296015156	11.0093848184376	10.4931036736314	3.17826320075074	2.3957229882018e-20	3.15378074913451e-18
g11117_i24	12.0646312369794	12.0396107754428	12.4805302493997	9.82687251774322	9.57547274631573	9.09079664352359	2.68191806279502	2.13808591757679e-18	2.03214314848018e-16
g11117_i25	11.6667582951483	10.8971778863291	12.0751069497648	8.62208663376583	8.34338463603097	7.58252296092882	3.38314633529926	3.79668094607104e-16	2.62694162601963e-14
g11117_i26	11.9398694908876	12.0919707353666	11.7095056731307	10.2004845831649	10.3534346903861	9.19472082745288	1.9235501885813	1.20695717647254e-07	1.93940699741731e-06
g11117_i3	11.1017308853079	10.8991383748367	10.2398233722517	7.27617901371323	7.43097856550689	7.26421372090393	3.47346248593918	1.30873376432363e-25	3.75622747567849e-23
g11117_i4	10.2884213244898	10.1656110506658	9.08030555902419	6.50854189505554	6.58562717319026	6.13792831430651	3.52786032896448	6.46159862270323e-17	4.97744349836331e-15
g11117_i5	11.6596029306577	11.5161431959687	10.6051102324557	8.7318189864697	8.24722891417866	8.23755975629774	2.90863925013723	3.68343327678648e-15	2.19908723211947e-13
g11117_i6	10.1446410231381	10.2089302325119	7.95792102818663	7.78008794214259	6.96625494629792	6.09949535556861	2.6410656914712	3.31021324067344e-05	0.000303621231828202
g11117_i7	10.6871321361161	10.5618897208191	9.24993439646938	7.42489782002513	7.08227426663115	7.33208568652716	3.01641687261887	4.24435838465634e-12	1.54805214506574e-10
g11117_i9	9.25557164646875	9.48274711812116	7.3476475319629	6.45419066705283	5.780462253	5.79729774393232	2.92800595896459	7.48977257485846e-07	1.01540840226446e-05
g11118_i0	8.72188402858694	8.30420465662168	7.74372934196324	9.60474482451187	9.69805077696655	9.31070975415865	-1.238589532	0.000763364357091377	0.00471804691321776
g11118_i1	9.0019951563926	8.2982742502885	7.82782105352181	9.65831516146587	9.62487768275581	9.19472082745288	-1.051469713	0.00926659370414803	0.0381886425643539
g11118_i2	8.64063265468888	8.6821181394421	7.33812053207119	9.87421323702131	9.46306900508123	9.20154122939987	-1.203526707	0.00729290072731269	0.0314042668942293
g11118_i3	9.14463424119773	8.62166206132486	7.96412797168541	9.81344186033165	9.79279943020879	9.41415410230118	-1.030998325	0.00852329283978745	0.0356666268160736
g11118_i5	8.73555913701382	8.26217057333772	8.53887040783844	9.49123991396239	9.58458221875808	9.51979924018402	-1.008248542	0.000467720490761634	0.00309382745382874
g11122_i2	9.41915646740914	9.93088839445038	9.49467660379171	8.6404578196181	8.7573112411021	8.4044925785704	1.02604127026498	0.000892663728329153	0.00539534275067496
g11125_i3	7.56985871233061	7.26686202279885	8.1980361869384	8.74885257691856	9.01710096480693	8.49979728631505	-1.041634951	0.00938117328119201	0.0385664927393726
g11131_i0	5.32939386494602	5.53554742926601	2.6690714849563	7.03828393086751	7.28959208528863	7.61694325234242	-2.422678137	0.00162160058489032	0.00896356707345334
g11131_i1	5.32939386494602	5.53554742926601	2.6690714849563	7.05664044738606	7.37607526744094	7.55438295341996	-2.431778471	0.00148190491535075	0.00829792511009061
g11131_i2	5.32939386494602	5.53554742926601	2.6690714849563	7.05664044738606	7.36201664609326	7.58252296092882	-2.437983281	0.00143812897078674	0.00808708391293363
g11133_i0	5.13672151023986	7.62057502199343	4.55537616467739	0	0.852366179460938	0	8.09815235851681	8.493113007357e-07	1.13724162651213e-05
g11133_i3	5.05181938737012	4.94596367162302	0	0	0	0	7.03555312887528	0.00932638464841544	0.0383887730712398
g11133_i4	5.32939386494602	5.53554742926601	3.41255865047871	0	0.852366179460938	0	6.67737463095696	0.00018625717659365	0.00139384112581252
g11133_i7	5.25538323422823	7.01537230788783	7.07686826647624	0	0	0	9.30783749101646	6.34022748565606e-10	1.58050191493172e-08
g111381_i0	9.25319681858892	9.04289450073365	7.84809983144303	7.1191090687159	6.1512700798377	7.01858695577557	2.01975448451497	7.80553950066008e-05	0.00065040567136683
g11141_i0	7.18751311711653	8.51320112524366	5.22686841058467	1.42391385410436	0.852366179460938	3.35840998728768	5.55623766673428	1.58616675228624e-07	2.48753404325084e-06
g11141_i10	8.27909500735484	9.44298422885666	7.85479657224197	1.81749488110913	0.852366179460938	1.51157911621369	7.90617715376889	1.59201737438654e-21	2.52463983081434e-19
g11141_i2	10.0506767382385	11.3907732129256	8.76900473403437	3.85449380444914	6.01416138413281	5.53464926220473	5.09228002067491	2.14050906772485e-13	9.76119160581939e-12
g11141_i3	10.5154460883677	11.6502301654749	11.2777356460114	3.09997835122216	0.852366179460938	6.1188398114503	6.54312704982021	2.96407253700343e-06	3.49968300356809e-05
g11141_i4	6.49942493778967	8.11474446800265	5.09732519137872	0.880930059795615	0.852366179460938	3.22195250985699	5.34156412577465	2.21775068156592e-06	2.70334877543228e-05
g11141_i5	12.1678416011345	12.9223831886827	11.5851470355732	7.80744483385193	7.77662756526142	6.39754420749635	4.87777902841588	1.56395346910988e-24	3.76384992234643e-22
g11141_i6	8.38267312289195	9.14224781485077	8.53887040783844	0.880930059795615	1.38455786855863	2.71230050805759	7.34356042193974	8.48451867914388e-26	2.54185683315383e-23
g11141_i7	11.0656448339148	12.2566120103181	10.9683569500676	4.96791725662254	6.51114352607802	4.84640770038675	5.92653878213383	3.23727263375062e-27	1.12328528640947e-24
g11141_i8	6.72182948107543	8.48214876263119	5.14181130679844	0	4.40166400085416	2.71230050805759	4.26460124411021	0.000409374580775038	0.00276179345730066
g11141_i9	10.2976694405163	11.7734422011301	9.24993439646938	4.56816451501183	6.81965402722493	7.18383505882082	4.26527758132332	2.54787440782206e-09	5.69986376376514e-08
g111418_i0	7.01882475019055	5.00541269373281	5.00401337500072	7.95663323136668	8.12351918351617	7.70277240059041	-1.936208961	0.00345906766940085	0.0169769475549381
g111436_i0	0	0	0	6.00263858895834	7.47082693462305	4.97934502481737	-8.774480502	2.98111725294759e-08	5.42038275430359e-07
g11148_i2	7.95599300757602	6.91042588548334	6.95750297186942	10.1252989867981	10.6922743272907	11.7390849212509	-3.657079888	2.51156023357449e-13	1.13420264782711e-11
g11148_i5	5.73543305710772	4.35404141105068	6.22825536394188	8.49324311751503	9.16815243304208	10.4706935920015	-4.007929217	2.73002552950347e-10	7.23855309191338e-09
g11148_i6	4.96160664648144	2.28984489760919	2.07591534364956	7.19564530032929	7.83377321607335	8.75600297835841	-4.415051514	3.86675266078504e-07	5.56896703369661e-06
g11148_i7	6.07363190263805	2.90369240095323	0	8.68538765527247	8.53726282563529	10.052226738113	-4.657808749	0.0064879962662469	0.0285096089664136
g11152_i0	8.13175063388714	8.10797985245276	8.10560524274532	5.98357729853593	5.7156028730648	6.13792831430651	2.17850803622217	1.58606375071675e-08	3.05491384230844e-07
g11152_i1	7.95014015565047	8.21887494509735	8.03660015125758	5.58878893324773	5.12222979544102	5.9562946955786	2.50430730664466	1.25447045531681e-08	2.45505379402773e-07
g11152_i2	8.32051563417977	8.65452977571237	8.20853112530226	5.45679523984406	6.1512700798377	6.51900331279465	2.31841004485906	2.20205052127688e-07	3.35737608333191e-06
g11152_i3	8.10566090554453	8.19991439555602	7.83461236679702	5.82127906685674	5.36712579326897	5.93462581350071	2.35033793178008	2.26148035979929e-08	4.21408267109762e-07
g11152_i4	8.27909500735484	8.5385771082836	8.4443555471089	6.05835643766396	5.47556552380771	6.61748986520176	2.31861358720103	2.15309347798548e-07	3.28790837994e-06
g11152_i5	8.38701212769018	8.43427989003769	7.92010789819921	5.37138397020101	5.88247419351962	6.31608833333218	2.37847058561543	1.31389519709688e-07	2.09674873298382e-06
g11152_i6	8.21220195084432	8.63584001174564	8.13341089591161	5.31149793166115	5.57642115189804	6.48958366336226	2.48163238602502	3.28308870295056e-07	4.8009338386083e-06
g111521_i0	8.6333462032152	8.25606446651173	6.47422889127786	3.85449380444914	5.52687448276024	3.07122688833084	3.5753097681855	9.26325144547226e-06	9.76564799584341e-05
g11155_i3	9.3273168632989	8.18713416080799	8.62365645753732	9.9087264192308	10.5082559026616	10.3602328432153	-1.491489338	0.000138214068864202	0.00107242529636038
g111564_i0	6.09500722968389	5.31832962693632	6.40291101794793	2.12639422933195	0	2.23340923816453	4.7651124030612	1.4956357151407e-05	0.000149576439411473
g11160_i0	6.25548372381859	6.9861584414977	6.52549499248749	7.70060811794643	9.3730561746756	8.6799005757849	-2.130703872	5.06579408642511e-05	0.000442660708747972
g11163_i1	10.0424483758198	10.7711806576009	10.1002632904305	8.65859800641636	8.73020442192945	8.02843843404417	1.84137300115709	3.97523297266342e-07	5.71034454698957e-06
g11163_i2	9.42549804346548	10.0379718033907	9.3528644625784	8.04662715839198	7.99732204923912	7.412667947	1.79679116918478	1.06748564298211e-06	1.40090940269434e-05
g11163_i3	9.05203634935268	9.79429898747787	8.91712661558454	7.88139439579864	7.77662756526142	7.43599034624641	1.60179852042218	3.09965648931734e-05	0.000286229729195327
g11164_i1	7.91451546984481	7.80753971698475	8.82464261423278	7.0290173365755	6.86022699224064	6.28217307180714	1.50931643109612	0.00163843659839328	0.00904158138042322
g11164_i2	7.85937267594736	7.88871572513121	8.7831166520676	6.98176996072993	6.8400831344038	6.34922458394941	1.50463122208648	0.00115622825981273	0.00672369667920512
g11164_i4	7.84051321371159	7.67651084542356	9.39252497248873	6.49514484209797	7.13282891967776	7.02884942083763	1.62314442713166	0.00435991199360001	0.020548845239268
g11164_i5	8.42548687899231	7.50174409362704	9.7814782912608	6.32385350797562	7.25957261726473	6.784267764	2.0418503286208	0.000905163258028969	0.0054603859625973
g11164_i6	6.63693617551913	5.40917741894221	7.63121529615147	4.22286671364432	5.60057066392471	4.14249313770106	2.041823918	0.0122020971391475	0.0475828280004052
g11164_i7	8.64426212642009	7.88871572513121	9.75128907365538	7.13647145517704	7.93220775165279	7.20208798036237	1.49931710401609	0.00618319492621153	0.0274273832559751
g111656_i0	8.31141327508345	7.50174409362704	7.7723080019238	9.41858725374626	9.41621553040856	8.94938902383926	-1.378011071	0.000195959743020435	0.00145539329938632
g11174_i0	10.6029092381361	10.5729848578697	9.64325982700647	7.48712589159323	8.15647376276973	8.28113844205361	2.32619771702392	5.46317543078125e-09	1.1473161916423e-07
g11174_i1	10.7261850370338	10.7485246559921	10.0071475739622	7.48712589159323	8.22020713632349	8.82535052554373	2.25852830998298	1.15592600859686e-07	1.86591916732814e-06
g11177_i0	3.91403810466298	3.50759520203317	2.07591534364956	7.33751811381665	7.24432534578719	7.22904153043352	-4.055473623	2.19355749748605e-09	4.95801022296009e-08
g11177_i1	7.88414114379941	5.53554742926601	6.60708686408995	9.48786198018198	9.22557152777826	8.69286636670432	-2.192721369	0.00023015835154814	0.00167293689244346
g11177_i10	5.70794954957492	0	1.65263740290467	8.94882099480518	8.50883388990732	8.43953192418297	-4.482487621	4.99409884083111e-05	0.000437205854217669
g11177_i2	5.05181938737012	3.66335669858356	2.89379642457776	7.83429261353198	7.47082693462305	7.42825802958907	-3.505487847	3.49628543623242e-07	5.08518792677247e-06
g11177_i4	5.59246009301909	3.80392801340351	4.26488695076926	7.86586404364717	8.11096452416837	7.58947302965938	-3.146088879	3.06569956039226e-07	4.50742368960278e-06
g11177_i5	5.81487524409671	3.80392801340351	2.6690714849563	7.74655985058086	7.83377321607335	6.70968066234538	-2.880374218	0.000716327633276121	0.00446721876703542
g11177_i6	5.96172983017587	4.04964309008149	2.40276520496172	9.15455483121605	8.79180544111647	8.72478002563424	-4.134757068	4.91279652991543e-08	8.55525795711416e-07
g11177_i7	3.46639392534009	0	0	6.68410360687194	6.56122408107955	6.28217307180714	-4.720426446	0.000173062672625896	0.00130686705416303
g11177_i8	4.81473886027776	3.33295838596562	2.40276520496172	6.66029391260192	6.72396470230841	4.79922633293559	-2.509585382	0.00958672677713542	0.0392491237170408
g11177_i9	2.59134589679088	2.62917329915346	2.6690714849563	6.90280027179481	6.63322888054687	4.93637939584685	-3.985712323	8.22245533422722e-06	8.7944259113965e-05
g1118_i0	9.91604136740084	9.68263906318798	11.1508411649542	7.735208402	7.47736262152824	8.29395942930815	2.53180013276485	9.31357255801914e-08	1.53387599056977e-06
g11182_i6	6.21700686016111	6.61839848305908	6.65391510085225	7.81824397407275	7.73904708252528	7.58947302965938	-1.219625787	0.00258486029722072	0.0132931098061734
g11184_i1	10.8500028771089	10.6248481539345	10.596145855834	6.36862039186974	7.6948639753302	9.05106964452407	2.60494240059203	7.07085495529054e-06	7.67142225128778e-05
g111921_i0	14.3968843321299	14.0475522974755	14.574756795868	12.3787184713742	13.3363812989034	13.7654801706736	1.08801467886285	0.00479016508150415	0.0222048488225412
g111922_i0	10.3486135694566	10.5369240348499	9.32901507150666	6.80846484508284	6.63322888054687	5.21329985997904	3.80282763544432	1.19696151758459e-13	5.70458412480657e-12
g111923_i0	7.71497928673285	7.75654713791266	5.8534490390059	3.57776808590556	3.17865035464077	1.91717556951391	4.45865900466579	3.02516780571298e-08	5.48931479450635e-07
g11194_i0	7.54677444751705	4.8839592615196	6.77183253696079	3.09997835122216	0	4.47826156661189	3.49046533894259	0.00414811145733054	0.0197366971621747
g111972_i0	0	5.72429932631183	7.7723080019238	1.42391385410436	3.41488183601101	0	4.5621700983489	0.00964221798567102	0.0394388056812132
g112012_i0	0	0	0	4.66705767178045	4.40166400085416	3.07122688833084	-6.396327528	0.00322310747787497	0.0160119043359669
g11202_i2	6.91448365041297	5.95289001776067	7.17645526115518	3.47232469677448	5.05391007598503	4.84640770038675	2.21122035446859	0.00221165746912178	0.0116495860164363
g11202_i3	7.39131525770372	6.04075925741851	7.3476475319629	4.34737713483694	5.94038933796878	5.2835514249563	1.7420583808364	0.0116284918821598	0.0458041005723409
g112049_i0	4.3292029167687	4.35404141105068	5.00401337500072	6.66029391260192	6.30614530814002	5.89028652586619	-1.763347285	0.00746915369724376	0.0320173480019034
g112059_i0	10.5351285252973	10.4338558366534	9.75128907365538	9.09585537597408	9.05691774736963	9.02053960415214	1.22295081343026	0.000121953597284719	0.000961990102359917
g11207_i0	8.60009394665059	9.07099268561322	7.00644044654069	6.54800240519997	6.40544450427725	6.22975672552004	2.06924437284394	0.000304525467313351	0.00213872517192339
g11207_i2	9.13434750490228	9.26894490554731	7.50917851563239	7.53373544658944	7.01198849149388	6.75983136412547	1.69338499735962	0.001704165281175	0.0093499517197745
g112072_i0	2.3280566966675	1.84533223693344	1.05105145643979	5.14991156648824	5.86264071160426	5.89028652586619	-4.279254033	4.15965225635025e-05	0.000371651020967066
g112084_i0	3.81446605395502	1.19954888636581	0	6.30861710641459	7.37607526744094	4.84640770038675	-4.217518815	0.000963935672191744	0.00575430785412738
g112121_i0	5.86550601982703	5.85931989007135	0	0	0	0	7.91892984315622	0.00087297841544209	0.00529342780443341
g11216_i1	6.92645681802577	6.0964996872187	5.14181130679844	7.39635527156298	7.94169166563362	7.97636503477756	-1.574705963	0.00653575764404378	0.0286793683859437
g11217_i6	11.0636133405607	11.0256671674371	10.7558285866851	9.15880939048196	9.25439788784757	8.61666986822972	1.92031322365521	9.93163147970253e-11	2.86535826061212e-09
g11218_i0	9.0244502384714	9.34570662926012	9.04267541355363	8.21134470003948	7.82355004946472	8.05378684723467	1.10966340979835	0.000350795342914091	0.00241752834886666
g11218_i3	9.19499566763225	9.78796461824357	9.53484609238977	8.97559746720108	8.4798334693658	7.87761707979057	1.01488354156033	0.0101511984289465	0.0411098249444565
g112193_i0	9.18506304192984	9.57393163212813	10.3158094291878	7.35245388556996	7.48386883398543	8.13678484808014	2.07548335618588	1.31623570062364e-06	1.6892926779341e-05
g11223_i0	12.0834683015106	12.1780523270276	11.9141122295334	10.799756773126	11.2261903190825	10.2819526391657	1.24295767737745	9.12475483634209e-05	0.000746209020807939
g11224_i0	8.05747642548382	8.0313972319573	8.4880858307771	9.3156499100626	9.20602891133045	9.11025730338734	-1.007177363	0.00113675803085858	0.00663037550840491
g11228_i0	2.00574632595238	2.28984489760919	0	6.46797163850429	6.65645342116534	6.28217307180714	-5.286321356	7.39308262609822e-08	1.24366414538011e-06
g11228_i1	6.69408307833183	7.25466375626448	6.71407821871932	8.60035366353166	7.97440284000858	8.21526662781541	-1.384430172	0.000713399918551824	0.00445094769644485
g11228_i6	3.70750887525596	2.28984489760919	0	5.61379802535575	7.10777302267699	4.21618984652904	-3.656493266	0.0048400231385269	0.0223895371546628
g11231_i0	10.4650321407264	10.1426265038858	9.81276941351434	8.55265043019892	9.26198862483126	8.01301281331015	1.46623243756583	0.000338702714904309	0.00234405832224797
g11231_i1	11.1109410302783	10.7829075995578	10.7186817981373	9.55234602990142	9.74078034718292	8.56118547755962	1.51312073134308	5.8932852447751e-05	0.000505747860356336
g11231_i2	11.0891366071005	10.8195988040469	10.6692002984986	8.78783253959362	9.74213786931838	8.37663894984668	1.78507225834738	1.29496343419039e-05	0.000131590654419347
g11231_i3	10.0327889266168	9.69171591219978	9.47307679634694	8.060337258	8.93638473451424	7.61012457755718	1.44329165994066	0.000764579141600113	0.00472410989313757
g112338_i0	14.2540257872723	14.1573861043672	12.8904891078852	12.1324651314147	11.4640052966126	12.1031230584954	1.95483657725727	1.70381091494675e-06	2.13256143806838e-05
g112341_i0	8.19745509951685	7.69468434423548	6.71407821871932	2.95093435429234	1.77246801205352	3.98274320752566	4.6654157091687	1.10534382873367e-09	2.62965957126488e-08
g112346_i0	10.5312134612348	10.2753422562713	10.4412459835331	11.7627841484294	11.0267551393333	11.4344445248387	-1.019522407	0.00049461822166129	0.00324442311866759
g112348_i0	7.73554112627324	6.91042588548334	10.1677019749143	3.57776808590556	4.45561990211542	5.84454120321769	4.06975879516944	2.68129142830085e-06	3.20025994070943e-05
g112349_i0	10.77666364	10.5050968440082	10.2474773995622	9.76960374047115	9.29010340065041	9.012805066	1.13505694035798	0.000544570557814288	0.00352258662439248
g11237_i0	7.18751311711653	7.69468434423548	6.38451674212384	8.427762631	8.29979992494251	8.59611247028776	-1.269323012	0.00500468374875838	0.0230320864263075
g11237_i1	7.00759703227181	7.77374570496033	6.34700929999117	8.45223414700948	8.2849740891895	8.52176320532556	-1.271904387	0.00694062300192573	0.0301430232670968
g11237_i3	7.20727708849324	7.78226870962071	6.38451674212384	8.42069384436946	8.48956519278295	8.58919438968297	-1.275771549	0.00534522426172973	0.0243010352074259
g11239_i2	7.49142980808584	7.45985445676286	7.99476833403655	9.06897993902036	9.44983684302865	8.86312106169713	-1.482081356	3.63124668784268e-05	0.000329222459242519
g11239_i4	6.82776807494028	7.13997359084173	7.15491129530925	8.94636194547224	8.95054646824493	8.21526662781541	-1.703006487	1.20093519374682e-05	0.000123057745875467
g11239_i5	6.84047971951449	6.87898351300889	6.98217919948811	8.50665775987485	8.4335300730066	7.81968843304575	-1.390487404	0.000382972327637879	0.0026089611067589
g1124_i0	7.12654282643514	8.66838990240576	6.91967873808918	6.05835643766396	6.27647185598924	5.02106799186679	1.93383099712504	0.00351025319996601	0.0171860766558861
g11245_i0	9.28376878139607	9.4020942763869	7.61552794464165	7.35245388556996	6.89969006468925	6.31608833333218	2.05334189533103	0.000227739710664163	0.00165784468734985
g11245_i1	9.56031562212122	9.48274711812116	7.67727913146764	7.52057137467775	7.1574570784265	5.79729774393232	2.14063554624991	0.000557774045363869	0.00359578808901869
g11245_i2	9.15739036802282	9.18143870156413	6.84091862400688	7.19564530032929	5.97774685033036	5.44552969749405	2.33536687256405	0.000892051987773604	0.00539220608730129
g11245_i4	9.16751467931408	9.07793254974329	9.11976188891517	7.80201479825616	7.22891520915769	7.43599034624641	1.61902687385314	6.39541916473406e-07	8.8112305761371e-06
g11247_i0	5.13672151023986	5.31832962693632	3.90077143744242	5.90470922938367	6.52382758589802	7.58252296092882	-1.970557914	0.0079207251133594	0.0335803153832116
g11247_i1	5.13672151023986	5.31832962693632	3.79332088968026	5.98357729853593	6.27647185598924	7.58252296092882	-1.940437281	0.0107791292566442	0.0431269054759343
g112510_i0	5.91442000944382	6.63731408534631	7.04208407183696	8.78232804098698	8.37172637118885	9.05609575786363	-2.17286702	1.27985725834446e-06	1.64842778625994e-05
g11258_i0	3.81446605395502	5.98277836948995	5.52436637978598	7.26042790257769	7.41063389229962	7.34856624044201	-2.012603277	0.00221686021642916	0.0116743456511451
g11261_i1	6.3998832032259	5.45254235947667	7.7723080019238	1.42391385410436	4.82708876303202	4.28630418689185	2.85357150093554	0.00474603836319906	0.0220407310962149
g11261_i8	0	2.28984489760919	0	3.85449380444914	0	7.22904153043352	-5.435608101	0.0122186108041882	0.0476336090109279
g11264_i0	5.43374384578354	6.45742120649431	8.6585215049677	5.18370916807581	3.87703883326671	5.17684815853617	2.66133982489622	0.00263276300651739	0.0134976567669731
g11264_i1	4.86537433954228	6.72834169730612	6.99436082141984	3.67602697094767	3.3015958652165	4.84640770038675	2.42643448507253	0.00521202713154848	0.0237922570598176
g11264_i2	5.36502243163365	7.60143720011523	7.7145731004014	3.67602697094767	5.75916481114584	3.89570457686914	2.48560137885507	0.00437203261591697	0.0205926119889051
g112652_i0	8.02999513488428	7.91994897747728	7.17645526115518	4.51605392527912	4.69873239988929	5.82111284818498	2.65907321404234	5.14082552290932e-06	5.75194493005081e-05
g112656_i0	8.29765114221343	6.81396516488576	7.69977099746623	11.9839188050963	11.9860159842359	12.0090639120832	-4.270906551	9.43134735463115e-28	3.59442562787647e-25
g11269_i0	6.53113564216804	7.82414443579638	6.96989384360488	9.75562657785161	9.21387775308424	9.29591449450115	-2.242200354	3.5182191362941e-07	5.11081490831745e-06
g11269_i1	5.21690365434444	6.49938053567111	4.48805146871134	8.1485521890194	8.02880929147785	7.25550073496536	-2.246312437	0.000481947525678272	0.00317546652221076
g11269_i2	5.36502243163365	6.39210136352155	4.48805146871134	8.10070274184868	8.11934642458071	7.63048467467203	-2.376785354	6.04170760408151e-05	0.000517377406732308
g11269_i3	5.17736955628483	6.72834169730612	5.45554347386049	8.41002529611686	8.32538408381295	7.4436814413547	-2.190100038	0.000189992126915656	0.00141722934176191
g11269_i4	6.72182948107543	7.58204209195617	5.95666649563314	8.67056597340996	8.87087819692362	8.29820789658004	-1.74002233	0.000600834208006253	0.00383783758317655
g11270_i1	9.26738749916289	8.88170829178142	8.81780409522221	7.98086544206305	7.77131848834449	6.33275159196241	1.4846347473473	0.00254147596846965	0.0130995550982136
g112807_i0	11.1763254938007	12.6751078861237	11.4606195184458	8.33681131321221	6.63322888054687	10.3653035462758	2.74695526259284	0.000237843267883664	0.00172265570806886
g11281_i0	10.583190935591	10.0800577883421	9.69642246455001	8.34803308820823	7.97440284000858	8.84581129585451	1.73553230920324	7.18505090422833e-06	7.78151790839002e-05
g112813_i0	2.00574632595238	3.13423256039159	3.79332088968026	6.87203545221812	5.62432257955777	6.44429778986369	-3.408414591	6.37110937219056e-05	0.00054238886291448
g112821_i0	6.11607047287608	7.63946229439591	7.23922158992442	9.16305143978375	8.5620711113358	9.01796602950791	-1.81751768	0.00015645395645453	0.00119614627060475
g11283_i0	8.69063269645295	8.5684506067474	9.00704657697665	9.42743070300055	10.4100441299055	9.86873035063346	-1.192355275	0.00105190470652846	0.0062026785921406
g11283_i1	8.56987891490047	8.01702557942343	8.63537200875329	9.53771886056137	10.2551192750792	9.81785330231676	-1.469768886	2.90540553309901e-05	0.000270040000170671
g11284_i0	4.96160664648144	5.40917741894221	4.48805146871134	8.2437490396355	7.84897340553493	7.54010440845218	-2.950927578	5.48239041793396e-09	1.15072781181048e-07
g11284_i1	4.96160664648144	4.4427348874494	4.74033105990499	8.1781957711034	8.19663582925765	7.42825802958907	-3.290521816	3.97608477929944e-11	1.22724401153948e-09
g11284_i2	4.09467026362283	4.52629006497853	4.48805146871134	7.80744483385193	7.57809697965971	6.91173542149671	-3.164237648	1.09199444067642e-08	2.16093690473658e-07
g11284_i3	7.09506338304306	5.72429932631183	6.66919272154982	9.69246555359516	9.36602926312569	8.98144546167737	-2.782537621	9.50893738801195e-10	2.29271703377413e-08
g11287_i0	4.39961043128969	6.67441713982168	6.54218670106277	8.44528453909747	8.54350500513214	9.02310859605781	-2.540646329	2.7401447758595e-05	0.000256019957194686
g11289_i1	4.3292029167687	6.1235825645578	4.09428602567094	8.1182867087156	6.75657144907098	7.34034949645352	-2.39964056	0.00118703921211447	0.00687535193662793
g11289_i3	5.05181938737012	4.04964309008149	4.95499208678343	8.02348342576648	6.74578421048135	8.30666748151159	-3.124199081	4.94790548983819e-07	6.96975926004351e-06
g11293_i6	9.11355134228582	9.53158950269293	10.0917845784651	6.84060026553949	6.88992503398328	8.00263666726644	2.29238036186467	9.79914672657279e-07	1.29511405968939e-05
g11293_i7	8.30225312187273	7.42761921088584	8.13341089591161	3.85449380444914	4.78555936633431	5.748454689	3.04849749045061	8.04845068001022e-07	1.08256411368247e-05
g11293_i8	10.2011755321796	9.83378343780149	9.52228140547065	6.90280027179481	5.30968782578357	6.77210130127995	3.41069388295025	9.87369307004291e-13	4.01721414932372e-11
g11296_i0	5.17736955628483	2.62917329915346	7.62339294262493	10.3437746058649	8.79964986748851	9.31070975415865	-3.327253465	0.000252268672750007	0.00181357601091353
g112996_i0	3.70750887525596	4.25953601661859	5.22686841058467	0	0	0	7.14087145744603	0.000400827101474995	0.00271231472089029
g11302_i0	6.05193510448787	5.00541269373281	6.47422889127786	7.79109302681927	7.68360348698327	7.49640077319898	-1.709379205	0.00135585130413885	0.00770115590486682
g11302_i2	7.13688516308727	6.56011648876257	7.1219798429061	9.03697909273732	8.8458412778379	8.67664083867041	-1.903313092	1.33208389937672e-07	2.1234425735539e-06
g11302_i3	6.73550510411753	6.25185824931439	7.01841976871784	8.78232804098698	8.55281792403298	8.06878483243399	-1.803299352	1.98243606569418e-05	0.000192368618646207
g11302_i5	5.84041272878735	4.8839592615196	6.49152079909117	7.50059726934501	7.71159160950164	7.51841807405776	-1.712256852	0.00208069851510919	0.0110600144227315
g11302_i6	4.76226133736561	4.60526983842455	4.904246339	6.36862039186974	6.74578421048135	5.86759516991363	-1.644760232	0.00895314659998506	0.0371404932294445
g11302_i9	6.31134077447456	6.01206007018634	6.85434753433192	8.31791217746272	7.8540047538632	7.24673480808707	-1.444932082	0.00409379192827349	0.0195327369078348
g11309_i12	7.26499462361259	7.15317656741614	6.38451674212384	8.86797493293223	8.13182866793299	7.52568313302405	-1.302796556	0.0109404310176464	0.0436176327854033
g11309_i3	7.21705846030095	7.73914106821453	7.583632041	8.83112841558798	9.17821673681863	9.05860226343909	-1.506898999	6.61322349588477e-06	7.22482236054178e-05
g11309_i4	6.98487600875668	6.61839848305908	5.14181130679844	8.67354251658753	8.0508867299902	7.33208568652716	-1.693133977	0.00605495913002774	0.0269614422246475
g11310_i3	7.74233046105186	6.54015393057865	7.83461236679702	8.67947724259794	8.80485588881968	9.40630353976745	-1.52314125	0.00112742688621276	0.00658354773703262
g11310_i4	11.4701562595331	10.5025200757848	10.1446602789056	8.68243547564499	9.38874269379152	7.93876199980123	2.03278782149513	3.16151607635242e-05	0.000291292508493346
g11310_i5	11.6752094525076	10.6283978870061	10.0617104207486	9.30225055341652	9.01035667162688	8.68315296419753	1.92841937908545	1.97475551890588e-05	0.000191719353142587
g11310_i8	9.11093061692792	8.76615545551074	7.92010789819921	6.97213192803006	6.16752752271182	5.50555016546452	2.35459861655689	1.29552841314922e-05	0.000131636558343065
g113104_i0	10.1788268675231	10.3885219708085	9.7814782912608	6.44027678582724	7.09932341355595	8.43568042523241	2.57455969149361	9.03793871303127e-07	1.20312642693857e-05
g11311_i0	7.29300995964552	6.36965392020053	7.47481326375094	5.45679523984406	4.90672455419229	5.9562946955786	1.64274333217303	0.00597479684401632	0.0266719299953323
g11311_i1	6.74905230927505	6.51991127035727	7.23922158992442	5.24901797149224	3.79569988382712	2.23340923816453	2.69347498235985	0.00169704607621972	0.0093141619481458
g11313_i2	7.18751311711653	7.49138515921264	6.09884237674692	10.0146318505397	9.26198862483126	11.4861004314321	-3.529178117	3.73670743540192e-09	8.11310355122527e-08
g11313_i4	7.17752866280202	6.34685168085508	6.72873499397373	9.85991212572737	9.39910641157682	11.4007623145859	-3.707245495	1.6012567624035e-11	5.31496533585903e-10
g11313_i5	8.13175063388714	8.67298051157571	7.78638780253224	10.8663077680398	10.3885333343404	11.9502118044419	-2.982731993	1.50352704717896e-10	4.19456460441937e-09
g11318_i0	10.0817910718323	10.3081738720969	9.88651779907185	10.8630521303335	11.4082317559905	11.8365074548674	-1.321477347	8.31556143398525e-05	0.000687140727295404
g11318_i1	9.74066304116847	9.95747311109049	9.56782658116746	10.5310155123298	11.0952802801807	11.5867814475221	-1.37127056	8.54640384797463e-05	0.000704113674455008
g11318_i2	10.969825896296	10.9698648621873	11.0632054021848	11.5444150541811	11.805930319395	12.5343776235505	-1.02328053	0.00191623314818643	0.0103226870490866
g11318_i3	10.5074973062754	10.6260323690095	10.7232634362105	11.4280632295283	11.6497829845186	12.0631147054017	-1.116904367	5.41779222783109e-05	0.000470008335370615
g11318_i4	10.1788268675231	10.213664155007	9.99507389297688	10.7069283293432	11.3652698106901	11.8800262979494	-1.263354802	0.000382668134576249	0.00260719441786198
g11318_i5	9.91904075097389	10.071390545153	9.86677556726337	11.0203783934857	11.6374343066921	12.1337554399943	-1.713262917	7.03936262318859e-07	9.58818269650154e-06
g11318_i6	9.80043837798468	9.94613959295259	9.59207640980707	10.496133775745	11.0581583394347	11.4916759270654	-1.285746196	0.000148371653404664	0.00114172266760482
g11318_i7	9.97054504656889	10.0415262427906	9.49038243597382	10.7470418224459	11.2925493489744	11.6375410455628	-1.417890789	2.863158896406e-05	0.000266485379228308
g11318_i8	9.83260701405355	9.95935340484167	9.55143057784527	10.5120181525583	11.055430860292	11.5174137405501	-1.295721069	0.000161934154912728	0.00123220909708402
g1132_i13	7.45882416750443	7.66733752004409	7.85479657224197	6.33893067705241	6.52382758589802	6.90060177360565	1.07072057815058	0.0107961129289579	0.0431814798314661
g1132_i5	5.43374384578354	7.07208307827279	6.09884237674692	4.4619903212163	3.87703883326671	4.97934502481737	1.89804359790757	0.0129614087275585	0.0499580260790306
g11325_i5	0	6.0964996872187	5.87995393273038	8.48648872939382	9.06994949673976	8.61666986822972	-3.362080323	0.000744886479165889	0.00461888426001509
g11335_i0	10.0791119584693	10.7452588437064	10.8759129445314	9.24136733864083	8.92925139396172	9.70878319531679	1.27889266863776	0.000375824689263885	0.00256688770668276
g11335_i1	9.51939888585881	9.68263906318798	9.77443156944683	7.19564530032929	7.54736637977124	8.33589139441403	1.89403685902806	1.52999472620784e-06	1.93500801843541e-05
g113378_i0	8.87800509533995	9.20698672655254	8.71482047759804	6.07646090948328	6.79893147591172	6.784267764	2.36976889340775	1.15727290887011e-09	2.73639957133975e-08
g11338_i0	7.42546454978678	7.33796193875686	8.66995843055087	9.52623874998094	9.29566120169817	9.05358488996225	-1.359244317	0.00319287130341174	0.0158837353551562
g11338_i1	7.06288171070088	6.56011648876257	6.32788345365861	9.64775904752944	9.08286458436612	9.28739143400115	-2.685010948	1.1623070845769e-12	4.66850641020107e-11
g11338_i10	3.81446605395502	0	2.89379642457776	5.68632478572827	5.449210118	7.06918448637167	-3.516035391	0.00183713115107255	0.00996305519271593
g11338_i11	6.86557185546258	8.533537494	8.96123637118617	10.0665044074172	10.0246602505456	9.43937735193401	-1.514056983	0.00394088280280141	0.0189316120592485
g11338_i12	4.96160664648144	6.22709935608684	3.90077143744242	7.75782267997016	7.04755936293761	7.68989572937276	-2.233483248	0.00126076739785996	0.00723461530963329
g11338_i2	6.86557185546258	6.22709935608684	7.57554665075211	9.13309177210297	8.86091550808626	8.64696694549487	-1.90684654	2.67951504970495e-05	0.000251050083452762
g11338_i3	6.63693617551913	5.75925749538449	4.7970641316215	8.69420812011887	8.72472140052926	8.70891143907859	-2.808532837	9.08269287665692e-08	1.49928869098911e-06
g11338_i4	6.31134077447456	6.15016638486948	5.14181130679844	9.080238943	8.61637751410557	8.85449213940747	-2.931626824	5.35758474232115e-11	1.61087855780499e-09
g11338_i5	3.59198268571283	4.15840327008627	3.67721885326384	5.924834119	6.72396470230841	6.98735414701057	-2.876778829	2.90455609561359e-05	0.000269992483449919
g11338_i6	6.72182948107543	6.57980659089432	8.37150721795721	9.43095295988983	9.07857238863931	8.57175264532768	-1.602396414	0.00458942960743668	0.0214427950306861
g11338_i7	6.13683061420078	5.95289001776067	4.00077091502717	8.99951583839939	8.29979992494251	8.49979728631505	-3.029785202	3.73937821284439e-07	5.40359676107698e-06
g11338_i8	6.4505124113057	7.88871572513121	7.21860141244986	9.35882015644062	9.55862117353685	9.13659418223216	-2.069764223	3.12298290308618e-06	3.66812418677581e-05
g11338_i9	6.72182948107543	7.15317656741614	6.81367988630353	8.69127395301194	8.49279456716547	8.09344011191848	-1.54830004	5.4813632168227e-05	0.000474567004560905
g113385_i0	4.91429271908281	3.93201041425838	2.40276520496172	7.33751811381665	6.6214748877868	6.94462993807164	-2.990040396	0.000124323140721276	0.000977894294047982
g113390_i0	1.00383342594182	1.19954888636581	1.65263740290467	5.18370916807581	6.36372170632971	5.47585203804932	-5.170967738	7.69053623834752e-06	8.273465361828e-05
g113392_i0	7.8718100629522	7.84869858626457	8.24467360178082	8.7318189864697	9.39566010443556	9.15310709868975	-1.121603801	0.00126690556668026	0.00726517528716891
g113408_i0	4.91429271908281	5.11743073738664	6.42107371733922	7.54678048639941	6.63322888054687	7.55438295341996	-1.673443207	0.00910327439873542	0.0376423683294442
g113487_i0	0	0	0	4.80374303282649	1.38455786855863	5.72339873147327	-7.024589044	0.00123949361426538	0.00713155163699488
g11349_i0	6.46700153159596	6.34685168085508	4.95499208678343	8.74602757466819	7.9836142619762	8.58572286926248	-2.427198379	4.69355241638658e-06	5.30099623863948e-05
g11349_i1	7.37393262519099	6.56011648876257	5.71308794579221	9.23734974035722	8.98535430143262	9.12468244176945	-2.425459391	4.88584764117568e-07	6.88818592856593e-06
g1135_i12	6.76247348588776	8.00250931948424	6.98217919948811	6.26191795894957	5.57642115189804	5.21329985997904	1.62070333544365	0.00709182135059109	0.0306747530621682
g1135_i13	6.70802298220994	7.88871572513121	6.96989384360488	5.73272644606093	5.62432257955777	4.75044964360882	1.87225993374376	0.00186233649011842	0.0100781188832107
g1135_i14	6.95010911232738	7.80753971698475	7.279598304	5.63838096221393	5.39500939143181	5.21329985997904	1.98663960075885	9.24898767442735e-05	0.000755199724132787
g1135_i3	8.19745509951685	7.7215224275684	7.74372934196324	8.79057693312131	9.13959303801522	9.06858496394058	-1.104678511	0.00088141473306227	0.00533623169641449
g113538_i0	7.93836273342336	8.1935384299831	9.57392735852522	5.61379802535575	6.40544450427725	7.10842246170168	2.27231258563554	0.000167498679978273	0.00126997890292052
g113539_i0	8.12137129048137	8.42342316934992	9.50109398481084	5.58878893324773	5.82213653203019	7.09871256195202	2.49402142067103	2.26581496660294e-05	0.000216451620412497
g113540_i0	10.9272609891734	9.41311207995769	10.0789723419899	14.5915354747504	14.0055258842042	13.7995945662816	-3.900659562	5.88160812876481e-20	7.27660178486199e-18
g113540_i1	9.27677099538358	7.56238268529414	9.21912466548057	13.2772970946252	12.7323195915769	12.5504945867679	-4.017641191	3.16044863141829e-18	2.9272553698491e-16
g113541_i0	10.4974993429571	9.79640427848433	10.3845259718776	11.6429968434771	11.4073763798951	10.924704802484	-1.098086223	0.00092238582561962	0.00554557403382769
g113543_i0	10.992783299082	10.8774250656691	12.6460302491664	7.76899826339261	7.94641034529948	9.11989007037847	3.34264268118653	2.38800772876289e-09	5.36701505010437e-08
g11358_i4	8.24125099936676	7.07208307827279	7.42168001759486	5.31149793166115	5.50144808947531	6.73497391845749	1.68641251265229	0.00615494589096061	0.0273281478367174
g11362_i0	10.9324652683718	10.8185633307654	10.5411573882044	6.87203545221812	3.70949961028175	7.86048140125876	3.8682066057146	1.06162069026872e-07	1.72808834948657e-06
g11362_i1	9.22923102286624	9.08483919046934	9.27761005798212	4.28646472674164	3.04424317340612	5.13945152750539	4.88364873059678	1.37926777566007e-19	1.60969966107155e-17
g11362_i10	9.81661235458179	9.85211600597807	9.87996702690334	5.37138397020101	4.45561990211542	6.50436847800634	4.19778017567758	4.34363579009037e-16	2.9805444170018e-14
g11362_i11	11.7313153794174	9.77734513700878	11.6165173467844	7.24450292334828	6.72396470230841	5.59114374032445	4.6142972874462	5.84526846722746e-16	3.93658173018841e-14
g11362_i12	9.17756843668976	9.1289439785399	8.63925614582048	3.57776808590556	4.22651718744916	4.06482818688987	5.11082783535905	1.25431599476569e-31	8.52641469190433e-29
g11362_i2	9.56606727833342	9.33705512567087	9.49467660379171	4.28646472674164	3.17865035464077	5.06161816218463	5.17953331591218	4.63616788243296e-25	1.23319943856752e-22
g11362_i3	10.0506767382385	9.32835142789126	9.7259440884866	4.22286671364432	3.95403562544365	6.13792831430651	4.65393029583075	1.19919264083311e-14	6.65365883391123e-13
g11362_i4	9.31142535816405	9.25063523184145	9.47307679634694	4.28646472674164	3.04424317340612	5.21329985997904	4.98864543623178	4.26951575253729e-20	5.39444033777103e-18
g11362_i5	10.6818442876583	10.1672388765412	10.671098665647	6.07646090948328	5.60057066392471	7.11806744670086	4.13581207805437	3.1045630818756e-20	4.01417589140401e-18
g11362_i8	9.98492904064181	11.436712507736	9.97677177612022	5.24901797149224	4.22651718744916	7.75933611575754	4.14838437544033	1.25419641094312e-07	2.00948023167509e-06
g11362_i9	11.052730130883	9.36285553186449	11.1744544642144	5.42888290803097	5.55186050536445	5.2835514249563	5.33668017896095	4.12159811928433e-27	1.4132583049723e-24
g11364_i0	8.65868938797295	8.7269578009812	8.77254567565659	6.24600950997096	5.08847431327216	6.53349118004131	2.66317098701668	1.78310731666085e-08	3.40174617575344e-07
g113677_i0	13.1747603451209	13.3620441291761	11.6862278799036	10.4077348033103	10.124847153505	9.72623062427537	2.79698120537924	3.63660753687384e-10	9.43569776978159e-09
g11368_i0	2.3280566966675	2.28984489760919	0	7.08374458297109	6.98472269642453	6.91173542149671	-5.599876319	1.93201619519354e-10	5.25942769389455e-09
g11368_i1	3.46639392534009	2.62917329915346	1.05105145643979	7.42489782002513	7.76064136080433	7.08893686772119	-4.988120899	7.01819660497856e-11	2.07370405023566e-09
g11368_i2	4.46674116024892	4.60526983842455	1.05105145643979	8.53965859858598	8.574317092	7.77161024778935	-4.417888435	1.32184499599811e-08	2.57588034090227e-07
g11368_i3	4.177157387	2.62917329915346	1.05105145643979	7.85016468912339	8.44023652762756	7.88328404029541	-5.099762261	3.82577454478645e-11	1.18399369831197e-09
g11368_i4	3.70750887525596	1.84533223693344	0	7.10153518342305	8.18869236146609	7.10842246170168	-5.241106386	4.66161256617735e-08	8.16185938684222e-07
g11368_i5	6.05193510448787	2.28984489760919	1.05105145643979	7.55970862745481	8.40980888970756	7.66379238232038	-3.366186931	0.00196702707453579	0.0105493783862711
g11368_i6	3.59198268571283	2.28984489760919	1.05105145643979	7.1278163806545	7.82867068812324	7.14662145035665	-4.960262965	7.60258005362176e-10	1.86715382512781e-08
g113700_i0	5.56208305866433	4.75133351450766	2.6690714849563	7.5139440189564	7.5720030036533	6.06001046746502	-2.492441404	0.00296606017231653	0.0149356625554529
g11374_i0	9.78900772872514	10.6260323690095	11.4490489491204	9.36435700612995	9.08714404815087	9.69434939471204	1.37418001064696	0.00220157779293101	0.0116064856751009
g11374_i2	7.9084915490828	8.5535911789471	8.59594441911762	7.55970862745481	7.18167185828017	7.33208568652716	1.02268633935515	0.00808499452621262	0.0341497007168225
g113744_i0	0	6.27619940040952	5.82644807496278	0	0	0	8.1281034543113	0.000482101974029772	0.00317623943721217
g11379_i0	6.11607047287608	7.33796193875686	6.40291101794793	9.60941531518225	7.50960417954146	8.47749174506257	-2.076214607	0.0007927224892871	0.00487519507723044
g11379_i1	6.86557185546258	6.49938053567111	6.14328244652168	7.03828393086751	8.69137832183939	8.95747015729819	-1.918207582	0.000870378609429155	0.00528207212906155
g1138_i7	7.25553396598908	7.25466375626448	6.62286576835952	7.76342129286579	8.96457053828417	8.40054626180081	-1.391542543	0.00293587840613877	0.0148067730792073
g11381_i12	9.93394483941059	10.1994155307837	10.068928004801	8.86797493293223	8.20453579976313	8.83707790242091	1.40671173474145	8.06528725266595e-06	8.64222889242156e-05
g11381_i13	8.22195010171643	8.45041330356572	10.0176297889101	8.00941685292963	7.56588317732547	7.623729851	1.39108671630451	0.0100050412191987	0.0406426874109439
g11381_i14	8.52333566658858	8.99603456094017	9.43559824251666	7.0290173365755	6.71292993694985	8.11286538518342	1.6232139397577	0.00108069576319513	0.00635086327167855
g11381_i16	9.00482122977373	9.82556025084644	10.568913592539	8.49660848999687	8.45686752704919	8.16961952228024	1.55780935963827	0.000417312077401956	0.00280817158024797
g11381_i6	9.29766334110777	9.60308920955897	10.6625362727283	8.61591054867175	8.5024395431287	8.50715648245737	1.43886908735121	0.000686670334002093	0.00430706667517825
g11381_i7	9.24843540290614	9.56901422502075	10.6209106521317	8.57510836377187	8.31447495167141	8.60299753523522	1.43733201816694	0.000813204160831899	0.0049822006863415
g11381_i8	9.68536701051007	10.4908673237942	11.060311231381	8.98760621992226	9.01035667162688	9.11748790166152	1.47972982592842	0.000180307242840499	0.00135549555563183
g11381_i9	8.14205583709145	8.64521515868666	8.82122740663184	6.54800240519997	7.06502122834992	7.45133175209452	1.5033110279607	0.000396602505116922	0.00268826609101353
g113819_i0	9.24843540290614	9.33415972348505	9.40170051493432	5.58878893324773	6.32075625668474	7.14662145035665	2.85460332061408	5.99722448355298e-10	1.50308512622592e-08
g11385_i7	7.69412014971698	7.91220382687711	8.13890829097134	5.18370916807581	6.01416138413281	2.49263483453167	2.80735709585262	0.000331558672337246	0.00230188019306465
g11385_i8	7.27439364572461	7.36090400227068	7.60761983468949	6.22992368241855	5.50144808947531	6.29923036140663	1.38358943002487	0.00375428035745454	0.0181811042204065
g11386_i2	7.11612581237163	7.63946229439591	5.90598065569819	4.71407312386747	5.57642115189804	4.69996596176034	2.02399883625459	0.00291730784177683	0.0147239747960635
g11386_i5	6.66579256570712	6.32368324957392	6.28885387544614	5.00619918964864	4.90672455419229	3.80307579374144	1.81068515764799	0.00614381406961562	0.0272870605017622
g113881_i0	0	0	0	5.34175166110031	6.30614530814002	5.10105966974217	-7.935713095	1.14593767807981e-06	1.4929813461107e-05
g11389_i0	8.93541897444807	9.33415972348505	9.21912466548057	8.366544228	8.09405319953992	7.7531596667212	1.08164095406779	0.00121457653275556	0.0070083283196507
g11389_i1	8.90245841330484	8.8001256493651	9.31451386952468	7.76899826339261	8.18470416588585	7.83731255734526	1.08430826130433	0.00134745825450711	0.00766059608255435
g11390_i0	6.90241028332603	6.47855340879918	6.88083607679335	8.0829018095682	8.12767990822901	8.31926457090505	-1.419777419	0.000138371244574255	0.00107350153302486
g11390_i1	7.99062008390221	7.41671206027888	8.9550169477244	10.1000780953046	9.43480413655413	9.48853822948405	-1.44662237	0.00202335250868377	0.0107981495619761
g11390_i2	7.61494784510238	7.19207564713397	8.20853112530226	9.17149830126021	8.92447616321943	9.39047308180632	-1.444887113	0.000244056980963744	0.00176304663894262
g113969_i0	8.7625265181442	8.8577142209049	8.73310894593715	5.28059615891418	5.30968782578357	7.14662145035665	2.60656409583936	8.36662652546218e-06	8.9277324639098e-05
g11405_i0	12.118464493341	11.9172583708524	12.5094658542219	10.7750264696301	10.8541989328832	11.1215445745023	1.27893041601007	3.89132432450704e-06	4.47317582556071e-05
g11405_i1	9.36079184194776	9.19426926560198	9.12531143999419	8.21951427436134	8.28869485609131	7.54010440845218	1.17939867442659	0.000682229713786037	0.00428367007832607
g11405_i2	12.2301481473021	12.0293544093984	12.5273912570044	10.8207178168312	10.9041702444468	11.1991344074247	1.29349559748853	1.25004226603719e-06	1.6132442878224e-05
g11410_i5	2.81392028650186	0	5.30718876447032	6.53496845950329	7.18167185828017	6.99784039155243	-3.016843561	0.00802038635592716	0.0339348802637126
g11414_i2	6.63693617551913	7.31464914192544	7.04208407183696	8.56872740477794	8.63695664989121	8.15094845387978	-1.452900749	0.000202891278669612	0.00150092803618378
g11420_i0	6.82776807494028	6.74587775831162	3.08818841973624	0	3.17865035464077	1.51157911621369	4.50555543621779	0.000983164140646067	0.00585376221424467
g11420_i2	7.49142980808584	7.73914106821453	7.62339294262493	0	3.17865035464077	4.53696264140521	4.28648547907963	9.6087417759213e-06	0.000100950844543844
g11420_i3	7.47521909883924	7.95806304186853	8.81093300650155	2.38067697453442	4.28729290685458	5.748454689	3.53512595482135	1.20262068056925e-05	0.000123208732513106
g11426_i0	9.5831859313638	9.76234530300226	8.14984063387181	8.41359025189814	7.2133386904575	6.99784039155243	1.64129112673397	0.00358104492470028	0.0174825981540177
g11426_i1	9.38702359390946	9.63402545417565	8.14984063387181	8.33305124029934	7.1975921576066	7.13716610419783	1.52301143735583	0.00426593651137057	0.0201869589676647
g11426_i2	10.1304778389587	9.90185043329881	8.42198307219911	8.48309963972855	7.93695750173703	7.54726134544663	1.61898933098449	0.00139351757079505	0.00788044185984997
g11426_i3	9.85470574759955	10.0326236703141	8.34321195940664	8.58146122437519	7.54736637977124	7.623729851	1.585910091	0.00262877202088167	0.0134795738544835
g11426_i4	10.533172321312	9.94992733359518	9.39712003825705	8.3292813419554	8.11516156160657	8.02843843404417	1.87445570983847	8.18953592063916e-07	1.09988637251889e-05
g11426_i5	12.2158894375244	11.7491925825979	11.6046470437394	9.96932739820403	10.1638623345952	9.84424264571942	1.88332289901402	2.89398559355756e-11	9.15864103988922e-10
g11426_i6	11.2837780190393	10.9670640033616	10.9737504023933	9.09807255953079	9.16005013191027	8.98934949950328	2.0003840697541	1.08261550761337e-15	6.93978278065227e-14
g11426_i7	10.543898766281	9.99462110906363	9.62574722872691	9.08248023817499	8.54972029259765	7.65056143301608	1.56552086371468	0.000528455286312059	0.00343228711409251
g11426_i9	9.76253535666409	9.26894490554731	9.29248505198052	7.80201479825616	7.74447602981474	7.58947302965938	1.7500915560606	3.13074993356941e-08	5.66586287214866e-07
g114269_i0	6.59253964554651	5.31832962693632	4.48805146871134	10.6430683147517	9.51163601777409	10.2071095816252	-4.488161276	1.90629825474292e-15	1.18180324870036e-13
g114270_i0	10.9479664038928	10.3815272158628	10.3694060821306	11.8525226326132	11.5081595489372	11.5627037251977	-1.056906544	0.000262213919366966	0.00187530315446256
g1143_i5	5.36502243163365	5.40917741894221	6.02950513592877	7.00085498781887	7.48386883398543	7.69634843115969	-1.807147118	0.000378679240762313	0.00258410678326942
g114335_i0	0	0	0	0	3.41488183601101	7.22904153043352	-8.006267253	0.000915334998321126	0.00551287773082113
g11437_i1	9.85470574759955	10.5381826332783	8.12235286031239	6.96242907444453	7.06502122834992	6.59003014821581	2.9326958512627	2.51654101318236e-07	3.77594846227336e-06
g11437_i2	9.80206395972889	10.4553334748224	8.01284497900444	7.17898469041488	6.58562717319026	6.60382533796849	2.92803635801773	4.78929887414874e-07	6.76601970261364e-06
g11437_i3	9.81016450665013	10.4134259531452	8.05416331066176	7.05664044738606	6.63322888054687	6.69686577693773	2.92135803691064	2.28248881024291e-07	3.46501892781293e-06
g11437_i4	11.4170448215973	11.7382827396946	9.40398531125623	8.21134470003948	8.24339950917791	8.19718072751619	2.93902802206921	2.51856450272431e-08	4.64032236165277e-07
g11437_i5	13.0282885356814	13.3595545069393	11.2601869325173	9.46571049334019	9.03271611158958	9.51797898915475	3.44223417491631	2.26801282555901e-12	8.68359060747626e-11
g11437_i6	11.7545886075124	11.8468876934189	10.1877317011375	8.16978814610471	8.06830861045927	7.87761707979057	3.39599269507316	3.20582679349481e-14	1.66360275406934e-12
g11437_i7	10.127887709186	10.9020741214026	8.47510536124757	7.08374458297109	7.31170374401731	7.07909448127312	2.98746835715022	7.36234463180449e-08	1.23921074428172e-06
g11437_i8	9.98921642152516	10.5242772895793	7.85479657224197	6.92295162263986	6.69060392665592	6.74745617694391	3.04553331389165	3.33557965410734e-07	4.8703401456279e-06
g11437_i9	10.1624681033968	10.9349349858412	8.19275994853197	7.33751811381665	6.60962434519135	6.38161680830878	3.31954668987519	8.80801279251819e-08	1.45825866258697e-06
g11439_i4	6.07363190263805	6.49938053567111	7.583632041	3.3585627009954	1.38455786855863	5.02106799186679	3.03981968409569	0.00222049282991713	0.011690297864467
g11439_i5	9.94575823485164	10.4051722998747	10.6306987549098	8.83112841558798	8.40295914836841	8.91383807145459	1.62423162948909	6.00215342982434e-07	8.30682598741257e-06
g11442_i3	7.61494784510238	7.67651084542356	8.20853112530226	4.88816420046328	6.2307849544941	6.13792831430651	2.01062199257182	0.000190913745449695	0.00142330165177797
g11442_i6	6.70802298220994	7.01537230788783	7.59966813752589	4.22286671364432	5.55186050536445	5.69789991227066	1.89273792035719	0.00275001681762654	0.0140042913730356
g11443_i0	8.57749220533891	8.31599283317531	8.33844165556359	6.68410360687194	6.75657144907098	6.47464576297584	1.78226272701859	4.13328083259825e-07	5.91909035334755e-06
g114464_i0	6.4505124113057	5.68847300040363	6.26893585589443	7.6531444738658	7.52230172098156	7.03903940020995	-1.266283762	0.00901281499691509	0.0373373824883784
g11448_i0	8.20730306338181	10.436558092457	9.61592535931837	8.34056161177664	7.28214557516095	8.36453506807294	1.61066182946685	0.00512348570731702	0.0234617861100903
g11448_i10	8.59635149357849	10.5532007884925	10.671098665647	8.61900189614437	8.37172637118885	8.67664083867041	1.63714249026328	0.00156667875438785	0.00869761860779651
g11448_i11	9.84999871782567	11.6166676251257	11.984884461477	10.0471266624643	9.59663939260375	9.91925395850468	1.53612217837173	0.00208986759994827	0.0111021530011419
g11448_i12	10.0520435808569	11.8923775717215	12.3923726222483	10.3334608123664	10.3675767797206	10.2905077960076	1.40665851272901	0.00601194216834699	0.0268058365035924
g11448_i2	8.19250579367376	10.4973526911614	9.79198425543965	8.37388268833915	7.34781967853906	8.31087874460848	1.69564370803134	0.00326610327701374	0.016184322828889
g11448_i4	7.80203816065861	10.0001117198332	9.48823054945349	7.99996235966852	6.92859473784627	8.00263666726644	1.63609887472247	0.00508854880650892	0.0233302927964579
g11448_i5	7.86560477215376	9.97244728750382	9.26760750089897	7.87105942557173	7.18167185828017	7.83146173870703	1.6152632272098	0.00321588253120096	0.0159811117706297
g11448_i6	7.88414114379941	10.0938179744395	9.38791522439807	8.19900293690683	7.14929431717196	8.02843843404417	1.52392519403881	0.00805363057699176	0.0340454452505642
g11448_i8	7.75581402392787	9.83378343780149	9.17699402280454	7.90184484494748	7.03874852826169	7.9223414603484	1.48158286843065	0.00818255724308019	0.0345035911838892
g11448_i9	7.95014015565047	10.0254618457096	9.36932751256376	8.25571544921606	7.31170374401731	7.87761707979057	1.48284445377409	0.00709861580600734	0.0307007144134499
g11449_i3	11.1096288896571	10.6105612308292	11.1797979515272	10.1318064753547	9.88539769471635	9.42390760980705	1.14617956655437	0.000357636156052036	0.00245753291437034
g11449_i4	11.7508058594193	11.22013141	11.4306770354444	10.4902372681654	10.2579690598863	10.4856722579249	1.06934311630525	5.75069196615934e-05	0.000494919356461679
g11449_i8	10.8077433976848	10.3474720727946	10.9520545482738	9.37901888583127	9.5555359906213	8.83415498322626	1.43849259589684	1.3419307743948e-05	0.000135663622556664
g11449_i9	10.4578314816426	10.1409706529897	10.9426555073803	9.63864906447239	9.66836876273226	8.86598593809831	1.11739257346077	0.00234839318139991	0.0122658405107363
g11450_i0	9.62786681525061	9.11213978403851	8.03069792764362	8.13565893547998	7.05631671450515	6.65772365201994	1.64554734726933	0.00348877306532395	0.01709963657924
g11450_i2	8.1161534813234	8.01702557942343	7.59167237000649	7.03828393086751	4.65327729686258	5.6455090655135	1.83454203043046	0.005497206318465	0.0248752437892546
g11450_i3	10.2591328390849	9.89400724187307	10.3576666037829	8.8364501710229	8.04649818752038	9.22181108091422	1.40649758339276	0.000257300487236094	0.00184495766062079
g11451_i0	8.14718096563936	8.30420465662168	7.06536646898036	12.3732365697619	12.0629892529751	11.9973533448959	-4.22696233	1.77127952959031e-29	8.79886891109305e-27
g11451_i5	6.3998832032259	6.59923157409964	5.55758456345705	10.5944254247364	10.990089892279	10.4296504083193	-4.461305717	3.94464945250713e-32	2.8838116500593e-29
g11451_i6	4.59230097480308	3.93201041425838	1.65263740290467	7.77455375823086	8.06397282424328	8.0335438720195	-4.23434833	3.13174065939045e-09	6.89166866526739e-08
g11451_i7	5.25538323422823	5.27066629662692	4.48805146871134	9.17360231173735	9.29750905426911	8.94126236949815	-4.141847535	9.13049598984403e-25	2.31226329816878e-22
g11453_i0	6.84047971951449	6.97132663383499	7.279598304	8.40645150936445	8.68009048762291	7.90015257333764	-1.328474003	0.00100228880817936	0.0059514737976486
g11453_i1	6.84047971951449	7.7303586432644	7.31887569145811	8.22763784706441	8.47003565437218	8.36858098902719	-1.023997869	0.00973720347512476	0.0397615587700591
g11453_i2	6.66579256570712	7.17922547217047	7.24942220135098	8.41002529611686	8.76534495688014	8.04370086389796	-1.39050276	0.00062566662627359	0.00397281226164125
g11453_i3	5.93826883803185	6.45742120649431	7.144017454	8.25968229687941	8.5183725823804	7.65056143301608	-1.599040805	0.00142653964788242	0.00803318325113131
g114628_i0	6.4505124113057	5.00541269373281	4.904246339	7.32999184035306	7.37607526744094	7.22011284896344	-1.686499852	0.00604146040183273	0.026916801728978
g11463_i5	7.93243777067018	8.0313972319573	8.52214006265301	6.96242907444453	6.53640109968105	7.00825096638753	1.34338315045542	0.000853633561393909	0.00519373803592923
g11463_i6	7.77580598790973	8.05268978919141	7.80725316487407	5.70971216097356	6.40544450427725	7.23791529298563	1.30875142157076	0.0122709579733966	0.0478056156727427
g11463_i7	7.61494784510238	7.69468434423548	8.03069792764362	5.86359715344417	6.86022699224064	6.38161680830878	1.37645906035041	0.00313305323443045	0.0156356735346984
g11464_i1	11.3080062253727	11.0039689856206	10.7232634362105	6.90280027179481	7.1975921576066	6.48958366336226	4.14958376540724	2.00168963396533e-36	2.50189680701215e-33
g11464_i3	10.6578061546666	10.0521373176297	9.98442589439054	6.38323922587738	7.20548690744149	6.57610177296498	3.51002426673253	2.46939891482549e-20	3.23976218802838e-18
g11464_i4	8.97053739479358	8.64053520058383	9.02497097881177	4.08658679094811	5.99606900491022	4.97934502481737	3.6952150876055	9.69190669755123e-12	3.33367318439852e-10
g11464_i6	12.5194080391285	12.0248722759657	11.2192554490906	8.56552631049553	8.63403468474382	7.98165777344683	3.5973050173126	1.24516251328068e-19	1.46199687417925e-17
g11466_i2	7.10563303462375	6.49938053567111	6.85434753433192	7.99996235966852	8.30715609743752	7.97105280739992	-1.265372015	0.00131350994327743	0.0074881018051284
g11466_i6	0	0	0	5.18370916807581	2.54417819617992	3.48306858435986	-6.351029442	0.00549085775438087	0.0248503856630288
g11467_i0	6.80200376118056	7.26686202279885	4.95499208678343	7.32242609771807	8.62817294027033	8.9547814725418	-1.838560071	0.00626907887081153	0.0277268749692996
g11467_i1	5.36502243163365	7.02976035730867	5.82644807496278	8.10952151489881	8.94112077522153	9.36234479524606	-2.661820322	3.10520249874918e-06	3.64963335141157e-05
g11471_i1	9.04656116429397	9.79640427848433	9.74048141200052	8.13133545076144	8.17669454657233	7.88892882783361	1.49738110439865	1.40172218342389e-05	0.000141155840423801
g114737_i0	8.97630824374371	8.47690776167963	8.30460044143609	6.92295162263986	6.04967937499373	6.34922458394941	2.14069151499843	7.8165825328872e-07	1.05418210189443e-05
g114752_i0	8.5888373363436	8.52848021312095	8.79361073544344	6.50854189505554	7.18167185828017	6.65772365201994	1.83769871616878	1.01932708149744e-06	1.34247201397306e-05
g1148_i13	8.75918303405569	9.30192077513247	9.94731004784302	7.66515757840534	7.43097856550689	7.82558709554732	1.77345907654694	1.51039543825103e-05	0.000150883779427896
g1148_i23	7.13688516308727	8.10118336898825	7.42168001759486	9.03928855719588	8.88323558280798	8.25077213342287	-1.157119981	0.00754564368310316	0.0322880773688169
g114810_i0	0	5.06250864756679	5.14181130679844	0	0	0	7.14104787900854	0.0074019043272007	0.0317852732934837
g11483_i0	6.81494343117164	6.7632032244798	6.20747671252087	8.54616913868185	8.5559089187462	8.12726459916802	-1.814316492	4.75357321103517e-06	5.36346431011763e-05
g11483_i1	7.07368889415673	7.15317656741614	7.31887569145811	8.53311854472994	8.671566273	8.32343927577081	-1.337089925	8.01016164092091e-05	0.00066478736908514
g11483_i2	6.8779561426032	6.67441713982168	6.20747671252087	8.39206717050732	8.57126532837825	7.95499774446106	-1.72606456	3.25708988975878e-05	0.00029933912775582
g11483_i3	9.53707691363706	9.39377535136323	9.36229491098263	10.4517446021319	10.6069274369018	10.2894411716948	-1.023101335	4.7038181025562e-05	0.000414535114663482
g11483_i4	8.8246233839472	7.93531564362396	8.70743967873964	10.095646489791	10.3980376214335	9.30438749859059	-1.464073259	0.000446528262990735	0.00297294134903217
g11483_i5	7.43387704924689	6.9861584414977	6.827363539	8.57192141209986	8.54038729142416	8.52176320532556	-1.4442965	5.88114170824292e-05	0.000504892106474267
g11488_i0	9.77583226036463	10.732121160844	9.78849076119119	7.39635527156298	8.4335300730066	8.02331486466036	2.16427226955031	4.99203734237672e-07	7.02341346741552e-06
g11488_i2	3.17673295468861	6.25185824931439	1.05105145643979	0	0	0	7.47715201144949	0.00121159495604191	0.00699492389442292
g11488_i3	5.00741803538362	6.51991127035727	5.38327222447828	0	0	3.07122688833084	4.47866748094796	0.00295742422682568	0.0148966933364916
g11488_i4	6.92645681802577	7.950520357	8.53052948698238	5.14991156648824	5.05391007598503	6.42888100120891	2.27836698908647	0.000359772406309921	0.0024699597024073
g11488_i5	6.80200376118056	7.69468434423548	7.59966813752589	3.85449380444914	3.6178197814897	5.4145563392201	2.94547442052498	2.26707536338307e-05	0.000216554228153216
g11488_i6	7.43387704924689	7.53238195714637	7.89433707064882	4.08658679094811	4.50763042351726	4.89209480464604	3.1607998283627	5.35080211106482e-10	1.35389037307395e-08
g114894_i0	10.3034195522659	10.2340001972122	9.63938646848456	12.2180308523042	11.8178889020828	11.736739126231	-1.85290454	1.39267999523932e-09	3.24874819680149e-08
g114899_i0	7.80203816065861	7.55245159967154	8.0772531304436	11.0104072464668	10.915043781889	10.7581317906915	-3.076040868	5.50516611978909e-28	2.19150859508316e-25
g114909_i0	3.32882094457836	2.90369240095323	0	7.74655985058086	8.26244569095623	6.07988798924355	-5.239505785	4.34594629582263e-08	7.64371005335789e-07
g11493_i0	10.2304452055182	10.6588017895231	9.83664624103577	9.15028768798301	8.83570357067099	8.78050376098436	1.35073726192141	4.61324279630108e-05	0.000407572655348512
g11493_i1	10.1330633268972	10.724401897919	9.67954717227543	8.8470351494719	8.55281792403298	8.81352703738349	1.50093890131948	3.19873458200172e-05	0.000294418329093262
g11493_i2	9.5888473056519	10.1006491625023	9.11976188891517	7.97122134451505	7.84897340553493	8.25514950623936	1.62668446695339	1.2326731395696e-05	0.000125976723882161
g114954_i0	0	4.68014938953053	7.06536646898036	0	0	0	8.38185603519083	0.000313969996775369	0.00219642949116327
g11503_i2	10.3430411371133	9.88414290796351	10.2061785005412	9.44495661829631	8.5620711113358	8.58224297525742	1.23379998936541	0.000745384383428272	0.0046212321046297
g115043_i0	11.6163711017684	11.5712822463949	10.7513493678117	8.93648361849898	8.45355662922491	8.45102510962238	2.73445240336389	3.41795342082592e-15	2.04900931220632e-13
g11512_i0	10.601976357419	9.96310665640026	10.163662442109	12.0144661151704	12.1345130579356	11.9891647162797	-1.779759325	8.51278390430649e-11	2.47939363827759e-09
g11512_i1	10.4742376339186	9.93088839445038	10.1281711008104	11.917677699459	12.045777491114	11.882504194802	-1.755344755	1.66552006802433e-11	5.50782511257891e-10
g11512_i10	11.8799447663336	11.2059468338671	11.4682819968067	13.1393188585369	13.1957087812554	13.2132303891463	-1.638175078	1.20967674039501e-09	2.85218710554798e-08
g11512_i11	8.90245841330484	8.60734339440195	8.347966542	10.6354558869327	10.786733206204	10.6308530992292	-2.051526628	2.06656301299446e-13	9.45737341064865e-12
g11512_i12	11.9560219922595	11.3200972085841	11.4947846494562	13.2332170323546	13.3615512286696	13.2549457831909	-1.668598971	4.76066238041325e-10	1.21355130504219e-08
g11512_i2	10.8150073536276	10.1326627704659	10.3278930529324	12.1070951172303	12.2217593751343	12.0527796767821	-1.674821329	2.64937958988092e-09	5.90485538503771e-08
g11512_i3	11.5129694221958	10.8216675236861	11.0191711287834	12.7077334968163	12.7499711083593	12.7861475832255	-1.60048674	7.35298618814599e-09	1.5039787339611e-07
g11512_i4	10.4721970388946	9.92512737117816	10.1030784906008	11.8999957986705	12.0599987830133	11.8793175450194	-1.764080864	2.04655190754709e-11	6.66735408445274e-10
g11512_i5	10.5860243899359	9.92512737117816	10.0530013847667	11.9818191124532	12.0962780661424	11.9342630626597	-1.788766616	2.42279869200977e-10	6.48609212250613e-09
g11512_i6	13.3914952474029	12.565500809886	13.2824314666119	14.3808505066206	14.4721735651556	14.5315475095324	-1.339451302	6.06056472074727e-06	6.67310829913481e-05
g11512_i7	14.1284611273363	13.2005291344243	13.9663746476567	15.1468159757769	15.1959649968674	15.3058367129605	-1.399647953	5.97821090782354e-06	6.59429906932442e-05
g11512_i8	11.5694194304883	10.8863473179211	11.099605994024	12.7606533494743	12.8371933794014	12.8289878618764	-1.595536304	6.09021191574161e-09	1.26732229338669e-07
g11512_i9	11.9633046779328	11.2193470294251	11.2944578292766	13.2057222040204	13.2818870257099	13.240254512896	-1.710253712	5.00227995321456e-09	1.05778610471468e-07
g115134_i0	0	0	0	4.84657103030065	5.88247419351962	0	-7.11959345	0.00514174230621378	0.0235261297066471
g115183_i0	12.2682806928057	11.331756761102	12.0610596410454	13.5479101730902	13.0167332435957	12.7298595583931	-1.199309775	0.000816633495109651	0.00500134233253666
g1152_i0	10.6057042664028	10.7786542778936	10.6899462017149	9.3156499100626	8.48956519278295	7.86048140125876	2.01709715788646	8.44584231745996e-07	1.13143334214768e-05
g11520_i5	6.77577095722561	7.43844451895483	6.72873499397373	8.7232261757848	8.2812437014666	7.63720801874725	-1.270286033	0.00676256945276883	0.0295083072828132
g11524_i1	4.65120739395977	0	4.7970641316215	8.0829018095682	7.09932341355595	6.38161680830878	-3.253488112	0.00157286267771133	0.00872694785953055
g11530_i4	3.81446605395502	6.34685168085508	5.87995393273038	7.50728607838013	7.36906308131929	7.85472397915147	-1.932289046	0.00495316055719478	0.0228347498678639
g11532_i0	9.66585872468347	10.0001117198332	10.0471660155462	6.79759197811091	7.80288378645381	8.1556389232905	2.22953586766226	9.36797254291574e-08	1.54108849191696e-06
g11532_i1	8.26972666381915	9.27197405273744	9.0308966304197	6.09434100000148	6.43260408467291	5.17684815853617	2.94250383046746	2.26685176615472e-09	5.11052849685464e-08
g115320_i0	11.3717884510022	11.3149663729938	10.4479049320594	8.68538765527247	8.2699943125995	8.23312860407591	2.69433907481288	2.80932913243655e-14	1.47002553958586e-12
g11536_i3	8.69413868505234	9.47488173132031	9.80760113046698	2.12639422933195	5.60057066392471	4.84640770038675	4.6806428334267	9.09607151188728e-11	2.64001835840644e-09
g11536_i4	10.6818442876583	11.621425522648	12.2901617763738	5.14991156648824	7.1245252110157	8.43181861657646	4.2440772836232	5.09922171258263e-10	1.29446065051453e-08
g11536_i8	8.12137129048137	8.97388262066329	8.85502103879683	0	3.70949961028175	0	6.67592969953863	0.000412322423512873	0.00277909999473132
g11549_i4	8.39565118287467	8.64521515868666	8.05416331066176	9.69393217184647	9.47127789750709	9.62670400125325	-1.218553927	7.1581716971601e-05	0.000601507900005704
g1155_i0	5.13672151023986	8.67755655989499	6.22825536394188	0	0	2.23340923816453	7.17317188828238	9.15348182510733e-08	1.50922088985883e-06
g11550_i0	9.34303522654218	9.70073601024613	10.8518457925467	7.14507491531915	8.38569114685348	7.38097308486594	2.37828511028307	4.85683098972909e-06	5.47105372852127e-05
g11551_i0	5.09489491640822	5.61403552936776	6.49152079909117	8.060337258	9.11045684770736	7.70916789240781	-2.592326025	1.04596147430675e-05	0.000108808449770375
g11551_i1	5.09489491640822	6.06889865622397	6.52549499248749	8.01412096611903	8.80745187159182	7.67690309252911	-2.255402057	5.49586836725965e-05	0.000475610288125567
g11551_i2	7.43387704924689	4.75133351450766	4.18210674830449	9.148149374	9.51957391120937	8.77441746306863	-3.009988437	9.29886156963386e-05	0.000758739062792531
g11557_i0	11.1259454908066	11.2154186991999	11.7319592201521	9.0779941606805	9.28824603215679	8.74981221234074	2.32986582339113	4.74897504622917e-14	2.39488442244546e-12
g11557_i1	12.9354336750161	12.9728200281301	12.8077026046246	10.636981589266	10.422798321519	10.2614284769972	2.45913977008263	4.99258228061722e-26	1.5192088070653e-23
g11557_i10	11.302848610081	11.1787671657953	10.5699314151118	8.60970791043984	7.76064136080433	8.24638143850933	2.80849769532659	3.79622724020445e-15	2.25830836438774e-13
g11557_i11	11.1869405046327	11.2091110369606	10.5750097846377	8.61281256296049	7.84392444913047	7.94960610558289	2.8455282036614	6.89774878141596e-16	4.58692401803084e-14
g11557_i3	11.1750715186156	11.2465498554018	11.774520570588	9.42213114113899	9.14985784428755	8.90272070107045	2.25239949428723	2.0846068796381e-13	9.53244310342774e-12
g11557_i4	13.1662655460525	13.2701633838442	13.0443255796512	10.593639937562	10.1206782392901	10.1185929529462	2.86860861764825	9.12345347649518e-29	3.98688057183383e-26
g11557_i7	12.1612070485517	12.2166882476401	11.9371708250611	9.67177479396962	9.40768633326812	9.37848519178194	2.61943471898556	3.32893150087863e-27	1.15165177875635e-24
g11557_i9	11.2820317632821	11.4548196052585	10.5760233169229	8.85754303179174	7.79767063096639	8.24638143850933	2.78872476987707	1.67441626713387e-12	6.5449250192276e-11
g11558_i0	10.3519467267079	9.56407999965465	11.1515212218792	6.66029391260192	7.02988355319451	7.20208798036237	3.52773436041127	6.02332027542431e-15	3.47987449709404e-13
g11563_i2	6.02990701796482	6.83049651550712	6.57500169649879	7.50059726934501	8.16054065622868	7.47404224700384	-1.244475502	0.00865147524533638	0.0361120181886635
g115649_i0	10.1950022169144	9.68945204818997	10.2588828360326	7.60406603328656	7.59020824784259	6.24744128768853	2.80574315918533	2.05257708814935e-10	5.56546677691813e-09
g11565_i2	9.03554806032221	8.05268978919141	6.45672720860442	6.82996779444258	6.37776380275297	4.47826156661189	2.01633724893005	0.00938398013726823	0.0385739391454862
g11565_i3	11.5689421111895	10.8833793606265	9.7708952592003	10.1187620122042	9.39393385874092	8.91383807145459	1.35661254547216	0.00704939073733807	0.0305184796762822
g11565_i4	9.18506304192984	8.42886174218697	6.63847396251855	6.98176996072993	6.41908820541034	4.59336834916519	2.13344574760468	0.00506611628435981	0.0232498770017451
g11566_i0	4.3292029167687	5.27066629662692	3.08818841973624	7.03828393086751	7.74447602981474	6.79633248176948	-2.832238519	8.77892143929676e-05	0.000720716030866484
g11566_i1	5.56208305866433	6.06889865622397	4.61969867102757	7.15362737303609	8.11096452416837	6.98735414701057	-2.001243486	0.00123708039777531	0.00711907646108235
g11566_i2	6.53113564216804	6.78032309401497	6.88083607679335	8.04662715839198	9.02381387649243	8.22422525936207	-1.769420188	5.09258020186403e-05	0.000444782870737603
g11566_i4	6.65143651660993	6.30013667242344	5.26758748303653	8.6034784897615	8.46675487333686	8.80160584956081	-2.464267783	1.69481604804597e-07	2.64365831219623e-06
g11566_i5	7.24601085914673	8.10118336898825	8.12789247285383	8.93151897434507	9.39047515838861	9.55927448710802	-1.443374959	0.000248836032337527	0.00179255704009136
g11566_i6	7.13688516308727	7.26686202279885	6.71407821871932	8.6251647897419	8.71921746115753	8.84871071797129	-1.684630006	1.42786633323385e-06	1.81930486216269e-05
g11566_i7	5.65136014643628	5.00541269373281	4.7970641316215	6.4120398630101	7.0908240248789	7.36486065394607	-1.835340704	0.00192598338034025	0.0103660523774713
g11566_i8	4.96160664648144	6.63731408534631	5.09732519137872	8.55588018963496	8.26244569095623	8.92761538331212	-2.857473286	4.94939599980405e-07	6.97101406782046e-06
g11566_i9	6.36511556761514	7.32635262934538	7.31887569145811	8.92653718670159	8.45686752704919	7.88892882783361	-1.425456406	0.00289288810027386	0.0146210406007145
g115691_i0	3.32882094457836	4.81916987340441	2.40276520496172	5.42888290803097	5.42236427367305	7.87192777143922	-2.97770635	0.00338189925689477	0.0166558753335077
g115800_i0	11.3988974393489	11.0130495870483	10.0917845784651	9.02070848980626	9.27517706408474	8.99459490258154	1.83061623134008	2.1042859941491e-06	2.57870473994866e-05
g11585_i0	9.94722813087414	9.80688489559525	10.0026317762457	8.74319702980629	8.42679229737392	8.79560811108711	1.25962272088488	4.28009228881278e-06	4.8761925673978e-05
g11585_i2	9.06833832418789	8.92853146262166	9.33621137687237	7.35986418429677	7.83885776097183	8.48496530954989	1.156417212	0.00429507761933992	0.020301716919001
g11587_i4	10.2316519821913	9.86621533825242	10.0932011620185	8.95127585986107	9.47944034571769	8.57525790422631	1.02258272186723	0.00288587200007586	0.014593829343462
g11589_i8	5.56208305866433	4.8839592615196	6.12123351863117	3.57776808590556	3.6178197814897	3.07122688833084	2.2746579347091	0.00711571030818019	0.0307654887938578
g11606_i0	5.65136014643628	5.27066629662692	6.84091862400688	8.62208663376583	9.14576068172335	8.93308967853165	-2.847726967	2.36244720381168e-08	4.38045721759563e-07
g11606_i1	7.18751311711653	6.56011648876257	7.98259016707727	9.33269678738695	10.203822057293	9.98265974168915	-2.529631403	3.97631794750286e-08	7.0501403022839e-07
g11606_i2	4.81473886027776	2.28984489760919	2.40276520496172	6.71909720363427	6.30614530814002	6.84360704830358	-3.053472153	0.000784088813047704	0.0048292525633797
g11606_i3	7.23642447315728	6.95634076064876	9.2165272397854	9.8533644590178	10.0943459885747	10.4140754467119	-1.962291469	0.000872179696186291	0.00528941242159412
g11606_i6	4.53088659294292	3.50759520203317	4.26488695076926	6.98176996072993	6.93810235444731	6.50436847800634	-2.722186881	1.42571163767454e-05	0.000143236578014942
g11606_i7	3.17673295468861	2.62917329915346	1.65263740290467	4.4619903212163	5.62432257955777	5.67194229469463	-2.952537565	0.00459599566935309	0.0214691583590099
g11606_i9	4.76226133736561	5.49464177133865	6.50860790125778	7.67112682598385	7.74447602981474	6.86667582868299	-1.730981876	0.00591788517071787	0.0264615699432315
g1161_i7	8.65509607587662	9.02145580101934	9.1308397256357	10.5036797590723	9.64243175404995	9.79097224473537	-1.082260332	0.00247349536859248	0.0128070869329706
g11613_i0	7.83417153928794	7.1266486689736	8.81437264145399	10.0923138293218	9.38527151077237	9.50884312459446	-1.607677295	0.000989973065301806	0.00588977731142808
g11613_i1	6.63693617551913	6.51991127035727	6.81367988630353	8.45569643728637	7.84897340553493	8.34413349590244	-1.58593737	5.47423388465548e-05	0.000474126329448143
g11613_i2	6.62228861241585	5.79338858908062	6.78591695599385	8.49324311751503	7.68360348698327	8.23312860407591	-1.721769082	0.000302623125662259	0.00212719086982272
g11613_i3	6.49942493778967	6.1762692081424	6.81367988630353	8.03278551868994	7.61412996832506	8.25514950623936	-1.479371728	0.000612577522568829	0.00390105797531368
g11613_i6	5.86550601982703	5.22137431942256	5.18496660786007	6.64824007076231	7.20548690744149	7.86621593828434	-1.887371356	0.00107470257865681	0.00631787931740591
g116164_i0	4.46674116024892	5.17033844451135	5.38327222447828	0	0.852366179460938	0	6.71732486458376	7.39365172511601e-05	0.000619044459084951
g116181_i0	2.3280566966675	0	6.14328244652168	0	0	0	7.28624318418209	0.00784224397485815	0.0333144187273878
g11620_i0	8.62968913053872	8.10797985245276	8.27993271980235	9.56362106505213	9.71474171455407	9.68302241005097	-1.300942939	1.18249779865672e-05	0.000121307514002168
g11620_i1	8.89333692158327	8.8577142209049	8.77254567565659	10.5169981532911	10.5707118242879	11.0029213310813	-1.873865379	1.11744019872273e-11	3.80466457819362e-10
g11620_i2	8.29303443594469	7.74787035336392	7.56741569160925	9.01836906576403	9.42807232241363	9.49964903829828	-1.429759061	7.02243858833506e-05	0.000591042112452442
g11620_i3	7.42546454978678	7.13997359084173	6.09884237674692	8.25571544921606	8.98535430143262	9.08589018342833	-1.837662781	0.000143932150820098	0.00111137725596706
g11620_i4	7.42546454978678	7.55245159967154	6.09884237674692	8.35175436627039	9.09141085530374	9.21058522972205	-1.7824719	0.000373371367714414	0.00255193083924993
g11621_i1	9.81500309221864	9.48274711812116	9.01304615577644	7.07476633129653	7.6022186890884	6.19372367379331	2.41397552131564	1.64259396490009e-07	2.56736752023647e-06
g11621_i2	7.41700270833999	6.92589377741574	6.54218670106277	1.81749488110913	4.78555936633431	5.17684815853617	2.57577447443345	0.00333834819054547	0.016479789088589
g116274_i0	9.1497502344339	9.57147502368812	8.89455546916243	6.4120398630101	6.88992503398328	6.33275159196241	2.67738685875452	1.43884035691778e-12	5.68880282612663e-11
g116275_i0	12.0649697790044	12.0027062564644	11.5006678979409	9.73440360551868	9.66550979295296	8.66681720114372	2.44800550496915	3.39784469059711e-11	1.06230625829749e-09
g11628_i0	8.33406239045014	8.90920614890247	8.62757222160787	7.93198704132325	7.1574570784265	7.34856624044201	1.12804670650997	0.00437516323401237	0.0206040179200907
g11628_i4	8.37395576638717	8.78324053436242	8.20329319932639	7.74655985058086	7.0908240248789	7.04915791067468	1.14603370915064	0.00464587097904359	0.0216603578775881
g11628_i5	8.32051563417977	8.45041330356572	8.47510536124757	7.68888779515085	6.96625494629792	7.17462126047146	1.11228567053602	0.00310171092558024	0.0155038863895699
g11628_i6	7.93243777067018	8.37353079038621	8.23443924037773	7.44594015717784	6.81965402722493	6.94462993807164	1.10033706389941	0.00531539610804101	0.0241815053656877
g116284_i0	8.99063517586037	9.67807913302945	9.82646166388042	7.78008794214259	8.13596553124644	6.96615019198365	1.84025909393736	2.17667241250991e-05	0.000209121746615548
g11632_i7	7.00759703227181	7.43844451895483	7.583632041	5.70971216097356	6.39167054050807	4.47826156661189	1.65531730778131	0.00834313477927901	0.0350464724900041
g11633_i10	6.17747562924593	5.75925749538449	5.87995393273038	6.97213192803006	7.32625879006384	8.21975289732359	-1.66945839	0.00184335071308914	0.00999212305957293
g11637_i0	6.4505124113057	5.75925749538449	7.25955119517669	8.16556588794592	7.38305353578308	8.31087874460848	-1.394651423	0.0111279344693282	0.0442422650311149
g11641_i3	9.06833832418789	9.13228145667916	7.75092725579105	7.06573185564025	7.57809697965971	7.81968843304575	1.25778937574993	0.00984372593449838	0.0401218381649459
g116418_i0	9.25081807504598	8.51831215514531	9.72228675338592	4.80374303282649	7.23664085278248	6.60382533796849	2.73490760489971	1.00930965035475e-05	0.000105287762503128
g116420_i0	11.0771029069179	10.6942345826562	10.6404208966341	8.42423256717083	8.23955991257139	8.44720421213145	2.44801744330017	3.29215841055328e-19	3.61019333625201e-17
g11643_i5	11.2436677188551	11.0750621037569	11.1275263999137	8.71746906991443	8.46346661458704	8.90829009500683	2.44599416791613	2.91514144708803e-21	4.40645047866727e-19
g11643_i6	11.9614874501265	11.8418002006928	11.4390569191121	9.83354124871905	8.79964986748851	9.35216457370382	2.37687440839911	1.15150076945098e-11	3.91146842317306e-10
g11654_i0	7.96182221104477	7.36090400227068	7.64673390222692	9.17989599478822	9.47454842063344	9.0834306817696	-1.581577899	2.76900349280925e-06	3.29345099768902e-05
g11654_i1	8.02999513488428	7.7907416585245	7.88127694663526	9.90239706848905	9.80063846843536	9.98265974168915	-1.996681056	1.4987108834624e-13	7.05304263537125e-12
g11654_i2	6.11607047287608	4.75133351450766	5.95666649563314	7.9069124810058	7.81841117107687	7.09871256195202	-1.943692454	0.000605397071163752	0.00386061858416033
g11654_i4	5.89017030582696	4.81916987340441	3.90077143744242	7.42489782002513	7.36906308131929	7.3567364515793	-2.319721189	0.00032134693165118	0.00224263732799791
g11654_i6	6.13683061420078	5.45254235947667	4.26488695076926	7.52057137467775	7.62004893125927	7.63720801874725	-2.142565549	0.000339952110812669	0.00235132793478555
g1166_i5	8.72873778579938	8.32768546935731	7.83461236679702	10.5682758412792	10.5319948462489	9.70558814052383	-1.98027877	4.2232777140224e-07	6.03533072876769e-06
g1166_i6	7.92051434249563	7.22995337741256	7.46609250571132	9.87808906150693	10.1809806374989	9.12707267088428	-2.229759364	3.51607339249959e-08	6.30139332630515e-07
g1166_i7	7.13688516308727	6.72834169730612	6.79986520314216	9.00188600954442	9.41280990010207	8.45863667965208	-2.118219001	1.43896885554933e-07	2.27448653479813e-06
g11662_i8	8.5154303538614	8.24993240612602	9.02497097881177	7.06573185564025	7.8590186165038	6.80829714337094	1.32180759715558	0.00354821883672131	0.0173441950202054
g116623_i0	2.3280566966675	0	0	4.08658679094811	5.30968782578357	6.07988798924355	-4.856785827	0.00160389906120508	0.00887838596478301
g11664_i5	4.39961043128969	6.1762692081424	7.03030043997044	3.67602697094767	4.22651718744916	3.98274320752566	2.31830400115489	0.00848051461648836	0.0355259845401689
g11670_i0	10.7020099716041	10.3052198629223	9.99052008474419	9.17360231173735	9.02827186050115	9.43359562014521	1.14206249039251	0.000290858930586011	0.00205516029975794
g11670_i2	10.2837749398315	10.0200670488387	10.1514755331275	9.15242283724625	8.76801295143891	8.59611247028776	1.29965740210932	8.87336596213921e-06	9.40408515170552e-05
g11670_i3	10.5025069854097	10.5306145199296	9.66437938529727	9.36619791060494	8.78391812862253	9.11025730338734	1.17953838792859	0.00104241110308711	0.00615575424826487
g11670_i5	8.03553343095984	7.84869858626457	5.18496660786007	5.48417777582526	5.84253076331611	3.80307579374144	2.21622962185437	0.00900530239213127	0.0373176812533944
g11670_i6	9.96039023436939	9.49316803788327	9.98136911836093	9.080238943	8.40980888970756	8.56823884909356	1.11538980068002	0.000921471113560502	0.00554122101605136
g116727_i0	11.4438449326129	11.5020227444489	9.99052008474419	8.09182973050407	7.74988462421769	7.90573187096589	3.20839061909122	1.38021510258689e-13	6.52444910633183e-12
g11674_i2	7.93243777067018	5.57532516991941	2.89379642457776	10.3030308690991	10.3400493839002	9.2745116830991	-3.419676229	0.000100497349236667	0.00081174427595512
g11675_i2	6.8779561426032	7.31464914192544	8.09997921962861	9.72007950206522	9.21583330961557	9.02310859605781	-1.834626051	3.09103543266956e-05	0.000285522853380093
g11677_i0	5.29286309312949	4.75133351450766	2.07591534364956	0	0	0	7.15561364870458	0.000911251972717056	0.00549227052310643
g11685_i0	10.51445488	11.4601413161921	8.98584936525983	7.92700687249779	8.86590545229291	9.22181108091422	1.87520391466411	0.00148236869180927	0.00829972239949472
g11685_i1	10.4640056728964	11.4326576582333	9.26258009526187	7.92700687249779	8.87335815637105	8.90550808555477	2.00960540745269	0.000217322085600055	0.00159338458623378
g11685_i3	9.67475884213134	9.81313691342937	9.0514468175658	7.92200945261177	8.33261127818003	8.44720421213145	1.30087540831535	0.000259450563623523	0.00185876940003687
g11685_i7	8.26029708778621	8.87375452538413	8.92669290027107	6.82996779444258	7.65506163807698	7.68989572937276	1.27920979484921	0.00234842931027399	0.0122658405107363
g11686_i3	6.99628124926493	11.2618670934187	4.48805146871134	5.45679523984406	3.6178197814897	5.61858247000529	4.6690469425304	0.00374848353340775	0.0181614124821151
g116883_i0	10.6774228936936	11.0452744963903	10.1797531495671	7.37457156268991	8.7081461857819	8.87738889019996	2.22276071709627	1.04192630683355e-06	1.37021737647169e-05
g116918_i0	7.97341043166105	9.47750829436638	8.0772531304436	7.283990547	5.7156028730648	3.98274320752566	2.47537356417643	0.0016267551896858	0.00898791633445153
g11693_i1	9.58129385888812	9.79429898747787	10.1254044882714	8.1182867087156	8.67441327777038	8.62345775027669	1.36074658445881	3.14700992249897e-05	0.000290162951845229
g11695_i1	6.72182948107543	7.01537230788783	7.93913834521873	5.98357729853593	6.11819504602104	4.84640770038675	1.58908887225435	0.0103883054190455	0.0418600416649859
g11695_i10	7.66583037120796	7.22995337741256	7.86809751382235	5.86359715344417	5.47556552380771	6.53349118004131	1.60435533270796	0.00164046457717173	0.00904933572752665
g11695_i3	8.16750132875988	7.864838883	8.32403536881673	7.53373544658944	6.63322888054687	6.1188398114503	1.25510253425744	0.0121704869612981	0.0474874090960792
g11695_i5	6.89023502552918	7.0859191718625	7.89433707064882	5.98357729853593	5.7156028730648	4.97934502481737	1.76011332964869	0.00200340493110247	0.0107103798551879
g11697_i1	4.76226133736561	7.70368595968707	8.4880858307771	6.05835643766396	3.95403562544365	5.10105966974217	2.38254926656512	0.00893798585231389	0.0370881903213853
g11698_i10	3.17673295468861	3.50759520203317	2.40276520496172	5.18370916807581	6.18360380328856	7.4589417087283	-3.641291335	4.8595110173777e-05	0.000426832069412108
g117017_i0	8.66941593527931	8.42342316934992	9.06305967810731	7.50728607838013	6.6679269786918	6.61748986520176	1.75927041070737	4.42062741483788e-05	0.00039245069437271
g117018_i0	9.81339203278994	9.4563606651745	10.8007394238603	8.34803308820823	8.20846962189147	8.32343927577081	1.84946049711201	8.83370943065567e-06	9.36547231137737e-05
g11704_i0	9.01886914906757	8.51320112524366	8.4443555471089	9.92879573620476	10.1059914336591	9.7803817261326	-1.26362924	4.45262618328913e-05	0.00039479272886768
g11705_i0	6.60749080711878	4.25953601661859	6.14328244652168	9.69539730067362	8.71092197992317	7.90573187096589	-3.005475617	8.18177410198558e-06	8.75574867993744e-05
g11705_i2	6.80200376118056	3.13423256039159	7.22894834092873	9.69978378078514	8.52784862172876	9.03842721629046	-2.685788044	0.000665265141578648	0.00419498861110459
g11705_i3	5.59246009301909	3.80392801340351	5.65288264341297	8.82578695677222	7.74447602981474	6.80829714337094	-2.821760789	8.5835463344519e-05	0.000706823056047527
g11705_i5	2.59134589679088	0	2.6690714849563	7.58522246447615	6.79893147591172	5.69789991227066	-5.045574109	3.0233183794787e-07	4.45186886788199e-06
g11705_i6	5.65136014643628	2.90369240095323	5.49036528237173	9.31945555027455	8.02435297040955	8.16961952228024	-3.562252361	5.48324515548919e-07	7.64877495348691e-06
g11705_i7	7.02996576317579	3.13423256039159	6.66919272154982	10.0494199525595	8.65436524270834	8.35232877770608	-2.903578385	0.000352451498580999	0.00242668809502851
g11706_i0	7.00759703227181	7.00083931923617	6.99436082141984	1.81749488110913	4.28729290685458	4.53696264140521	3.14187315035359	8.14482477698418e-05	0.000674710969267845
g11706_i3	7.32953705949546	7.70368595968707	7.37585677388558	5.68632478572827	5.08847431327216	4.64765146493338	2.30482831207119	9.90377117252165e-06	0.000103517162224073
g11711_i3	10.0990850798128	10.159081317623	8.99193755825812	7.62266664922396	7.54114092118604	6.56203761544949	2.53110264088048	5.04398688378184e-08	8.77188862014962e-07
g11711_i4	7.27439364572461	8.37916036118718	7.28951835425063	4.4619903212163	3.87703883326671	5.93462581350071	2.75942037034818	8.93267469186918e-05	0.000732097656478089
g11714_i0	5.32939386494602	6.1762692081424	5.45554347386049	3.09997835122216	3.17865035464077	0	3.28512734807256	0.00506391942684617	0.023242122489797
g11714_i1	5.96172983017587	6.69261686622051	5.90598065569819	3.23505627344368	3.3015958652165	2.49263483453167	3.33909471138771	1.40288773006875e-05	0.000141260975176015
g11714_i2	5.96172983017587	7.30284993599412	6.42107371733922	3.23505627344368	5.05391007598503	2.90289713771966	2.67847558792902	0.00180273358709665	0.0098078841691259
g11714_i3	5.93826883803185	6.69261686622051	5.93154615581796	3.23505627344368	3.3015958652165	2.49263483453167	3.33950848778571	1.39014539821286e-05	0.000140135722043416
g11714_i4	6.66579256570712	7.50174409362704	7.82782105352181	3.23505627344368	5.95918900888746	3.70408920564745	2.63074361263837	0.00161746174054003	0.00894339986879707
g117206_i0	3.70750887525596	5.85931989007135	0	7.97122134451505	7.18167185828017	7.56852156552957	-3.084701175	0.0051024827655576	0.0233812668690983
g11723_i0	10.0534091297226	10.3257720241194	10.7076261352151	9.10028634087122	9.14165185033031	9.12468244176945	1.26659895050227	1.44491195822076e-05	0.000144940081138748
g11724_i0	6.54673338979129	5.85931989007135	6.84091862400688	10.4629705923661	10.3319581809354	9.51797898915475	-3.701083616	1.02783721482179e-18	1.0380173575229e-16
g11724_i10	6.65143651660993	5.17033844451135	4.34317396749104	10.4758160362448	10.4792437437151	9.80298125807346	-4.599222998	6.61422993016208e-16	4.40594892310625e-14
g11724_i2	6.15729625337708	5.98277836948995	6.86765259743191	10.1209442964562	9.6482359653909	8.99982130330121	-3.285619479	1.75029581016098e-13	8.13167006287417e-12
g11724_i3	7.15735003392643	6.65598488577373	6.26893585589443	11.0109956960999	10.711805933055	10.4412222688077	-4.011036181	1.97691519886418e-29	9.57485927983219e-27
g11724_i4	6.15729625337708	3.66335669858356	0	8.97559746720108	8.62228728203036	8.65692621337749	-3.978708555	0.000116862936260333	0.000926423495253436
g11724_i5	3.70750887525596	4.4427348874494	6.65391510085225	9.05990904054712	8.70536504062145	8.14152151690102	-3.213329243	1.57741181580133e-05	0.000156837181993624
g11724_i6	7.65867039155048	7.11319952817417	8.02477145815916	10.6893894208146	10.1496107801266	9.88011171698179	-2.638276651	7.82327708150505e-12	2.74054034601465e-10
g11724_i7	7.04102140011231	6.69261686622051	6.28885387544614	10.9497022814266	10.5874235722933	10.3053583220331	-3.943909968	1.97084155022644e-29	9.57485927983219e-27
g11724_i8	7.45055630072797	6.20190813142454	8.03660015125758	10.3614174934271	9.95495357210868	9.52161719749284	-2.578919905	2.36752631910889e-07	3.58148437445624e-06
g11725_i6	3.91403810466298	4.25953601661859	2.07591534364956	5.86359715344417	5.94038933796878	6.74745617694391	-2.667297252	0.00201202364852471	0.0107456891707898
g11726_i5	9.65869888609038	10.2571141074532	9.9859518570746	7.9615123442021	8.28869485609131	8.41235297499574	1.75789609400422	3.17162424182119e-08	5.73447817497738e-07
g11726_i6	7.88414114379941	8.88566879138201	8.90749647470775	7.36723661498378	6.85019022076202	7.86621593828434	1.21598882065625	0.00996848778955136	0.0405252988293163
g11728_i1	5.25538323422823	7.26686202279885	5.74227391542234	7.6591635300137	8.37872565571386	8.36453506807294	-1.832504739	0.00319618584304815	0.015898863505474
g11728_i2	5.25538323422823	7.25466375626448	5.8534490390059	7.75782267997016	8.39952204331669	8.38864212711974	-1.855607588	0.00220560856400386	0.0116224642767038
g117288_i0	0	0	0	6.35385190746322	0	4.93637939584685	-7.483373313	0.00223381297807282	0.0117508449369229
g11733_i1	10.3967445202951	9.25370302672402	10.2839099879826	11.2034798373169	10.6143592696288	11.3484609855625	-1.027548998	0.0089763035859425	0.0372259277473316
g117351_i0	9.72017459157651	9.74064276468254	9.19557774630644	11.232026898758	11.0668517822968	11.0671908485085	-1.552425537	1.95065051708154e-08	3.68688806675704e-07
g11736_i0	8.69063269645295	8.90920614890247	9.65673526961868	10.5416435199542	10.6560048857286	10.6442651904478	-1.469031373	1.95110648240032e-05	0.000189756206086189
g11736_i1	7.52331480162501	7.242361471	7.63121529615147	8.56552631049553	8.73566668375567	9.02310859605781	-1.31602982	0.000116324652415444	0.000922659679070023
g117364_i0	8.08977755540664	8.89355732186541	9.50109398481084	7.81824397407275	7.77662756526142	6.56203761544949	1.45316007940363	0.00562478505908588	0.025345984465349
g1174_i3	0	0	1.65263740290467	7.11034888497608	6.56122408107955	4.75044964360882	-6.864461675	1.94143922659017e-06	2.39898900498397e-05
g11742_i0	8.64063265468888	9.61744995158172	9.50109398481084	5.28059615891418	6.94754772416024	7.22011284896344	2.62820946412141	2.19434508150711e-06	2.677907320466e-05
g11742_i1	8.66584927358688	9.64574957662558	9.50322678396016	5.61379802535575	7.02988355319451	7.15601522996724	2.5958358826226	3.9649552119297e-07	5.696284684646e-06
g11742_i10	7.82780186555662	8.0456271297781	8.15527589559941	4.40582159233003	5.99606900491022	6.38161680830878	2.22659619819941	0.000147069094738618	0.00113326559976248
g11742_i2	8.47115943318298	9.32835142789126	9.18498780556706	5.4004198743089	6.63322888054687	7.00825096638753	2.56134637726209	5.83315497080621e-07	8.09220591725163e-06
g11742_i3	8.5154303538614	9.05701199774727	8.95813001092573	5.68632478572827	6.44599451486683	7.51841807405776	2.12760294420687	6.49346632555186e-05	0.000551366781378159
g11742_i4	8.85938920525957	9.23829839854861	9.11419090816486	6.45419066705283	6.39167054050807	7.23791529298563	2.34267773086129	3.02100954439508e-09	6.66215422956714e-08
g11742_i5	8.74573106860948	9.36285553186449	8.70373507083803	5.73272644606093	6.33522071464534	7.23791529298563	2.41457700411703	1.18394475906448e-06	1.53732952182367e-05
g11742_i8	8.12657029632402	8.41248412864937	8.47944517405251	5.56333864969757	6.27647185598924	6.94462993807164	1.99273423718549	3.69596048847917e-05	0.000334463563394954
g11742_i9	9.05203634935268	9.51122546173406	9.65481789540221	6.8192563812915	7.5720030036533	7.75933611575754	1.99754617328487	3.69735273264661e-07	5.34885229175908e-06
g11744_i1	8.04105054760249	8.8043162294954	8.50946373820854	7.10153518342305	7.02096376826167	6.17536394182171	1.66979197373932	0.000188957032814021	0.00141159161274433
g11744_i3	8.04105054760249	8.66378463942487	8.6585215049677	7.1278163806545	7.36906308131929	6.17536394182171	1.51327691019342	0.0011719989564887	0.0068014830354951
g11744_i5	7.34745955674134	9.16197633192836	9.82475722236289	7.78560097800101	6.94754772416024	7.36486065394607	1.6962480831313	0.00505002306768558	0.0231884132485788
g11753_i3	7.87798877794559	8.39591845797448	7.01841976871784	5.42888290803097	6.13482734507964	6.51900331279465	1.78991149551301	0.00144028806812229	0.00809652227761489
g11753_i4	8.04654664618318	7.41671206027888	6.50860790125778	5.04349151377125	6.13482734507964	5.56317301692336	1.8263849268005	0.00305082054606049	0.0152902209970163
g11755_i1	8.23163282710226	8.22514015455734	8.43097373755418	7.62266664922396	6.78845750043147	7.34034949645352	1.01369333020263	0.00993698584929978	0.0404225804067404
g11755_i2	7.84051321371159	8.26217057333772	8.347966542	6.45419066705283	7.16557391454147	6.79633248176948	1.33897976571092	0.00116445161337568	0.00676407253704408
g11762_i0	10.758359247141	10.8288847710209	10.8451353087851	9.90998896403446	9.35719721835552	9.59251857064943	1.17451504834463	1.32639821977956e-05	0.000134315296687147
g11762_i1	10.5114771717163	10.3169997809649	10.7094746391826	9.23533673785313	8.98535430143262	9.19472082745288	1.38085809456732	1.80432906440284e-07	2.79796171886588e-06
g11766_i1	4.65120739395977	5.57532516991941	6.68431025157076	9.05306824159191	9.60412427437098	9.61312687851106	-3.597156344	3.30204870442726e-11	1.03486152979947e-09
g11766_i10	5.46691474636803	4.52629006497853	6.0056318762876	8.27935455703632	8.00186252037236	7.7344700615864	-2.590394059	1.09310989952409e-06	1.43072958811711e-05
g11766_i3	7.04102140011231	6.27619940040952	6.62286576835952	9.62179653856813	10.0313381616598	9.29378844522521	-3.009375763	4.44302974297258e-15	2.61419287187341e-13
g11766_i4	7.02996576317579	7.50174409362704	8.14984063387181	10.5318358368338	10.4922101169204	10.6249458721814	-2.923057924	1.03750537056661e-15	6.67033320103222e-14
g11766_i5	4.59230097480308	2.90369240095323	5.14181130679844	6.74196343808807	7.6318145001153	7.3567364515793	-2.857876559	5.70104446752881e-05	0.000491026532976844
g11766_i6	4.177157387	5.11743073738664	5.59005507830256	8.09182973050407	8.5152000205266	7.50377727111626	-3.062917295	5.9931855577494e-08	1.02508518133136e-06
g11766_i7	5.32939386494602	5.98277836948995	5.30718876447032	8.53965859858598	8.37172637118885	7.42825802958907	-2.644268432	2.18416876128971e-07	3.33142339341709e-06
g11766_i8	4.70780267309086	5.92236934535148	5.95666649563314	7.93198704132325	8.05962396823525	7.38097308486594	-2.213435541	4.28993219559453e-05	0.000382116259322535
g11766_i9	7.56220492486469	4.15840327008627	5.65288264341297	9.83354124871905	9.95612388647569	9.16478738350749	-3.280694447	4.64083091763801e-06	5.24596555656394e-05
g117729_i0	0	0	0	3.09997835122216	6.88992503398328	0	-7.664976248	0.00215782522534789	0.0114110187977998
g11774_i0	7.90244237015697	8.36787916623514	8.41746664116164	10.0642381356086	9.87181918977665	9.33365716670141	-1.545047081	8.7503056916167e-06	9.28665981137868e-05
g11776_i0	8.62602276402285	9.14224781485077	8.62365645753732	6.82996779444258	7.36201664609326	8.14152151690102	1.27752969353045	0.00510423630203343	0.0233874582265113
g11776_i1	7.40849094267697	8.28033534641127	8.39925818580567	6.1466889347046	7.18965396811493	6.67088937748326	1.36788512680746	0.00615926158494093	0.0273389932979362
g11776_i2	8.69763617416803	9.03934343493091	8.56768963098367	6.74196343808807	7.27466043016532	7.87761707979057	1.41578325099594	0.000900534645951609	0.00543641377540457
g11776_i3	8.18255595165756	8.92853146262166	8.2947839078632	6.09434100000148	7.34781967853906	7.25550073496536	1.51426337611466	0.00195279407711391	0.010483925135222
g11776_i4	8.15228795176142	8.62640354304812	8.05416331066176	6.12944981303535	7.28959208528863	7.07909448127312	1.39314684737035	0.00280739074487461	0.0142515110570453
g11776_i5	7.47521909883924	8.39591845797448	8.39925818580567	6.1466889347046	7.18965396811493	6.68393604107454	1.42247960680266	0.00403696502508588	0.0193149542916642
g11776_i7	7.28373183023158	8.26217057333772	8.347966542	6.11200220302623	6.95693165675394	6.64443667157407	1.4347571157801	0.00381444367058159	0.0184293167741138
g11777_i0	8.88722372930119	9.46961421583064	8.63537200875329	7.9069124810058	7.6318145001153	8.04875266952646	1.17115929749566	0.00173038878242529	0.00947167037432264
g11778_i0	5.13672151023986	6.1235825645578	4.7970641316215	8.75448604011411	7.58416532281146	9.29803741530231	-3.27466028	4.19297794710239e-08	7.39835415190357e-07
g11778_i1	1.00383342594182	1.84533223693344	3.25947067365228	5.28059615891418	5.47556552380771	5.50555016546452	-3.3658988	0.00223965920810627	0.0117757366722577
g11780_i9	6.62228861241585	7.56238268529414	6.63847396251855	4.80374303282649	3.04424317340612	3.59780730230279	3.0830861592717	2.75970043674156e-05	0.000257640011859962
g11782_i0	6.49942493778967	6.32368324957392	6.45672720860442	8.72609613638074	8.42341157248686	8.55764581796198	-2.157703913	6.27845205639585e-10	1.56644616234268e-08
g11782_i1	7.21705846030095	6.49938053567111	6.43901059878159	8.74885257691856	8.69137832183939	7.95499774446106	-1.751382835	9.29820154728411e-05	0.000758738468133594
g11782_i2	8.5583831144432	7.81586596528922	8.97359535611142	9.66131706153439	10.2077578234242	10.1197936176387	-1.491993455	0.000139542459488435	0.001081865903484
g11782_i3	8.53511300399755	6.4142048829077	7.2081797399939	9.74151267540682	9.91939526977829	9.65844663062846	-2.126966164	6.70608189931799e-05	0.000567291288826667
g11782_i4	8.07371738907182	8.08749358729338	7.36651484608417	9.26918155310251	9.53218438994075	8.80757875673923	-1.358186858	0.000420077667305	0.00282383923476366
g117823_i0	6.60749080711878	6.39210136352155	7.07686826647624	5.00619918964864	5.50144808947531	4.93637939584685	1.57684486945478	0.00564796305702056	0.0254336662049382
g117875_i0	0	0	0	1.81749488110913	5.12222979544102	5.06161816218463	-6.799890232	0.00172948655719472	0.00946806939237577
g1179_i0	8.85938920525957	6.95634076064876	9.59207640980707	6.19720375404517	6.40544450427725	6.24744128768853	2.55470072210318	4.5858390620937e-05	0.00040539807785974
g1179_i12	8.68359505485573	6.863001563	9.59207640980707	6.19720375404517	6.03202967984687	6.09949535556861	2.66579092913138	3.37383532910397e-05	0.000308572221077461
g1179_i15	9.06563408842924	7.49138515921264	10.0544565465901	6.35385190746322	6.71292993694985	6.47464576297584	2.70407511655036	8.04474794691023e-06	8.62180989626447e-05
g1179_i37	9.80530963855752	9.30783624147633	10.2801834809274	7.03828393086751	7.90337610261124	8.74670683877252	1.79672105928299	0.000305064276751416	0.0021414742152053
g1179_i41	10.418102433577	10.0308365444719	9.89953077881275	5.24901797149224	7.58416532281146	7.58947302965938	3.00473117054068	1.22273444439763e-07	1.96204654633876e-06
g1179_i42	10.328451271225	9.87421066270384	10.0026317762457	6.05835643766396	7.49034583664754	7.98165777344683	2.71091448781308	3.61293688625351e-08	6.46303145057108e-07
g1179_i49	11.584138539299	11.1336862239919	12.6836600392002	8.59093836886278	9.94083524527776	9.23072929079543	2.59656621494086	1.33950402632421e-07	2.13322301712463e-06
g1179_i50	9.37396733684607	8.98868830870119	10.857691970237	6.67224787745513	8.20453579976313	7.13716610419783	2.49932455534232	2.63083426461947e-05	0.000247117717106559
g1179_i54	11.0937894053808	10.6657280067883	12.572524022245	7.89675934545548	9.52115626228433	8.90550808555477	2.77146034946804	9.65021254442057e-07	1.27748721176364e-05
g1179_i58	9.15739036802282	7.88871572513121	8.39466993594762	4.56816451501183	5.05391007598503	6.67088937748326	2.87615261304912	1.16754968411565e-05	0.000119942981409447
g1179_i61	10.291896318957	9.90965121577575	11.8239902468339	7.6829917337253	9.01710096480693	8.0335438720195	2.57062369637233	5.33512913860251e-06	5.9475919350835e-05
g1179_i62	10.6306187953828	10.0092165555703	11.6711305361724	7.93198704132325	8.88077255888956	9.10055978655875	2.21940405618346	8.1085402261455e-06	8.68377294902481e-05
g1179_i7	8.21220195084432	8.78748037621234	8.91392370578621	7.57888618117682	7.51596691951988	7.81376555398246	1.03020329372523	0.00476451467738701	0.022109752329413
g118_i0	6.32948932955816	7.242361471	6.91967873808918	8.44528453909747	8.65724636089454	8.26386460724565	-1.597523259	0.000101425415376782	0.000818330692260509
g118_i1	6.11607047287608	7.25466375626448	6.86765259743191	8.42423256717083	8.74923253856884	8.18346594	-1.663509233	0.000218550824851779	0.00160092757593525
g118_i10	7.68004460106493	8.29231936550675	7.13304072706238	9.22522937719099	9.11045684770736	9.03842721629046	-1.353632625	0.00072477004077366	0.00451202915799836
g118_i11	7.18751311711653	7.94293803090556	7.39436108863149	8.79057693312131	9.16207997711255	8.68963582693103	-1.357923619	0.000332822659924451	0.0023087250695004
g118_i2	6.09500722968389	7.11319952817417	6.827363539	8.35175436627039	8.68009048762291	8.16031419251966	-1.687405169	0.000116139052629534	0.000921564849317836
g118_i3	6.13683061420078	6.94119758759913	6.78591695599385	8.42423256717083	8.76267201922185	8.15094845387978	-1.819664576	1.62358448427383e-05	0.000161042290683497
g118_i4	6.09500722968389	7.22995337741256	7.110833501	8.4797025698739	8.8022552264192	8.37663894984668	-1.681877364	0.000159637306275346	0.00121688245009156
g118_i5	6.31134077447456	7.04400632996693	7.0996003715295	8.61281256296049	8.7573112411021	8.42794644287284	-1.756240223	8.81485799096301e-06	9.34889683275128e-05
g118_i6	6.13683061420078	7.20481237452654	6.94500475606974	8.48986987627501	8.70257852377119	8.210766364	-1.664254825	0.000143506992702557	0.00110838889247476
g118_i7	6.4505124113057	7.00083931923617	6.96989384360488	8.42069384436946	8.7465295533417	8.29395942930815	-1.682418198	1.13923067062219e-05	0.000117397316625109
g118_i8	6.31134077447456	7.37223965754368	7.07686826647624	8.49996603	8.69418653456944	8.25514950623936	-1.51920356	0.000407087550966129	0.00274843799293157
g118_i9	6.07363190263805	6.9861584414977	6.89390017441154	8.50665775987485	8.65436524270834	8.26820249445338	-1.792387943	1.97423253396088e-05	0.000191684588830281
g11803_i0	4.81473886027776	4.94596367162302	2.07591534364956	5.94468213372858	7.27466043016532	6.70968066234538	-2.405688109	0.00629586200510899	0.0278156974334424
g11803_i2	4.91429271908281	6.0964996872187	3.08818841973624	7.04749138443627	7.68360348698327	8.04370086389796	-2.53102624	0.000990562964059654	0.00589238211669281
g11803_i3	4.46674116024892	5.45254235947667	5.59005507830256	6.19720375404517	7.8590186165038	8.37663894984668	-2.517073273	0.000269753290395057	0.00192250904203075
g11803_i6	4.39961043128969	4.35404141105068	5.09732519137872	5.28059615891418	6.8400831344038	7.32377426836286	-2.091469132	0.00561353947305006	0.0253051201561832
g11803_i8	2.59134589679088	4.04964309008149	2.40276520496172	5.04349151377125	6.19950291462082	5.84454120321769	-2.71244	0.00392648797962421	0.018874941596771
g118059_i0	0	0	2.40276520496172	4.56816451501183	5.24986792293795	5.82111284818498	-4.725151585	0.00180130391647356	0.00980214256125117
g11808_i0	12.0787820432422	12.3084270432189	11.4239379054989	10.3678634995046	9.9490877173881	10.1161886216828	1.8293175075002	1.36316774170209e-08	2.65177820223783e-07
g11809_i0	10.1763221764951	10.2692917604977	9.66437938529727	8.24774888132522	8.58343384177405	8.67009918497449	1.5510669138723	1.01807686776007e-06	1.34112936432945e-05
g11818_i2	7.9084915490828	8.37916036118718	7.75808943589817	6.09434100000148	5.6476897790392	6.33275159196241	2.00500680067404	6.3023664129906e-06	6.91837824011736e-05
g11819_i0	10.1472012754814	10.2371035318719	9.41761861960202	7.10153518342305	8.04209625477528	8.3726155952489	2.05097763214091	2.45057063648092e-06	2.95492044382305e-05
g11819_i1	10.4823712730661	10.4830462028292	9.63938646848456	7.82896287870165	8.39262316935745	7.70277240059041	2.2491502543349	3.31551756561781e-09	7.25792395155206e-08
g11819_i2	9.42971032730175	9.69623301070621	9.02199900092608	6.70752672619233	7.71159160950164	7.58947302965938	2.01486822747472	8.45197018528511e-07	1.13212377775702e-05
g11819_i3	8.83100707549467	9.14224781485077	8.96123637118617	6.64824007076231	7.1975921576066	7.52568313302405	1.8236862124085	1.36519646863569e-06	1.74634574132511e-05
g11819_i4	9.09245101733015	9.30488154019234	9.01004948509869	6.69586270226192	7.32625879006384	7.53291179016644	1.92189230216976	1.79513264048999e-07	2.78555891243568e-06
g118294_i0	8.08977755540664	8.39591845797448	8.53470597526643	5.86359715344417	6.79893147591172	7.29004133271776	1.59745843845179	0.000997253545594489	0.00592667003855849
g118324_i0	0	0	0	4.01329413607215	3.6178197814897	5.748454689	-7.002873375	0.000426390419998647	0.00285867011308356
g11835_i0	11.6131337603164	11.3977233904319	10.7522463248285	8.43128407881694	8.39262316935745	8.16961952228024	2.9663405131368	3.49210295453795e-20	4.49028813534835e-18
g11835_i1	13.8724226924973	13.5303934379537	12.3282544824218	10.3475068702387	10.0224273934541	9.58210296204264	3.36326242891208	3.10296605876637e-15	1.86788593822373e-13
g11835_i10	11.9036085819957	11.5835252990786	10.8601902409926	9.58748915732573	8.5152000205266	8.40054626180081	2.57421743848896	3.59734661226013e-09	7.83209534012207e-08
g11835_i11	10.7750091658972	10.7786542778936	9.08600867578328	7.54027271081661	7.25196912422755	6.97679112468595	3.1328511418977	1.0481405287587e-10	3.01052273444307e-09
g11835_i12	11.360249003864	11.4812340021852	9.1169790875878	8.12264941609534	7.39690962059652	7.56852156552957	3.25173767154593	7.11713174170247e-09	1.46036256602912e-07
g11835_i13	11.9062560802613	11.6847354359135	10.4108944117471	9.23533673785313	8.83570357067099	8.07869756356155	2.67717123390504	9.41215448689064e-09	1.88567534911439e-07
g11835_i14	10.85157359	10.8704471855281	8.99193755825812	7.61029292299004	7.2211479718141	6.56203761544949	3.27602088882399	8.17526657825561e-10	1.99599451177574e-08
g11835_i15	9.9294897574307	10.2073488001665	7.63121529615147	6.30861710641459	6.29138487142389	5.97764292716043	3.43393501158235	1.4405785289987e-08	2.79041573422444e-07
g11835_i16	10.0683454744386	10.1006491625023	7.95168726496856	6.30861710641459	6.21522871918116	4.75044964360882	3.76538977260237	2.92615734004848e-09	6.47755721209741e-08
g11835_i2	11.9354326949829	11.774510559017	11.1261431385255	8.90896419845913	8.72472140052926	8.43953192418297	2.95108682506722	6.66002512941275e-20	8.18352347825516e-18
g11835_i4	11.4675978305077	11.3654716339526	10.3290958673982	8.37021812441981	7.93220775165279	8.08854264902342	2.99978207247834	2.73137635469295e-15	1.65362076807036e-13
g11835_i5	11.6140594565245	11.4156386970619	10.6365398983551	8.54291754119596	8.25104818153447	8.19262360274737	2.94627388345257	1.4161974510842e-17	1.18944213666205e-15
g11835_i9	11.3674033474977	11.2679487419393	10.2295544228622	8.36286095292348	8.02880929147785	7.60327352225903	3.01132883639728	6.20164692977896e-14	3.07542422831701e-12
g118353_i0	0	0	0	3.57776808590556	6.32075625668474	0	-7.187174912	0.00555362896461864	0.0250866137196313
g11840_i0	5.73543305710772	0	4.904246339	6.77559728264561	7.79767063096639	7.75933611575754	-2.741944142	0.00866274155674725	0.036144516466022
g11840_i1	5.78887755597304	2.28984489760919	4.7970641316215	7.69475985836995	7.93220775165279	7.83731255734526	-2.98477841	0.000115055919841202	0.000914218341810192
g11840_i2	5.78887755597304	5.06250864756679	5.09732519137872	8.20312860014067	8.71645759723623	8.67664083867041	-3.219899577	2.54493247415609e-13	1.14793539307685e-11
g11844_i5	3.91403810466298	5.92236934535148	6.16499946357207	7.66515757840534	7.82355004946472	7.98165777344683	-2.236391768	0.000476683330012168	0.00314613163074122
g11846_i0	7.13688516308727	7.47044144434537	8.24976368496722	4.08658679094811	4.65327729686258	5.02106799186679	3.11473461895464	5.36351009571191e-08	9.25830729916175e-07
g11848_i0	6.59253964554651	6.36965392020053	4.7970641316215	0	0	0	8.75412112302056	3.30151035154186e-08	5.9526533777451e-07
g11848_i1	9.43600578230296	9.42404637833206	9.00102194415599	0	0	5.13945152750539	5.78765864211562	0.0120057280871523	0.0469580346865836
g11848_i2	6.59253964554651	6.45742120649431	5.00401337500072	0	0	0	8.81953860353619	1.51585700633258e-08	2.92647763521173e-07
g11848_i3	9.08979164493223	8.79592286143515	8.57986664672095	0	0	4.75044964360882	5.72624210292824	0.00957178003907614	0.0392017374301392
g118491_i0	0	0	0	4.4619903212163	6.41908820541034	5.67194229469463	-7.978650859	1.76045929311665e-06	2.19802135587411e-05
g1185_i12	4.96160664648144	5.82673084014869	5.09732519137872	2.12639422933195	3.6178197814897	0.945315357233935	2.92451328324115	0.0105292915390255	0.0423283710356675
g1185_i15	9.66049217971229	5.89118901806897	8.68882077167647	7.36723661498378	6.72396470230841	5.67194229469463	2.00370042644373	0.012730640594179	0.0492203446754488
g1185_i25	7.82780186555662	2.28984489760919	4.48805146871134	2.38067697453442	0	0	5.89598935814772	0.000536845746353628	0.00347911703846292
g1185_i29	12.1213971359976	10.0852332502711	11.3582954399587	10.3733658166288	10.3605230635501	9.61483102292738	1.25448508511243	0.0117661593862154	0.0462216413333451
g1185_i32	7.49946736416666	3.33295838596562	4.48805146871134	2.38067697453442	0	0	5.63862175569141	0.000549279432458024	0.00354712451271782
g1185_i35	9.99917103763649	7.94293803090556	9.07457980777223	7.75220225607746	7.93220775165279	7.83146173870703	1.39983584212856	0.00757262358092497	0.0323820683900496
g11856_i0	4.25518223404653	5.61403552936776	6.20747671252087	8.21951427436134	8.65436524270834	8.518125366	-2.9396395	1.51915574962267e-07	2.38953537667306e-06
g11856_i1	4.25518223404653	3.80392801340351	6.20747671252087	7.70643276608754	8.01988284161026	7.38097308486594	-2.6005074	0.000335217737008546	0.00232270563602011
g11856_i2	3.46639392534009	2.90369240095323	2.6690714849563	6.93292271994782	6.16752752271182	6.01941444197377	-3.54055552	4.19546629041845e-06	4.7891682372409e-05
g11856_i3	3.91403810466298	2.90369240095323	2.6690714849563	6.63608466889303	6.81965402722493	7.04915791067468	-3.708194998	1.25769954376518e-07	2.01453761839968e-06
g11856_i4	6.3998832032259	3.33295838596562	6.20747671252087	9.10690737560839	8.21630523238656	7.66379238232038	-2.659710049	0.000387929329306131	0.00263747471711672
g11858_i3	7.09506338304306	7.48095130663523	6.91967873808918	8.46946310113282	10.1455129148583	9.01796602950791	-2.209125846	1.12932171296006e-05	0.000116520820090962
g11858_i4	6.00753736910997	6.25185824931439	5.00401337500072	7.82896287870165	9.61453829589604	8.24197734016219	-2.952489805	1.17226650694907e-06	1.52420871104877e-05
g11858_i7	1.59007147511235	2.28984489760919	1.05105145643979	3.09997835122216	6.597675653	6.03985524155844	-4.616212579	0.000262226234279374	0.00187530315446256
g118584_i0	10.5351285252973	10.0852332502711	9.37865130383036	9.02070848980626	8.81521190979454	8.27252737761735	1.34093347848176	0.0009134411046424	0.00550346726810929
g118586_i0	11.4015805308444	11.894835925587	12.1202727806753	9.27507261103054	7.92744231241368	9.36031448967877	2.85333153309119	2.46109624780648e-11	7.90270242665817e-10
g11859_i0	6.00753736910997	7.04400632996693	7.33812053207119	8.34430218667795	9.01710096480693	7.32377426836286	-1.495414741	0.0101234823545898	0.0410261684237187
g11860_i14	6.86557185546258	6.04075925741851	3.25947067365228	2.38067697453442	0.852366179460938	2.23340923816453	4.44614262701176	0.000223492162707039	0.00163152226295712
g11864_i4	8.69413868505234	8.5635144500467	9.36698711900628	10.6611759122794	9.81747832581512	10.0919223215746	-1.315743577	0.000553926430538067	0.00357514760054108
g11865_i0	8.29303443594469	8.19991439555602	8.68882077167647	6.22992368241855	6.52382758589802	5.77308290712234	2.21612882771742	9.67299893793388e-08	1.58632815539706e-06
g11865_i1	8.27909500735484	8.05971804198862	8.5009505508113	6.22992368241855	6.40544450427725	5.89028652586619	2.11489922272457	8.34345264271647e-08	1.38747201028521e-06
g11865_i2	8.49547545529274	8.26217057333772	8.85502103879683	6.05835643766396	6.78845750043147	6.53349118004131	2.07995934203179	3.50956989427489e-07	5.10038609413713e-06
g11866_i0	4.65120739395977	4.60526983842455	4.417430555	8.427762631	6.8400831344038	6.4132976860321	-2.996304329	1.97539877087741e-05	0.000191765786810415
g11866_i1	6.31134077447456	5.85931989007135	5.45554347386049	8.31410245847434	8.11934642458071	7.50377727111626	-2.118102476	1.1487514054568e-05	0.000118231683522488
g11866_i2	6.3474124160914	5.98277836948995	5.55758456345705	9.6294811901377	9.9145872495804	8.53262200794899	-3.491774833	2.86326097962541e-13	1.28009790873715e-11
g11866_i3	5.65136014643628	4.94596367162302	4.417430555	7.38913052029547	6.27647185598924	8.03863130646167	-2.341532788	0.000526376967736144	0.00342108240031587
g11866_i4	6.27434405608348	6.30013667242344	5.34573198838286	9.67623357720362	8.91005489789197	9.27235383435429	-3.305553281	1.84770982520684e-14	9.95263160713822e-13
g11866_i5	9.85783525712036	8.51831215514531	9.14183314816602	11.635765633407	11.2640102296854	11.1547239653208	-2.091773344	1.13913462559644e-07	1.84111525138112e-06
g11866_i6	8.90245841330484	8.40146151002526	8.00684456179203	11.366857855273	10.863584417631	11.2267000117338	-2.686725173	2.4241263638006e-15	1.47683673232799e-13
g11866_i8	5.56208305866433	4.81916987340441	3.79332088968026	8.427762631	7.41063389229962	7.94419424146637	-3.13056092	3.29819697418222e-07	4.82060123574678e-06
g11866_i9	8.08977755540664	7.15317656741614	7.57554665075211	10.4369314083296	9.798030186	9.93161316029525	-2.429339599	1.4508245768589e-10	4.05784044307214e-09
g1187_i18	6.90241028332603	6.47855340879918	4.48805146871134	7.30717453371492	8.18070491474262	8.10318544243118	-1.65838341	0.0126030585578531	0.0488082467687771
g1187_i4	8.17755517884901	7.69468434423548	7.9137082199052	9.10249673042062	9.13132828187926	8.98144546167737	-1.132994551	0.000273039194488609	0.00194325088615713
g1187_i9	6.38260411642758	6.65598488577373	6.18639441452732	7.50059726934501	7.47736262152824	7.38097308486594	-1.043227222	0.0128742272903936	0.0496727296871158
g118756_i0	6.57743191578412	5.85931989007135	6.47422889127786	11.0983135841112	11.3439700643482	11.4125672669963	-4.966013376	8.39127762620397e-57	7.503093163615e-53
g118797_i0	0	0	0	7.03828393086751	6.49834695913013	4.79922633293559	-8.643770304	3.6352927904815e-08	6.4990223618205e-07
g118858_i0	0	0	0	5.68632478572827	0	4.64765146493338	-6.916887279	0.00866879917899869	0.0361635521305917
g11887_i0	5.43374384578354	6.36965392020053	6.47422889127786	8.10511886668597	7.42422883515769	7.80781825869855	-1.659554092	0.00090426132639891	0.0054566250514028
g11887_i1	7.08441572290078	7.39464721497118	6.81367988630353	9.13741000452488	8.91246847518571	9.18557650960072	-1.975811296	6.18412338119452e-09	1.2852538920616e-07
g11887_i2	7.56985871233061	7.20481237452654	7.60761983468949	9.48786198018198	9.34474080939414	8.7184535206971	-1.75328397	1.88169633562049e-06	2.33310274189361e-05
g11887_i3	8.33854985532392	8.17423969863408	8.28985047892058	10.2341394147357	10.5499337923028	10.2284154437608	-2.079465867	8.59806147828055e-15	4.87055880231643e-13
g11887_i4	8.29765114221343	8.12147751309359	8.94249708287462	10.1000780953046	10.4661597761786	10.3581995612233	-1.819657965	7.78962998043813e-08	1.30357988615912e-06
g11887_i5	7.87798877794559	7.99519604658201	8.41293602679122	10.0923138293218	9.82774445524618	9.64516633775978	-1.75627759	3.3083800888795e-08	5.96318966555052e-07
g11887_i6	5.96172983017587	6.45742120649431	7.110833501	9.05306824159191	8.19266956243903	8.34823695599608	-2.006413529	3.40310965691959e-05	0.000310866378404977
g11887_i7	5.65136014643628	5.85931989007135	6.26893585589443	8.16133123645097	7.42422883515769	7.53291179016644	-1.811303169	0.000154967287093545	0.00118587211663947
g11888_i0	6.31134077447456	7.11319952817417	4.417430555	9.40073604867891	8.39952204331669	8.77746382155742	-2.620499494	5.3742701765004e-05	0.000466685466395044
g11888_i1	5.89017030582696	6.32368324957392	4.417430555	9.11349816285298	7.78191717653669	8.21975289732359	-2.763855411	7.72568405147596e-06	8.30820162960094e-05
g11888_i2	8.5583831144432	9.44298422885666	7.98869210040615	10.8051952981511	9.71058704854418	10.0857914305187	-1.487792643	0.00168274704210865	0.00924616006498272
g11888_i3	6.53113564216804	7.54245167726941	4.55537616467739	9.57798925281424	8.7081461857819	8.98934949950328	-2.497794303	0.000175828637951314	0.00132553109990619
g11888_i4	8.07909066709868	9.00334359524773	7.26960957003613	10.4629705923661	9.62634870761403	9.78341552983563	-1.721398928	0.000486884675432239	0.00320077196281559
g118916_i0	4.59230097480308	4.68014938953053	5.22686841058467	6.42622740615991	6.597675653	6.42888100120891	-1.658583574	0.00495505333878553	0.0228416640268254
g118921_i0	12.1866310574969	12.2950884599388	10.8873894265112	10.3493693878843	9.79672427359739	10.1923484538708	1.78445279857159	1.46283063671722e-05	0.000146612108018874
g118925_i0	10.9611218042516	11.1706747149938	9.78674083661865	9.22116652213528	8.70536504062145	9.04855000625851	1.74895320229478	2.39962856786002e-05	0.000227663095599126
g11893_i0	6.32948932955816	5.22137431942256	3.67721885326384	6.68410360687194	7.18167185828017	7.90573187096589	-1.923998706	0.0117143758777374	0.0460680374865754
g118937_i0	10.3706905248733	9.88809673881206	9.16626627625797	12.0569720796182	10.6009542825875	11.5105645822025	-1.618182867	0.000399782508063452	0.00270660056935635
g11894_i0	4.00717933831447	0	0	8.04202801836306	7.18167185828017	6.70968066234538	-5.052428058	2.91402770768481e-05	0.000270743010743571
g11894_i1	4.00717933831447	0	0	7.79656424777863	7.77662756526142	6.75983136412547	-5.15100501	1.24064044234868e-05	0.000126638877966085
g11894_i2	2.81392028650186	0	0	7.84489337565133	7.07367353824566	6.69686577693773	-6.196455403	5.72772647477604e-09	1.19897519435975e-07
g11894_i3	0	0	0	7.04749138443627	6.53640109968105	6.93374822238079	-9.124418462	5.03526645357439e-11	1.52223503917682e-09
g11898_i4	0	0	0	5.07984410620679	3.41488183601101	2.49263483453167	-6.255317684	0.00718174361635834	0.0310002554110993
g119_i26	6.36511556761514	5.89118901806897	6.30850064510625	2.38067697453442	2.54417819617992	1.51157911621369	4.31298172644225	2.69634704171601e-07	4.01515987867114e-06
g119_i30	7.78240888268949	7.69468434423548	7.90728002661971	8.27935455703632	9.52904208899131	8.6098498981552	-1.113150375	0.0106348664704855	0.0426610081209702
g119_i37	6.90241028332603	7.15317656741614	7.41263106557881	8.7203504945797	9.1125576312465	8.71209915053707	-1.697126866	1.62023742232235e-06	2.03695001049914e-05
g119_i54	5.32939386494602	3.80392801340351	4.904246339	6.38323922587738	6.97551837156558	7.37293936281881	-2.189468539	0.000995811831806131	0.00591966693920143
g11901_i0	10.8971566308524	10.0182642909406	10.3775672462798	8.2675834195579	9.09141085530374	8.02331486466036	1.94287739631169	2.26340826078362e-06	2.75265302608797e-05
g11901_i1	10.7132845076193	10.0019372896264	10.6682501773661	8.73467192098853	9.63952086807342	8.5398160675051	1.44223861858507	0.000375545133763939	0.00256527979953695
g11901_i2	9.52728254194235	8.88170829178142	9.73323106084238	7.69475985836995	7.66081535972695	6.98735414701057	1.94745947028603	8.78659489917577e-07	1.17329556700769e-05
g11907_i3	7.72186584631226	8.40698334632174	8.1167918949343	5.94468213372858	7.17364533939299	6.80829714337094	1.38817984461859	0.00436563621466725	0.0205699859583673
g119091_i0	13.4420236048057	13.3853088732681	12.6145623054082	10.0878582726279	10.3265387247809	9.83403740346334	3.097591636	5.95250354596576e-22	1.00132997421572e-19
g1191_i1	9.20731605065072	8.83331433571469	8.92032243039019	10.5416435199542	10.8548265350067	10.0534839007233	-1.525587795	2.65815355515501e-06	3.17655771821958e-05
g1191_i5	3.70750887525596	4.8839592615196	5.22686841058467	5.94468213372858	7.04755936293761	6.33275159196241	-1.820433829	0.0122404711562495	0.0477092300305951
g11910_i0	5.43374384578354	4.81916987340441	6.02950513592877	0	0	0	8.14643230849105	1.04435095686135e-06	1.37309529720125e-05
g11911_i1	7.60007416279545	6.63731408534631	6.43901059878159	5.45679523984406	5.80144986485918	5.31743467662311	1.46674048977287	0.0123141857917574	0.0479528636176845
g11911_i2	7.95599300757602	6.94119758759913	7.50917851563239	5.45679523984406	6.39167054050807	6.17536394182171	1.48228232354089	0.00534313502195731	0.02429343718033
g11915_i8	9.26503205780929	8.8043162294954	9.68143198207616	8.09627305762893	7.55973728043027	7.47404224700384	1.56164206193715	6.18672790136029e-05	0.000528472406859289
g11916_i0	0	0	0	4.92859175804463	4.22651718744916	6.07988798924355	-7.526542775	2.37613577453536e-05	0.000225692124883143
g11922_i0	9.79555061385794	9.97802277517191	9.81448806831185	6.87203545221812	6.53640109968105	6.50436847800634	3.22997939079344	2.13870157612104e-27	7.69667712719226e-25
g119244_i0	5.59246009301909	4.75133351450766	4.68127534806108	0	1.38455786855863	0.945315357233935	5.26301635489039	0.000217075411613304	0.00159187722200053
g1193_i10	8.47115943318298	8.43427989003769	7.90082306309702	6.99134403288457	6.67931000805983	7.16534823960158	1.33962083068535	0.000631505085019695	0.00400426309637188
g1193_i12	8.64063265468888	8.09435471592968	8.37150721795721	6.86163297673341	7.23664085278248	7.19299038630573	1.28651265632318	0.000522548907727665	0.00340133749771888
g1193_i6	8.78571642738317	8.69571697324081	9.10016860637798	6.91291113081715	7.47736262152824	7.70277240059041	1.47636818159871	8.56108801054341e-05	0.000705223492555854
g1193_i9	8.63699402905091	8.64053520058383	8.77607794768823	6.82996779444258	7.05631671450515	7.67690309252911	1.45958145503614	0.000146824318025096	0.00113160447733969
g11930_i0	6.76247348588776	5.22137431942256	5.95666649563314	9.38991833094214	9.00358070216949	9.48108319866749	-3.203164138	1.03435155578409e-11	3.54099116016637e-10
g11930_i1	9.74574001062587	9.25981911519172	8.55129206229111	13.0516641509412	12.2090531491588	13.3883318740952	-3.698831394	1.507759551494e-18	1.47155306688213e-16
g11930_i2	9.19746817574087	8.69571697324081	9.00102194415599	12.2075444091064	11.3661505119899	12.4540732413877	-3.10177198	4.84359798070531e-18	4.32095033980956e-16
g11931_i0	9.51544084355136	9.08828015116644	8.66234389634189	8.02348342576648	7.64348489323095	7.69634843115969	1.33675155946072	0.00030657015198559	0.0021498379866557
g11931_i1	9.67475884213134	9.30488154019234	9.12531143999419	8.35175436627039	7.81841117107687	7.77161024778935	1.38480469696739	7.24083030744289e-05	0.000607473889406018
g11931_i2	10.1148668452311	9.70073601024613	9.4062664948666	8.96348791601011	8.43016511859077	8.84290603495664	1.00917046397131	0.00289114753598566	0.0146141498340135
g11934_i1	5.09489491640822	5.11743073738664	4.48805146871134	6.4120398630101	6.16752752271182	6.60382533796849	-1.509405625	0.0122877816517367	0.0478647411010984
g11941_i3	10.6712100891544	10.7177523533896	11.2373060304506	9.39172692621747	9.80584093000569	10.198043698128	1.06434441160835	0.00154527484080587	0.00859438983230979
g119414_i0	8.32504536794013	8.50807192412281	8.12235286031239	5.28059615891418	6.45926180333041	5.382903394	2.53373747748512	2.48941067054205e-07	3.74055191757766e-06
g11942_i1	8.92053018593296	9.86220099830869	8.4443555471089	3.09997835122216	5.15521350626297	6.28217307180714	3.88890270479915	8.52923417667265e-08	1.41593570507916e-06
g11942_i2	8.07909066709868	8.88961844834146	8.28985047892058	3.09997835122216	5.15521350626297	5.59114374032445	3.56187804501442	4.80298080820004e-08	8.38286019737496e-07
g119430_i0	2.81392028650186	1.84533223693344	4.61969867102757	6.57372226516647	7.37607526744094	9.06360224806055	-4.61266703	3.30491137877329e-07	4.82980762721407e-06
g11948_i0	9.73386583643684	10.363180530301	8.97359535611142	7.97605145185667	8.07263140520623	8.49610356296429	1.60172345749325	0.000194853815153484	0.0014483228138944
g11948_i1	10.6853716725662	10.9463565189187	10.740542159525	8.91148776854704	8.90763727600219	9.08834549927185	1.82560445032097	1.47982778474002e-13	6.96699804366868e-12
g11948_i10	11.2250053910046	11.3865869778557	11.4671898455537	8.81504434158825	9.24293636797265	9.46982791963598	2.16436905575241	3.03792400469327e-14	1.58211597807144e-12
g11948_i11	10.6460878162268	10.7210809567137	10.5668757906331	8.43128407881694	8.36469296377905	8.74359476652553	2.12661607708641	4.25178449454957e-16	2.92269325633615e-14
g11948_i16	9.62051543746453	9.87620258957827	8.76545508015966	7.4035440228123	7.2211479718141	7.56146957945116	2.09774648768857	1.38482938255886e-07	2.1975777123364e-06
g11948_i17	9.09775510079929	9.25981911519172	8.86831992057482	7.09266730613211	7.09932341355595	6.44429778986369	2.18243080343466	2.04635470701841e-09	4.64586467077772e-08
g11948_i3	10.4422794029545	10.9311076256002	10.9020120141601	9.18407658179792	8.76534495688014	9.16711213534521	1.72569572675693	4.50098148202556e-09	9.61577076770172e-08
g11948_i4	11.3005504047649	11.7707678399954	11.4306770354444	10.2680120028595	10.0213096676487	10.2808796686384	1.32028107635647	4.84141013574565e-07	6.83050751522119e-06
g11948_i5	11.4276140838002	11.7664785236746	11.9181142346898	9.9969180866648	9.76234889036286	10.0446606699238	1.77957902980338	1.38642306267789e-11	4.6429794527709e-10
g11948_i6	11.4090667486053	11.6847354359135	11.2876684684326	9.26524077446922	9.08500590302866	9.25715784132308	2.26726731183343	1.8845642614521e-19	2.14136607772427e-17
g11948_i7	10.2085488099605	10.3257720241194	10.1309324180535	8.05121168348836	7.96513222616356	8.28542477671665	2.12133538051882	1.93402897076385e-15	1.19835569062681e-13
g119582_i0	8.67297380113482	8.62640354304812	8.47510536124757	5.11530316588861	5.6476897790392	5.50555016546452	3.18372692375265	8.36764505750094e-17	6.36971225595225e-15
g11961_i4	10.1813272176434	9.63402545417565	9.7814782912608	9.27311159665954	8.82549412219706	7.72818599936989	1.14431400577264	0.0100092551943492	0.0406553855542369
g11961_i6	10.1548548838444	9.72525436882552	9.51595778678591	9.04619485115387	8.53413157845587	7.61012457755718	1.31437953653849	0.00263304906983768	0.013498073548189
g11961_i7	9.56606727833342	8.93236565425098	8.81780409522221	8.27151781306635	7.99732204923912	6.8551875469001	1.32291358744005	0.00499957473468837	0.0230145193361148
g11963_i6	4.96160664648144	5.65173429725801	4.18210674830449	6.42622740615991	7.28214557516095	6.77210130127995	-1.854937119	0.0044414912035566	0.0208648131870926
g11969_i1	5.98481539850085	2.28984489760919	2.6690714849563	8.72609613638074	8.13182866793299	7.7531596667212	-3.669554369	6.71677638275402e-05	0.00056798929632717
g11969_i2	5.86550601982703	1.84533223693344	4.95499208678343	8.55588018963496	8.08123833008376	7.07909448127312	-3.108176317	0.000299439612834508	0.00210810130191286
g11969_i3	6.29296100580138	1.84533223693344	4.85165036788899	8.37388268833915	8.18070491474262	6.97679112468595	-2.781526428	0.00222785815477574	0.0117216417829689
g11969_i4	5.53105263053655	2.28984489760919	5.14181130679844	7.37457156268991	7.67225441669489	5.82111284818498	-2.337110747	0.00885625674258623	0.0368016045385988
g119769_i0	11.8045053419669	11.4231517859616	12.4878187401337	9.84678694020923	10.5010573755382	11.1704525693328	1.36877765183118	0.00146630806112912	0.00821890486187909
g11977_i0	8.90245841330484	9.11551631794795	8.86168580340509	7.4035440228123	7.5720030036533	5.35054037038548	1.91062845067435	0.000801193605838171	0.00492081153396059
g11977_i1	8.27909500735484	8.16122894871759	8.28985047892058	6.38323922587738	6.80932995801436	4.69996596176034	2.05061146708814	0.000421202398989551	0.00283009056985812
g11978_i0	9.44643754202858	9.52398663233865	7.6923126023916	10.8133148373401	10.84727723	10.1877760152716	-1.553192012	0.00159072639973918	0.00881458198649748
g11978_i1	7.91451546984481	8.70022158123395	7.82782105352181	10.6038180635442	10.5272782038737	10.0139932473716	-2.206441667	2.63735495299934e-09	5.88080068552931e-08
g11978_i2	8.24603614594068	8.14809979449132	8.88477296277736	10.0528530670577	9.92299079860685	9.48108319866749	-1.376274652	0.000107715469766709	0.000862703348118605
g119802_i0	8.49948857688729	7.51202917808231	7.47481326375094	10.3020695134821	9.86684969313469	10.1221919534614	-2.199526206	2.17800865722384e-08	4.07618300298984e-07
g119814_i0	2.3280566966675	0	0	7.69475985836995	6.78845750043147	7.42825802958907	-6.821372185	5.55801279881376e-11	1.66640032946637e-09
g11984_i1	9.58129385888812	9.71193239989685	8.08866092373343	10.590493705217	10.927626855104	10.0178625158098	-1.271720473	0.00729454591360583	0.0314090241886776
g11987_i1	4.70780267309086	3.93201041425838	1.65263740290467	7.39635527156298	7.74447602981474	7.25550073496536	-3.677338555	2.44129869301009e-06	2.94435111097212e-05
g119956_i0	16.1192609572651	15.7185537493856	15.3059959455756	13.0243819104941	13.3622135094989	12.8267838941199	2.6643556366045	7.98242314493734e-18	6.92962558900311e-16
g119962_i0	13.4098686603039	12.0660282809102	10.1690459762744	8.98999602183002	6.60962434519135	8.70891143907859	3.99795146818816	4.32349877705437e-08	7.60883418387283e-07
g11998_i0	10.2448603269378	10.1074481571381	10.6833775356097	8.98521245277552	9.1125576312465	9.31490925140778	1.22449721959128	3.65930998794854e-05	0.0003315985172666
g12002_i1	6.29296100580138	2.28984489760919	4.26488695076926	8.88605119837437	8.38221260504974	8.59265757672047	-3.57119132	1.15177960842051e-05	0.000118469924504734
[truncated: 26,238 more rows]
