# Supplementary material for: The molecular mechanism of leaf margin fission in Solanum nigrum revealed by combined PPI network and WGCNA and functional validation of SnNAC90
Source: Front Plant Sci. 2025 Nov 18;16:1706416. doi: 10.3389/fpls.2025.1706416 (PMC12673809; doi:10.3389/fpls.2025.1706416)
Supplement: Supplementary file 1 [file DataSheet1.zip › Supplementary Materials/SnL4vsSnL1Differential Gene Screening Table.csv]

	baseMean	log2FoldChange	lfcSE	stat	pvalue	padj
g17993_i1	2154.23861680887	8.30588867702421	0.366849749761039	22.6411185572147	1.7065783448572e-113	2.08892015723901e-108
g23603_i1	1203.76193849463	4.6538986933692	0.213050575400764	21.8441029066214	8.8445085909808e-106	5.41301614785207e-101
g17993_i0	1988.07151476243	8.17524771939714	0.378663623491512	21.5897361463357	2.24289573422791e-103	9.15131364841444e-99
g15993_i1	1400.87711699649	4.5254898035244	0.209919630775357	21.5582019976364	4.43505483503785e-103	1.35717113006993e-98
g23603_i2	885.287582638205	4.51548750978843	0.215226692267785	20.9801463852367	9.95864383572088e-98	2.43795568013516e-93
g56733_i0	3298.11189186072	7.88547301991378	0.379239444680078	20.7928608970669	5.02254098134606e-96	1.02463184380114e-91
g18503_i7	1150.60814650813	-4.26631400569608	0.209355629165191	-20.3783104505385	2.6049251955955e-92	4.55504662345246e-88
g37761_i0	1535.41813892856	8.06719196143846	0.411461165681414	19.6062049940448	1.36871670742869e-85	2.09420499820127e-81
g4933_i4	1447.81481611171	3.43044670308484	0.176017112114555	19.4892795471627	1.35373527513802e-84	1.84114014019994e-80
g11437_i6	2121.67570434284	3.79837727420333	0.195919370830729	19.3874513688851	9.84980979110172e-84	1.20565611767001e-79
g26181_i0	2645.44510226001	4.30445578346936	0.222598004878375	19.337351140327	2.60517970871528e-83	2.89894924605077e-79
g11437_i4	2085.47818307045	3.58417126511091	0.191160692358498	18.7495202119756	1.95345384578611e-78	1.99258803783003e-74
g28283_i3	1531.27093785258	5.87323630773849	0.315704597665586	18.6035818013642	3.00539780743648e-77	2.8297901017035e-73
g6641_i27	705.937820150129	6.85693356276656	0.369200159309383	18.5724014193086	5.37446211195812e-77	4.69896900251516e-73
g4828_i3	1339.35144213722	5.5857804883196	0.303865224237854	18.3824276118786	1.81654296839203e-75	1.48234750335372e-71
g14340_i7	6530.97828115504	3.40939735692622	0.185892313378198	18.340711861441	3.91635162472103e-75	2.9961069017022e-71
g58700_i0	5829.9685826481	4.30224788442084	0.236401836056059	18.1988767777616	5.26768397754316e-74	3.79285640933643e-70
g6932_i1	2252.1604176873	6.59682375736573	0.363236182271272	18.1612517676972	1.04611995535046e-73	7.11384816748434e-70
g37628_i0	1100.07951646623	-4.63335348091692	0.257056914345403	-18.0246210949656	1.24864531056759e-72	8.04416739972186e-69
g36585_i1	2159.83846431534	-8.53053598543897	0.473466116150682	-18.0172048103313	1.42777383609115e-72	8.44977963076314e-69
g35793_i4	13093.3950197267	7.06960966049998	0.392399386792532	18.0163626612337	1.44966971868588e-72	8.44977963076314e-69
g14206_i0	1456.30845301469	3.79023769352272	0.213273000543912	17.7717652204285	1.16951967817876e-70	6.50699484944515e-67
g837_i15	6088.90723022929	4.54975923880267	0.258088977445286	17.6286460732993	1.48480186651829e-69	7.90198642040454e-66
g142_i19	1231.47103596433	-5.27176628362087	0.301988464639477	-17.4568465385407	3.05342080287231e-68	1.55729549981159e-64
g75603_i0	1770.16110965788	-5.10640201951598	0.293965272467236	-17.3707662019333	1.37379215615331e-67	6.7263062032716e-64
g102542_i0	5846.75739415685	-2.71707056570791	0.157329884174974	-17.2698949087519	7.92866554407796e-67	3.732693758682e-63
g39918_i0	875.970792834536	-7.90845754411703	0.458280158066607	-17.2568185746493	9.94409218337267e-67	4.50813577634648e-63
g4885_i8	5997.85921397054	4.50538978051907	0.261112550046371	17.2545891789536	1.03354192711753e-66	4.51820235881766e-63
g10018_i2	714.316238307028	5.22265128920322	0.303483100420937	17.2090349741363	2.27186087190625e-66	9.58913304016597e-63
g102414_i0	4428.58920462626	-3.07544219999459	0.179884626013976	-17.0967484445037	1.56918335925282e-65	6.4024773301994e-62
g69269_i1	700.404745568504	5.69223259750788	0.333306974361157	17.0780482719213	2.16231550769032e-65	8.53793765817182e-62
g7604_i7	1085.96051779392	5.55979465258334	0.326842671639069	17.0106143873496	6.85154873801065e-65	2.6208030366483e-61
g41943_i1	1859.27386297355	6.26938872384091	0.369132508479469	16.9841143216179	1.07666613885479e-64	3.99358309273883e-61
g11437_i5	5823.02190107676	3.95003213385634	0.232925366418665	16.9583596436486	1.669401687365e-64	6.0100424747125e-61
g28283_i0	1071.69011185846	6.25410580151564	0.369064070504822	16.9458538539419	2.06513879918794e-64	7.22232141645143e-61
g4395_i3	810.655797247717	5.1161569292547	0.301946414903115	16.9439234140147	2.13405019335001e-64	7.2560077740782e-61
g6641_i24	1703.44189849834	6.83771038945286	0.408390962097552	16.7430502240633	6.3641767407729e-63	2.1054072696691e-59
g76441_i0	1923.47158726827	-5.12620327292589	0.306587133186701	-16.7202165976229	9.33792315557212e-63	3.00789248930171e-59
g59789_i0	2415.47257500332	4.08912809682299	0.245457671010462	16.6591986308251	2.59477818560285e-62	8.14387766744952e-59
g27803_i1	2364.77493212466	3.29002135534862	0.198011097934901	16.615338178824	5.39696475539313e-62	1.65152518479785e-58
g12006_i5	1452.32966213062	-5.41920766947964	0.327126209261347	-16.5661066464722	1.22505353242778e-61	3.65735250203146e-58
g28456_i6	2076.11257703424	4.89161927187067	0.295764434087913	16.5389029514505	1.92496066001232e-61	5.61006868162258e-58
g4828_i0	1290.00561226532	5.74081796645261	0.347447994748287	16.5228121998851	2.51397667819814e-61	7.15629770507362e-58
g42637_i4	562.605334632521	-5.43338314789287	0.333071920867852	-16.3129426633613	7.98514617248649e-60	2.22139507294781e-56
g14340_i8	1568.83659002292	3.69138982492664	0.226546519092517	16.294180284532	1.0854926132027e-59	2.95263639614362e-56
g5913_i7	1820.97159373991	4.4226802991591	0.271550020998492	16.2867978536583	1.22476273120224e-59	3.25904037717563e-56
g17583_i1	2044.49062767043	3.40104965058557	0.209953755003934	16.1990417867108	5.12189472924816e-59	1.33391574986998e-55
g2931_i0	510.534608599328	-5.89096623218383	0.36564054645688	-16.1113593371094	2.12304972230067e-58	5.41395371267691e-55
g77831_i0	988.037089633587	4.22785817325168	0.26334727192186	16.0543078437743	5.33305220237898e-58	1.33221820771428e-54
g8223_i4	3291.78418077333	4.55805292091922	0.284677250495286	16.01130021099	1.06559526532944e-57	2.60866245714769e-54
g15474_i8	505.062916629954	4.82088010372553	0.302029087929667	15.9616417636177	2.36429372528373e-57	5.56536556056979e-54
g28283_i2	1841.16671368102	5.21939023447486	0.326983186608902	15.9622587589425	2.34103358753388e-57	5.56536556056979e-54
g5070_i3	1150.52176841218	4.91832580456487	0.309033589805896	15.9151819310453	4.97222655357897e-57	1.14834041332883e-53
g10018_i3	639.537712425465	5.44590267729586	0.343526252721042	15.8529446706309	1.34144983206379e-56	3.04071898599882e-53
g15018_i0	10899.0456655325	4.63557610156105	0.293280761302688	15.8059331303249	2.83166233103226e-56	6.30194174486678e-53
g85901_i0	8643.97654459483	3.67190102593117	0.232552453231973	15.7895604836661	3.67129003816245e-56	8.02465331841493e-53
g27803_i8	530.471618567533	3.9834792620292	0.252605788909909	15.7695485888088	5.04087725001815e-56	1.08249743668635e-52
g10819_i4	1072.60854817624	-4.36246563479996	0.277205535280246	-15.737296264267	8.39549928801436e-56	1.77179774974157e-52
g47170_i0	1477.55093044934	4.35326916258018	0.27805421298855	15.6561884669571	3.01429187842582e-55	6.25358276418363e-52
g29814_i0	1252.4263537946	3.46069363516461	0.22137176192716	15.6329497720821	4.3422724784653e-55	8.85852534090112e-52
g12006_i1	1025.38569118969	-5.32464178443746	0.340837347579631	-15.6222368887947	5.13712926946008e-55	1.03082814934261e-51
g13217_i0	2122.15012478614	-4.22434696067516	0.270443208397794	-15.6200889114641	5.31314914661504e-55	1.04895275506817e-51
g34432_i0	1083.27949016185	8.98091950758141	0.575254913224753	15.612069190746	6.02507989048231e-55	1.17062520462634e-51
g27187_i0	1221.79993334402	-7.79128399235959	0.499990068291851	-15.5828775139023	9.51722796944962e-55	1.82022933183205e-51
g51377_i0	1692.81078468521	3.65412792406381	0.235327198572709	15.5278605542691	2.24753901590885e-54	4.23242716466627e-51
g1716_i0	884.104431253933	3.10176312981848	0.200987454903293	15.4326205648553	9.87766218964775e-54	1.83191721615401e-50
g77993_i0	1888.71022334916	4.18338475099809	0.272159557395813	15.3710742001024	2.55891036156799e-53	4.6749382671249e-50
g7604_i6	1273.7394353883	6.11264209648989	0.398147221559714	15.3527182044472	3.39651332739574e-53	6.11392378421395e-50
g61634_i0	526.995985054353	5.5939645354701	0.364803479835088	15.3341863350615	4.51899679277892e-53	8.01656932497553e-50
g3965_i1	588.965914877166	4.7444089181451	0.309639983218884	15.3223394111583	5.42300029596921e-53	9.48281326039736e-50
g2438_i3	412.624405748645	-6.15224648407903	0.402781098116218	-15.2744170787872	1.13236050345166e-52	1.95218950795066e-49
g37761_i1	1638.22482599215	7.45292040820656	0.488538544749122	15.2555422459733	1.51233440663746e-52	2.57105250986183e-49
g68573_i0	1042.93552608492	-2.84916132716169	0.186996073362549	-15.2364767662138	2.02499431792831e-52	3.39544389714653e-49
g5913_i2	2732.1027868449	4.43668761512393	0.29138088082959	15.2264198065853	2.36175186165117e-52	3.90659290369662e-49
g18181_i1	408.101508611787	6.25126774423689	0.410869250566806	15.2147373784071	2.82350219687573e-52	4.60810617208503e-49
g13553_i3	1225.03457008757	3.98748416001626	0.262735680371235	15.1767896708285	5.03845002564675e-52	8.11482153867453e-49
g90266_i0	1426.2946271132	5.07109873193878	0.334466174804401	15.161768555234	6.33404974982196e-52	1.00690003321715e-48
g21474_i0	753.05289428968	4.37643437957899	0.288997491772153	15.1435029859339	8.3637465712084e-52	1.31250773756691e-48
g7600_i22	387.950823106961	6.51918416137272	0.43090927279148	15.1289020056141	1.04423147028359e-51	1.61795074542522e-48
g412_i40	8939.91093464453	4.12536904811926	0.272697166136867	15.1280231714939	1.05826860732231e-51	1.6192038826335e-48
g11117_i3	1154.577231219	3.63050330328766	0.240088167960178	15.1215419490803	1.16775851565784e-51	1.76467053519238e-48
g28283_i1	1129.85829465345	6.17077404053041	0.40823290188331	15.1158174955096	1.27380398140292e-51	1.90144759194686e-48
g12058_i0	4704.78163549627	2.49887009795506	0.165643943659784	15.0857921077241	2.00849657008918e-51	2.96202426705055e-48
g11437_i7	1269.32073365069	3.95356429090899	0.262391069117149	15.0674499105907	2.65151438848699e-51	3.86376151438526e-48
g15704_i2	1173.15520609532	2.85040125219561	0.189301346322907	15.0574800843383	3.08316692627011e-51	4.43990546403725e-48
g26181_i1	2518.86817004635	4.17727071609055	0.277951558915444	15.028772396133	4.75740582012837e-51	6.77122676752317e-48
g6641_i23	4020.89330491466	4.76474469765857	0.317493505111348	15.007376909923	6.56947434228475e-51	9.24287284359796e-48
g19633_i2	9212.74568690184	3.12698012699368	0.208433377514059	15.0023003239141	7.09182394485968e-51	9.86440475166596e-48
g52656_i0	510.059731282503	4.00654650873056	0.267203587498117	14.9943589689222	7.99306667157053e-51	1.09930711558081e-47
g38442_i0	1738.65220942713	4.14447039043896	0.277521428993939	14.9338752162791	1.98393444783332e-50	2.69823902391767e-47
g8663_i7	286.590426408566	-4.98120268043568	0.334925503264387	-14.8725690694971	4.96701213806236e-50	6.68112256865258e-47
g12864_i2	9970.99056396454	3.03847967277827	0.204544597208455	14.8548517743625	6.47109057755753e-50	8.60964533755817e-47
g11948_i16	939.587082573477	3.22211839250611	0.216959392508034	14.8512509887618	6.82824430901413e-50	8.98714426237168e-47
g17776_i2	799.899178249469	3.52559592357356	0.237665141171787	14.8342996629246	8.79166597700408e-50	1.14482455558426e-46
g412_i30	5136.3998523449	4.78373071913533	0.322897727295364	14.815002753982	1.17184469367181e-49	1.50987871457058e-46
g39619_i0	1015.27194091921	3.62638854418469	0.245183016781934	14.7905372557268	1.68602607512585e-49	2.14975349687193e-46
g837_i10	1238.24287393575	3.90192152491023	0.263935194743313	14.7836347808976	1.86806741730072e-49	2.35730849636368e-46
g17126_i6	788.171052954253	3.59103671146728	0.243150243420271	14.7687975177569	2.32829950353742e-49	2.90809359623464e-46
g13217_i1	1578.06543187388	-4.07022762381989	0.275638451823123	-14.7665450770698	2.40741277947511e-49	2.97653488746335e-46
g10018_i5	292.641686218663	4.62379609385559	0.313955712551141	14.7275424813377	4.29025690551528e-49	5.25144606262693e-46
g10819_i9	439.00572971586	-4.39658475771734	0.298847036777203	-14.7118231625468	5.41291777151067e-49	6.56002759310883e-46
g27803_i4	388.456870116869	4.17991789337835	0.284270100216992	14.7040363731102	6.07292563433712e-49	7.28774891515099e-46
g10739_i1	1609.76289017011	3.02549439772382	0.205870827311434	14.6960812138135	6.82995475763886e-49	8.11663866168958e-46
g40567_i0	7577.92651842516	5.37727408153187	0.367190284019402	14.6443800818208	1.46329786058102e-48	1.72224530121692e-45
g8688_i2	7768.08982544847	3.53576595622195	0.241665519453703	14.6308251347347	1.7860781043577e-48	2.08212480272191e-45
g837_i13	771.243108419941	4.02651004749851	0.275404691738052	14.6203393344086	2.08359245414868e-48	2.40603821469449e-45
g63359_i0	5728.23394035405	3.19767663790358	0.219055104299018	14.5975901731951	2.90949109173191e-48	3.32834904291919e-45
g11437_i8	1015.67624870042	4.00984596276936	0.275476117129427	14.556056635884	5.34535682539446e-48	6.05826904495911e-45
g29935_i3	2885.45036475885	3.99285199471578	0.274493661745098	14.5462447815048	6.16982299710509e-48	6.9285414141069e-45
g14780_i3	363.685706885973	4.34656669188423	0.298846916382699	14.5444588972037	6.33296234447667e-48	7.04709020739384e-45
g25155_i1	1245.17435174072	3.98863979202455	0.274573869202345	14.526654716313	8.21346873910751e-48	9.05731015803347e-45
g6000_i7	3833.89748657729	2.48049372324489	0.170908215288739	14.5136014617802	9.93636150600964e-48	1.08593785159072e-44
g17583_i0	963.765814822738	3.47205818599321	0.240107893256842	14.4604083560017	2.1551540355421e-47	2.33450862448225e-44
g94402_i0	1272.53493782097	3.4033872513466	0.236524882337156	14.3891298780786	6.05529318702503e-47	6.50168515144396e-44
g55647_i0	2956.40825750875	4.34015403934781	0.301827771434705	14.3795715639995	6.95235992393297e-47	7.39997099242688e-44
g2740_i10	643.170719797375	-3.64958735792839	0.254020175740104	-14.3673129399863	8.2989133670432e-47	8.75707061878928e-44
g23331_i0	587.819059682304	-3.36138890696239	0.234093806347383	-14.3591535351186	9.33604503961514e-47	9.76725860708591e-44
g837_i11	873.559519277583	4.14735287407466	0.28931368396865	14.3351424557024	1.31975463352053e-46	1.36901056069023e-43
g39272_i0	2250.81393965733	3.52896091522893	0.246313359288459	14.3271194279647	1.48138788034996e-46	1.52376304291056e-43
g5988_i7	1387.41448598674	3.36612765320695	0.23514065971507	14.3153789620469	1.75405373803314e-46	1.78919328125174e-43
g10018_i4	403.150456793796	5.03336945326535	0.35172264082562	14.3106211230821	1.87828236812668e-46	1.90007665279486e-43
g13553_i5	925.446238458999	3.7720999857704	0.263744012904025	14.3021255505923	2.1222709590205e-46	2.12929880711431e-43
g36480_i0	660.218106572177	-3.13125120284616	0.219402551367554	-14.2717173675913	3.283907672417e-46	3.26799540434577e-43
g7826_i5	3776.22148753119	5.32078875131505	0.373910401963692	14.2301169568204	5.95820440561406e-46	5.87370964453893e-43
g1964_i4	583.674780369788	-3.27092899122457	0.229867173137717	-14.2296481336415	5.99828196437507e-46	5.87370964453893e-43
g44826_i1	1159.1477334263	3.03354922376307	0.213209392668488	14.2280280704135	6.13885023287934e-46	5.90179583515336e-43
g28658_i0	1131.49112876343	6.4635629860499	0.454295709300285	14.2276558059621	6.17161095143647e-46	5.90179583515336e-43
g19812_i8	425.758134352142	3.4768702742369	0.244359853722658	14.2284840216964	6.09896044681116e-46	5.90179583515336e-43
g27803_i0	4608.66394110396	3.67808496803517	0.258719963543294	14.2164714220814	7.2413216454257e-46	6.87105995881153e-43
g14340_i3	3198.48961104383	3.48816918313175	0.245394580951182	14.2145322427706	7.44472136502077e-46	7.00972056895387e-43
g10748_i6	1534.60528306318	3.89458904878403	0.274063659824186	14.2105270406242	7.88299870756134e-46	7.36572957099495e-43
g14375_i4	1315.47464377187	4.83477295282546	0.340679734974842	14.191548414767	1.03351225298005e-45	9.5837904404371e-43
g11437_i1	1009.77474118103	3.89729661748495	0.274674933911912	14.1887596439172	1.07544084634089e-45	9.89761363575265e-43
g53053_i0	487.362915371199	5.32340624396504	0.375224245203234	14.1872661802057	1.09858632166697e-45	1.00351761281585e-42
g14375_i3	1147.93481492224	5.10425517933334	0.359827057543426	14.1853011671234	1.12979657638312e-45	1.02438237137481e-42
g11117_i4	781.4273862322	4.0010324993245	0.282381358157623	14.1688974280347	1.42723763930243e-45	1.28455585294981e-42
g7826_i12	2691.84611468547	4.54744446483373	0.321692936020528	14.1359786170236	2.27943051793868e-45	2.03657965779391e-42
g4722_i8	1489.06740432931	3.50394429604152	0.247964612419972	14.1308239988171	2.45257642728242e-45	2.17539974641361e-42
g81777_i0	17009.4448953278	3.54104529677524	0.250795995907893	14.1192258032529	2.89150449706429e-45	2.54627134142919e-42
g34613_i4	2010.18560747709	2.97985184130619	0.211270148516411	14.1044622831546	3.56496192714019e-45	3.11689714092619e-42
g17993_i3	628.589245801545	6.83721553158823	0.484883790875497	14.1007302373278	3.75860150627399e-45	3.26289261541817e-42
g39496_i0	2555.0594964311	4.16074962983944	0.295173985147746	14.0959225378782	4.02355213595819e-45	3.46830194119596e-42
g17993_i9	1242.2278340048	6.07287418451079	0.43196901792548	14.0585873812793	6.8234669599259e-45	5.8406968514879e-42
g11362_i12	827.969623940154	6.6786556471095	0.475171362749684	14.0552570518181	7.15217463130645e-45	6.07954710812802e-42
g10625_i2	4111.9348391386	2.75023801881321	0.195795521465642	14.0464807275779	8.09583614830114e-45	6.83422570963209e-42
g2931_i1	293.302964820427	-5.90008992002445	0.420522255314508	-14.0303868474495	1.01595871909147e-44	8.51763089395019e-42
g7826_i10	7930.13541076603	4.96102084203525	0.353916231280269	14.017500197968	1.2183093877628e-44	1.01446219251508e-41
g46339_i0	616.7652908995	-3.71859268972316	0.26568369120864	-13.9963152153098	1.64164317230155e-44	1.35772764096215e-41
g19812_i2	1499.73257120494	4.00539524297958	0.286364469796009	13.9870537913898	1.86999531160844e-44	1.53620742363839e-41
g60744_i0	2233.18140257121	3.53937676557465	0.253128769075474	13.9825148224039	1.99318478404513e-44	1.62649193537506e-41
g4885_i3	1260.55489231175	5.47836004272657	0.392445373817213	13.9595480243276	2.75173348259414e-44	2.23061712055267e-41
g15474_i10	454.13217179388	5.3522545507387	0.383479260879439	13.9570899830783	2.84828064555306e-44	2.29369042196235e-41
g12006_i2	1044.28750665268	-5.32884919162471	0.381883407298856	-13.9541260232195	2.96919136990864e-44	2.37543072184508e-41
g25715_i0	2139.56349533281	3.89668203356717	0.279259817631891	13.9536080292927	2.99084039992321e-44	2.37721317085844e-41
g9372_i3	1741.55112233062	2.64444613610007	0.18979503814742	13.9331679158337	3.98289953315898e-44	3.14530860939866e-41
g4447_i5	4361.85628363151	3.83035068804399	0.274963174255152	13.9304134032494	4.13952522009251e-44	3.24804131436028e-41
g5155_i23	1078.46669688378	2.68014018570306	0.192484175495934	13.923950780877	4.53147087086702e-44	3.53293095845609e-41
g46626_i0	21217.8075898596	4.15543724935846	0.298673384492959	13.9129814208685	5.2830491906353e-44	4.09282501981344e-41
g1716_i5	791.44413255843	3.01629031071461	0.217242791337511	13.88442070802	7.87343484259226e-44	6.06125734888468e-41
g46327_i0	6142.95752938145	4.41422521772963	0.318227584918031	13.8712840336159	9.45685855815027e-44	7.23473321844891e-41
g24695_i1	1971.49403542366	2.58615654534699	0.186459754945252	13.8697841049203	9.6567012602581e-44	7.34173205627722e-41
g8332_i1	573.264929741711	2.94165554693315	0.212232247309427	13.8605493944769	1.09830391444262e-43	8.29856742860709e-41
g19812_i4	1707.66742676811	3.76189288039725	0.271460230370469	13.8579889778451	1.13818565722183e-43	8.54714583966755e-41
g26271_i0	2077.28692566109	-4.29945833996624	0.310266535587026	-13.8573060476266	1.1490644085927e-43	8.57622438227933e-41
g4105_i1	946.243657905989	3.13169975481477	0.226168157986263	13.846775703081	1.33051660738257e-43	9.87033665515495e-41
g4105_i0	946.355993157397	3.13614550239874	0.226515704648175	13.8451570378743	1.36083025303766e-43	1.0034401583905e-40
g47538_i0	3782.55534528587	2.99069231306366	0.216375325772259	13.8217807524479	1.8835206850484e-43	1.38054171217164e-40
g80175_i0	3662.02182430904	6.27069687293321	0.453876652122853	13.8158612997698	2.04493616903385e-43	1.48993075496678e-40
g18169_i4	3835.32905257267	2.90623397775285	0.210670603250865	13.7951566706823	2.72560089480362e-43	1.97410918300321e-40
g15704_i1	1117.84255819378	2.7829420300703	0.201902053360064	13.7836242066707	3.19805342348352e-43	2.30267371322398e-40
g837_i6	3385.54257675384	4.74665206957168	0.344864043437787	13.763835806872	4.20605145758486e-43	3.01074574628197e-40
g17583_i3	488.674912297927	3.4337296246321	0.249527890204032	13.7609051309833	4.38008493539362e-43	3.11709253739489e-40
g4885_i1	11382.0317533831	3.3467901189379	0.243249630337813	13.75866476874	4.51794010903247e-43	3.19661237633532e-40
g18503_i1	2539.67201460654	-4.14248407133263	0.30139898126159	-13.744187369158	5.51892443934184e-43	3.88240475329424e-40
g5913_i6	1500.65749401024	4.09715014793947	0.298118535346515	13.7433593089983	5.58242512766512e-43	3.90463523043841e-40
g49721_i0	1679.9452570942	4.72853536544336	0.344503444998749	13.7256548057467	7.12822069983047e-43	4.95152684417653e-40
g13954_i4	856.191499389851	-5.69976882605103	0.415273664670088	-13.7253317774899	7.16006218276564e-43	4.95152684417653e-40
g9366_i10	995.109404732325	4.1691668916017	0.303845150293158	13.7213540765063	7.56394492960383e-43	5.20144446720914e-40
g39585_i0	649.138070077319	3.73040710231241	0.272322142339798	13.69850820892	1.03631603013136e-42	7.08654901408936e-40
g6770_i0	2908.86410756653	2.56172241520886	0.187161933815508	13.6871978344381	1.2108963397022e-42	8.23436419805045e-40
g17993_i10	320.28294348599	5.83501912762423	0.426769586932799	13.6725280017272	1.48157152190266e-42	1.00193525175123e-39
g4933_i2	759.444275979747	4.15712212854574	0.304324088206952	13.6601810032163	1.75546864677603e-42	1.18063947384601e-39
g14375_i2	1199.5182928272	5.14608014277598	0.37673643428306	13.6596295831305	1.76881202490143e-42	1.18311293495101e-39
g34613_i3	777.94570090472	2.97820422928038	0.218223210311875	13.6475135941042	2.08884813805932e-42	1.3895835189729e-39
g35566_i0	272.265128378211	-5.19662111636533	0.381059669527541	-13.6372897263266	2.40327518643972e-42	1.59011078876199e-39
g56595_i0	3192.1332449714	4.48318427451614	0.328778032280644	13.635899708437	2.4495110755633e-42	1.61198899835081e-39
g4885_i10	11176.6305800465	3.3468240780576	0.245617342971199	13.62617166024	2.79882028554608e-42	1.83201496380739e-39
g11117_i7	1210.80681119527	3.74633046607641	0.275126947477486	13.6167340219663	3.18495424416888e-42	2.07367627288962e-39
g37448_i0	1340.76021377606	6.93937316362079	0.511607417875976	13.5638634647456	6.55884080774708e-42	4.24776904884378e-39
g22382_i0	492.713784418702	-6.08346845512119	0.448587759946442	-13.5613786159647	6.78487735090112e-42	4.37103224873527e-39
g7600_i7	1776.11462271643	3.58245783018206	0.26436028489998	13.5514221871015	7.77097946784461e-42	4.98009932346624e-39
g11437_i3	927.938310872429	3.8517405683164	0.284352223938003	13.5456671130386	8.40468559656837e-42	5.35816216542893e-39
g14375_i0	1179.38395848055	5.05867324308372	0.373568731777148	13.5414792855347	8.89788347022805e-42	5.64319444709738e-39
g13013_i2	825.321693687105	3.44379674805697	0.254585210204558	13.5270888096362	1.08225311777735e-41	6.82845931074321e-39
g36111_i0	685.130757840235	-9.14265405158814	0.676096604767161	-13.5227036892705	1.14874973061313e-41	7.21084933466511e-39
g19812_i0	1261.63644847026	3.2181983849072	0.238216338894314	13.5095619378777	1.37336200818932e-41	8.5767858801227e-39
g5988_i0	878.168990885155	3.86911837668191	0.286497479950181	13.5048949727401	1.46322272182962e-41	9.09158954532149e-39
g23092_i1	7459.20970898031	4.44143989301926	0.329402764983434	13.4833109043351	1.96105266301123e-41	1.2123267179961e-38
g7345_i2	2991.91404936721	-2.35883350329182	0.175288358024766	-13.4568748881688	2.80532250532085e-41	1.72554118563464e-38
g36522_i1	1265.98341151811	11.0124371964862	0.81900907523348	13.4460502691583	3.24761708718878e-41	1.98760660970128e-38
g4885_i2	11511.3892739656	3.28923856774853	0.244665565760978	13.4438148560795	3.34725623286222e-41	2.03839578073268e-38
g25263_i0	981.371075347356	5.06217905536549	0.376990356234251	13.4278741396239	4.15159085921128e-41	2.51569964124207e-38
g17583_i5	2577.62747062081	2.72567726166666	0.202994577936785	13.4273402244048	4.18162587981158e-41	2.52141740981506e-38
g11808_i0	5572.72225375193	3.00693688447928	0.223967645605938	13.4257645846305	4.27152810245166e-41	2.56300061692398e-38
g5281_i13	450.641487866001	5.34502442992016	0.398353141277354	13.4178041442848	4.75597458893568e-41	2.83975762723943e-38
g33627_i0	8897.26018638386	2.33394731776371	0.174102564055675	13.4055884267009	5.6076744602477e-41	3.33204749821437e-38
g11117_i5	1973.16982704164	3.26880157075346	0.243883371249464	13.4031342686741	5.79626429484753e-41	3.4274682837996e-38
g37592_i0	1793.44858014029	2.71416571374939	0.202601205529172	13.3965921212575	6.33038107429937e-41	3.72530752412759e-38
g15964_i4	432.308326999205	6.3523452748917	0.474267651183692	13.3940091824465	6.55449064990673e-41	3.83873623689561e-38
g72362_i0	3486.29693019969	6.39855696723053	0.477863064670874	13.3899383323076	6.92382114752463e-41	4.03573049400764e-38
g12006_i6	964.038189949704	-5.42230670869818	0.405225331968641	-13.3809667879248	7.8124526382419e-41	4.5321111503856e-38
g28257_i1	1617.27992507233	4.44834106652507	0.332901830265192	13.362320846904	1.00384738448779e-40	5.79598751183222e-38
g42985_i0	1456.0491558775	-2.57057396096426	0.192760506852332	-13.3355841553867	1.43724467346316e-40	8.25936605683498e-38
g11948_i7	1378.63167195237	3.04891854587897	0.22876138066348	13.3279425794518	1.59228557351803e-40	9.10757585705146e-38
g39057_i0	7951.23280182317	3.79986820749065	0.285213747834707	13.3228788455626	1.70407531597139e-40	9.70165744075169e-38
g3841_i4	1593.13364915664	2.67979700957046	0.201288135029779	13.3132388015518	1.93890851157602e-40	1.09875072893959e-37
g14375_i5	1121.2137347185	4.75594756094903	0.357344147610241	13.309151955488	2.0479302519026e-40	1.15518366153864e-37
g6906_i3	1665.84324712004	3.37693176419269	0.254022392457043	13.2938349707251	2.51357811770325e-40	1.41133952256582e-37
g12491_i2	2559.62199984474	4.81163518813432	0.362656524792982	13.2677474667827	3.56125358282293e-40	1.99046430845597e-37
g22309_i2	4148.19683362446	3.50473937982227	0.264174022849446	13.2667827896902	3.607385050321e-40	2.00708345317951e-37
g15474_i1	998.02817730728	4.07571429772493	0.30734120153274	13.2612037611584	3.88607366585406e-40	2.15235728957104e-37
g5155_i2	916.513803619923	2.60980214414957	0.19687904302546	13.2558656525574	4.17274030241275e-40	2.30072118908347e-37
g837_i7	3677.57566152436	3.25173084954312	0.24571439603359	13.2337823995408	5.59968636863788e-40	3.05992861726228e-37
g8223_i6	800.908157846383	3.68959015235619	0.278799559163233	13.2338450011536	5.59502301137749e-40	3.05992861726228e-37
g4933_i5	798.93601396034	3.36994433461544	0.254988205241395	13.2160792748242	7.08625449513625e-40	3.85504842321181e-37
g28658_i1	2522.57730085746	6.07674981725605	0.460051505921929	13.2088467031065	7.80104979166247e-40	4.22513141017103e-37
g45216_i0	390.416296399905	-5.06374037422449	0.383907845527145	-13.1899892987898	1.00199467504288e-39	5.4030024759449e-37
g12006_i0	2225.00637777892	-5.21166881534798	0.395449859997503	-13.1790887860749	1.15780785720505e-39	6.2158031997073e-37
g82_i26	2887.52219267084	4.92722139043913	0.374409366687853	13.159984308157	1.49116836541205e-39	7.97052282095617e-37
g13874_i0	290.046637197328	-4.61316471002578	0.350649049107946	-13.1560736347688	1.5703689225679e-39	8.35736685208702e-37
g14375_i1	1120.62551961315	4.99486570592898	0.37984312514986	13.1498120545379	1.70597959705885e-39	9.03977171421606e-37
g49464_i0	6744.21163527924	4.30656159215754	0.327579261125723	13.1466246591988	1.77942050617593e-39	9.388283949912e-37
g6641_i30	274.902793412656	6.07836560286919	0.462429854507476	13.1444056728195	1.83239595293519e-39	9.62629159755706e-37
g2740_i7	972.157293948868	-3.32657014767774	0.253093217495035	-13.1436558458663	1.85064925810088e-39	9.6806355465205e-37
g6000_i13	2513.28608785429	2.81735572583221	0.214361624368478	13.1430041833855	1.86665967966405e-39	9.72283452891906e-37
g47396_i1	1023.82399010902	4.7308687001116	0.36017544484943	13.1349006928813	2.07763816048729e-39	1.07758992117071e-36
g22155_i4	1025.44169120556	2.70313837733697	0.205875273306689	13.129980759322	2.21712852297322e-39	1.14508607479331e-36
g52294_i0	7475.5579640667	3.68020469356087	0.281039627802866	13.0949671486981	3.51826516405094e-39	1.80945264344744e-36
g6906_i6	2388.77225476365	3.18068387716897	0.242937027993434	13.092626938924	3.62838247145682e-39	1.85827835998411e-36
g75751_i0	4023.48494952482	3.69759176674909	0.282844252229931	13.0728898946945	4.70437734936795e-39	2.39931085446681e-36
g61214_i0	3038.97183528641	3.54618300315093	0.27130033696995	13.0710600759177	4.81892637446279e-39	2.44753470514416e-36
g27803_i3	844.665930258137	3.15413807488655	0.241532361074962	13.0588632547985	5.65661174125871e-39	2.86112356850013e-36
g45809_i0	2931.15259447025	2.78395101765466	0.213312597493059	13.0510389464703	6.26866582220847e-39	3.157653379842e-36
g15043_i0	4347.59794165141	4.00825405419458	0.30734516675328	13.0415392457178	7.10088358686607e-39	3.56219899412604e-36
g18169_i1	4093.6697338944	3.53695044993458	0.271274957709249	13.0382490142178	7.41402096046123e-39	3.70410539446651e-36
g4395_i1	939.307946357961	4.42614723140257	0.339701026628631	13.0295374003722	8.31099977300956e-39	4.11862192799782e-36
g3159_i2	1015.59062421563	-4.76835944330458	0.365957537220224	-13.0298161899453	8.28068936574196e-39	4.11862192799782e-36
g12112_i0	530.108949740565	4.15303149228109	0.31875128429711	13.0290659108687	8.36251201982151e-39	4.12743919868642e-36
g8688_i0	3596.46297012381	3.49971345867814	0.26864866415051	13.0271016598744	8.58055274092634e-39	4.21804810321425e-36
g8223_i5	989.347994869231	3.82736565183894	0.293915485037482	13.0219938951187	9.17435719621356e-39	4.4919120729813e-36
g62704_i0	1335.38658671595	4.75656328369506	0.365340706916282	13.0195272348477	9.47557459976274e-39	4.62090929605322e-36
g29935_i2	4469.07482889216	3.57512996676578	0.275078771870399	12.9967497762792	1.2765428713841e-38	6.20055371543249e-36
g14863_i4	2257.89844493816	2.86558023619975	0.220563839302555	12.9920672638861	1.35711106355639e-38	6.53999301667545e-36
g46626_i1	7868.43985356256	4.28088956201986	0.329495821314218	12.9922423445166	1.35400954917543e-38	6.53999301667545e-36
g25263_i2	812.843663356628	5.06981648814087	0.390462100841473	12.9841448817057	1.50509784330693e-38	7.22470574165259e-36
g14780_i2	243.411205063565	4.28848099990557	0.33031986058362	12.9828130598279	1.53150511225592e-38	7.32274811564739e-36
g2604_i2	3041.23238860106	2.8053551098623	0.216204732883524	12.9754565149766	1.68588868205776e-38	8.02955323885597e-36
g21777_i0	6509.61097847318	3.08806651532798	0.23822028149228	12.9630713891506	1.98151702753202e-38	9.40099264488487e-36
g8688_i1	2822.54792615475	3.69877913922718	0.285372592169631	12.9612276746905	2.02972805873228e-38	9.59254182629598e-36
g22835_i1	1188.96445749295	5.09195330228969	0.392942972570918	12.9585045610421	2.1030752945359e-38	9.90095493662971e-36
g78605_i0	560.106409170573	3.79131472367504	0.292670027223541	12.9542295794411	2.2235723374796e-38	1.04281282910672e-35
g85222_i0	2406.6705990882	2.97728559321577	0.229915673175185	12.9494677422327	2.36588712481782e-38	1.10532079246641e-35
g21589_i6	1355.91987382373	2.94513919524643	0.227602863578477	12.9398160855342	2.68270942233983e-38	1.24857172673796e-35
g38890_i2	376.248371400128	6.92337974458728	0.535424130418412	12.9306457278587	3.02269455143279e-38	1.40147690861204e-35
g37726_i0	6102.84374777687	4.21263726890275	0.325925189987449	12.9251662599782	3.24594211495683e-38	1.49930678731765e-35
g18487_i0	6459.40057188043	3.09382292119008	0.23944318358535	12.92090622445	3.43076765362809e-38	1.57872061607027e-35
g18169_i0	3469.14009285296	3.37859548042904	0.2621606345563	12.8875011541959	5.29312269435759e-38	2.42658947670467e-35
g2613_i1	1240.82944409524	2.40237427162605	0.186611315040334	12.8736795574631	6.3312595213475e-38	2.89168466586201e-35
g837_i9	883.155333387001	3.94503747408082	0.306728496999569	12.8616594567226	7.39713713413158e-38	3.36594488388938e-35
g47229_i0	2565.55612884174	3.81290737212805	0.297080590687047	12.8345893055823	1.04958072571634e-37	4.75825478335494e-35
g7102_i18	674.699081871012	3.77136130006689	0.293897907249843	12.8322155654577	1.08224406436703e-37	4.88822887287016e-35
g5155_i7	904.505471772408	2.68782326583492	0.209620798229601	12.8223119486975	1.22978086015876e-37	5.49833865060795e-35
g2230_i8	381.17555801166	3.74171621500763	0.291811294315449	12.8223831218912	1.22865232560076e-37	5.49833865060795e-35
g5155_i8	2184.26147959115	2.60206691721104	0.202933754976622	12.8222479178528	1.23079702482482e-37	5.49833865060795e-35
g17993_i2	948.526425473208	7.83970989600167	0.611489310261618	12.8206818409427	1.25591205973407e-37	5.59013308217049e-35
g33627_i5	2555.71861520653	2.63909318322374	0.206054779765136	12.8077261116283	1.48420384405892e-37	6.56822036967062e-35
g34863_i0	3587.44981020707	4.72099368998182	0.36860842405179	12.8076120401375	1.48638691741999e-37	6.56822036967062e-35
g11141_i10	415.263517894558	8.80474066289568	0.687881520986298	12.7997923977828	1.64390113710544e-37	7.23813218655591e-35
g7600_i1	354.09389727696	4.99618002301593	0.390507702267253	12.7940626881584	1.76974818978224e-37	7.76431030186757e-35
g79182_i0	2269.25639724974	3.39523007949169	0.265789159310069	12.7741480815281	2.28637354889996e-37	9.9594757252509e-35
g9917_i5	410.786857238458	-5.47328978816278	0.428458994042998	-12.7743608239287	2.28013095521733e-37	9.9594757252509e-35
g19633_i1	3283.6045841146	2.63903622504004	0.206609736119003	12.7730487178978	2.31890439371199e-37	1.00653607591462e-34
g34457_i0	1475.66479458361	8.26481109603199	0.647153303771286	12.7710251154847	2.37999148338807e-37	1.02940098068068e-34
g90153_i0	478.419169716867	5.66393868087845	0.443547980580849	12.7696189112646	2.42338032539701e-37	1.04447692024611e-34
g83979_i0	539.824566717186	5.66428189164914	0.443638795164443	12.7677785472967	2.48135519863203e-37	1.06571158502931e-34
g837_i8	1251.65151909874	3.69043213204725	0.289082898416853	12.7659994840847	2.53870892528279e-37	1.0865319136025e-34
g4828_i7	1688.18883698845	5.4094083157026	0.42384793897072	12.7626155947317	2.65146046207815e-37	1.13083402926904e-34
g34588_i3	390.633868426875	8.11088365359708	0.635821705087807	12.7565378606837	2.86661120602082e-37	1.21834957660338e-34
g51500_i1	1438.17909305532	2.25793367234399	0.177186251298095	12.7432780805622	3.39810905206865e-37	1.4392461605862e-34
g12864_i1	1078.61161301665	3.40127796774788	0.267047592354882	12.7365985132264	3.70185639667352e-37	1.5624897599256e-34
g2438_i6	258.757242661244	-4.54151090491037	0.35732022784777	-12.7099183056751	5.20888290998328e-37	2.19102441138692e-34
g23262_i1	2787.93475180815	2.8239819959863	0.222225308922798	12.7077424694564	5.35583651138311e-37	2.24512264499773e-34
g8332_i0	566.288139292377	2.86387863832984	0.225372132572044	12.7073325599134	5.38397911574934e-37	2.24921699550915e-34
g4885_i5	1272.4587101796	5.41741024228918	0.426787387354916	12.693463777982	6.42788542637014e-37	2.67618669295718e-34
g53764_i0	2253.26231889448	4.04788409778151	0.319088256679571	12.6857821090119	7.09025397529895e-37	2.94195066980506e-34
g38517_i2	962.483634158325	4.5306132552535	0.357295277747509	12.6803054432059	7.60349914076102e-37	3.14425239468146e-34
g28190_i0	1220.33371629456	3.44521518860538	0.27173344294283	12.6786572579887	7.76506717623153e-37	3.20025347690049e-34
g25714_i0	2189.1765613303	3.77345684293115	0.297709641157917	12.6749568077628	8.14035168392526e-37	3.3436631124805e-34
g28456_i7	529.775333663049	4.48755655491207	0.354263381913123	12.6672887575283	8.97635623350603e-37	3.67472210169255e-34
g13977_i2	754.926976177404	-6.53881668585147	0.516217731821421	-12.6667804741614	9.03469458149527e-37	3.68627585184449e-34
g10779_i10	1229.80749158018	3.43499735749118	0.271229205161148	12.6645556309112	9.29451815127822e-37	3.77968837139222e-34
g24298_i0	1147.66488858743	3.03451661959202	0.239790415258453	12.6548703638606	1.05148996499305e-36	4.26180720778175e-34
g99093_i0	521.46858238822	-5.93574214400161	0.469353414708077	-12.6466367517395	1.1676725799667e-36	4.71708892667473e-34
g11948_i6	2988.61159296782	3.06591513647791	0.242473750180185	12.6443177218135	1.20263973848172e-36	4.84236561016829e-34
g4933_i3	334.477088091146	4.20036991518029	0.332214509043438	12.6435474695992	1.21448257194273e-36	4.87401720446156e-34
g614_i7	1264.25767105746	3.27311804706195	0.259028649185337	12.6361236772694	1.33473642025311e-36	5.3391201563615e-34
g11558_i0	1478.47908542086	4.37909008425037	0.346671953022065	12.6317980040677	1.41018717411918e-36	5.62255865996366e-34
g4933_i8	335.222711182687	4.06717246060162	0.322054648488544	12.6288270630141	1.46444849787158e-36	5.8199465562816e-34
g59668_i0	4178.46999971548	2.43618566171609	0.19300265028423	12.6225503024357	1.58600493750118e-36	6.28263263332992e-34
g34835_i0	975.858295132167	3.43785700607984	0.272492574424238	12.6163328059263	1.7162921895621e-36	6.77680739261803e-34
g6227_i4	539.366336472816	-3.72510795538071	0.295633257921099	-12.6004360320478	2.09980465938143e-36	8.26445303945095e-34
g7124_i1	1017.02416129019	-3.50034740025361	0.277819248047139	-12.5993696436025	2.12838677983557e-36	8.35009792945492e-34
g2214_i20	1925.36822709378	2.50157952672269	0.198598349917112	12.596174780741	2.21635282367227e-36	8.63982328117136e-34
g8136_i2	2410.75903136028	2.21662398060316	0.175974886094473	12.5962518277361	2.21418951787294e-36	8.63982328117136e-34
g11464_i1	999.953466847915	3.87669903906742	0.307847186981195	12.5929331272539	2.30929986601612e-36	8.97357272380434e-34
g51492_i0	1044.81415175456	5.17757908869151	0.411306500884669	12.5881285064913	2.45423242020581e-36	9.50657801148328e-34
g23532_i3	1937.66103567873	3.40217993191738	0.270446820950934	12.5798481193263	2.72553379774653e-36	1.05241715766362e-33
g62913_i0	356.774234110842	-5.07363746533704	0.403635508152317	-12.5698491903305	3.09313369168532e-36	1.19060357357563e-33
g9520_i3	895.488727235666	2.67921875258458	0.213352311674684	12.557720755657	3.60570477112827e-36	1.383550742336e-33
g33627_i4	2364.32995005406	2.71435728922398	0.216206071996191	12.5544914819589	3.75586409353405e-36	1.43666496407794e-33
g78094_i0	389.503189451695	-4.37001073221639	0.348107894568076	-12.5536099594598	3.79792326885232e-36	1.44822741370903e-33
g9314_i8	2180.5753643144	-6.8054428566307	0.542152694561804	-12.5526312511113	3.84516786077209e-36	1.4616892137576e-33
g97325_i0	2415.02014238298	3.46448514357398	0.276198789874642	12.5434479461203	4.31791467407083e-36	1.63631587543333e-33
g7826_i3	1665.65586801124	4.21465108161878	0.336026237280201	12.5426249918227	4.36299923527397e-36	1.64829801973603e-33
g17993_i8	298.767737208683	5.51391414529574	0.439635699329948	12.5420072885335	4.3971464269829e-36	1.65608711153359e-33
g9455_i1	938.997819543602	3.56048884856616	0.283906288787602	12.5410707306659	4.44942744572755e-36	1.67063716891667e-33
g8952_i1	3976.79043416754	3.13383987548757	0.249945783123351	12.5380786037946	4.62063016083532e-36	1.72961349910363e-33
g55541_i0	444.323466440793	-3.11909649882062	0.248802591358666	-12.5364309181339	4.71768564970555e-36	1.76055973861755e-33
g34864_i0	1098.01625317595	3.09299183127412	0.24708454018972	12.5179496414434	5.95537328082972e-36	2.21568848348535e-33
g4828_i4	492.935560768273	4.47361933708626	0.358035544991065	12.4949028097138	7.95935002123296e-36	2.95229175757273e-33
g89819_i0	490.448819433868	4.29523581686287	0.343901899553856	12.4897123930839	8.49602111010012e-36	3.14183374006252e-33
g23988_i0	7154.84935048134	4.21053925496111	0.337734361234148	12.4670147259372	1.12979806612938e-35	4.16541573754521e-33
g13545_i9	370.807201374973	5.16100876902966	0.414361361243721	12.4553330782067	1.30804243982842e-35	4.8080969010438e-33
g27125_i7	3797.39077690941	2.88996515126529	0.232131999547008	12.4496629370569	1.4043699525033e-35	5.14672154689265e-33
g4771_i6	569.969283945479	-3.77697703942667	0.303462443696697	-12.4462750428572	1.465255941852e-35	5.35382651661051e-33
g61786_i0	1148.56910491448	2.71817847772594	0.218457002691508	12.4426246091291	1.5337983455605e-35	5.58759085386866e-33
g17583_i4	2806.89522245899	2.71458003538878	0.218559684605598	12.4203145712228	2.0276265667671e-35	7.3477600710305e-33
g20884_i0	726.47587427843	3.70407472506469	0.298228400752654	12.4202615033194	2.02897201399326e-35	7.3477600710305e-33
g25468_i0	1282.15414312211	4.64008517001941	0.373625140794772	12.4190924629672	2.05883711613643e-35	7.41372933400729e-33
g64911_i0	1304.80788327265	3.48424474086437	0.280555911696716	12.4190744005098	2.05930196199673e-35	7.41372933400729e-33
g19382_i5	1177.96693506297	2.41535554436956	0.194564997881449	12.4141318873874	2.19049894979595e-35	7.86292766717957e-33
g11437_i2	937.800793903821	3.85801156612592	0.310792430416429	12.4134669591424	2.20877160179164e-35	7.90533564753519e-33
g3826_i11	687.971244393849	5.72669445690631	0.461716227912307	12.4030608211457	2.51528651778608e-35	8.97612626597923e-33
g4834_i0	2013.35668807505	2.38638326485867	0.19267308180454	12.3856599090452	3.12503700231901e-35	1.11196810823214e-32
g2976_i3	1004.07420964607	3.82805501944161	0.309135852956902	12.383083304075	3.22702668273939e-35	1.14493035963488e-32
g2811_i11	3667.84589091315	2.41061532544188	0.195001591782149	12.3620289629992	4.19434569902865e-35	1.48382858654307e-32
g26453_i1	513.48035038728	5.18457679438357	0.419549507256493	12.3574851232371	4.43825411025384e-35	1.56559093980262e-32
g3213_i3	328.450584569742	4.14873204266672	0.335748993811053	12.3566477313152	4.48471834717494e-35	1.57743524301035e-32
g5913_i0	2566.48190950054	3.89216545245902	0.315083944810944	12.3527888886703	4.70515624878946e-35	1.65022907013417e-32
g4885_i6	9528.56409282929	3.19668112290848	0.258988263408294	12.3429574793855	5.31664285630239e-35	1.85936672052239e-32
g7600_i16	1559.31990365352	3.76654586350881	0.3051978033851	12.3413269090805	5.42543036620734e-35	1.89200677648218e-32
g28965_i0	1304.92315775014	-3.49643489979314	0.283330510722418	-12.3404814076611	5.48270788782262e-35	1.90654936449159e-32
g3159_i5	468.038137239548	-4.39216338807874	0.355963110234051	-12.3388161913487	5.5972787097847e-35	1.94087621300988e-32
g81884_i0	1991.02206796089	3.42059714356151	0.277255161051144	12.337361478117	5.69931116788104e-35	1.97067368416189e-32
g80374_i0	578.543241818596	4.18323803606252	0.339112866822324	12.3358281131052	5.80886114014181e-35	2.0028953211209e-32
g8120_i4	10147.461572827	-2.44440978832524	0.198178213989172	-12.3344021480525	5.9126144313148e-35	2.03294285632207e-32
g43059_i0	9648.99966157165	3.20282299491774	0.259707444856807	12.3324265759253	6.05940613568416e-35	2.07757856759744e-32
g6770_i5	690.042284034782	3.24438963312322	0.263107688500673	12.3310331659689	6.16511325744582e-35	2.10791766247039e-32
g17551_i1	349.66445261618	-6.37869999527077	0.51752472947064	-12.3254013422611	6.61134990610037e-35	2.25419407773345e-32
g84362_i0	13123.8930882865	3.0790746954794	0.249893754295956	12.3215352226561	6.93611330778872e-35	2.35182275159715e-32
g60682_i0	1516.08728956051	3.09948811016417	0.251546975864257	12.3217069078849	6.92136067287228e-35	2.35182275159715e-32
g84090_i0	1466.3932052466	3.40760973171079	0.276733799593275	12.3136737786244	7.64617722449104e-35	2.58542175963149e-32
g2418_i15	3812.1096632035	2.62644001860406	0.213349435130662	12.3105084248081	7.95206581717095e-35	2.681445356157e-32
g40490_i2	3700.06219611254	2.25063893996917	0.182880304527672	12.3066228798226	8.34421824830604e-35	2.80594969908146e-32
g7600_i12	386.472386463618	4.33561067889692	0.352394358498014	12.3032919635158	8.69564991734061e-35	2.91611597940318e-32
g9520_i1	1273.90587726035	3.06276898284571	0.248965454375764	12.3019837853611	8.83765796591838e-35	2.95564121765102e-32
g34613_i8	318.053855726414	3.48673958052622	0.283450148562884	12.3010681003495	8.93842779996531e-35	2.98119704748489e-32
g10018_i7	209.102683662806	5.51447628971222	0.448351906367318	12.299437587747	9.12069759553489e-35	3.03372246870612e-32
g52744_i0	1958.54446070176	4.29850640067156	0.349515034854276	12.2984878246046	9.22856557604582e-35	3.06128276631521e-32
g29367_i1	1020.15906820242	-8.36812703046341	0.680690278712631	-12.2935897458236	9.80530766120272e-35	3.243807780978e-32
g3159_i8	706.077695779174	-4.71135434791561	0.383252927333917	-12.2930681330732	9.86879817929468e-35	3.25601178527867e-32
g33225_i0	1149.6214419754	4.02018574288675	0.327213432978666	12.2861268447645	1.07536075831593e-34	3.53839941561569e-32
g10625_i10	1087.24743429179	2.76609120157033	0.22516994532558	12.2844600666876	1.0977547789055e-34	3.60240150019165e-32
g23025_i0	7064.70331217051	4.1842319564899	0.340886981733708	12.2745431204484	1.24090303624831e-34	4.0612699264422e-32
g25918_i0	848.72545404983	3.49646705203988	0.284866386290702	12.2740597708562	1.24833544636706e-34	4.07470005272302e-32
g86608_i0	16496.2680651536	3.71368152531051	0.302576749341106	12.2735191431511	1.25670102425771e-34	4.09109660035215e-32
g79222_i0	258.32225281265	6.1140363367148	0.498514595919843	12.2645081743963	1.40462554553927e-34	4.56052480838696e-32
g22910_i2	951.953977199425	-3.83526602897212	0.313069146515138	-12.2505397662579	1.6688149097318e-34	5.4039582066352e-32
g33627_i8	1286.6735854804	2.88972284644492	0.235944216997639	12.2474832535261	1.73290520640421e-34	5.59668941648289e-32
g12032_i0	897.548394294634	5.070421832085	0.414211765934914	12.241134243593	1.87395351475484e-34	6.03630015842241e-32
g6906_i8	4472.72382753471	3.05263254075963	0.249818524683931	12.2194002411222	2.44884650729344e-34	7.86741752962588e-32
g11058_i17	1554.15521861291	3.01707970817773	0.247360512487074	12.197095154124	3.2211113674571e-34	1.03213852309481e-31
g4150_i1	612.027196549034	2.9856750811452	0.244831777453929	12.1948021298299	3.3130778450065e-34	1.05883545832944e-31
g36151_i2	2465.84418667144	3.24166149167825	0.265950138688655	12.1889821440298	3.55838007855543e-34	1.1342707164987e-31
g13551_i4	5152.49764064081	1.83675693987359	0.150718594651306	12.1866644532018	3.66101598226208e-34	1.16395584491638e-31
g34652_i0	263.056567364464	-4.97265068612605	0.40806806237426	-12.1858364930441	3.69838961620388e-34	1.16976145369979e-31
g15964_i0	327.805924724748	5.20690661141882	0.427289155432382	12.1859086410696	3.69511787811015e-34	1.16976145369979e-31
g18559_i0	336.977278069557	-8.3336100077554	0.684509487224291	-12.1745719574296	4.24615805305018e-34	1.33955342867411e-31
g4834_i1	2534.15426203774	2.2376551538969	0.183830536602227	12.1723800368311	4.36175973364364e-34	1.37248544585325e-31
g35530_i1	453.753812500378	-4.45612012620475	0.366166112968924	-12.1696682690649	4.50911304176678e-34	1.41521403272928e-31
g9455_i2	812.548086116485	3.55324003147462	0.292279650875143	12.1569873948991	5.26652635302786e-34	1.64870560541182e-31
g14780_i5	228.864375473892	4.04750842976192	0.333147403373024	12.1493020470279	5.78573984412808e-34	1.80662678540983e-31
g28910_i1	2287.1246609083	4.42778535114326	0.364586925563526	12.1446630163696	6.12343593003762e-34	1.90720878264714e-31
g2358_i21	529.030403621221	6.89043193482397	0.567561137363485	12.1404223813356	6.4492259187278e-34	2.00358134354304e-31
g73312_i0	9446.0590741823	2.83178333974177	0.233303371983571	12.1377728734293	6.66145641724876e-34	2.06427572480232e-31
g2438_i5	210.565484980891	-4.76801390783255	0.392940292432176	-12.1341944302022	6.95914803518027e-34	2.14961594210978e-31
g24222_i1	548.229142368517	-3.5126939320113	0.289490793173453	-12.134043689281	6.97197419216351e-34	2.14961594210978e-31
g6145_i5	1043.17849823776	3.77791388857524	0.31154557164184	12.1263604186883	7.65778762434941e-34	2.35513526726348e-31
g74197_i0	2126.35706003982	2.3956508568561	0.197638633096517	12.1213692855596	8.1387874097943e-34	2.49679231606131e-31
g25263_i1	421.705624365542	4.75126854142164	0.391990981362318	12.1208618752124	8.18933658750071e-34	2.50601888914109e-31
g921_i2	1991.53067402908	3.80779919539627	0.314357753239632	12.1129482449686	9.01929432618594e-34	2.75311147806101e-31
g33627_i3	777.266729631866	2.83239840191855	0.233852703642867	12.1118907662668	9.13634921383406e-34	2.78190469942822e-31
g20503_i0	331.851062939296	-4.160158564794	0.343693405555071	-12.1042722890632	1.00254506059976e-33	3.04505026296905e-31
g23262_i2	2812.60546656431	2.74744112204846	0.227168852892204	12.0942685895067	1.13246329522187e-33	3.43113953436479e-31
g40692_i0	202.428219020292	4.02263067405363	0.332677929600122	12.0916667928312	1.16890909164025e-33	3.53281848032428e-31
g24213_i0	2194.33658413657	2.84833742402455	0.235636727146203	12.0878330747536	1.22474482177349e-33	3.69245480700401e-31
g14317_i3	2056.84213487056	-6.57559198263854	0.544384270410418	-12.0789529383006	1.36446151761052e-33	4.10357610814739e-31
g5498_i1	550.921533991613	4.12868121677056	0.341928443619642	12.074693678784	1.43698358646587e-33	4.31109164014139e-31
g19812_i5	302.057030216279	3.64527518821215	0.302021745069792	12.0695785906733	1.52915349412099e-33	4.576393748029e-31
g12032_i5	2126.78844641355	3.77180090990151	0.312537901252299	12.0682992199935	1.55311028271115e-33	4.63675392792622e-31
g20115_i3	476.855611136945	-5.62087700896783	0.465982952365343	-12.0624091083936	1.66830398586568e-33	4.9685421188784e-31
g5155_i3	1018.25199800474	2.545838114504	0.211072469244111	12.0614409052071	1.68803499793276e-33	5.01510281279034e-31
g11058_i15	989.711288674082	3.01904506266466	0.250489961813856	12.052559075833	1.88020384003978e-33	5.5725053471242e-31
g23703_i0	2079.37311207012	3.16808469226949	0.263002447286737	12.0458373104624	2.03994430649216e-33	6.0313367848277e-31
g9638_i1	276.05553282237	5.49390421695244	0.456091507519122	12.0456183164562	2.04536935482004e-33	6.03280459053957e-31
g72685_i0	1079.1677674216	3.30310838793401	0.274330790125923	12.0406039235254	2.1735854717499e-33	6.39556625202103e-31
g412_i35	6093.09479533004	4.25487275178557	0.353494349844592	12.0366075261349	2.28146249421693e-33	6.68086447708443e-31
g12032_i4	2026.22268611227	3.89499660363482	0.323592628206535	12.0367284793299	2.27812080352525e-33	6.68086447708443e-31
g73318_i0	2652.70860086521	3.3824436038376	0.281096599359152	12.0330292559531	2.38255602073518e-33	6.96024790362932e-31
g1964_i1	627.214349784016	-2.85524261025817	0.237323422464371	-12.0310190229404	2.4412882789392e-33	7.10619892496065e-31
g97333_i0	422.468573645347	4.24930498727112	0.35319858361914	12.0309230680642	2.44412743652857e-33	7.10619892496065e-31
g11117_i0	397.921675644864	4.33977422488101	0.360746057883799	12.0299976397217	2.47167833386135e-33	7.16927286203707e-31
g14310_i0	980.053672383119	8.14650996553341	0.677790916384124	12.0192079424631	2.81658323025523e-33	8.15037952047663e-31
g3826_i3	453.816802621151	4.80547885955324	0.39999959511361	12.0137093093516	3.01033115156185e-33	8.69048524235323e-31
g4955_i11	1779.38573678488	6.44513985357884	0.536686584951217	12.0091316502064	3.18168292563136e-33	9.1420356063141e-31
g11141_i7	3415.53295826735	6.98715446673444	0.581815187234115	12.0092335505207	3.17776515349528e-33	9.1420356063141e-31
g15993_i0	901.924781949484	4.43173093061329	0.36926579381325	12.0014661657358	3.49057560253013e-33	1.00060987365831e-30
g16196_i1	287.967270175713	6.1969671687995	0.516467190619605	11.9987625184187	3.6064828033986e-33	1.03142037632524e-30
g8136_i3	2569.27523750172	2.5362724481931	0.211584588693461	11.9870377320703	4.15499695610276e-33	1.1855203902443e-30
g43937_i0	5974.25850511018	-2.40838711230284	0.201144042856586	-11.9734448910326	4.89530474403159e-33	1.39349972532196e-30
g7600_i2	364.465686155042	4.85451239087658	0.40545406794037	11.9730267241776	4.92004557982878e-33	1.39729294467137e-30
g80466_i0	3029.3306279138	-7.29876532494682	0.609788541114513	-11.9693382752107	5.14372149553245e-33	1.45743538411841e-30
g19812_i1	1110.46037571528	3.56294836843617	0.297700729785037	11.9682218146018	5.21339636732706e-33	1.47376574814388e-30
g10683_i4	1742.83176567796	3.54868905194083	0.296557358755247	11.966282228962	5.33667571435572e-33	1.50513929525345e-30
g15704_i0	924.189738480417	2.79938541593067	0.234047411023229	11.9607621536682	5.70360055992669e-33	1.60492763893625e-30
g15025_i1	437.832460956274	7.40402691067654	0.619071761693087	11.9598847319855	5.76418785786701e-33	1.61825607925311e-30
g614_i1	855.411438848733	2.66252461685389	0.222749820282948	11.9529821100274	6.26365897724245e-33	1.75445517952033e-30
g15025_i0	446.829546128781	7.43374059062755	0.622133483583817	11.9487871763553	6.58796135787874e-33	1.84107950239678e-30
g146576_i0	6874.11449242756	5.23700371076453	0.438425058970562	11.9450373641078	6.89193747178857e-33	1.92164171821596e-30
g27475_i0	287.308164677325	3.9772342456942	0.333011625834324	11.9432294164796	7.04343466256297e-33	1.95941949190081e-30
g19645_i0	778.364439776402	-6.16319822624296	0.516138394973283	-11.940979950856	7.23655376758309e-33	2.00857852010712e-30
g42459_i0	365.184874913045	3.75302471352015	0.314314154371662	11.9403617728344	7.29054004286936e-33	2.01898475884023e-30
g5155_i4	921.529336669027	2.63377392601991	0.220593646593861	11.939482241159	7.36804073074442e-33	2.03584121355765e-30
g18760_i5	758.509150536065	4.67095884673601	0.39123733287491	11.9389394984692	7.41627262059341e-33	2.04455277894395e-30
g7604_i11	10438.7704906781	5.72815004005519	0.479855654785922	11.9372356726955	7.56973299878367e-33	2.08216988310813e-30
g11437_i9	1233.64495105656	4.25630548903772	0.356601692868326	11.9357411200214	7.70693841796793e-33	2.11515715271961e-30
g6641_i31	690.056313455059	5.74005708801441	0.480995940039198	11.9336913478867	7.89913992115866e-33	2.16305665080426e-30
g49579_i0	2385.83978820833	5.1909580523008	0.435344771956756	11.923786356659	8.89711442915741e-33	2.4308982022022e-30
g4722_i12	958.799331806879	3.01712097754085	0.253074483986232	11.9218695224327	9.10423483037519e-33	2.48194824092928e-30
g12964_i5	182.816951544399	4.9143741268156	0.41257097610726	11.9115847003692	1.03000875877443e-32	2.80171538020055e-30
g18431_i3	593.073629186566	9.56519445117799	0.803110444972803	11.9101855928445	1.04743862484986e-32	2.84280881233086e-30
g39020_i0	6522.63832004812	4.59949651330737	0.386213329397027	11.9092122493243	1.05973684785634e-32	2.86982365320812e-30
g106784_i0	552.712343035261	-6.99359546229622	0.587611798339742	-11.9017274364745	1.15922415305477e-32	3.13231066734031e-30
g1428_i14	3613.13646330946	4.71523357824956	0.396465010410774	11.8931897000549	1.2840718022646e-32	3.46201596661667e-30
g15043_i2	5467.27031980539	3.56530827515524	0.29984425980573	11.8905336972774	1.32556825066337e-32	3.56604079459778e-30
g42106_i0	627.207278114477	3.17131733431053	0.267000775238653	11.8775585257231	1.54823511457644e-32	4.15592480185559e-30
g35793_i3	22482.3211991413	6.99541651262989	0.589294306297277	11.8708367582648	1.67781032380607e-32	4.49388829048485e-30
g10018_i0	1535.07355402062	4.99910477155738	0.421544446499717	11.8590217782901	1.93219292246641e-32	5.16393324195585e-30
g26421_i0	515.659006797637	4.14737578387571	0.350002907642298	11.8495466560932	2.16358092989705e-32	5.76973769374985e-30
g11948_i11	1677.20090483152	2.89724928256367	0.244606621117054	11.8445251781521	2.29715715870809e-32	6.11263532292402e-30
g77552_i0	15245.3649384281	3.6897055615214	0.311617498875129	11.8404953984948	2.41025039439357e-32	6.39965920336986e-30
g837_i14	2621.65937624055	4.56146060294815	0.385367853831461	11.8366401286369	2.52361570686884e-32	6.68616140657086e-30
g5155_i17	1416.20397425204	2.55749385956322	0.216141150870106	11.8325170809338	2.65071865388152e-32	7.00774440841713e-30
g1945_i12	168.378138538071	6.1630715214294	0.521392178098058	11.8204142300545	3.06171120605601e-32	8.0768469497e-30
g5155_i21	2006.21536779142	2.24246363426454	0.189760132479073	11.8173591310696	3.17509249382492e-32	8.3579359486913e-30
g48_i30	581.106542868774	4.08753416631902	0.346001734717419	11.8136233324302	3.31941599559697e-32	8.71909432457191e-30
g10122_i0	903.38653198784	3.06723291024941	0.259701222452823	11.8106217648113	3.44007866115556e-32	9.016689259959e-30
g6085_i12	889.450335350457	-2.85253656494238	0.241573318782177	-11.8081606831526	3.54225569943809e-32	9.26466381696623e-30
g35639_i0	15579.4667038519	4.19617052772685	0.355401935114501	11.8068308389344	3.59871531169935e-32	9.39226330518651e-30
g7604_i10	4436.88929710827	6.47695713283634	0.54883318146512	11.8013220620991	3.84226932019448e-32	1.00065773163635e-29
g30459_i2	1063.11026924568	4.60189558240967	0.390282589095109	11.791188515684	4.33381485822736e-32	1.12627659003495e-29
g29580_i0	9574.65012671067	4.51873359863257	0.383262740198871	11.7901719230203	4.3864468455219e-32	1.1375394908459e-29
g85902_i0	2326.89614038807	3.05694684055536	0.259412079089194	11.784134537175	4.71235694740569e-32	1.2194742913113e-29
g25565_i1	2021.28052665627	2.21531164404879	0.188178233890301	11.7724117091046	5.41538676284991e-32	1.39844936987316e-29
g19812_i7	3789.68790038564	3.28172172243159	0.278809019397925	11.7705005724647	5.53948343624642e-32	1.42748406427433e-29
g10683_i1	1539.37760939821	2.21404674325889	0.188119762414275	11.7693469035069	5.61575758826147e-32	1.44409914250747e-29
g7124_i4	1884.45718568287	-3.66727058484431	0.311677291374975	-11.7662424768452	5.82622270911995e-32	1.49507959011975e-29
g23099_i6	1021.57154484806	-3.11030621504606	0.264374136431588	-11.7647900699656	5.92736003037411e-32	1.51785057982827e-29
g1964_i2	458.249714184342	-3.17988204152452	0.270463131615876	-11.7571737875191	6.48694977789415e-32	1.65767975075857e-29
g20503_i1	355.868740688457	-4.34834658839462	0.369933355833436	-11.754405272804	6.70310411419121e-32	1.70934740831971e-29
g129_i28	2020.31561824516	4.10125545566841	0.348923455077203	11.7540262656202	6.73324667489869e-32	1.71346429520644e-29
g40656_i0	2512.53421917338	2.61510189380666	0.222617098864786	11.7470846001593	7.30974478408559e-32	1.8563112044631e-29
g16196_i2	435.135754882712	6.19306289902501	0.52727674965504	11.7453745174175	7.45913109564915e-32	1.89032605099759e-29
g46339_i3	334.802398196468	-3.63666182477696	0.309646083542551	-11.7445755592036	7.52996015133879e-32	1.90433314538114e-29
g22468_i0	1465.23080238305	4.24673991517767	0.361694826683842	11.7412238215112	7.83444704935023e-32	1.97725290026529e-29
g8537_i0	532.693790745753	-3.185482888472	0.271363403377515	-11.738807992618	8.06146307268418e-32	2.03036075298114e-29
g28794_i2	560.296440637063	5.75462742779721	0.490292907959108	11.7371214928468	8.22380340074581e-32	2.0669947258006e-29
g3524_i2	1195.73056377465	2.80167782484496	0.238728442389171	11.7358359012694	8.349729336256e-32	2.09434481490795e-29
g67777_i0	32810.6082466078	3.33250139245426	0.284040909258179	11.7324698092175	8.68858592731818e-32	2.17488276451422e-29
g29814_i1	2159.91415014003	3.62527637320081	0.309222467312919	11.723845310154	9.62038927912211e-32	2.40321250881972e-29
g837_i16	2018.91919629863	4.64435962095172	0.39636646448535	11.7173374568458	1.03885897454337e-31	2.5898267600816e-29
g22174_i0	1459.4892889005	4.2416866705597	0.362340431017884	11.7063576334664	1.18251235484401e-31	2.94195614394973e-29
g15018_i8	4099.93342045416	4.26605267948083	0.364886713204618	11.6914442896926	1.40968715493288e-31	3.50002731262482e-29
g36923_i1	758.761099728679	-4.48098500753652	0.383643521987085	-11.680074732729	1.61153783356779e-31	3.98502377737438e-29
g7600_i6	977.258888628824	3.6936922576229	0.316235061384827	11.6802110475917	1.60895550957598e-31	3.98502377737438e-29
g11606_i3	659.370857445263	-3.61653969548241	0.309706551774023	-11.6773109085571	1.6647917799925e-31	4.10841074673795e-29
g15378_i3	427.106456883199	5.73376332807292	0.491327393437114	11.6699443276753	1.81542007354791e-31	4.47112029542371e-29
g50661_i1	1925.93462128912	14.4642980550692	1.24045129674825	11.6605126642104	2.02817516430021e-31	4.98507535765066e-29
g13261_i7	831.96157289977	-2.45777460662025	0.210855209209315	-11.656219525411	2.13304482570639e-31	5.23232903498526e-29
g23262_i0	3171.26706461861	2.77576218531556	0.238256726755927	11.6502993351331	2.28654232746912e-31	5.5976385410306e-29
g24981_i0	15749.1349660571	2.91169503956852	0.249949231508588	11.6491457965074	2.31770342219385e-31	5.66259819740949e-29
g37841_i1	1615.52509724591	-3.02870129383306	0.260051176926601	-11.6465586875152	2.3891317254243e-31	5.82548365973776e-29
g5144_i2	1972.43254052197	3.08351916436052	0.264784570004355	11.6453884163636	2.42215589490372e-31	5.89426580834582e-29
g19092_i1	3674.8601594482	3.14696888932603	0.270282639275552	11.6432520333565	2.48361608140717e-31	6.0318361672334e-29
g51642_i0	11819.2167466804	3.18150338712378	0.273334989283434	11.6395760215854	2.59301383963201e-31	6.28505477279835e-29
g6770_i1	660.610105402837	3.23487769585283	0.277945049120219	11.6385512391468	2.62435498094484e-31	6.34145795080218e-29
g8452_i10	1089.79547745956	2.61535047980922	0.224715873050593	11.6384768209961	2.62664551898361e-31	6.34145795080218e-29
g10018_i6	168.080709710675	6.49058463976586	0.557706506463217	11.6379933971488	2.64157336206978e-31	6.36494381517302e-29
g51495_i0	744.497943931806	2.87019451481062	0.246637763775759	11.6372872948207	2.66352886476714e-31	6.40523746882037e-29
g78807_i0	2050.82727307495	4.35835224180124	0.374609248103219	11.6343957440163	2.75534448014984e-31	6.61304285780904e-29
g21551_i4	2362.60303115258	-6.87885156185329	0.591654826460376	-11.6264606561339	3.02376722209968e-31	7.24307638070232e-29
g64571_i0	345.624032956857	4.72161789680874	0.406280171093921	11.6215809501499	3.20156285200277e-31	7.65398631516693e-29
g4955_i13	1608.45690199486	6.42314033274805	0.552833300463647	11.6185843496785	3.31585007162003e-31	7.91176047108339e-29
g36493_i3	542.596594600279	-5.76578678646419	0.496360174724395	-11.6161349763116	3.41226774041247e-31	8.12597705247953e-29
g7604_i0	7480.4080953515	5.38516682316569	0.463921632461299	11.6079235076733	3.75626811842211e-31	8.92781053917164e-29
g15791_i0	528.443154079347	6.13679583721057	0.528844604657013	11.6041570305717	3.92536643544374e-31	9.31163862721039e-29
g49189_i0	10476.0684711827	2.6866682953028	0.231532295779146	11.6038597823327	3.93902892112966e-31	9.32597477876121e-29
g64362_i0	7018.50260643303	-7.23444666495859	0.623524646571118	-11.6025031323817	4.00198675518532e-31	9.45674105756184e-29
g27985_i0	1471.98479966321	2.28601150183806	0.197123617696059	11.5968422686054	4.27564990172171e-31	1.00839431709122e-28
g27125_i0	432.329170653226	4.47524443512011	0.386039770233245	11.5927030844935	4.48743324142337e-31	1.05630726631382e-28
g39918_i1	215.605348157285	-6.46414553499133	0.557694246909128	-11.5908413450867	4.58605436434877e-31	1.07744990098608e-28
g13013_i0	423.6409708693	2.94949068519155	0.254480684206914	11.5902340265376	4.6186886950527e-31	1.08303825867669e-28
g5913_i4	4241.50305893471	3.80313912869357	0.328193503555898	11.588099969949	4.73520143700709e-31	1.10823632255338e-28
g46339_i1	384.784442667593	-3.89119457616924	0.335846501968428	-11.586229284398	4.83973193557018e-31	1.13053921343804e-28
g5909_i0	767.284403541775	3.02242510526316	0.260902634180589	11.5844944025024	4.93871987855964e-31	1.15146489145755e-28
g7600_i9	683.826977959505	3.92676403156831	0.338995289342286	11.5835356862538	4.99428130693826e-31	1.16220534048378e-28
g20415_i1	1768.86818193078	3.1924992708768	0.275610694610399	11.5833649902073	5.00423869717585e-31	1.16231277701919e-28
g37333_i0	2105.15120846725	3.07983169012216	0.265939562100836	11.5809459329499	5.14748912292482e-31	1.19332056553502e-28
g6641_i3	916.85691251818	4.62989218131902	0.400038032001593	11.573630032508	5.60595909351196e-31	1.29714899221595e-28
g4395_i10	410.762735315359	5.62912649970829	0.48662401458743	11.5677120959203	6.00629895039509e-31	1.38716040891351e-28
g157_i4	1108.68909640184	2.51682906121329	0.217659739112782	11.5631355227766	6.33524670535421e-31	1.46037577725457e-28
g28257_i0	1360.67746702262	4.2886562876108	0.370934307973004	11.5617676645939	6.43699067871249e-31	1.48104023879158e-28
g511_i6	1706.51035878337	2.69573924209369	0.233193298832603	11.5601059532539	6.56277640089606e-31	1.5071483725615e-28
g20659_i1	1530.96457671034	3.07286944403044	0.265905703265405	11.5562374416744	6.86514068865999e-31	1.57363423381037e-28
g10122_i3	855.961807323562	3.81812283830178	0.330491614800961	11.5528584306178	7.14053492115187e-31	1.63370100278257e-28
g22875_i3	1203.4567843611	3.39189967964677	0.293740905652014	11.5472500233422	7.62203697625589e-31	1.74061159336124e-28
g10683_i0	1577.13259407729	2.21073441543038	0.191459761617546	11.5467312648517	7.66817026122302e-31	1.74788587086544e-28
g58904_i5	433.78788521072	-2.94989259516924	0.255747332850695	-11.5344021862835	8.84998210087439e-31	2.01351897597663e-28
g8556_i7	688.811969931326	-2.82850432681124	0.245239683664985	-11.5336322594315	8.92951043615324e-31	2.02784377630223e-28
g7102_i17	1029.82960737862	3.23448964494118	0.280515859058253	11.5305054616164	9.25984422161168e-31	2.09896661500399e-28
g15025_i3	351.794653637137	7.08604206151231	0.614754826317163	11.5266147709046	9.68786307827062e-31	2.19192826660377e-28
g64932_i0	729.496718588688	-4.0824436535675	0.354311160195407	-11.5221988811077	1.01974939246682e-30	2.30297794530459e-28
g22175_i4	956.77897434029	4.46482574256153	0.387538100985322	11.5209981449814	1.03406124455164e-30	2.33099875834437e-28
g20762_i0	9037.23941436824	3.25309059588067	0.282468256601065	11.5166590222386	1.08746232430666e-30	2.446870190155e-28
g7124_i0	2674.97139011636	-3.80091252738332	0.330139685022096	-11.5130434171491	1.13404333824113e-30	2.54699891328564e-28
g26271_i1	398.017760941716	-3.57916736104502	0.310964593162568	-11.5098871052946	1.17632290899947e-30	2.63711775372108e-28
g10819_i5	275.637881470602	-4.1435050933571	0.360052634134566	-11.508053824732	1.20159463655326e-30	2.68884807847651e-28
g14221_i8	551.584196617596	-3.71212995070141	0.322904770318231	-11.4960517524811	1.3808873084647e-30	3.0844184325787e-28
g101029_i0	977.459462950305	3.30497715606122	0.287601496596884	11.4915158480334	1.45535499591208e-30	3.24483192931917e-28
g33630_i1	1669.99375684342	3.47395474465696	0.302452589978748	11.4859480783453	1.55223218901085e-30	3.4545350702488e-28
g2976_i4	807.891588861989	3.81318881604747	0.332032886126814	11.4843709023181	1.58081960639368e-30	3.51177210709641e-28
g7124_i2	2572.83056110194	-3.75812217761625	0.327337247004853	-11.4808877144388	1.64581962781724e-30	3.64954539353879e-28
g14900_i0	419.536727670019	2.71086686570937	0.236247321745842	11.4746988269596	1.76792156407446e-30	3.91321285947505e-28
g46921_i0	2001.68591895773	14.5199080685073	1.26553690638317	11.4733185537863	1.7963564146693e-30	3.96897492023792e-28
g8537_i3	616.332077380673	-3.0729442653605	0.267952530319614	-11.4682412653282	1.90491426074563e-30	4.20124549860015e-28
g6953_i2	3162.3192165955	2.46556395004815	0.214994916451459	11.4680104569115	1.91000101047239e-30	4.20488783607667e-28
g30556_i0	672.220699294988	-5.50168678592849	0.479802677839761	-11.4665612345037	1.94224970832033e-30	4.26820706099177e-28
g13755_i2	439.081456665375	3.66947221192191	0.320024036062337	11.4662394021152	1.94948426778608e-30	4.27642781924887e-28
g9250_i0	464.542904485833	5.50405913129089	0.480479665543819	11.4553424962558	2.21087610191255e-30	4.84114630372993e-28
g12964_i8	177.210329707875	6.55386115169373	0.57222468592843	11.4533002732312	2.26360078961624e-30	4.94774626878903e-28
g41354_i0	365.587189883388	4.42673092807608	0.3865317437401	11.4524382531764	2.28622864178354e-30	4.98829822939166e-28
g7102_i14	633.551506028368	3.97398771424074	0.347013592180862	11.4519655822862	2.298731313282e-30	5.00665316140515e-28
g33627_i11	717.174034925395	3.17624815559216	0.27762483011788	11.4407927930781	2.61485092043724e-30	5.68504817167318e-28
g129_i37	964.753120436737	3.89707444139691	0.340696815717659	11.4385408422087	2.68360921121359e-30	5.82419329591114e-28
g9366_i6	919.844223764519	3.22938267359521	0.282393049054642	11.4357725319589	2.7705966268227e-30	6.00233822140894e-28
g7594_i6	203.914521465125	4.18332664762987	0.366051960874321	11.4282317669817	3.02199925573095e-30	6.53542043990266e-28
g20059_i5	218.48395049471	7.30875337013149	0.639720493425504	11.4249167335494	3.13956396797779e-30	6.76576035099214e-28
g10748_i7	463.473799733964	3.37254376672311	0.295189635086204	11.4250074049457	3.1362888005104e-30	6.76576035099214e-28
g2613_i4	1089.63708703853	2.51799748600314	0.220405022952859	11.4244106248962	3.15790771628332e-30	6.79333103873364e-28
g22175_i0	1379.27104220693	4.14016260611452	0.362407809757416	11.4240435626534	3.1712782856136e-30	6.81012539074117e-28
g5155_i22	1523.94762002082	2.46477074678718	0.215766052054666	11.4233482205195	3.19676096187068e-30	6.8528253726238e-28
g85903_i0	1917.20175584563	3.43314653490675	0.300580896525021	11.42170568588	3.25776594515865e-30	6.97139130683914e-28
g34670_i0	3588.62585497413	2.53933767248584	0.22238262967025	11.4187770701839	3.36941728451413e-30	7.19773391437466e-28
g33627_i7	1797.79871398759	2.82986581923318	0.247846605351992	11.4178114935817	3.40705529543253e-30	7.26545638296382e-28
g14769_i0	403.754143857129	-4.13325001754485	0.362076164054054	-11.4154159480319	3.50224472770442e-30	7.45545675912926e-28
g35295_i0	744.610808036763	-9.26067155396773	0.811318099086113	-11.4143534630858	3.54530417050093e-30	7.53401756399299e-28
g28308_i7	668.843331760746	-3.29788344756705	0.288994490072184	-11.4115789776591	3.660239454124e-30	7.76478249813855e-28
g22875_i1	2153.7620384739	2.65979028765051	0.233098025815196	11.4106083839562	3.70131404416391e-30	7.83833294570657e-28
g24181_i0	625.342517546553	-3.37640075077726	0.296030218231561	-11.40559491172	3.92087586078073e-30	8.28896181110544e-28
g26480_i2	2674.62084181453	4.29831846099464	0.376891417967473	11.4046599526593	3.96322921965592e-30	8.36405361039248e-28
g1997_i8	323.037507147022	-4.36064475360411	0.382366632854319	-11.4043548231509	3.97714952489646e-30	8.37898468925002e-28
g8136_i4	2600.95905201023	2.07394484722143	0.181890279090246	11.4021752981776	4.0780028168447e-30	8.57669857032747e-28
g49413_i0	756.680469593641	4.41840319866608	0.387535539716217	11.4012851618759	4.1199184513882e-30	8.64999139148749e-28
g55202_i0	962.839350136129	-5.93081696874353	0.520558080594371	-11.3931897128016	4.52129694127731e-30	9.47645258219362e-28
g28561_i0	777.927018913731	2.78999706477356	0.244932566828857	11.3908783176352	4.64285863635167e-30	9.71460629955538e-28
g21768_i1	778.700664721006	6.84536872655373	0.601414317574894	11.3821179950563	5.13375615244336e-30	1.0723417885387e-27
g66336_i0	1161.49951714781	2.43779447445192	0.214240069137844	11.3787980197272	5.33296735494926e-30	1.11205542779422e-27
g16348_i0	474.94416912387	-4.66000130998877	0.409553101822131	-11.3782591054886	5.36602021283145e-30	1.11704479274051e-27
g74016_i0	310.655456970072	6.13291109712744	0.539248723379047	11.3730655840913	5.69515613914153e-30	1.18354820382934e-27
g90261_i0	2838.36707159751	2.69115829032463	0.236645739324933	11.3720969496496	5.75872324462607e-30	1.19473010175459e-27
g2230_i7	530.840570599233	4.1108809547886	0.361518457847194	11.3711509483319	5.82148458508533e-30	1.2057072743702e-27
g18169_i2	1927.25694644684	3.06985921111195	0.270053096264815	11.3676134566576	6.06224935298531e-30	1.25345197601827e-27
g28056_i0	787.259986665764	3.12809283353276	0.27519593400068	11.3667843418247	6.12009412559123e-30	1.26327824848039e-27
g5281_i11	1492.5967256079	4.26530962909911	0.375297596771849	11.3651397338738	6.23645907737236e-30	1.28513053351294e-27
g100760_i0	194.768791254013	5.58545547699401	0.491654265176988	11.3605349787484	6.57408134580931e-30	1.35242664378562e-27
g12864_i8	3781.05695506666	3.35999863223375	0.295860665536781	11.3566926043977	6.86964287933515e-30	1.40912791486659e-27
g22360_i1	476.318830487454	-3.56000445287953	0.313473022054235	-11.3566533717967	6.87272773091855e-30	1.40912791486659e-27
g22875_i2	5236.13636459771	2.41216228339763	0.212408700355958	11.3562310741287	6.90602007845994e-30	1.41358608977226e-27
g74445_i0	338.261446906301	4.91978097712268	0.433362210491826	11.3525841848074	7.20026738160867e-30	1.47135480564011e-27
g12046_i2	516.931155554787	3.51618439301857	0.30974693943228	11.3517970491112	7.26539145118115e-30	1.48218829198396e-27
g10383_i5	404.812969334379	3.28991812677668	0.289826561463341	11.3513340881036	7.30396742737783e-30	1.48757875038395e-27
g7020_i2	711.92952668015	3.22591232775164	0.284254771908968	11.3486655161051	7.53032028707682e-30	1.53113176813846e-27
g8788_i5	448.411609479508	-3.16807346486525	0.279336265272024	-11.3414327415744	8.17942408503328e-30	1.66035526650815e-27
g1964_i3	504.090975500021	-3.22863771293802	0.284767149835358	-11.3378165803348	8.52447785492161e-30	1.72753342277123e-27
g5155_i12	909.287564274088	2.67954956886712	0.236421037838182	11.3338034270078	8.92434408823016e-30	1.80557919632351e-27
g24586_i2	899.62304573909	2.71746436434628	0.239824936292366	11.3310334044391	9.21114952596706e-30	1.86053060491167e-27
g84090_i2	219.189607420761	4.43613317654237	0.391511312515441	11.330791818097	9.23659258813298e-30	1.86259617653679e-27
g22339_i2	384.626669132031	-6.04513618406624	0.533641298151875	-11.3280891209169	9.52603019473553e-30	1.91780296045462e-27
g2358_i22	380.39718559079	6.3598707072275	0.561664658453998	11.3232524274062	1.00666452999706e-29	2.0233130563179e-27
g24695_i0	3524.62152230163	2.70808171562836	0.239248246117239	11.3191288110899	1.05515263205569e-29	2.11729348810073e-27
g7600_i21	661.227994734214	3.52211028097884	0.311378962902102	11.311330245795	1.15327627791225e-29	2.30798327744926e-27
g11736_i0	950.480940581737	-3.04788875917988	0.269455720885002	-11.3112787109117	1.15395392781196e-29	2.30798327744926e-27
g11141_i2	2251.85686786994	6.66003419858473	0.589261766404551	11.302335529457	1.27773900129726e-29	2.55139257283508e-27
g59190_i0	1575.0467005999	2.37231529797578	0.209917974894179	11.301153696684	1.29505333161745e-29	2.58175420200818e-27
g7600_i15	771.595578725699	3.49950332982827	0.309715179540574	11.2991017586525	1.32566985881054e-29	2.63731375924644e-27
g5144_i3	1979.76487988657	3.1018368165856	0.274523168320662	11.2989983161	1.32723217843845e-29	2.63731375924644e-27
g30459_i1	1081.93743172611	4.84710275209993	0.429080756321726	11.2964813282504	1.36581511483964e-29	2.70958238763098e-27
g22870_i0	1672.88489740245	4.63834962164281	0.410628011870473	11.2957457542032	1.377299457067e-29	2.72794438095192e-27
g13013_i10	688.927301469855	2.6162145398235	0.231664911998352	11.2930979372573	1.41943815072633e-29	2.80686441682561e-27
g18340_i7	3080.58693674409	-7.29501991349233	0.646310840618326	-11.2871693541658	1.5184845009859e-29	2.99788027191417e-27
g2230_i10	402.106519576182	3.67664808797777	0.325782469026188	11.2855921896835	1.54596901121943e-29	3.04722690578588e-27
g1716_i1	594.863052957377	2.90249305474419	0.2571962939469	11.2851278305878	1.55415484512254e-29	3.05843681129227e-27
g5155_i20	2054.35566473007	2.38882556529963	0.211705959782552	11.2836954035363	1.5796779628229e-29	3.10367417915528e-27
g2604_i3	1558.5106365437	3.11064744113018	0.275727513359973	11.2815997331	1.61776998619383e-29	3.17342175304598e-27
g4828_i6	2251.87683136013	5.54420513506761	0.491595724962237	11.2779767063546	1.68578605866985e-29	3.3015513076068e-27
g2214_i22	1644.07241489079	2.74569836757567	0.243566889401897	11.2728719996302	1.78645920789854e-29	3.49312704286923e-27
g10748_i8	1024.42735735353	3.21663941083998	0.285520596003965	11.2658752323259	1.93420463724782e-29	3.77598699230753e-27
g69269_i0	468.142489388282	5.35417853205342	0.476226146075225	11.2429327456701	2.50905895067925e-29	4.89042757641628e-27
g33627_i9	1899.9377012997	2.70573884615433	0.240904706539878	11.2315732017732	2.85351995067861e-29	5.54416279433118e-27
g5988_i9	1121.78123566217	2.74218116206775	0.244148068122573	11.2316316207387	2.85163365431664e-29	5.54416279433118e-27
g19664_i6	326.762117170239	3.10881170279905	0.276809766586937	11.230859883055	2.87665247340516e-29	5.58024991053385e-27
g5155_i18	2478.34702679124	2.20529393524156	0.196457853171709	11.225277583147	3.06422692750914e-29	5.93470938029792e-27
g18169_i10	1630.49677371821	3.0763619183314	0.27409826992715	11.2235729147398	3.12388926760451e-29	6.04070366369451e-27
g69082_i1	8234.55538917385	2.9824465650328	0.265742313367496	11.2230774513819	3.14144537101996e-29	6.0650706497528e-27
g92296_i0	2983.84323352267	3.36808519475767	0.300348850425721	11.2139107240919	3.48449975095601e-29	6.71679854355936e-27
g37567_i0	1873.16931095399	2.99149819112622	0.266819357793211	11.2116984909494	3.57270889853653e-29	6.8760040883092e-27
g12372_i0	1046.11914876544	2.93445829595084	0.261750826581197	11.2108845434364	3.60571827476046e-29	6.92863955578932e-27
g4885_i18	6380.50149171809	2.78532157136302	0.248632923244416	11.2025452422684	3.96184527639583e-29	7.60102992495227e-27
g11948_i0	1149.38801328769	2.64410912988565	0.236162181033299	11.1961581584176	4.25801313404238e-29	8.15646071454341e-27
g19906_i1	512.976129778624	-2.37760522351221	0.212430877711175	-11.1923711332815	4.44388377126652e-29	8.49920545528292e-27
g41943_i2	223.729340275734	5.31248936758386	0.474711078534695	11.1909951290416	4.5133947226051e-29	8.61868280227387e-27
g8435_i6	975.891112548905	3.54048925988817	0.316406970708108	11.1896689632491	4.58140859646902e-29	8.73493361124912e-27
g63100_i0	4047.97627299552	2.14293498019088	0.191517556980582	11.1892351488597	4.60387722727502e-29	8.76412112173206e-27
g19382_i9	727.447117549136	2.54430908709215	0.227469327867534	11.1852842356567	4.81360578775956e-29	9.14913979572858e-27
g10819_i6	581.874443096844	-4.04001987407096	0.361246262273964	-11.183561730549	4.90798422629947e-29	9.29964243399319e-27
g12901_i5	1356.52756477162	-4.94329929679872	0.442011542512119	-11.1836430078366	4.90348994064372e-29	9.29964243399319e-27
g54724_i1	236.793577059234	-3.70563059549924	0.331420159759258	-11.181065745038	5.0480093587283e-29	9.55017832373693e-27
g13857_i2	246.972956489284	4.01875927927128	0.35944533684357	11.180446280265	5.08337095487422e-29	9.60223670309296e-27
g4395_i7	794.415540271706	4.97754357778206	0.445269509381164	11.178720916013	5.18316267322863e-29	9.77565244767146e-27
g9366_i7	904.15642414203	3.25044714653076	0.290796236143285	11.1777483424137	5.24026854763825e-29	9.86815125084789e-27
g11948_i17	626.660420597193	3.12213835945275	0.279407446881242	11.1741415424041	5.45754962018845e-29	1.02615346191943e-26
g9366_i4	953.169940743391	3.25286055472563	0.291275444635168	11.1676442852914	5.87175002619247e-29	1.10234001565347e-26
g45242_i0	2558.74032052518	3.14004580515832	0.281220512182646	11.1657779896188	5.99639020597204e-29	1.12401553870108e-26
g9366_i2	346.003013669073	3.76839204155498	0.337512465390589	11.1651936683108	6.03595093530071e-29	1.12970112887546e-26
g9618_i13	436.597484313228	5.45980724576476	0.489057162694992	11.1639449582499	6.12136335066804e-29	1.14393795354988e-26
g27420_i5	1245.25922839593	2.43261888528106	0.217968932363142	11.1603927170146	6.37095183108651e-29	1.18876522550657e-26
g9520_i2	841.410413904109	2.82674325704554	0.25333710816233	11.1580308054762	6.54246717922503e-29	1.21891043014591e-26
g20884_i2	797.560785567565	3.81240593049918	0.341782070009726	11.1544936526093	6.80792856023327e-29	1.2664402545392e-26
g13013_i8	941.193162109867	3.10182590183651	0.278153437662575	11.1514922407657	7.04154476454879e-29	1.30791084273115e-26
g34085_i4	2347.45792195593	-1.72100477281801	0.154334607992595	-11.1511267317346	7.07053216042293e-29	1.31130517964304e-26
g6770_i9	475.709668823684	3.55845026490581	0.319167990227088	11.1491451958387	7.2297546873463e-29	1.33880619175482e-26
g37448_i1	1110.62871431427	6.06640227453419	0.544280398604818	11.1457298298533	7.51258280639072e-29	1.38751796218519e-26
g29006_i0	1615.09325677414	-2.72273040368449	0.244285373856858	-11.145695547372	7.51547669135632e-29	1.38751796218519e-26
g6447_i1	1070.06000746752	2.68073919604669	0.240646848644295	11.1397228392928	8.03690706606581e-29	1.48048657835409e-26
g78514_i0	1167.77312712981	2.55599176267895	0.229449858990498	11.1396527935317	8.04323040591375e-29	1.48048657835409e-26
g28467_i12	156.492926654005	-5.47660623818961	0.491692387497817	-11.1382774625811	8.1683923405275e-29	1.50126711118608e-26
g19812_i10	1365.07586353946	3.75190935249534	0.336898211834079	11.1366259027315	8.32124822426977e-29	1.52706756768143e-26
g4882_i0	1153.77435137165	-6.86360672703815	0.616434253388502	-11.1343694632628	8.53468405493056e-29	1.56389141775407e-26
g34613_i7	504.095918856011	2.97344498248579	0.267113623287534	11.131760880968	8.7882054025188e-29	1.60793945304919e-26
g33627_i10	1108.13310568764	2.56890963648999	0.230785756272611	11.1311446511262	8.84917788663156e-29	1.61667876124664e-26
g10779_i13	1775.99125296209	3.37474536992794	0.303267560022154	11.1279471160101	9.17235907983525e-29	1.67322420388697e-26
g916_i6	1351.7411540512	-1.80400571298567	0.162143110159825	-11.1260090620407	9.37391346132847e-29	1.70744717756019e-26
g13631_i3	1372.87578789314	-3.71958971194228	0.334352788717791	-11.1247455904481	9.50767215047927e-29	1.72923789287855e-26
g105025_i0	2048.72768111128	3.27883076895018	0.294835154429398	11.1208949126022	9.92711873356486e-29	1.80284724252711e-26
g4955_i9	1676.46562583989	6.34648638262123	0.57070331619844	11.1204652268298	9.97504739005174e-29	1.80886770478799e-26
g22874_i4	886.005330467252	-2.98069616249036	0.26805839518268	-11.1195777340196	1.00747694233173e-28	1.8242486338635e-26
g511_i8	263.517546720105	4.93999515850776	0.444397527904078	11.1161625533931	1.04678238314058e-28	1.89261965769482e-26
g837_i12	2613.64486991932	4.52909307922861	0.4075418720057	11.1131969260947	1.08214558818812e-28	1.95367180791413e-26
g3338_i3	2831.38143932037	2.94081884578197	0.264641428586671	11.1124658806731	1.09104338230482e-28	1.96683467109926e-26
g13230_i10	250.178296010205	5.15086137862405	0.463826332292828	11.1051508291085	1.18417248204191e-28	2.13158012488026e-26
g18169_i9	1633.07538188819	3.48016538595962	0.313498504337689	11.101058977337	1.23966259906631e-28	2.22818885133792e-26
g4955_i3	2579.03068187902	6.82468706970531	0.614845269218301	11.0998448087306	1.2566189459609e-28	2.2553546255337e-26
g9520_i4	1692.1320816275	2.85158131467859	0.256923017666178	11.0989717487426	1.26895359198076e-28	2.27415805963123e-26
g11117_i11	3233.73488128799	3.06809629068682	0.276520781159849	11.0953552127905	1.32134045247503e-28	2.36458123895839e-26
g5155_i5	934.707523968051	2.49807117169311	0.225220461263777	11.0916706132103	1.37691958310632e-28	2.46044473942404e-26
g129_i16	3123.13818088068	3.12709570416654	0.282003230192192	11.0888648404323	1.42079223409593e-28	2.53514070877956e-26
g34328_i1	438.884605086542	2.96351151015687	0.267312798915943	11.086306088504	1.46200996025621e-28	2.60488889629114e-26
g10819_i8	958.70171092641	-4.17846279897395	0.376908916285878	-11.0861341253192	1.46482219206192e-28	2.60610604065622e-26
g45809_i2	2967.28277286896	2.65312969809121	0.239369509270736	11.0838247785787	1.50311255701129e-28	2.67034817748055e-26
g14797_i1	1737.67025252708	2.39672330437394	0.216368075972523	11.0770652907147	1.62098925188429e-28	2.87558794764702e-26
g7600_i4	520.698263005869	4.06408507857544	0.366904151205731	11.0766941862607	1.62772001057634e-28	2.88334935129648e-26
g18958_i3	651.338311163247	8.35853650459264	0.754637549337306	11.0762266096258	1.6362399809829e-28	2.8942531594253e-26
g51219_i0	4379.17373436956	2.24424083896753	0.202626257156386	11.0757651573036	1.64469172983401e-28	2.90500499997982e-26
g9366_i3	2205.43776008818	2.73252975361489	0.246795589578589	11.072036409892	1.71459376702266e-28	3.0241085800957e-26
g8223_i11	2893.37844851867	3.23235057583807	0.292118802578527	11.0651917894575	1.8506655280617e-28	3.25619959970286e-26
g14837_i0	1818.57479291098	-4.0367069180179	0.364812631281135	-11.0651511814214	1.85150397159668e-28	3.25619959970286e-26
g28190_i7	695.612107924208	3.04502760622892	0.275195460329705	11.0649630723586	1.85539282148861e-28	3.2583572872524e-26
g22236_i0	1596.15709261811	3.84660935757932	0.347692229029449	11.0632595048695	1.89098234121217e-28	3.31610032225981e-26
g59099_i1	327.68886064603	-6.6370719231711	0.60000453486845	-11.0617029330058	1.92409262839636e-28	3.36933668220641e-26
g73571_i0	177.925998572213	4.96058200948618	0.448631313895512	11.0571461595334	2.02436351181025e-28	3.53985987570889e-26
g52122_i0	11242.8453433564	3.74770720693523	0.338989618761241	11.0555220558977	2.06134060730843e-28	3.59937711407961e-26
g221_i11	2299.25707903938	-2.50369730240692	0.226513508127567	-11.0531920286048	2.11556299280748e-28	3.68879448107703e-26
g511_i2	1530.0086308402	2.82246001988749	0.255363020840848	11.0527358683094	2.12634280638957e-28	3.70231671228036e-26
g916_i2	1580.16729423075	-1.87695241894976	0.169862039702876	-11.0498638909137	2.19547490499705e-28	3.81725724817128e-26
g59142_i0	400.855575568331	-2.51010361117896	0.227170153105344	-11.0494427937237	2.20579694108944e-28	3.82976409612925e-26
g15043_i3	2742.81458118927	3.41986687810392	0.30974115595346	11.0410477018358	2.42192530008509e-28	4.19905587013619e-26
g29284_i0	2381.15553660545	3.01666285188005	0.273235669357457	11.0405162655888	2.43629306615947e-28	4.21799174639582e-26
g53716_i0	1169.01410355982	8.44658503151093	0.765528527544524	11.0336646220146	2.62928210473982e-28	4.54568710096854e-26
g12864_i5	819.148827782054	3.3079595490892	0.30004455315335	11.024894517577	2.89858120560633e-28	5.0042021705365e-26
g16196_i0	470.084811170233	5.99550767956087	0.543956774603558	11.0220296161041	2.99234778123928e-28	5.15880757485652e-26
g14097_i2	2220.71760122765	2.81073544647411	0.255030127304812	11.0211898342298	3.02039925665541e-28	5.19984459369408e-26
g37144_i2	175.622337590456	-5.19362588291712	0.47128909929437	-11.0200424552429	3.05914759808303e-28	5.25915593533364e-26
g19382_i11	1219.13208747348	2.98746016023488	0.271162048835626	11.0172502865467	3.1555147163101e-28	5.41721771858655e-26
g13013_i4	800.903862642643	2.58980268231235	0.235132653194067	11.0142196208489	3.26352336674733e-28	5.59479431629328e-26
g28951_i0	555.890516262074	-6.81437841897703	0.61877414183829	-11.012707154718	3.31878928090739e-28	5.68158158238025e-26
g36480_i1	980.22703476296	-2.91397372880971	0.264607490944787	-11.0124385307661	3.32870150228872e-28	5.69059188109146e-26
g1331_i21	781.604599488667	-2.69206827372459	0.244482975240694	-11.011270911908	3.37212898104199e-28	5.75679324679866e-26
g2214_i18	1082.32115396285	2.51437096385584	0.228540468305418	11.0018631820412	3.74316786575008e-28	6.37244394213175e-26
g16228_i5	537.166846851673	-4.34500653714258	0.394932238788575	-11.0019038974143	3.74147787846118e-28	6.37244394213175e-26
g5155_i15	2602.1805101336	2.13465865271026	0.194042275254398	11.0009978491111	3.7792651396e-28	6.42496069649442e-26
g75850_i0	767.124530260988	-3.31464864761216	0.301495582057702	-10.9940206254093	4.08322051866828e-28	6.93207384697743e-26
g95896_i0	3006.80817038848	2.96778537594452	0.269970777097673	10.9929874923862	4.13024304594018e-28	7.00219210242746e-26
g13539_i3	5901.57216726215	2.62916320914964	0.239261728390519	10.9886492371165	4.33363059862949e-28	7.3368425974363e-26
g52015_i0	1183.06499663444	4.58075369490668	0.417038898987039	10.9839962316058	4.56282463729223e-28	7.71419871413147e-26
g6770_i6	723.660518399931	3.20124523205825	0.291709770107511	10.9740761541117	5.09237285427918e-28	8.59761112903709e-26
g14316_i6	168.799016533213	-6.32299218840709	0.57624740883344	-10.9727038967644	5.17027187471716e-28	8.71710686711955e-26
g71910_i0	1005.13941623378	2.34511402804628	0.213748568176831	10.9713671911299	5.24728888080439e-28	8.83478883309464e-26
g4881_i6	1409.48478880266	-2.36626670996303	0.215691341334905	-10.9706152102273	5.29111481513035e-28	8.89634090427493e-26
g34837_i1	1287.97773536945	4.19957035465154	0.382999516484769	10.9649494944429	5.63319979157872e-28	9.45852108763239e-26
g11014_i0	388.600686642797	-3.01074172465315	0.274587363859278	-10.9646040602076	5.65475190657026e-28	9.48170208728528e-26
g88320_i0	586.608867145952	2.18666344835589	0.199547935639062	10.9580860425992	6.07709997291186e-28	1.01759417932189e-25
g5390_i14	951.721037782455	2.83447065279804	0.258688486878385	10.9570808001617	6.14496411457764e-28	1.02755216868956e-25
g25506_i0	258.159196264862	5.46224470942469	0.498747061294874	10.9519336219111	6.50440766628382e-28	1.08617396450724e-25
g1266_i8	736.951120926937	5.84067235485812	0.533526489108976	10.9472959151708	6.84609155807631e-28	1.14167437476127e-25
g12998_i2	966.081305150067	4.32697021440582	0.395355232835084	10.9445123146018	7.05966193700418e-28	1.17568824454022e-25
g33627_i1	2859.51951925752	2.50158270077838	0.228572871004759	10.9443552499557	7.07190767754727e-28	1.17612742848165e-25
g4618_i5	186.388607645133	-5.33678703511301	0.487758451640676	-10.9414547654923	7.30187233895754e-28	1.21272507703902e-25
g42637_i1	173.923716129076	-6.14741351589831	0.562141656781214	-10.9357017786193	7.78016688162196e-28	1.29041131026837e-25
g12491_i7	678.015539994881	4.46384341185841	0.408233147046145	10.9345442528552	7.88009238593901e-28	1.30521627660146e-25
g5913_i5	2094.84298472213	4.03676674104735	0.369269255566017	10.9317704634245	8.12475465167376e-28	1.34392225457226e-25
g19777_i5	223.215974186865	3.73652505481879	0.34203403633912	10.9244246415117	8.8096945830763e-28	1.45525216699983e-25
g10819_i7	518.726950250991	-4.43004941654094	0.405545536330406	-10.9236793890679	8.88230479020654e-28	1.46526905059359e-25
g20415_i0	1746.76915555633	3.27072845552363	0.299562422651052	10.9183535991547	9.41876448326444e-28	1.55167489610969e-25
g23262_i3	3298.05004732653	2.69120086551693	0.246606282858519	10.9129452596344	9.99641909337706e-28	1.64462591761522e-25
g26113_i0	1844.79202352239	2.6344771794005	0.241483605146423	10.9095488192794	1.03770080525915e-27	1.70494938747571e-25
g23202_i0	1135.2160600576	13.7016862390706	1.25611660524051	10.9079731785308	1.05584130717077e-27	1.7324289458838e-25
g26978_i0	209.475383938514	-6.33238138223231	0.580774237374606	-10.9033441477327	1.11097513854764e-27	1.82045248806941e-25
g12964_i6	171.022385414319	4.81228020234313	0.441508918051037	10.8996217416991	1.15737420031481e-27	1.89394694672906e-25
g14316_i8	190.710573993801	-5.98610720893317	0.549214850224513	-10.8993906601144	1.16031712612005e-27	1.89622773705739e-25
g33111_i0	825.299117788476	2.77956213312614	0.255093277931107	10.8962578538695	1.20095484670442e-27	1.96002236074678e-25
g16228_i0	520.676564174854	-4.16932436215676	0.382653109337373	-10.8958329631154	1.20657400048306e-27	1.9665710247021e-25
g19382_i6	923.437000731808	2.63925345312718	0.242228911156038	10.8956996112947	1.20834294027298e-27	1.96683522953689e-25
g7841_i1	654.392334362747	-2.63131068096125	0.241544569003636	-10.8936859636932	1.23536918389769e-27	2.00815577139193e-25
g45646_i1	495.83757253133	-7.40068117721977	0.679727128644426	-10.8877237134538	1.31895738512321e-27	2.14118912159976e-25
g56_i8	293.168836306364	3.21337943814999	0.295192023176999	10.8857258525012	1.34820255821005e-27	2.18576670112772e-25
g2214_i10	621.225597918406	2.9560874039099	0.271565106325347	10.8853727340374	1.35343806356554e-27	2.19135228482375e-25
g20003_i0	6581.11964568027	2.32847703845449	0.213959860113279	10.8827751019359	1.39257657607672e-27	2.25174297513995e-25
g3159_i3	1028.33033124019	-4.47644623263138	0.411401690145988	-10.8809621833174	1.42055483391627e-27	2.29395242599851e-25
g28456_i1	1189.77647949888	4.31829548048179	0.396874859504903	10.8807483695713	1.42389109458815e-27	2.29631048144885e-25
g40137_i0	412.805001658837	3.8507186835385	0.353909528296889	10.8805171255751	1.42750807689246e-27	2.29911445584138e-25
g39023_i0	3180.76984647282	2.72747131550401	0.250717041117215	10.878683408795	1.45651447845824e-27	2.34274899108019e-25
g6145_i2	879.903306110878	3.6820488218126	0.338495735847128	10.8776815536474	1.47260833224689e-27	2.36552690682873e-25
g97596_i0	713.924316506519	7.59971099841127	0.699570324650304	10.8633981897533	1.72218818089665e-27	2.7628141821032e-25
g33627_i6	2410.145254664	2.16012115202182	0.198855462270814	10.8627700107127	1.73407915865513e-27	2.7782490227228e-25
g2423_i1	1188.56655374747	-4.12300002783807	0.379569840306475	-10.8622961837775	1.7431022001223e-27	2.78905466279438e-25
g15348_i2	2351.65477763536	3.30177138811051	0.304214917698907	10.853417094353	1.92106307542358e-27	3.0697885729001e-25
g21589_i3	1493.89026597779	2.87764152188819	0.265147295250058	10.8529921799667	1.93001719768804e-27	3.08007594609917e-25
g12032_i3	884.9769482171	3.92186060412947	0.361495126391721	10.8489999388807	2.01619207535207e-27	3.21341113009629e-25
g73471_i0	1575.58603682781	2.62980675405259	0.242471227824411	10.8458507743319	2.08685161507803e-27	3.3217033171913e-25
g129_i34	1037.87727361699	4.11347434347418	0.379637553700389	10.835267226278	2.34280386583918e-27	3.72426707005427e-25
g511_i5	1853.16732833721	2.81068093795749	0.259408371784039	10.8349661910581	2.35052222302115e-27	3.73169030073515e-25
g18944_i1	254.363343290842	8.09081869479994	0.746830898341823	10.8335350248147	2.38756275009116e-27	3.78068862693607e-25
g33199_i0	436.373205356735	4.48958525895828	0.414414248343063	10.8335687706415	2.3866827345537e-27	3.78068862693607e-25
g6641_i25	287.318845810897	5.55397228016487	0.512747679854471	10.831784322732	2.43366123619328e-27	3.84870633016798e-25
g614_i0	839.317310284828	2.67282387877107	0.246776023866742	10.8309706789602	2.45538501478532e-27	3.87805093354558e-25
g14131_i4	448.647343937169	-2.58448578422166	0.238641474227843	-10.829994210286	2.48171012324761e-27	3.91457791141753e-25
g12491_i3	2226.83115219531	4.58912255308722	0.423756416361149	10.8296237553041	2.4917704754414e-27	3.92538833044954e-25
g68189_i0	3469.17915144333	2.24365972950387	0.207265885605989	10.8250314466562	2.61989205740248e-27	4.12191860403975e-25
g23202_i1	998.329324485198	13.5163033261347	1.24872408020561	10.8240911986811	2.64691901745202e-27	4.15909467794861e-25
g33627_i12	1113.71462792574	2.44144567341906	0.225619714456755	10.8210653457192	2.73578622924851e-27	4.29322022570429e-25
g18503_i5	1564.77716981079	-2.72126196561096	0.251650515278477	-10.8136554483093	2.96610059310818e-27	4.64868856592591e-25
g52662_i4	279.103629970464	-3.62076907245949	0.334849231844205	-10.8131323835442	2.98306662974051e-27	4.66333700826e-25
g12016_i2	668.054944911451	2.90372309535117	0.268533942678892	10.8132441894818	2.97943204397278e-27	4.66333700826e-25
g12061_i4	846.117612878326	2.68800553692587	0.248600821654426	10.8125368172049	3.00250150854779e-27	4.68773207464647e-25
g2003_i6	2297.5729521589	4.27291359707707	0.395198169349012	10.8120784165463	3.01754578317198e-27	4.70521877762271e-25
g29582_i0	1397.10764189843	3.60683640352559	0.333639694389445	10.8105733945298	3.06746673067728e-27	4.77697452546848e-25
g18944_i2	224.839988961607	7.9126380164746	0.731954899311372	10.8102808300332	3.07726562211893e-27	4.78614512337796e-25
g67806_i0	549.995442638161	-9.31966725856004	0.862187524695074	-10.8093274277612	3.10941392109153e-27	4.83000890351888e-25
g1716_i2	727.587212422838	2.97697650405938	0.275425189030707	10.8086573872787	3.13220644869292e-27	4.85924712478844e-25
g20551_i5	1599.44145517536	3.30661559930513	0.305977835458845	10.8067160954535	3.19918226701083e-27	4.95686969887587e-25
g11362_i2	927.931942873546	6.43443492067043	0.595713897993787	10.8012167289364	3.39672200550804e-27	5.25628774162081e-25
g99902_i0	234.204293074094	6.73704405840147	0.623803377980302	10.7999480224267	3.44398473254404e-27	5.3226957980091e-25
g10625_i5	1275.07662995113	2.69452793082775	0.249523781213807	10.79868186399	3.49180261711839e-27	5.38300513281812e-25
g6472_i1	185.056413766976	4.43818377126952	0.410992102457133	10.7987081618738	3.49080278474144e-27	5.38300513281812e-25
g100382_i0	17450.8354389866	3.30054963088866	0.30566540154534	10.7979169843961	3.52100752863944e-27	5.42120006962996e-25
g61460_i1	651.660198988789	-9.56509836808627	0.886782033925325	-10.7863014835185	3.99547109429594e-27	6.14399050032915e-25
g37635_i1	360.510329805925	4.31398340487089	0.399955680789641	10.7861535967028	4.00190348280948e-27	6.14616052584456e-25
g22175_i2	889.179398276939	4.21198260891267	0.390713152789885	10.7802426891366	4.26758339874537e-27	6.5459809315793e-25
g1716_i4	1730.89625011944	2.14610305809166	0.199114658640737	10.7782273426884	4.36210827149684e-27	6.68259700706257e-25
g21028_i2	1011.99972862289	-2.09104613904141	0.194028765106132	-10.7769904008698	4.42114909102335e-27	6.76457916672027e-25
g110493_i0	230.439596783096	5.0944225647622	0.47299272773813	10.7706149925897	4.73825534288717e-27	7.24071669152011e-25
g13074_i2	1221.42301903272	4.70658326576161	0.43711601251612	10.767354960688	4.90901812210268e-27	7.49231239673138e-25
g6813_i7	364.689321400419	-3.50264226402086	0.325334633320259	-10.7662754139454	4.96689965411353e-27	7.57121276789679e-25
g28257_i3	131.090209485276	5.24081685372799	0.486942142785043	10.7627095567317	5.16294034860799e-27	7.86025560237577e-25
g22175_i6	1381.50211621765	3.9265805438827	0.364876848133918	10.7613858318617	5.23765146448503e-27	7.96409304172454e-25
g6907_i3	744.225208834515	2.66090046467118	0.247279212916656	10.7607122866734	5.27607690330811e-27	8.01256721181794e-25
g21789_i3	273.828007223325	5.24041519990424	0.487089577799553	10.7586272397328	5.39680870973464e-27	8.18576175100816e-25
g38449_i6	2018.14012291305	4.68859150178158	0.435830650183028	10.757828757139	5.44376570849694e-27	8.24676606166906e-25
g39397_i0	627.326779908586	5.91312777596538	0.549761147270421	10.7558124202196	5.56415293804513e-27	8.41872158502443e-25
g21693_i3	166.245099547842	-6.08140648401596	0.56577702890686	-10.748768814043	6.00578919368203e-27	9.07571136374636e-25
g5819_i9	2981.73790724268	2.60007623038918	0.24191813984288	10.7477522441181	6.07233516658533e-27	9.16495824575476e-25
g11464_i6	1741.61844111627	3.07279313287252	0.285908725596885	10.7474618917542	6.09147588023855e-27	9.18252479858029e-25
g11014_i11	657.464457666348	-4.354666376975	0.40521572690133	-10.746538418622	6.15275201728041e-27	9.26348656732093e-25
g6145_i0	867.431071667734	3.60855733921886	0.335839586766057	10.7448838118436	6.2640742412303e-27	9.41950544746381e-25
g21693_i0	166.707300247468	-6.19646476843834	0.576954865167997	-10.7399471649036	6.60821935199737e-27	9.92481572468571e-25
g50557_i0	3518.59693491353	2.92555869034453	0.272466868363087	10.7373006777689	6.80036445057433e-27	1.02008800270601e-24
g46242_i0	446.518035039088	4.35305065098804	0.40547893517194	10.7355777906001	6.92841921848818e-27	1.03802475645022e-24
g6953_i1	1522.71357122873	2.05085528636941	0.191040767550963	10.7351708887074	6.95900981528681e-27	1.04133329759214e-24
g20059_i2	224.629610529705	6.70721072183005	0.624958660027929	10.7322470281959	7.18279747952547e-27	1.07350811072507e-24
g49153_i0	389.656854052132	-8.13811061779839	0.758612000409794	-10.7276323250914	7.55060222974743e-27	1.1271023357683e-24
g79084_i0	904.575916257963	2.53609697151711	0.236427671442778	10.7267349715911	7.62426297806891e-27	1.13671167547813e-24
g1737_i7	301.199410683739	4.5611333635503	0.425265102772087	10.7253883138273	7.73614460238361e-27	1.15198910451358e-24
g71819_i0	2539.90131266771	2.6201018784654	0.244336818809511	10.7233199287418	7.91116612858909e-27	1.17662014435458e-24
g41349_i0	501.337532728024	2.65270470538014	0.247380988661543	10.7231550804798	7.9252829224781e-27	1.17728923645996e-24
g62270_i0	2117.81531332625	2.12165964341018	0.197901141809912	10.7208054688642	8.12922824102017e-27	1.20612127710768e-24
g26199_i1	987.246242588452	2.92183327944181	0.27264723035784	10.716533872752	8.51341951663254e-27	1.26159394977468e-24
g18503_i9	1241.35284329162	-4.63754191294213	0.432784749535491	-10.7155853294729	8.60114530223461e-27	1.27305270807101e-24
g37964_i2	403.008906011157	7.0118962117726	0.654624511716627	10.7113254793733	9.00629750443953e-27	1.33140922673118e-24
g23603_i4	184.289417126178	7.62887570107686	0.712319151988979	10.7099123753378	9.14483284293027e-27	1.35025828625577e-24
g63168_i0	10439.2728217125	2.00698029451108	0.18741080225778	10.70898939833	9.23645655374733e-27	1.36214364819866e-24
g5408_i9	876.481378161292	2.8099420008803	0.262419637935681	10.7078190602832	9.35394555374742e-27	1.377810290687e-24
g1513_i14	322.091767100439	5.15774044322864	0.481750425301533	10.7062499010776	9.51380006067718e-27	1.39967209450376e-24
g37691_i1	2320.35673187026	1.64959876020901	0.154112553872171	10.7038571405239	9.76278578394871e-27	1.43457866878566e-24
g74197_i1	1882.38792949352	2.38650292422248	0.223025772586048	10.7005701473435	1.01153885270912e-26	1.48460913341735e-24
g27125_i9	160.115506315379	5.33355369852993	0.498567845673441	10.6977490522391	1.04280624474839e-26	1.52866653391834e-24
g8788_i4	452.698265333758	-3.30195113899646	0.308722190818967	-10.6955419376792	1.06793512260342e-26	1.56363075056398e-24
g16651_i0	2516.77084710622	2.81142493430175	0.262907881264647	10.6935741932807	1.09084438177665e-26	1.59380338564681e-24
g8616_i7	356.121974171127	-6.29778461313876	0.588933094915259	-10.6935484989937	1.09114672492078e-26	1.59380338564681e-24
g5844_i1	263.554681171916	2.93667944491567	0.274726421150413	10.6894685724743	1.140224252596e-26	1.66350428384696e-24
g4449_i4	1701.45255908849	-2.64822331426685	0.24774664036661	-10.6892400653671	1.14303678550524e-26	1.66562231777361e-24
g14863_i1	834.922354588041	3.41324656501622	0.319334357607974	10.6886292805563	1.1505883142881e-26	1.6746327232119e-24
g25264_i0	1070.93978798672	2.87492950902292	0.269007635655988	10.6871669349172	1.1688698198226e-26	1.69922020695446e-24
g34240_i0	5127.24044826077	3.59633576743391	0.336559556533586	10.685585055063	1.18897004133529e-26	1.72639014163233e-24
g30283_i1	3025.73471931649	1.75987548457733	0.164773449364648	10.6805768245021	1.25489471490596e-26	1.81780038678519e-24
g86709_i0	1668.11820166488	2.93146516036891	0.274465383665058	10.680637103389	1.25408009597843e-26	1.81780038678519e-24
g1945_i15	136.425321148643	6.30637524303102	0.590467147103164	10.6803151944526	1.25843651149416e-26	1.820776155472e-24
g135769_i0	2423.67399479767	2.65140599568791	0.24828462045526	10.6788974316099	1.27780243883777e-26	1.84661310181226e-24
g26890_i0	1382.44471812499	3.52287329821308	0.330100733693545	10.6721159289625	1.37459932131204e-26	1.98415631280518e-24
g6273_i5	637.980501469156	3.38906129366256	0.317654090681597	10.6690308517374	1.42100743334589e-26	2.04872784300671e-24
g7600_i8	1567.52883053907	3.26964321707804	0.30648299343001	10.6682696500898	1.43269490795106e-26	2.06314808838638e-24
g221_i2	3440.71319093564	-2.62717656224536	0.246272775370724	-10.667750660992	1.44071804573058e-26	2.07226382690488e-24
g142_i72	277.627788508112	-3.26986444308417	0.306522834166209	-10.6676047544018	1.442981650724e-26	2.07308363820681e-24
g8958_i5	590.916983958166	2.64282078313434	0.247786336015563	10.6657244528946	1.47247022676999e-26	2.11296888203463e-24
g9353_i0	1522.93714427824	-3.24505065994515	0.30429806615278	-10.6640528511144	1.49918699863354e-26	2.14878788502038e-24
g25155_i0	597.780091347149	4.33900137122599	0.406910888709312	10.6632717177683	1.51183586842141e-26	2.16438313027197e-24
g28807_i12	316.043534921475	4.88406379409352	0.458034451587998	10.6630926498226	1.51475038542657e-26	2.1660222684317e-24
g33175_i0	2308.7714981935	-3.16665205115048	0.297098196937169	-10.6586040702905	1.58965444163993e-26	2.26639227368677e-24
g1352_i8	4492.07678952402	3.24103941463694	0.304078692328746	10.6585548293959	1.59049619546496e-26	2.26639227368677e-24
g8223_i3	4628.38309413912	4.35370520728662	0.408468423843488	10.6586089723176	1.58957066758173e-26	2.26639227368677e-24
g13491_i0	1208.73234659041	3.08398211136897	0.289466446372266	10.6540227719618	1.66989218878871e-26	2.37676143577318e-24
g18419_i3	381.549268534152	3.76800959845334	0.353709640084098	10.6528326385378	1.69138529388956e-26	2.40176711732317e-24
g16651_i3	743.165825890363	2.61526106903923	0.245497246525548	10.6529140593317	1.68990618291183e-26	2.40176711732317e-24
g19633_i3	1445.46029590008	3.26846413124886	0.306856938490955	10.65142651596	1.71713270382111e-26	2.43550302987855e-24
g28807_i2	509.260280893525	5.20072739600196	0.48852021612665	10.6458795855721	1.82254759887647e-26	2.58202680894532e-24
g59699_i1	593.135718333148	7.4628933769559	0.701110433729249	10.6443906950012	1.8519187113235e-26	2.62060413804442e-24
g45016_i0	1119.29338993794	2.44927711120589	0.230129323287735	10.6430465975147	1.87883627454571e-26	2.65562442666852e-24
g49585_i1	2064.7651726351	2.96446480057107	0.278601232486156	10.6405301014538	1.93028000138588e-26	2.72519023402118e-24
g139233_i0	6919.44884078929	-3.15998798128551	0.296988936389683	-10.6400865288101	1.93949145594489e-26	2.7350404628281e-24
g44433_i0	496.205606522407	9.29142803911153	0.873473560361151	10.6373317530869	1.99768220994435e-26	2.81385838004635e-24
g14396_i1	1390.77269818753	-1.83935721516672	0.17293156531013	-10.6363301105155	2.01926682599549e-26	2.84099237435807e-24
g54784_i3	196.961197382477	-6.13605556045528	0.577116489560211	-10.6322651864119	2.10926146203361e-26	2.96420252581816e-24
g27125_i5	171.252403116889	5.01156810325411	0.471423123684153	10.6307218536267	2.14446157087096e-26	3.01021415276249e-24
g11117_i1	2298.83601646372	3.52647462145004	0.331754594153949	10.6297687615853	2.16648977978204e-26	3.037651947359e-24
g32426_i1	402.794840676027	-5.64153021560676	0.530890999747529	-10.6265320344282	2.24298606476097e-26	3.14130968273458e-24
g24050_i0	1350.47414769801	3.51871704333919	0.331139712867655	10.6260798889607	2.25388299916963e-26	3.15296336720411e-24
g7587_i1	232.053893398053	-4.66417413313458	0.438973431159902	-10.6251854942802	2.27559318671016e-26	3.17969986787751e-24
g28456_i10	1516.75365566245	4.55667139332812	0.42888636960963	10.6244257598477	2.29419743787478e-26	3.20204040120438e-24
g36835_i0	2723.1944800368	2.29514413278738	0.216082179693387	10.6216261611398	2.36406443553942e-26	3.29579661922285e-24
g5950_i0	1283.15803684545	-1.75528483936437	0.165261205237954	-10.621275796924	2.37295534315325e-26	3.30442805259762e-24
g1227_i2	528.172366325043	-3.64258564128559	0.342967413755747	-10.6207922245341	2.38528103893731e-26	3.31781750329639e-24
g2003_i3	1600.74854630739	3.48558580894939	0.328297557443622	10.6171542550936	2.48006612169535e-26	3.44574362724175e-24
g22175_i5	1402.37760366972	3.84422029980927	0.362141948393506	10.6152306212041	2.53168478989675e-26	3.51347329957508e-24
g69806_i0	592.191371224421	2.9246298791975	0.275690313685796	10.6083882313352	2.72407510462205e-26	3.77619126960541e-24
g80642_i0	2943.58814672863	3.18126371926067	0.299928211752134	10.6067505309895	2.77223191019674e-26	3.83860039293803e-24
g10633_i5	297.496142385013	3.46929613227431	0.327127561495606	10.6053311937793	2.81464975090928e-26	3.89293093909943e-24
g70672_i0	532.78423701235	2.98260936352647	0.281252123818019	10.604753212304	2.83210689716035e-26	3.91265477020333e-24
g5155_i16	3590.76110026626	2.30979086235985	0.217859299248257	10.6022137697587	2.91008784367971e-26	4.01585560786665e-24
g23703_i1	1562.13700520045	3.01686342738586	0.28460439163347	10.600199842563	2.97344156579759e-26	4.09866150247622e-24
g43274_i3	797.307767912192	-5.04155755698291	0.475769861398303	-10.596630778935	3.089092894164e-26	4.25328826341114e-24
g56085_i0	690.397347532756	2.69487186924956	0.254346068573869	10.5952959460307	3.13348295793607e-26	4.30956008969895e-24
g134516_i0	14605.4500460606	4.00818019240636	0.378406710621749	10.5922545237653	3.23700166364132e-26	4.44693548413415e-24
g7680_i1	1368.8580385535	-2.27829369753284	0.215109051664016	-10.5913427626995	3.26868998984663e-26	4.48543418741241e-24
g6447_i0	1040.72220804876	2.61662354220965	0.247063970810993	10.5908746371255	3.28507901044904e-26	4.50287582525201e-24
g20730_i13	405.465226707728	-2.76415540339812	0.261098034737208	-10.5866572537791	3.43645037232758e-26	4.70509252096628e-24
g20501_i0	3532.91681503323	3.90808804063413	0.369244095032744	10.5840231251026	3.53448219642148e-26	4.83390791922654e-24
g16894_i0	746.359652720947	-6.51005417523181	0.615654933055726	-10.5741931489446	3.92541653697346e-26	5.36257461821093e-24
g92539_i0	2169.22955540221	4.45122689364055	0.421060484435494	10.5714667088939	4.04124215564121e-26	5.51465111281055e-24
g4722_i13	985.151006213995	3.13516533777902	0.296636710116747	10.5690402800959	4.14716800402961e-26	5.65289479248598e-24
g15852_i1	281.744691780221	3.98209488794931	0.376818634452722	10.5676697590414	4.20820967842037e-26	5.72335219419297e-24
g19075_i6	1158.02784203885	2.10214534472017	0.198921444192599	10.5677160813534	4.20613205903233e-26	5.72335219419297e-24
g67140_i0	1289.70939537197	3.08124061812366	0.291615737533349	10.5660985383935	4.27928675983123e-26	5.80711548282019e-24
g7440_i9	539.202661455129	-4.745050822227	0.449080758498535	-10.5661414621541	4.27732930436474e-26	5.80711548282019e-24
g23784_i5	649.905527594025	-2.15859768318594	0.204355616924301	-10.5629476481948	4.42542861224347e-26	5.99878365285769e-24
g14797_i0	602.246130114965	2.38146654295207	0.225506726414426	10.5605122331274	4.54176616663367e-26	6.14967196748482e-24
g63429_i0	2817.04453436221	3.62877678198132	0.343802103929643	10.5548416967336	4.82452131624505e-26	6.52531168169789e-24
g22175_i1	351.799534980416	4.72667556446976	0.447863588537374	10.5538286331918	4.87684291941805e-26	6.58879780031399e-24
g8207_i1	318.642818831498	3.57609298414258	0.338858767270164	10.5533435447206	4.90209499841676e-26	6.61561230635286e-24
g4742_i3	1223.24723305838	2.24171332641687	0.212420607372639	10.553181982407	4.91053412940074e-26	6.61970285875737e-24
g12073_i5	337.514051666817	5.09075771578376	0.482435848202495	10.5521961826663	4.96233982255395e-26	6.68218089812864e-24
g6145_i6	947.062918288187	3.71401482113554	0.352124105947927	10.5474597120732	5.21890469938468e-26	7.01994297608223e-24
g12032_i2	1014.4152072957	3.83347328804004	0.363490800104444	10.5462732122479	5.28520796132728e-26	7.10132376836778e-24
g55338_i0	2078.48122355907	2.1689919923133	0.20567975545672	10.545481189906	5.32993129170092e-26	7.15356260777806e-24
g63596_i0	774.75649479539	6.25136042359129	0.592817132542669	10.5451750302465	5.34731964220682e-26	7.16903957814549e-24
g46872_i0	549.602282446364	3.45730762771456	0.32789008444914	10.5441054538837	5.40850880208932e-26	7.24314126270176e-24
g70272_i0	1107.16714509926	2.5131505845731	0.238468225181735	10.5387230632418	5.72712248233222e-26	7.66145027680211e-24
g8136_i0	617.543882283828	2.93823172324024	0.278830667072398	10.5376921200613	5.79023949888111e-26	7.7374287731555e-24
g23092_i0	709.357402110987	5.00944525744083	0.47562744857894	10.5322879754056	6.1325483608631e-26	8.18591548051348e-24
g12864_i4	2580.90416002414	2.6756047312878	0.254107511632235	10.5294200635838	6.32227792556844e-26	8.42997938127756e-24
g37850_i3	344.549153601553	3.94513794794318	0.375013343864012	10.5199935215473	6.98783889417657e-26	9.30728435258748e-24
g77461_i0	2766.84466279301	5.17552372816472	0.491989183344906	10.5195884449688	7.01794540642422e-26	9.33722379921684e-24
g52694_i0	478.90126185419	3.00467110949567	0.285713546815499	10.5163760801162	7.26129526230163e-26	9.65050581201704e-24
g11117_i14	784.457872013609	4.29315013504413	0.408300014918714	10.5146950237041	7.39195707573206e-26	9.81350448913131e-24
g7600_i10	780.172961966229	3.9715129898668	0.377849144154962	10.5108428887641	7.70022236441247e-26	1.02116795048055e-23
g22309_i0	1261.05465433804	2.62113761540261	0.249416602132558	10.5090743478638	7.84598435752508e-26	1.03937215292045e-23
g26319_i0	394.587091157427	-4.56507450816794	0.434432585071423	-10.5081309851963	7.92485078580535e-26	1.0486847952278e-23
g70676_i0	2777.36844261438	2.83708451330536	0.270006409793155	10.507470972555	7.98049544237763e-26	1.05490773664016e-23
g46036_i0	1398.85329051014	6.30373967049526	0.599958812356978	10.5069540452795	8.02434707055234e-26	1.05956006345619e-23
g28003_i0	2365.29706541705	2.96053498265364	0.281798542981725	10.505856245132	8.11826866493733e-26	1.0708066354127e-23
g11835_i15	631.351661706443	3.91474983412698	0.372720714471239	10.5031721665394	8.35251705261497e-26	1.10051829634907e-23
g2214_i9	1619.58291402789	2.90000919473749	0.276145722755915	10.5017349745475	8.48068688186544e-26	1.11620429794393e-23
g68513_i0	398.89500608633	-3.25995109577899	0.310426588484028	-10.5015202199625	8.50000552918074e-26	1.11754530267867e-23
g46339_i2	526.945322977707	-4.03414258454692	0.384193138779931	-10.5002983586797	8.61075329647642e-26	1.13089125161148e-23
g42740_i0	3950.20347682218	3.97527015032001	0.37860563633189	10.4997648445868	8.65955771003529e-26	1.13608199564754e-23
g61015_i0	2888.73407920239	3.17729038518959	0.30261351843446	10.4994991685334	8.68396318993708e-26	1.13806405813818e-23
g614_i6	1817.29288549827	1.92811406708059	0.183668429305444	10.4977979850533	8.84186090331645e-26	1.15751779894069e-23
g13539_i5	5058.40106461064	2.55698675587492	0.243599557880175	10.4966806102854	8.94711656733775e-26	1.17004578665428e-23
g34222_i2	1426.53828972055	-3.25635225302675	0.310450917945308	-10.4891049270482	9.6942368243844e-26	1.26639633324648e-23
g20144_i0	543.009787596558	-3.36917045024846	0.321235079460575	-10.4881772436125	9.78987426063136e-26	1.27752640618158e-23
g15153_i0	447.243817073348	3.1204055637556	0.29752149144726	10.4880005426725	9.80819658655055e-26	1.27855430775307e-23
g2418_i11	3940.3634982637	3.18252675253016	0.303530269701961	10.4850391219799	1.01203768858757e-25	1.31784533227524e-23
g14395_i4	1722.66917209887	-6.94952391847894	0.662932531943385	-10.4830032976454	1.03406769015636e-25	1.34510118539744e-23
g153186_i0	5208.54111070202	4.03961770569901	0.38535753835801	10.4827784683067	1.03652956184673e-25	1.34687223448288e-23
g24735_i4	285.034291813694	-6.97851099644022	0.665900061940884	-10.4798173108741	1.06950138109611e-25	1.3882422805057e-23
g71498_i0	514.145486169107	2.20432052848022	0.210351576972514	10.479220361482	1.07627311472618e-25	1.39555227049728e-23
g15230_i6	496.926920928274	5.0800573218189	0.484819726654715	10.4782397302016	1.08748965942983e-25	1.40860406637936e-23
g18944_i0	293.354193925704	5.88074384489242	0.561340917175694	10.4762429834628	1.11068798361995e-25	1.4371316273469e-23
g25010_i0	404.760976072743	-6.80486793376587	0.649622709086278	-10.4751078411917	1.12409411449326e-25	1.45294209071207e-23
g12998_i3	774.779370551951	4.58987834127043	0.438203954878521	10.4742969345013	1.13376907936023e-25	1.46390158639251e-23
g8435_i11	346.772452365199	4.13381355328696	0.394727871056471	10.4725656747343	1.1547018778067e-25	1.48935857377294e-23
g81105_i0	5226.3215053372	2.88859719336324	0.275843620368967	10.4718651440967	1.16328049922071e-25	1.49884406554329e-23
g29000_i3	815.475417672999	2.66155065990895	0.254330959688946	10.4649102223501	1.25195160157958e-25	1.61139730641164e-23
g511_i1	1735.45349723945	2.94167216063212	0.281175220162499	10.4620604864542	1.29018984384811e-25	1.6588697231763e-23
g56666_i0	5122.7070139007	3.63628987498963	0.347597012870434	10.4612230265197	1.30164549507167e-25	1.67184276158187e-23
g59099_i0	451.555953249659	-7.10495802991178	0.679194539906233	-10.4608585794766	1.30666220941791e-25	1.67652705536258e-23
g75863_i0	675.72710173583	-9.61808240358525	0.919460582875345	-10.4605706679752	1.31063893592082e-25	1.67902529336437e-23
g6418_i3	1638.71863408862	1.69459704527979	0.161999326411965	10.4605190824709	1.31135271760427e-25	1.67902529336437e-23
g3745_i13	718.99489257031	2.71106884932868	0.259211845169474	10.4588926002057	1.33405679072274e-25	1.70631021328762e-23
g129_i38	480.798992376057	3.95294406168825	0.378016300588036	10.4570730297585	1.35991812835275e-25	1.73757221902808e-23
g6907_i1	2030.8820816235	2.373209014569	0.22698380305705	10.4554112787181	1.38397018077952e-25	1.76645970811404e-23
g14199_i1	787.737382361934	4.36761000601841	0.417817787784883	10.4533845463447	1.41387625102467e-25	1.80275113156691e-23
g23099_i3	515.593404919113	-2.80122415049984	0.268052806041815	-10.450269825054	1.46108945699027e-25	1.86101138286615e-23
g25712_i2	3797.26372508026	2.7245304839489	0.26073946798964	10.4492446232082	1.47696877018e-25	1.879281552444e-23
g22987_i0	5219.96595091965	4.09956106871553	0.392354260690493	10.4486212574851	1.48670755191039e-25	1.88970873503675e-23
g96699_i0	819.526961519086	2.78201082067189	0.266266270971861	10.4482284238167	1.4928774162461e-25	1.89558264790651e-23
g13369_i1	500.623193435139	2.60733383696129	0.249677721674058	10.442797296769	1.58082544466268e-25	2.00517469148695e-23
g16101_i7	904.534358278562	-13.2124835985243	1.26526932534994	-10.4424278165995	1.58699175015914e-25	2.01091240358674e-23
g10764_i4	640.596090552187	-3.87756248027557	0.371336720983941	-10.4421735345782	1.59124934008829e-25	2.01422217398311e-23
g2003_i1	1619.54394667838	3.92502179520498	0.375896843747425	10.4417524661162	1.59832443797484e-25	2.02108785646562e-23
g511_i0	1970.75163226244	2.56386761955591	0.245579074429602	10.4400899201649	1.62656560859466e-25	2.05467633389496e-23
g21979_i1	2862.19445413402	2.56285646654756	0.24549993913801	10.439336463977	1.63952665401427e-25	2.06891361399962e-23
g55284_i0	3522.24617578898	4.16854162537383	0.399390118314498	10.437267809644	1.67564055236741e-25	2.11230799353224e-23
g142603_i0	251.680759201418	4.37034846301269	0.418736449717256	10.436990775376	1.6805364043574e-25	2.11630018558604e-23
g42905_i0	1119.75094643046	-2.48522470010764	0.238259360149598	-10.4307536902106	1.79459118566753e-25	2.257606777908e-23
g44746_i4	249.706204983467	-3.83554379756562	0.367762110665099	-10.4294153376187	1.82004719864707e-25	2.28727984910879e-23
g51657_i0	696.285859333971	2.77233451198221	0.265888058955231	10.4266980731504	1.87283665380778e-25	2.35120715664295e-23
g121372_i0	879.197632422185	5.45763988071839	0.523600828053301	10.4232835173493	1.94132880475002e-25	2.43469683418669e-23
g15964_i2	158.419789572757	3.84185289972714	0.368665269981266	10.4209786289942	1.98895981288547e-25	2.4918796001682e-23
g2423_i3	1152.29096853251	-4.07340672117297	0.391024871168438	-10.4172573703587	2.06831628752977e-25	2.58865221737008e-23
g11117_i9	517.257546551439	3.77354082011751	0.362369354888524	10.4135208157389	2.15115516449272e-25	2.68958117216105e-23
g82480_i0	2406.69182512438	-4.75450828270246	0.456702758893989	-10.4105092209572	2.22030792360299e-25	2.77320990898674e-23
g39021_i0	4272.5286120528	4.35808365799096	0.41880340769239	10.4060367655651	2.32708995191758e-25	2.90361996406238e-23
g13551_i3	2249.76368588893	2.60203496887417	0.250149812576117	10.4019065298416	2.4302141074243e-25	3.02920496542937e-23
g110652_i0	23480.2213075854	3.44215279775764	0.330959416266693	10.4005283686623	2.46562191586697e-25	3.07021347904151e-23
g13673_i3	350.79432241023	7.29863485563452	0.701998985591345	10.3969307726084	2.56047898890704e-25	3.18509014388391e-23
g79085_i1	918.639439238952	-2.86431605893631	0.275570986618349	-10.3941133066495	2.63728401112201e-25	3.27730063043024e-23
g2613_i0	963.956201579472	2.51809104624063	0.242289348247452	10.392908579988	2.67081802570077e-25	3.31560658841661e-23
g4105_i13	564.1835739003	3.24986787912581	0.312706537781786	10.3927084549593	2.67642936118823e-25	3.31920627686812e-23
g9688_i9	640.571385441365	2.88541513007086	0.277712896101454	10.3899212840903	2.75580450715462e-25	3.41418517098941e-23
g84275_i0	897.902015415964	3.72983359193733	0.359015710210935	10.3890539769023	2.78097697013982e-25	3.44188781651157e-23
g29125_i0	268.490115901433	4.48046250620118	0.431326061336879	10.3876461633553	2.82232290213203e-25	3.4895314395209e-23
g2423_i6	1157.61270587398	-4.08423435280493	0.393203711601051	-10.3870696850106	2.83942870280236e-25	3.50713855638567e-23
g14097_i0	1988.82411384562	2.76184111114399	0.265908184954445	10.3864464029836	2.85803890990756e-25	3.52656647911618e-23
g24431_i4	579.930744456057	2.58177963173634	0.24864884865913	10.3832358189427	2.95583379497994e-25	3.64356374461958e-23
g70042_i0	1164.78858605782	3.40765684348927	0.328219713780051	10.3822430537272	2.98673948080345e-25	3.67795633207511e-23
g21551_i7	925.05732990827	-8.79847986895777	0.848078772710772	-10.3746021620546	3.235572469144e-25	3.9803719850563e-23
g2604_i1	3611.60686096459	2.60593325782052	0.251210807445859	10.3734918267087	3.27340154507219e-25	4.02286589079334e-23
g93402_i0	2020.24774776678	4.16559836813636	0.401604431124956	10.3723914511299	3.31132363480506e-25	4.06538874819136e-23
g2438_i1	223.762443875603	-4.75122671198895	0.458131771663209	-10.3708736347624	3.36434728799548e-25	4.12634835110019e-23
g452_i1	1996.91707100849	-5.51366443843765	0.531937424277655	-10.36525009671	3.56823795062118e-25	4.36860733892949e-23
g6145_i1	824.863227009481	3.58368121313402	0.345740652944588	10.3652294938784	3.56900700870028e-25	4.36860733892949e-23
g19220_i2	594.140437714741	-2.67456868335993	0.258046579674643	-10.364674031844	3.58980319876884e-25	4.38967303438663e-23
g23703_i2	1503.89663930302	2.76699011924543	0.267029660697656	10.3621077599254	3.68745264328242e-25	4.50458037273793e-23
g6273_i1	2143.26011810287	2.88552797203577	0.278536086920964	10.35961983933	3.78463229274138e-25	4.61868525583964e-23
g17826_i7	337.775408693636	5.36937286210435	0.51854548474172	10.3546805827048	3.98514519342878e-25	4.85854295076152e-23
g26507_i2	350.775945435308	3.37681482644677	0.326119074458872	10.3545455967269	3.99077033187727e-25	4.86055971843886e-23
g80995_i0	1049.84720782528	3.55707203997987	0.343759976266206	10.3475456294112	4.29351370981864e-25	5.22408799340598e-23
g5887_i2	296.591023366465	5.12669197117164	0.495529390082042	10.3458888085787	4.36843739783427e-25	5.30997230630096e-23
g100625_i0	2154.27180539649	-2.6981748039938	0.260800927770986	-10.3457254813262	4.37589306132201e-25	5.31375807815535e-23
g13491_i1	1269.4965886338	2.90068529498434	0.280461875682207	10.3425297571322	4.52433690112278e-25	5.48313796084191e-23
g28467_i2	324.34768330152	-6.10043217596488	0.589839199980013	-10.3425343316816	4.5241208835781e-25	5.48313796084191e-23
g31551_i0	768.244066140456	3.77542136916306	0.365185128881283	10.3383765399451	4.72473576546595e-25	5.72034180648956e-23
g13545_i6	230.872549859622	7.36943890200033	0.712904663380314	10.3372011441998	4.78303027368817e-25	5.78519800020283e-23
g39196_i0	282.100452853028	3.70127047878012	0.358137706036554	10.3347690466369	4.90592427293549e-25	5.92798375818752e-23
g2423_i4	1067.52171390352	-4.0019887475341	0.387402118681036	-10.3303223047913	5.13876268330578e-25	6.20320618823828e-23
g2358_i27	158.130689564443	5.310449900356	0.514219541837797	10.3272035935793	5.30856359018715e-25	6.40186618417013e-23
g29599_i1	294.592492779283	-4.49818816488002	0.435675009634472	-10.3246412243244	5.45222516962234e-25	6.5686434021895e-23
g34613_i1	741.70904372863	2.90968610318015	0.281876059905369	10.322572637623	5.57100722949478e-25	6.70514817029576e-23
g59099_i2	444.934913015033	-6.80674143168946	0.659478996751481	-10.3213922887896	5.63993031155546e-25	6.78143447795318e-23
g107305_i0	234.653677695712	-5.09971699771422	0.494156447936311	-10.3200454410978	5.71960817683991e-25	6.8704898849648e-23
g21826_i0	624.682128885001	3.49195855488936	0.338372471265531	10.3198659803182	5.73030872088262e-25	6.8765951830482e-23
g19633_i0	2717.2906992347	3.0897787622806	0.299476502943147	10.3172660690083	5.88757503056404e-25	7.05840092106916e-23
g9688_i6	613.261689591345	3.19258392392327	0.309473333964065	10.3161842186183	5.95426837514739e-25	7.1313724676276e-23
g10413_i1	234.148314553934	3.8235308137098	0.370647819418206	10.3158054989005	5.97779194194193e-25	7.15254784810811e-23
g36627_i2	301.760586399759	-4.90771130852055	0.475753271869095	-10.3156648597278	5.98655094582513e-25	7.15603302707792e-23
g37804_i0	2441.34566332745	2.47806539611052	0.240270836993972	10.3136336773684	6.11448019745154e-25	7.30182277159862e-23
g72442_i0	2622.75738141604	3.18794155185791	0.309179536352306	10.3109720309086	6.28622624034851e-25	7.49960269711129e-23
g24949_i2	184.252968859602	-6.59285931154119	0.639441769142374	-10.3103357173298	6.32798805112293e-25	7.54207448305405e-23
g7459_i4	194.849529756696	-4.27378340675657	0.414917110609293	-10.3003305900802	7.02195663835027e-25	8.36104650156251e-23
g21551_i3	2622.35878425533	-6.81582334745992	0.662027498010893	-10.2953780136604	7.39286300337994e-25	8.79413025331116e-23
g5498_i4	637.807879003427	3.68562290085125	0.358038783941509	10.2939208436518	7.50564289246721e-25	8.91961856902481e-23
g139235_i0	4676.61228769479	-3.18476565750415	0.30947994939977	-10.2907011057774	7.76091974368837e-25	9.21404093410699e-23
g27249_i0	457.420978060946	2.94044470814817	0.285761529295914	10.2898550248983	7.82941657237572e-25	9.28635567950657e-23
g15370_i3	2575.467175108	3.22167136367857	0.313147110000329	10.2880443752944	7.97802175516408e-25	9.45345377462831e-23
g6953_i14	361.792543998303	3.12761575793284	0.304027702994719	10.2872722686957	8.04223753959341e-25	9.52032924367883e-23
g10484_i0	675.382189830236	-2.62873527604743	0.255696141242905	-10.280699830938	8.61001229974553e-25	1.01826081694498e-22
g3965_i8	233.877008132417	4.1389848614226	0.40278870510142	10.2758215635178	9.05694515416377e-25	1.07008331529948e-22
g22910_i3	294.50470005136	-4.40001774211371	0.428217384808266	-10.2751964264221	9.1158551522002e-25	1.0760049508678e-22
g7600_i20	209.623839167238	4.97243774453904	0.483995674622341	10.2737235170934	9.25616050636563e-25	1.09151355551173e-22
g40340_i0	1405.08414291136	3.06262704716919	0.298107054144931	10.2735812674873	9.26982358694002e-25	1.09207265287373e-22
g2214_i15	614.989498302276	2.98148000115169	0.290218131954265	10.2732382056044	9.30285695638853e-25	1.09491048354787e-22
g13539_i10	4655.58325182461	2.49077852480136	0.242463195827144	10.2728107509441	9.34417972922141e-25	1.0987175557883e-22
g13074_i0	3098.53981193167	4.09631179398741	0.399097582784673	10.2639353648942	1.02444706369658e-24	1.20342052192626e-22
g14097_i1	2564.91739090524	2.75692632270514	0.268701923622378	10.2601659323422	1.0652353666695e-24	1.25013489762046e-22
g18760_i0	1406.50464653827	4.77621493283731	0.465569705539503	10.2588610813984	1.07972652063175e-24	1.26592763440047e-22
g68872_i0	3705.66233797443	-5.60083310392615	0.546024287220149	-10.2574798136552	1.0952791611389e-24	1.28293349703393e-22
g53552_i0	1445.72138200267	-2.66115418347858	0.259496214578329	-10.255079010701	1.12284136632745e-24	1.31396056026717e-22
g63756_i0	274.867361188693	-4.97236063318062	0.485338316964053	-10.2451433554316	1.244402716922e-24	1.45482206458568e-22
g54902_i0	1137.38917076123	2.52499270435707	0.246489930682889	10.2437965614323	1.26185382808422e-24	1.47381637378646e-22
g4589_i8	1694.43798537413	3.74516348167953	0.365676841549888	10.24173000895	1.28910376655419e-24	1.50420836455004e-22
g66651_i0	489.288305449028	2.42233904317111	0.236521925831646	10.2414988997481	1.29218722811657e-24	1.50637033781314e-22
g2214_i19	967.008994731895	2.59438888839199	0.253370409863438	10.2395101692827	1.31902466773498e-24	1.53619310589375e-22
g35355_i1	201.868239822311	3.99535745909067	0.390298585144934	10.2366690814598	1.35832500977291e-24	1.58046021384262e-22
g55282_i0	7527.17623048958	3.11170574433285	0.304033364890937	10.2347508650871	1.38551321483588e-24	1.61056371841188e-22
g68283_i0	492.366361266845	2.44085558382154	0.238529057231828	10.2329486065475	1.41154882787386e-24	1.63927156287544e-22
g8537_i2	489.219428976373	-3.06589550968132	0.299710444328994	-10.2295250889417	1.46234730392398e-24	1.69665553923707e-22
g20059_i3	171.577725038039	6.95566101165988	0.680016082359635	10.2286713389541	1.47529492419856e-24	1.71005681725001e-22
g3278_i16	2229.25999809857	2.96432952430001	0.289814718757087	10.2283608541794	1.48003171619672e-24	1.7139243348093e-22
g27498_i0	744.468995074472	2.88951798284528	0.282618492443658	10.2240938229522	1.54667704694666e-24	1.7894088587378e-22
g8655_i9	1800.71840737875	1.77716193383527	0.173861257608354	10.2217248297983	1.58495226241153e-24	1.83195936476129e-22
g20551_i4	728.201059373199	3.06611031573537	0.30010810928737	10.2166859903122	1.66951185193465e-24	1.92787668607744e-22
g19291_i1	2798.95111880542	-7.18960567544143	0.703786720165304	-10.2156029226479	1.6882628990764e-24	1.94769210083456e-22
g140515_i0	146564.581116916	4.35968103254283	0.426786311793095	10.2151379087725	1.69637751938495e-24	1.95521086518639e-22
g40707_i0	235.298733521635	-5.8031238434198	0.568102077526021	-10.2149315642205	1.69999065433808e-24	1.95753204189651e-22
g16303_i1	557.924924046468	-2.6745315433625	0.261867701198622	-10.2132929380776	1.7289553029474e-24	1.98901357990576e-22
g93396_i0	2132.6048296133	-5.03046572550422	0.492553927200332	-10.2130253109488	1.73373215115637e-24	1.99263615239572e-22
g5605_i2	2142.10489527454	2.6573615353962	0.260224261581909	10.2118131462533	1.75553218927925e-24	2.01579889396376e-22
g57018_i0	32701.6730263	2.70458337246668	0.264855578583488	10.211540141731	1.76047935257321e-24	2.01958495475512e-22
g5844_i0	279.530282980223	3.00752950741541	0.294600256255995	10.2088489183186	1.80999267419036e-24	2.07444141658798e-22
g37850_i2	1051.13494391163	4.98655561219988	0.488781301694563	10.2020179473149	1.94195051418552e-24	2.22359691990986e-22
g20619_i3	861.916202591952	2.88132737587727	0.282472183931791	10.2003933122598	1.9747117922883e-24	2.25899646937624e-22
g40043_i0	5155.04539673375	3.61885263967736	0.354785043099942	10.2001274012499	1.98012586669569e-24	2.26304461093265e-22
g76454_i0	1253.60526043252	3.05643813694147	0.299651829867793	10.1999648668589	1.98344238245505e-24	2.26304461093265e-22
g83733_i0	616.678836865775	3.97368931890889	0.389579389228916	10.1999475043428	1.98379698991106e-24	2.26304461093265e-22
g35125_i0	2131.22183973833	2.15770380644664	0.211544469705985	10.1997646615179	1.98753513899401e-24	2.26519786921251e-22
g27774_i5	524.061126520177	-4.63729210855207	0.454706304566624	-10.1984337185996	2.0149568203519e-24	2.29431418268236e-22
g21551_i2	3381.35812616546	-6.99071584884698	0.685661924167003	-10.1955724861634	2.07518271026552e-24	2.36069390768904e-22
g5988_i8	3221.47370341406	2.93702085193883	0.28807635779802	10.195285980386	2.08131069553356e-24	2.36546661444838e-22
g138587_i0	5294.24637976557	-3.1735334442607	0.311303213297582	-10.1943484959375	2.10148783551388e-24	2.38618290369425e-22
g23603_i3	207.730863550542	8.39051108652193	0.823153772996595	10.1931271674517	2.1280649629169e-24	2.41412107248267e-22
g15877_i2	180.32629475064	-3.82039014284108	0.374936669861051	-10.1894278419256	2.21061391329891e-24	2.50544430966147e-22
g8578_i2	337.010285382955	-3.10156822103554	0.304424702280931	-10.1882935182222	2.23655562152177e-24	2.53250096481731e-22
g2423_i2	1065.16826691072	-4.03140343372933	0.395715941775738	-10.1876194717827	2.25211350963407e-24	2.54776064725738e-22
g20159_i7	2278.77743389779	2.80506546983167	0.275505723880349	10.181514308755	2.39800218753117e-24	2.71029602735517e-22
g21028_i1	1242.76972959792	-2.03761812060793	0.200147404586299	-10.1805872767606	2.42095842609778e-24	2.73371766778665e-22
g33285_i0	740.478529769449	2.46882875037667	0.242532608903438	10.1793682983042	2.45147581146596e-24	2.76562622328737e-22
g12998_i1	1116.51026118778	3.37898718661876	0.332017737534676	10.1771285224358	2.50854576525864e-24	2.82740364503424e-22
g104900_i0	2010.82375142291	3.20426320893567	0.31499999218309	10.1722644077821	2.63705651869254e-24	2.96951486765447e-22
g33079_i1	1114.15345392346	-4.33725024626224	0.426420257084164	-10.1713044214177	2.66317960684343e-24	2.99617496871381e-22
g67135_i0	1367.83227761829	2.67250334795622	0.262823373175808	10.1684386577313	2.74269711569475e-24	3.08280163222681e-22
g4589_i12	232.575877420013	3.86794811206592	0.38042184740006	10.1675236017618	2.76857954354886e-24	3.10903862796839e-22
g29097_i0	922.639979641726	-3.59523211883026	0.353634171621468	-10.1665291630205	2.79698171457935e-24	3.13805453520963e-22
g4955_i8	1956.48435065545	6.41116951340321	0.630635993527986	10.1661966319699	2.80654338107127e-24	3.14589868147114e-22
g6331_i4	292.909179112737	-3.83725689572122	0.377464212197101	-10.1658826763622	2.81560063970037e-24	3.1502813592494e-22
g20898_i1	907.80385025974	2.59532774514255	0.255297011358572	10.1659151093521	2.8146636457307e-24	3.1502813592494e-22
g19812_i3	492.853312181797	3.87830037843572	0.381575112067335	10.163923840377	2.87276830944149e-24	3.21130896939613e-22
g10383_i0	891.912770236448	3.13424306713733	0.308456596303694	10.1610505487504	2.95871019788538e-24	3.30436097684272e-22
g1290_i5	1177.57916438802	2.04926303899724	0.201708876751164	10.1595084559679	3.00588036637856e-24	3.35398158948224e-22
g14395_i3	8288.45270841212	-6.87834767613429	0.677189829144759	-10.1571928285177	3.07811434211755e-24	3.43145271341126e-22
g12491_i5	880.719360195707	4.69505861400349	0.462459496776189	10.1523671731964	3.23421765860872e-24	3.59891980258492e-22
g4885_i0	1290.82001611287	5.14039738132228	0.506322378217249	10.1524198859658	3.2324708226075e-24	3.59891980258492e-22
g2230_i5	3188.01975797353	2.77437585822779	0.273458783666576	10.1454991535783	3.46999902583469e-24	3.85778165992978e-22
g76454_i1	570.415312660539	3.70588007770567	0.365411794059562	10.1416542595273	3.60934857063064e-24	4.0090626355669e-22
g12491_i6	875.983276280476	4.60111219095296	0.453707053118444	10.1411520039822	3.62795629856079e-24	4.02607763163223e-22
g23244_i0	1184.14881965153	2.99259853528941	0.295122580722945	10.1401882836569	3.6639270155894e-24	4.06231270304533e-22
g37033_i3	558.353955373264	4.42034497462822	0.435927573335876	10.1400903384068	3.66760252474263e-24	4.0627078682226e-22
g19382_i2	536.482188130136	2.92189768129133	0.288233404500454	10.1372624951482	3.77531004153159e-24	4.1782373446983e-22
g5819_i1	910.318865174993	3.12739680859757	0.308540212122151	10.136107663527	3.82019123644182e-24	4.22408932344557e-22
g42637_i3	166.051626067316	-5.1099471382373	0.504312345240611	-10.1325045608378	3.96364618494405e-24	4.37875584496292e-22
g7813_i8	812.229622452442	-2.89417723337925	0.285782746620394	-10.1271937078259	4.18487577184708e-24	4.61898587896456e-22
g10819_i1	251.785399882766	-4.22008330579358	0.416775397925679	-10.1255576187972	4.25546155995012e-24	4.69266231337058e-22
g52177_i0	1974.59772604691	-2.54045012723963	0.251102361342188	-10.117189315387	4.63535758199464e-24	5.10698748394665e-22
g23478_i2	1553.52040643425	1.68622187869928	0.166754955124579	10.1119746483068	4.88888109486887e-24	5.38146224403174e-22
g122410_i0	732.114784305255	3.03241360640348	0.299948024015938	10.1097969101552	4.99877902811752e-24	5.49748920177626e-22
g11362_i1	790.240657258923	6.17400096039943	0.610719719778046	10.109385304675	5.01982365880186e-24	5.51567769418297e-22
g4955_i7	1624.65088737992	6.14955235761475	0.60831334309681	10.1091853851315	5.03007681602238e-24	5.52198674967177e-22
g4395_i2	438.152348285015	5.44320730896535	0.538538185110239	10.1073748518893	5.12388223557837e-24	5.6199254584564e-22
g31978_i0	1383.28313824717	3.74170797871431	0.370209920788266	10.1069900308109	5.14404235300255e-24	5.63698621465465e-22
g24514_i0	3065.05202249529	3.84941492205075	0.380874663581057	10.1067760345564	5.15528722258973e-24	5.63921159243854e-22
g2214_i23	888.015341103727	2.15963072021508	0.213681331041331	10.1067824207691	5.15495129383094e-24	5.63921159243854e-22
g9688_i10	603.768402194144	2.75201276190473	0.272306958127451	10.1062888030084	5.18098070360428e-24	5.66225680396409e-22
g3965_i6	349.622668279564	3.74833570541217	0.370950865503875	10.1046689844508	5.26731476791808e-24	5.75147544025196e-22
g81782_i0	1069.84247684887	2.32643428655869	0.230302685049696	10.1016377036884	5.43272374452715e-24	5.92680140129324e-22
g18358_i1	2880.39775263123	-5.09229902046461	0.50411260288438	-10.1015110340984	5.43974663825982e-24	5.92917851744928e-22
g15153_i4	556.442895335606	3.17810266864776	0.314709167520719	10.0985385766957	5.60715339996246e-24	6.10621000684168e-22
g19645_i1	584.744491365292	-5.79558251365011	0.574112055644188	-10.094862939513	5.82123368402964e-24	6.3337092254219e-22
g50337_i2	224.682448044434	-4.65064700567017	0.460780202089752	-10.0929835626148	5.93380227262227e-24	6.45045411525805e-22
g129_i25	1687.55697499108	4.10474193109002	0.406712555482455	10.092488849332	5.96379074143934e-24	6.47730117049814e-22
g12236_i2	505.313586911581	-3.10249930524688	0.307426471477469	-10.091841767355	6.00324216153967e-24	6.5143692689814e-22
g62926_i2	354.443819596577	-5.52612957284492	0.547627606134298	-10.0910354243349	6.05276535429531e-24	6.56229132353554e-22
g14442_i0	565.092737811945	12.6952496666449	1.25866274151403	10.0862997274186	6.35189205266347e-24	6.8805043788869e-22
g11362_i4	848.20624229403	6.23295678583385	0.618074728691305	10.084471175567	6.47126938941595e-24	7.00361855298029e-22
g65977_i0	1066.29693435081	2.49098824207697	0.247018906097847	10.0842007659537	6.48911072193146e-24	7.0167235760362e-22
g55281_i0	7419.45395560473	3.08262829538656	0.305735573472622	10.0826614985404	6.59160179639809e-24	7.12061070307113e-22
g1513_i12	351.961949594665	5.32037135871395	0.527679361705439	10.0825837522217	6.59682080428962e-24	7.12061070307113e-22
g4447_i4	5998.23314356814	4.3563044022782	0.432096909238087	10.0817763541971	6.65126290600929e-24	7.17305008587807e-22
g41939_i2	2319.30965483026	3.709790662449	0.367978766827051	10.0815345799357	6.66765193019455e-24	7.18439495478463e-22
g11014_i10	146.610826844254	-4.23847092405627	0.420607255064061	-10.0770276143019	6.98059034591374e-24	7.51497080651913e-22
g14310_i1	287.055470310303	7.63909385530053	0.758081146880786	10.0768814614801	6.9909782505093e-24	7.51954043739314e-22
g22309_i1	1453.60444212595	4.49020839940452	0.445843934408162	10.0712559998491	7.40266222071902e-24	7.95535967045558e-22
g9342_i3	139.27576502379	4.8044162940731	0.477051833645528	10.0710571791723	7.41764350244738e-24	7.96446697608394e-22
g26213_i0	234.507854701108	3.8280154592412	0.380115464086778	10.0706648924109	7.44729072212152e-24	7.98929161744577e-22
g9520_i0	240.544878270919	3.06533310483188	0.304434670272464	10.0689356507538	7.5793839041201e-24	8.12387834851065e-22
g7102_i31	784.544869979851	3.79464257495844	0.376893216890611	10.0682166855229	7.63498471216287e-24	8.17631381196486e-22
g20059_i4	162.864494831345	7.46118255010632	0.741570458047902	10.0613265659841	8.18874049593112e-24	8.76166601104853e-22
g14811_i4	242.426654487162	7.62477613211548	0.758186845175338	10.0565924885602	8.59208776845003e-24	9.18520446471055e-22
g6331_i6	316.621450244618	-3.69829426561167	0.367796715484948	-10.0552672438507	8.70848311980902e-24	9.30151106280195e-22
g21982_i5	654.069973224424	7.9145457359556	0.787159709481466	10.0545615338585	8.77110096916672e-24	9.36022530976358e-22
g5605_i3	2330.62449169982	2.53598349153567	0.252409530297771	10.0470988101913	9.4611825614753e-24	1.00878622844497e-21
g5155_i6	1104.24974020076	2.81737013622466	0.280463222623352	10.0454173986592	9.62393745336029e-24	1.02524668410889e-21
g614_i11	435.856448726918	2.7731244958296	0.276086718061262	10.0443966131477	9.72409548732198e-24	1.03501581220014e-21
g8688_i5	1866.48386840658	3.73093504373028	0.371456815409219	10.0440613523811	9.75721546898589e-24	1.03763875088249e-21
g11835_i1	5574.2727573232	3.16163166623949	0.314875419510388	10.0408970352644	1.00753694967264e-23	1.07054299294904e-21
g14780_i4	241.905882200078	3.55739760553968	0.354364257976759	10.0388160641556	1.02901773195173e-23	1.09241878978161e-21
g5155_i19	1156.17013602384	2.64076965775872	0.263077527348831	10.0379902623045	1.03766721160445e-23	1.10064659765365e-21
g18340_i4	3893.28130546605	-6.07910286185722	0.605703315111094	-10.0364365031455	1.0541369857843e-23	1.11714791002547e-21
g3749_i5	1242.10003022607	2.61577045231262	0.260670819298823	10.0347651468959	1.07214237033557e-23	1.13524666694252e-21
g34613_i0	689.190166493286	3.0473218493914	0.303735462581958	10.0328154753057	1.09353119370059e-23	1.15689362345485e-21
g20159_i5	1729.37174101407	2.517459412839	0.250954575286971	10.0315342326803	1.10781657688232e-23	1.17099464833077e-21
g35072_i3	183.213175816351	-6.45210042698351	0.64323905731319	-10.0306415688343	1.11787853365785e-23	1.18061090624552e-21
g49385_i1	459.955111412353	-7.31014810179111	0.728901588328242	-10.0289918678284	1.13671245256666e-23	1.19946681934457e-21
g80909_i0	1671.02621073883	2.78574490955799	0.277784407001703	10.028442343565	1.14305563938698e-23	1.20512129615439e-21
g31223_i2	1469.31029558872	2.53013439662532	0.252364344741544	10.0257205478711	1.17499398027152e-23	1.2377277380478e-21
g48382_i0	3210.47664778153	4.28983664612265	0.427902644663617	10.0252632219532	1.18044642407383e-23	1.24240209881628e-21
g9951_i9	614.844995197168	2.63735024437085	0.263094462877428	10.0243472079439	1.19144302089993e-23	1.25289855266525e-21
g73920_i0	697.838512939805	2.96390237343513	0.295708111211806	10.0230675489053	1.2069751610579e-23	1.26814238295392e-21
g14848_i3	313.949737799865	8.01468439005758	0.79977103156762	10.021223667414	1.22970892991265e-23	1.29092017030041e-21
g1179_i6	1836.38280422435	4.21415301441605	0.420576728543513	10.0199386423732	1.24580262346471e-23	1.30669429582326e-21
g14659_i3	374.808464053306	3.06077252487008	0.305535849544217	10.0177197845555	1.2740841645922e-23	1.33484666220365e-21
g2763_i0	359.921899683362	2.65007916715909	0.264540674776926	10.0176623855434	1.27482414636455e-23	1.33484666220365e-21
g3965_i5	277.148564387283	3.68412262309425	0.367790005411456	10.0169188093427	1.28444880669375e-23	1.3437749720901e-21
g7244_i12	244.208894405388	3.1645718114913	0.315977808443708	10.015171087735	1.30735513511377e-23	1.36657128914146e-21
g81594_i0	676.170902388299	2.31289105936356	0.230970436421317	10.013796982851	1.32564836201829e-23	1.38451076880961e-21
g7587_i7	422.043951226022	-4.05357886351769	0.404862828866619	-10.0122277830873	1.34684904217976e-23	1.40545362454366e-21
g7594_i4	234.959002444079	4.68871105435616	0.468413783022591	10.0097632142691	1.38082633117638e-23	1.43968199524118e-21
g44037_i1	192.800450904464	-4.87488975550005	0.487047652745632	-10.009061183272	1.39065913200425e-23	1.44869991824551e-21
g5651_i2	3574.94720585867	-7.65548350366544	0.764970616018108	-10.007552373076	1.41202712824964e-23	1.46970891671998e-21
g99765_i0	37542.8620281665	-3.1421011625143	0.314057440431896	-10.0048613979444	1.45094724303637e-23	1.50893582274107e-21
g12032_i1	778.146799130342	5.0911822354717	0.508915211788735	10.0039891076889	1.46378991738861e-23	1.52099949955888e-21
g1545_i4	764.039992016364	2.82232124717593	0.282132497818302	10.0035312096289	1.47057651209531e-23	1.52546141852978e-21
g11362_i9	1293.90942997617	5.80645790245612	0.580438288253614	10.0035749190947	1.46992734280759e-23	1.52546141852978e-21
g33282_i0	3008.76761504278	2.55126889861442	0.255217644074836	9.99644404626793	1.57967836294536e-23	1.63724767432654e-21
g4885_i7	7090.09784974705	3.46715908688636	0.346926317886338	9.99393504652559	1.62019322449073e-23	1.67781837098616e-21
g9372_i4	2797.90504511122	2.51390891950285	0.25154659769781	9.99381006346538	1.62223811543209e-23	1.67851592799112e-21
g4276_i2	655.609667005295	4.60372398267401	0.460903140144622	9.98848474156513	1.71178322415859e-23	1.7696715690026e-21
g71744_i1	2415.24141802371	-2.81979262012593	0.282331556434056	-9.98752196084942	1.72848699555573e-23	1.7854322548861e-21
g1580_i13	256.93456422313	3.56594874674471	0.357124756724518	9.98516255061937	1.77010715062788e-23	1.82688191960755e-21
g14473_i0	1506.97355286292	3.00054084511684	0.300513472311156	9.98471323778134	1.77814481348096e-23	1.83363132055032e-21
g7600_i13	258.961311801298	4.73132485741335	0.473888565727577	9.98404519456846	1.79016215865751e-23	1.8444697716188e-21
g32936_i0	7494.9183405696	3.42321912782789	0.342897625785336	9.98321035320006	1.80529312413358e-23	1.85849537061772e-21
g66735_i0	4934.54774069849	-5.24497157316632	0.525388260707547	-9.98303914537955	1.80841177000167e-23	1.86014146466626e-21
g9366_i8	2628.09553441937	2.4425406659706	0.244675198824297	9.98278811137126	1.81299414275156e-23	1.86328912719867e-21
g5651_i4	671.734670676449	-6.98262548450011	0.699624172644785	-9.98053777659473	1.85458864615935e-23	1.90443849533967e-21
g41753_i0	2158.3475768132	4.75176067764715	0.476148738546452	9.97957212309947	1.87272595369197e-23	1.9214513632499e-21
g32068_i0	1227.46081810975	3.307113765826	0.331396785559575	9.97931757316783	1.87753619882834e-23	1.92477337421595e-21
g10819_i0	736.542894157942	-4.08455211250942	0.409366742636799	-9.97773313533031	1.90775371137544e-23	1.95411452123179e-21
g28910_i3	761.311541338758	3.45332526405663	0.346198308279763	9.97499173585214	1.96117778514181e-23	2.0071572375627e-21
g26136_i1	682.765585493484	4.04182323675809	0.405357195015476	9.97101639358783	2.04129064832664e-23	2.08740301184439e-21
g26453_i0	410.556072560301	4.39851895307651	0.44120457314747	9.96934125523294	2.07601149093308e-23	2.12113614804818e-21
g14531_i2	280.376449479549	-4.76165443832434	0.477793176239019	-9.96593228016779	2.14848591457142e-23	2.19335504493078e-21
g84440_i0	793.215944373532	3.49887118903996	0.351283417405479	9.96025151110759	2.27486480621286e-23	2.32043793116399e-21
g19812_i12	1244.5491582539	3.93102230895891	0.394709437604059	9.95928126983931	2.297173709587e-23	2.34124272063519e-21
g21849_i1	225.584368060374	-4.11949643143933	0.413645562628858	-9.95900066051364	2.3036660939212e-23	2.34590636073486e-21
g8857_i2	182.849977922787	7.60006505455059	0.763253770999174	9.957454968878	2.33975539399637e-23	2.38067680171847e-21
g62346_i0	4253.84441985052	3.67789212092851	0.369401488362434	9.95635436454979	2.36579333872495e-23	2.40517082918014e-21
g74885_i0	1036.67846043556	-3.3847708392022	0.340047518328256	-9.95381720720219	2.42691521830893e-23	2.46526249279574e-21
g67972_i0	17490.4446075259	2.17334215086588	0.218347877461735	9.95357580815852	2.432811518152e-23	2.46920282809185e-21
g13013_i5	292.841636610276	2.87783781381097	0.289138817609476	9.95313544408939	2.44360420762413e-23	2.47810214937882e-21
g17940_i2	455.842756827195	4.45547835575325	0.447897536724813	9.94753931520432	2.58495741500037e-23	2.61928085617306e-21
g24899_i9	980.387158676721	-3.04345779432086	0.305960759273626	-9.94721611211276	2.59336412449649e-23	2.62562566000718e-21
g14799_i8	347.69635407293	-3.63006037216525	0.364958590103757	-9.94649933060416	2.61210476404286e-23	2.64241381436282e-21
g13874_i2	257.068320456097	-4.77399028324083	0.480055134599784	-9.94467080790802	2.66052203620696e-23	2.68917043203862e-21
g11362_i5	1870.84972231204	5.32775497449695	0.535870407616835	9.94224517489399	2.72612388599577e-23	2.75320518268503e-21
g49411_i0	1570.5934491891	2.75268340677315	0.276941337105088	9.93959022350147	2.7997646338384e-23	2.82524641583146e-21
g14270_i1	834.910080606983	13.2584272955125	1.33393547465837	9.93933180981491	2.80703662299363e-23	2.83025132455446e-21
g26507_i1	352.42373206831	3.4367049824878	0.345881930466676	9.9360639564226	2.90062657148079e-23	2.9222081881114e-21
g67229_i0	291.33367025087	-7.53838424202195	0.758786944624119	-9.93478379593925	2.93812631548504e-23	2.95755274276834e-21
g54854_i0	1712.4225999749	3.65153916245811	0.367628779827246	9.93268036352872	3.0007872230292e-23	3.01814592643933e-21
g79277_i0	1597.84126006038	2.74911164524702	0.276905935800993	9.927962133765	3.14619614929978e-23	3.16179797585296e-21
g23099_i4	599.491968381821	-3.18604138690314	0.320919778293542	-9.92784366187893	3.14993567308825e-23	3.16295919711808e-21
g2763_i1	346.713746659594	2.58146657084904	0.260069731692972	9.92605542384539	3.20691827354764e-23	3.21753790455185e-21
g13637_i0	211.109800074966	-6.42522353738822	0.647475083240504	-9.92350702552299	3.28989133909829e-23	3.29808238714977e-21
g3338_i9	824.745306268135	3.91000814359973	0.394020769536229	9.9233554317502	3.29489350661397e-23	3.30039398349899e-21
g36972_i4	142.948034088586	3.93471588349602	0.396516678363973	9.92320398660317	3.29989828934108e-23	3.3027044170769e-21
g54817_i0	635.592688799416	-2.91924480569427	0.294221136564697	-9.92194116228066	3.34192476332734e-23	3.3420339765549e-21
g5192_i3	955.392532450074	2.08283853138421	0.209961224315536	9.92011043074342	3.40379372322487e-23	3.40112626038871e-21
g33841_i0	281.005474283932	3.50885704568428	0.353802023515279	9.91757201053077	3.49145920922232e-23	3.48587743104118e-21
g39430_i0	1178.73743711763	2.55117826424294	0.257243035537761	9.91738516422712	3.49799966109367e-23	3.4895611289039e-21
g7244_i9	557.626516731338	2.54548605174421	0.256711495845609	9.91574624797915	3.55589136999233e-23	3.54442448902721e-21
g20503_i6	205.030667562925	-4.14852583525042	0.418476384183237	-9.91340489463299	3.64024457005659e-23	3.62555326568923e-21
g13076_i14	219.963110554273	-4.2279428699871	0.426597213588102	-9.91085439688163	3.73438839115679e-23	3.71629330594435e-21
g3648_i0	665.025375366633	2.77674550570342	0.280177811194744	9.91065457276122	3.74186531174755e-23	3.7207090302124e-21
g135135_i0	1062.00807096365	3.57809737654537	0.361085431520944	9.90928202634458	3.79362467148708e-23	3.76911391468104e-21
g6641_i7	293.858764015133	5.58464207881988	0.563721640402558	9.9067370818545	3.89147843789551e-23	3.86065317773309e-21
g6619_i0	555.837673580303	-4.08648698915989	0.41249638432685	-9.90672196031149	3.89206727012404e-23	3.86065317773309e-21
g12491_i0	1160.57362741379	4.9395943567962	0.498633083928926	9.90627079510087	3.90967626217287e-23	3.87497986392719e-21
g11058_i0	1350.60241920307	2.75157351491809	0.277790869371939	9.9051978243171	3.9518718462411e-23	3.91363205070628e-21
g39093_i2	3485.89398114091	3.04459903844204	0.307384858355473	9.9048438974217	3.9658890058942e-23	3.9243385438761e-21
g4447_i11	367.103076199015	4.47098904456813	0.451433702507385	9.90397708397721	4.00042712939468e-23	3.95531730489844e-21
g27125_i8	416.072481297054	4.35030022766635	0.439471690756572	9.89893164717186	4.20745505006817e-23	4.15665317149753e-21
g82789_i0	3565.53544121793	3.21395278131192	0.32471541590294	9.89775238226629	4.2573527729603e-23	4.20255652275348e-21
g2604_i0	3756.99222555835	2.58604903188063	0.26128959013334	9.89725243382614	4.27868330620239e-23	4.22020911694115e-21
g18964_i3	551.281633655054	3.71828181352477	0.375787325962083	9.89464400909557	4.3917009732301e-23	4.32819457268323e-21
g3841_i7	1109.18686811882	2.77512623061883	0.280601830743232	9.88990778594827	4.60451849861525e-23	4.53428384798472e-21
g8172_i2	399.715379392053	12.1958343417526	1.23331114287912	9.88869225107452	4.66076413837041e-23	4.58598210283836e-21
g4105_i8	3153.59911217609	2.34552674509192	0.237209854050488	9.8879819073313	4.69394776047996e-23	4.61492354758063e-21
g57286_i1	173.310969029388	6.22416666768514	0.629591643639075	9.88603760956722	4.78597649952956e-23	4.70162654452982e-21
g1819_i4	452.239659753309	-3.02561009242858	0.306059126835252	-9.88570451636042	4.80192093617544e-23	4.71350705911483e-21
g4589_i9	616.828340021976	4.05012762434731	0.409709648623555	9.885360615631	4.81843788352133e-23	4.72593005364218e-21
g31007_i1	376.415771578976	5.20282153835404	0.526396730514464	9.88384090696984	4.89210287210494e-23	4.79433915097785e-21
g448_i20	220.252656717455	8.17667738680206	0.827425653884752	9.88206897914353	4.97940260045397e-23	4.87599036724774e-21
g87015_i0	2170.91434403207	2.83528650175271	0.286949430717243	9.88078803524989	5.04347123638105e-23	4.93478060126287e-21
g61531_i0	635.436305685527	2.34800074019163	0.237744728950788	9.87614215698409	5.28276615279121e-23	5.16479000132792e-21
g19517_i2	147.321317553352	-3.83551725637752	0.388386045735189	-9.87552796629741	5.31523101646256e-23	5.19238258051942e-21
g5549_i4	841.974325645915	3.49102826093506	0.353547427055769	9.87428558031729	5.38150608662713e-23	5.25293358076162e-21
g88153_i0	168.386349359595	-4.66555992248463	0.472503442418021	-9.87412895577815	5.38991908125867e-23	5.25695342806682e-21
g3841_i8	1460.52109412349	2.20539859435206	0.223358366107122	9.8738123527209	5.40696501139709e-23	5.26938013738097e-21
g18419_i2	1095.62664537326	3.55192548421918	0.359810248313976	9.87166291361362	5.5241105519677e-23	5.37926195706487e-21
g30697_i2	1412.28162091856	2.24311133768681	0.22726486398928	9.870031373581	5.61470466106281e-23	5.46313441440964e-21
g5988_i2	1120.22392005211	4.41642780172142	0.447521567668967	9.86863677816812	5.69330691652705e-23	5.53521477212531e-21
g15474_i7	1062.74071909491	4.19798620782777	0.425432129385677	9.86758149622986	5.75350793424282e-23	5.58487220605121e-21
g51055_i0	1293.47350713255	5.40105284011464	0.547350428936358	9.86763242446026	5.75058819488803e-23	5.58487220605121e-21
g27125_i2	154.312910177513	4.91131116032977	0.497775436747633	9.86651971503318	5.81471571742677e-23	5.63694286559658e-21
g2230_i9	392.021346839004	3.42933866369285	0.347574284677616	9.86649132249141	5.81636126208986e-23	5.63694286559658e-21
g9734_i5	360.973983434133	-3.19789510471236	0.324210984205127	-9.86362356769833	5.98496462905881e-23	5.79575641183002e-21
g23448_i0	804.354474438964	-1.92763906070301	0.195498252017489	-9.86013450662753	6.19663245860605e-23	5.99598892856297e-21
g16651_i2	432.037116811615	3.0028517979249	0.304571741972138	9.85925936031058	6.25087648421823e-23	6.04369893502566e-21
g34681_i0	397.513664525872	-3.89116986328321	0.394772305072165	-9.85674479513424	6.40936601511546e-23	6.19204449656032e-21
g4150_i0	817.154430792805	2.24959878938422	0.228275410774814	9.85475738165847	6.53743907506592e-23	6.3107941052395e-21
g916_i3	2754.56478354668	-2.07966606669095	0.211078741274532	-9.85256049061854	6.68196098080187e-23	6.44014765270923e-21
g8688_i8	456.833487354402	4.84655414329783	0.491907756827984	9.85256702303362	6.68152659364047e-23	6.44014765270923e-21
g18155_i1	292.784643556088	-3.21746263888005	0.326592817153583	-9.85160257632676	6.74596316540171e-23	6.4967181376698e-21
g6410_i4	548.821769315168	-2.93309413221557	0.297769903899845	-9.85020344165514	6.84053715882958e-23	6.58261879236931e-21
g21551_i6	2221.89792271721	-7.07338324462082	0.718196152529908	-9.84881806969338	6.93547392675618e-23	6.66873331131707e-21
g11948_i10	2461.34362780821	2.75389130439139	0.279663699423845	9.84715324178604	7.05128820890193e-23	6.77477144366116e-21
g1179_i11	1330.46969527865	3.76400138551227	0.382254596929351	9.84684400331211	7.0730103635857e-23	6.79031184740662e-21
g7594_i3	205.602661432984	3.6334185840054	0.36905743823584	9.84513034440866	7.19459086495325e-23	6.90161990778791e-21
g9056_i0	1684.1445430775	5.06910243668093	0.514972837433602	9.84343652364872	7.31679658672504e-23	7.00815889396324e-21
g19139_i14	2807.62833479014	2.35737991356485	0.239487593320587	9.8434323084502	7.31710325355791e-23	7.00815889396324e-21
g15474_i2	1081.41649061815	4.12513652164915	0.419119149365595	9.84239571943496	7.39290546492403e-23	7.07522439819047e-21
g94416_i0	405.492116882325	-5.79159896592789	0.588498135733529	-9.84132083733622	7.47232895705206e-23	7.14564807546094e-21
g30442_i3	291.230047896959	3.25723699229972	0.330981980266673	9.84113089684024	7.48645130088148e-23	7.15356428597265e-21
g32790_i0	1978.25587332808	2.4707667542657	0.251081084248469	9.84051332126891	7.53255179106626e-23	7.19200054160433e-21
g56869_i0	136.106973481215	3.82391254627215	0.388610439522615	9.83996351454068	7.57382990650044e-23	7.22577611750023e-21
g4395_i8	805.853519462858	5.00314567312513	0.508601960824043	9.83705541563185	7.79591594482388e-23	7.43186367064036e-21
g97328_i0	15342.3273380254	-2.74678643512902	0.27923671837501	-9.83676663697263	7.81831821005025e-23	7.44741962788319e-21
g7181_i4	639.923668938017	-4.72651747087206	0.480607651540072	-9.83446155242491	7.99943680330494e-23	7.61402070351274e-21
g11141_i6	306.882248869445	7.75521748713521	0.78866765612206	9.83331499261453	8.09106671268757e-23	7.69525198057349e-21
g20159_i2	1706.51195602585	2.53161963931404	0.257534749461816	9.83020599979032	8.34479042022977e-23	7.93040160402023e-21
g9110_i5	223.269365809044	3.22818199909575	0.328580868916767	9.82461946046372	8.82065323114819e-23	8.37613062921228e-21
g6110_i0	333.274332843649	5.61104878444215	0.57120601142966	9.82316129761725	8.94921898504943e-23	8.49162946237202e-21
g35226_i0	1237.5931548357	-2.05548258390695	0.209253367732124	-9.82293669241335	8.96918654871828e-23	8.50398381339514e-21
g75598_i0	645.246119686292	2.7040786359951	0.275380873580278	9.81941338495616	9.28824545839125e-23	8.79967799604429e-21
g91967_i0	1119.79934128913	-2.55162013802148	0.259970510158104	-9.81503685348651	9.70025392231459e-23	9.18290704645781e-21
g10764_i6	473.681910040654	-4.22593601388594	0.430778664449081	-9.80999376858751	1.01974857497717e-22	9.64615954957538e-21
g42334_i1	1371.43450285909	-6.82888324680886	0.696134283647855	-9.80972120928223	1.02250664165963e-22	9.6647801517919e-21
g106649_i0	30808.7125752439	-3.57831577072052	0.364776929603355	-9.80960000571158	1.02373548873088e-22	9.66892891686842e-21
g135136_i0	648.03926511818	3.64703600812089	0.371809972297579	9.80887087450675	1.03115884482551e-22	9.7315317842731e-21
g9520_i6	235.283035793743	3.04404370966891	0.31035252264955	9.80834208686697	1.03657579463453e-22	9.77511737800037e-21
g1512_i3	849.627053314358	2.26737878834331	0.231201064091949	9.80695654342479	1.05090340116219e-22	9.90260045541624e-21
g5819_i0	980.366721117876	3.40957572020344	0.347686475280225	9.80646635005123	1.05601919006389e-22	9.94315176466001e-21
g27646_i0	1941.88832940225	4.28130512056167	0.4366133853359	9.80571201972641	1.06393977840071e-22	1.00100295645934e-20
g4395_i0	653.773269412822	4.89224892548481	0.499116801295095	9.80181174584893	1.10584096841081e-22	1.0396264047416e-20
g7600_i0	255.526502581602	4.91206797781758	0.501196785865906	9.80067733142206	1.1183319277767e-22	1.05056255784788e-20
g66331_i0	879.426334207242	3.00739725931925	0.306889276145981	9.79961664704339	1.1301373505541e-22	1.0608384375554e-20
g71198_i0	600.0197131166	10.9342208754094	1.11591995872802	9.79839171249588	1.1439244397431e-22	1.07295729595643e-20
g3159_i14	524.778828556917	-4.18343800230469	0.427030668909407	-9.7965750633058	1.1646786075979e-22	1.09075225925335e-20
g6953_i6	1160.38010807951	2.66315851742983	0.271844827424271	9.79661280541273	1.16424365776076e-22	1.09075225925335e-20
g10664_i1	264.947382581345	2.81338600479733	0.287358555243965	9.79050720243491	1.23673928240794e-22	1.15735347954022e-20
g11835_i12	1400.39202322538	3.49006986451237	0.356506026455506	9.7896518025564	1.24724656951928e-22	1.16629464549609e-20
g8080_i0	395.100086370672	2.6325270440753	0.26894894422377	9.7882036743933	1.26523641834357e-22	1.18221372939638e-20
g4395_i6	953.299443814839	4.43383007773585	0.453000108931717	9.78770201223988	1.27152819110351e-22	1.18636619621954e-20
g62090_i0	672.366377450478	2.80831562605656	0.286923089148765	9.78769479440707	1.27161894173395e-22	1.18636619621954e-20
g5844_i5	237.3386254123	2.76467437892093	0.282482337677777	9.78706988071784	1.27950040821978e-22	1.19281011399645e-20
g34588_i2	115.200593806586	5.924748254816	0.605443087014459	9.78580544049471	1.29559583977228e-22	1.20689583844358e-20
g13539_i1	5346.2287405551	2.44451531496322	0.249826932693315	9.78483500001212	1.30808465297762e-22	1.21760299515644e-20
g14807_i9	477.804331860374	3.61628511567593	0.369593719863181	9.78448745561648	1.31258619780837e-22	1.22086474890984e-20
g1545_i2	424.738869400139	2.54740719788146	0.260367692749688	9.78388359546005	1.3204441520386e-22	1.2272410477307e-20
g46822_i1	486.098387976	2.45767176628128	0.251249829818863	9.78178479982705	1.34811942323456e-22	1.25201221457969e-20
g7423_i0	745.726106331491	3.85735188119473	0.394481772649355	9.77827658623771	1.39566724653362e-22	1.29518766978545e-20
g2819_i1	588.226869397561	-2.44475162044728	0.250143807697254	-9.7733845300945	1.464753524887e-22	1.35827038227476e-20
g8688_i6	681.06977781202	4.45905919432444	0.456259741618425	9.77307175624888	1.46928393297767e-22	1.36144004944889e-20
g18340_i3	1798.318187256	-6.03593725891848	0.617915755253675	-9.76822035625315	1.54135685950567e-22	1.42714254940191e-20
g65942_i0	326.297145595956	-7.44484636042675	0.76226197011897	-9.76678183127095	1.56339265712332e-22	1.44645135905157e-20
g916_i5	2111.04177278505	-1.82544725653068	0.186912230460649	-9.76633392064195	1.5703173489859e-22	1.45176076121805e-20
g9917_i7	430.603848183075	-5.13593884403529	0.525903936494785	-9.76592584240186	1.57665265779236e-22	1.45651767490125e-20
g7020_i7	154.749671056944	3.51571099583883	0.360021980206308	9.76526764789245	1.58692430825162e-22	1.46490107863673e-20
g94180_i0	1658.97879901805	-5.27373622671065	0.540056960120215	-9.76514815314431	1.58879621061798e-22	1.46552382339474e-20
g20898_i4	1877.72432814843	2.05463120342825	0.210429360878538	9.76399488574319	1.6069750196107e-22	1.48117598117792e-20
g17940_i1	242.400196452937	8.31776248857964	0.851993363673008	9.76270807171683	1.6275020088595e-22	1.49896731296041e-20
g11141_i5	3878.3628793713	5.32227528786469	0.54523675888911	9.76140218188614	1.64859860939209e-22	1.51725612168443e-20
g15281_i0	1997.1980828458	3.47050527649904	0.355584314120185	9.76000666701522	1.67144233164532e-22	1.53712417101964e-20
g4929_i8	243.374652774936	3.28264694559635	0.336472988519036	9.75604894777649	1.73794597602514e-22	1.59708362799836e-20
g51641_i0	1747.5042417615	2.74695088473049	0.281592715313244	9.7550495284467	1.75514982790019e-22	1.61168311728654e-20
g8462_i2	1435.9087737083	1.74810852643176	0.179202207912933	9.75494971178642	1.75687728728447e-22	1.61206002603275e-20
g6000_i10	202.811953338171	3.55092584095941	0.364023088544089	9.75467203237394	1.76169175454492e-22	1.61526679792747e-20
g12061_i1	2148.14100168816	2.2188598319022	0.227492451971824	9.75355363516418	1.78121534712888e-22	1.63194523465541e-20
g14863_i5	767.264309728748	3.39045327679253	0.347741495332657	9.74992436133959	1.84605764720732e-22	1.69008855833033e-20
g62039_i0	6482.37251834043	-6.80646489921857	0.698255825966052	-9.74780967964238	1.88491115748376e-22	1.72436969596893e-20
g110651_i0	22758.9118474712	3.5830744159043	0.367649073943523	9.74590899270081	1.9205229471072e-22	1.75436482595394e-20
g53314_i0	1364.56608146027	2.70141771759958	0.2771848517997	9.74590674800543	1.92056539555756e-22	1.75436482595394e-20
g12747_i8	468.085639589977	-3.08665202057122	0.3168072485601	-9.74299683672062	1.97638170268612e-22	1.80400466767779e-20
g40668_i4	305.643665808814	-5.09944773451552	0.523495195182387	-9.74115480226873	2.01254135696405e-22	1.83564167107174e-20
g20503_i3	281.468717608472	-4.15415955738179	0.426520499497882	-9.73964806444763	2.0426052974245e-22	1.86167579170476e-20
g68060_i0	174.428591280708	4.14877502268695	0.426063973505481	9.73744620685132	2.08734005879961e-22	1.90103253390853e-20
g32479_i0	1062.41870972311	3.5675186883381	0.366386968399784	9.73702395562659	2.09602901705631e-22	1.90752666025101e-20
g14780_i0	158.842829460919	4.05429530986726	0.41641630018037	9.73615900268829	2.11393968699347e-22	1.92239727672176e-20
g66854_i0	3055.25615655361	-5.06870911061394	0.520833110310533	-9.73192565962607	2.20380865052229e-22	2.00263544215687e-20
g12491_i4	2778.23313239592	4.81285798451005	0.494555247518744	9.73168924737299	2.20893741399996e-22	2.00580693785794e-20
g143114_i0	307.499066752464	4.10924864267336	0.422334628893907	9.7298406560586	2.2494504847942e-22	2.04108033462379e-20
g3159_i6	1717.80580350272	-3.90177301161775	0.401199797953045	-9.72526165647371	2.35299662166176e-22	2.13345332205841e-20
g11922_i0	472.948852057143	2.96398298239161	0.304787105847496	9.72476500982518	2.36450716025886e-22	2.14131044431068e-20
g7594_i0	606.342041270589	2.43116597876158	0.249998124535995	9.72473686862212	2.36516104106732e-22	2.14131044431068e-20
g29067_i0	211.63516705479	-2.94486261201849	0.302869971128462	-9.72319111414787	2.40135398853049e-22	2.17247105404351e-20
g4885_i17	5537.92432765406	2.70536575053629	0.278277179006869	9.72183834905668	2.43347762779731e-22	2.19990690954876e-20
g39790_i3	900.266192383189	-2.04293107914716	0.210164770657723	-9.72061622294589	2.46286451598453e-22	2.22483002372377e-20
g7902_i4	197.804208872445	7.97882910216445	0.82097257845169	9.71875225992576	2.50836250944263e-22	2.26425962098684e-20
g28190_i2	1518.51639014052	2.41253753874902	0.248238554441202	9.71862547370923	2.51148731220602e-22	2.26537986354891e-20
g8661_i0	274.979995890886	4.15707788969737	0.427746641442827	9.71855179429388	2.51330500204195e-22	2.26537986354891e-20
g11309_i3	329.948147327891	-2.56162112022804	0.263624116171068	-9.71694531378073	2.55326256761038e-22	2.29970236442812e-20
g23757_i0	387.215127053589	2.99055334445987	0.307773202782148	9.71674374970418	2.55832020307157e-22	2.30256342747627e-20
g3338_i7	1060.50304141237	3.70651880287545	0.381595279744998	9.71321973728906	2.64836381275228e-22	2.38185396132351e-20
g34614_i0	737.546263609994	2.91436940981937	0.30004771822793	9.71301973909856	2.65356707801962e-22	2.38478138485987e-20
g9979_i1	1170.59420670131	2.81041320121928	0.289383627940852	9.71172149999347	2.6875896618162e-22	2.41358565638261e-20
g36923_i4	1102.82616094069	-6.10732285871299	0.628878469360714	-9.71145166556804	2.69471514295159e-22	2.41821050115723e-20
g4449_i1	1647.70004786187	-2.56291169651136	0.263942548753334	-9.71011194904583	2.73037066592705e-22	2.44841238822077e-20
g20838_i3	132.81230114949	4.43315127418031	0.456624173458366	9.70853391445451	2.77296812551789e-22	2.48479055955997e-20
g52643_i0	1186.70315036241	7.41943398673425	0.764365860120362	9.70665276123914	2.82460805681203e-22	2.5292123232335e-20
g20647_i0	282.695888097089	-3.75256661396999	0.386716890044497	-9.70365326825576	2.90892319098208e-22	2.60280580605972e-20
g37073_i3	322.992164556645	3.12355419315	0.321912204952271	9.70312447026703	2.9240437480114e-22	2.61442403894512e-20
g110650_i0	24912.6637317191	3.52400602491268	0.363225977650148	9.70196583325583	2.95744652419896e-22	2.64235973976678e-20
g2206_i0	2417.46249255733	2.96150862594752	0.30532595247115	9.6994985260133	3.02984094743169e-22	2.70506674930291e-20
g47391_i0	1502.07576862406	2.89388022761505	0.298480912354688	9.69536110294457	3.15519569491562e-22	2.81493129621321e-20
g21551_i1	5398.18486425442	-6.74388260870271	0.695600413268468	-9.69505261938351	3.16474507555483e-22	2.82139443720476e-20
g3761_i3	438.577136782639	-3.07649335171987	0.317370149435902	-9.69370735460808	3.20672438611145e-22	2.85673865907995e-20
g26657_i2	728.306097132046	2.29926625975471	0.237245828271393	9.69149289792572	3.27703045784139e-22	2.91724826299358e-20
g79617_i0	3358.39787034841	4.64712193308204	0.479611323370294	9.68934991031086	3.34651928037627e-22	2.97694292147658e-20
g59075_i0	3483.24666769443	2.26457007900795	0.233789576237492	9.68636033929722	3.44590184733401e-22	3.063123963116e-20
g17940_i3	234.555917902572	6.77384606317781	0.69943039772467	9.68480364195485	3.49880205712468e-22	3.10789090711386e-20
g3338_i1	2757.56172808561	2.97568544711909	0.307321223093845	9.68265522687454	3.57313253400781e-22	3.17161504490712e-20
g61134_i0	1184.67076910683	1.87408507892735	0.193558167115378	9.68228366106723	3.58614547949913e-22	3.18085906719284e-20
g122608_i0	10433.507763562	2.95566418286417	0.30527171969934	9.68207662922455	3.59341646623321e-22	3.18500035577705e-20
g9314_i2	3886.16012013832	-5.567471287189	0.575111462084372	-9.68068218812899	3.64277093258371e-22	3.22640906824874e-20
g18834_i0	1648.11470782283	1.88144866073809	0.194362478536655	9.68010222396535	3.66349501440174e-22	3.24241824832127e-20
g18169_i5	4139.47060971344	2.42701187309327	0.250751653605501	9.67894663183999	3.70513671780911e-22	3.27690429773632e-20
g6418_i0	1734.70415364625	1.63007944875333	0.168435021027695	9.67779407635962	3.74713552009225e-22	3.31165614585828e-20
g10748_i3	482.073981442903	3.30692864780127	0.341805514737546	9.67488383076698	3.8552924345147e-22	3.40478510212365e-20
g2230_i2	637.946128298484	4.36578015584943	0.451325440530661	9.67324188664441	3.91767126588992e-22	3.45738019920685e-20
g6331_i1	171.94684844029	-3.42088303978944	0.353665622418324	-9.67264789944198	3.94048249905973e-22	3.47500590644745e-20
g3338_i8	1404.99917853001	3.44395422078379	0.356057814459294	9.67245790129266	3.94780681731752e-22	3.47895857211615e-20
g4722_i5	2950.26285125289	3.11961076762262	0.322528905390673	9.67234475881748	3.95217479262588e-22	3.48030218213366e-20
g16751_i0	372.830155854493	8.24201580712641	0.852574251421116	9.66721173362694	4.1554522378264e-22	3.65667847389578e-20
g8435_i8	881.384503445216	3.65648757258029	0.3782730846438	9.66626419118191	4.19409228339063e-22	3.68802925184014e-20
g2206_i3	1056.25872206508	2.82569448525778	0.292338982942084	9.66581485924371	4.21253976823227e-22	3.70159165678896e-20
g32835_i0	175.102734383592	-7.18567095265803	0.743659358116468	-9.66258391591793	4.34757289422461e-22	3.81750582887137e-20
g72364_i0	331.436311791194	4.8549196242158	0.502458326827985	9.66233290403378	4.35824117237896e-22	3.82413012518907e-20
g7276_i4	635.807610863562	-4.60930334928452	0.477092150195729	-9.66124332038064	4.40485075485501e-22	3.86225896702918e-20
g72536_i1	2369.71636239541	-2.57040267760358	0.266102292807006	-9.65945332710004	4.48249520050952e-22	3.92752571598545e-20
g17253_i2	1246.86739409238	4.53229305017902	0.469259787538236	9.65838789203672	4.52935192887833e-22	3.96574244279272e-20
g28062_i3	212.508328712485	-3.00071957913009	0.310696302736025	-9.6580472722251	4.54443404021499e-22	3.97610367590047e-20
g79213_i0	242.968444517185	8.63863182054489	0.894508846847529	9.65740232865172	4.57312739865546e-22	3.99835061503588e-20
g82487_i0	450.455882353473	3.48049740374414	0.360560669863699	9.65301458159552	4.77315300937132e-22	4.17025710891568e-20
g48753_i0	294.460601789606	2.96073095118617	0.306754939878883	9.65177920966867	4.83101586884235e-22	4.21780075898558e-20
g78075_i0	44673.5391133441	3.30240385138039	0.342198503137293	9.65055025403031	4.88926684704666e-22	4.26561524694155e-20
g14863_i3	618.519915795425	3.13323107006885	0.324727162167736	9.64881117167033	4.97288669990105e-22	4.33547880067442e-20
g7680_i0	602.612389226677	-3.46685887038451	0.359357257068502	-9.64738794665178	5.04237103616648e-22	4.39292800221297e-20
g30892_i4	371.513581128326	-11.9287579641738	1.23667273923303	-9.64584856262931	5.11860829149918e-22	4.45617446168325e-20
g47012_i0	1765.85874116823	2.45408614430209	0.25444163422389	9.64498656749967	5.16179522058239e-22	4.4905784092407e-20
g46564_i1	219.58700806575	-4.22906924401019	0.438662595096181	-9.6408248418877	5.37542866271476e-22	4.67311058260609e-20
g18169_i3	1782.18120358046	2.94931064592238	0.305944977612085	9.64000347036874	5.41861442978335e-22	4.70731072152733e-20
g4494_i3	531.918575471585	-4.76819650204073	0.494677551494634	-9.63899915739851	5.47188560926069e-22	4.75021763202798e-20
g2956_i12	314.049520847348	-3.51729777966954	0.364956876337411	-9.63757092335951	5.54853625174987e-22	4.81334536753502e-20
g40409_i0	402.519842344781	2.31905741736413	0.240632812931839	9.63732829745468	5.56166269696255e-22	4.82131558611192e-20
g14395_i1	6452.97393103434	-6.65561661352456	0.69097917905332	-9.63215219110238	5.84913500019304e-22	5.06693220497968e-20
g40009_i0	1004.17877461866	-3.0066037695126	0.312163925748813	-9.63149012910579	5.88694966034735e-22	5.0960833537847e-20
g26507_i0	341.511101348449	3.57538887320811	0.371435219224489	9.62587468327069	6.21756637235403e-22	5.37848052467578e-20
g5408_i10	810.804851498747	2.59946157055772	0.27006594291638	9.62528463414058	6.25335537528678e-22	5.40561943048449e-20
g33375_i0	494.344072377185	3.07830365611214	0.319900139339627	9.62270182959818	6.41242772628703e-22	5.53921526752603e-20
g20619_i5	487.431262666237	3.71420503331871	0.386001627074256	9.62225227253821	6.44052174434548e-22	5.55956010997788e-20
g34845_i0	439.340308776405	12.3321022824127	1.2817170028753	9.62154848125429	6.48474831318071e-22	5.59379233633947e-20
g37073_i2	620.08441425515	3.58848428988109	0.372979724193343	9.62112430546202	6.5115487202719e-22	5.61295499687438e-20
g19041_i4	2015.81202988861	2.84036012826101	0.295293852808335	9.61875806505387	6.66307668836415e-22	5.73953018270602e-20
g36972_i3	322.749775678582	3.95726616942758	0.411590774190993	9.6145647997233	6.94022115425392e-22	5.97107028156469e-20
g23996_i0	428.161038453244	-3.72778900375623	0.387723956522285	-9.61454390694056	6.94163018419868e-22	5.97107028156469e-20
g11557_i7	2133.77963624622	2.16415983264553	0.225115821240399	9.61353946924259	7.00970542847701e-22	6.02539314092205e-20
g39694_i1	297.265154629009	9.32829179451425	0.970341829832665	9.61340788134724	7.0186725297099e-22	6.02886731457271e-20
g8554_i0	404.926780699022	-4.1988313878956	0.436840250387462	-9.61182350795602	7.12753539778845e-22	6.11808445182958e-20
g13673_i9	415.638894756352	12.2521753138224	1.27479264004896	9.61111237146132	7.17693951419435e-22	6.15617452204237e-20
g22970_i1	540.846337341879	-4.26398608169217	0.443671218379247	-9.61068896303149	7.20651534636966e-22	6.1772150172061e-20
g10909_i1	1244.3541804364	-5.08486918030092	0.52910462415379	-9.6103283701844	7.23179846608688e-22	6.19454905138487e-20
g35044_i0	4510.97078777305	2.03024588044991	0.211287343619193	9.60893277218281	7.33048132346983e-22	6.27468696446155e-20
g51764_i0	974.290710619997	-4.01981163876643	0.418358074773207	-9.60854321013305	7.35826437726682e-22	6.29406703588378e-20
g14863_i6	633.046801423283	3.2564137086078	0.338954756964217	9.60722232599194	7.45324595983915e-22	6.37085976583904e-20
g13631_i2	428.755621619031	-3.68883667453604	0.384068807721279	-9.60462448492577	7.64360364661373e-22	6.52901368290374e-20
g65683_i0	1148.40881674488	2.36118975659178	0.24585766871565	9.60388898555223	7.698366025468e-22	6.57120498592319e-20
g62626_i0	1549.03194182971	3.51474175697635	0.366019105400451	9.60261829264616	7.79389302728065e-22	6.6481092830053e-20
g51049_i0	1852.74973544137	3.23997857884054	0.337519982940313	9.59936816367254	8.04359797719111e-22	6.85632706685307e-20
g15860_i4	2055.69887362735	3.22763910490322	0.336321182730048	9.59689508315603	8.23889139436916e-22	7.01790718327322e-20
g14310_i2	845.231368188623	4.61364917409754	0.480820061357563	9.59537578584224	8.36118561053768e-22	7.11712491983487e-20
g14316_i2	255.285622400981	-6.8142594870561	0.710301976449532	-9.59346828952582	8.5172734514928e-22	7.24495024014263e-20
g17246_i0	692.173514833074	2.7608633087717	0.287796861054725	9.59309736268011	8.5479590397681e-22	7.26600262710955e-20
g39093_i0	5074.1723203203	3.80875037712083	0.397047668650398	9.59267785167238	8.58279567346177e-22	7.29055185020412e-20
g48237_i0	19537.8446548087	1.65916179111876	0.173047611606629	9.58789188544454	8.99030895271126e-22	7.63141315567038e-20
g71581_i0	545.027535980283	3.54118845541896	0.369366925147621	9.58718340577921	9.05223925651211e-22	7.67865761575959e-20
g26135_i2	305.349235433889	2.56226504392017	0.267289617501247	9.58610015560449	9.14774637320415e-22	7.75429880239391e-20
g15956_i1	511.271678481245	3.15753625233318	0.329423579716416	9.58503412248553	9.24270874262481e-22	7.82937384728199e-20
g1843_i8	903.338068583547	2.84282809008605	0.296599544017335	9.58473520080629	9.26951138183778e-22	7.84664779517615e-20
g4589_i7	1493.96943841216	3.33214972317109	0.347657269275139	9.58458233914851	9.28324733823345e-22	7.8474213203669e-20
g7173_i3	938.06324954331	3.12967940150708	0.326530532287865	9.58464551409234	9.27756807715513e-22	7.8474213203669e-20
g19291_i2	7886.5639073559	-6.15849876921373	0.642548379558052	-9.58449039035719	9.29151943973869e-22	7.84899341271066e-20
g78252_i0	4445.66982799168	2.28797811438591	0.238725563946565	9.58413534169316	9.32352962675456e-22	7.87060220988459e-20
g14780_i1	128.551173838433	4.02811924120213	0.420324104021584	9.58336484313373	9.39337141594814e-22	7.92409534664174e-20
g139238_i0	37521.9780676722	4.02309480902819	0.419876955236221	9.58160422680213	9.55491119600353e-22	8.05481646030039e-20
g221_i7	2210.98498692279	-2.42243748048993	0.252824167896156	-9.58151074182476	9.56356504582721e-22	8.05656308237738e-20
g52121_i0	6549.07036654248	3.30078720633613	0.344600470721959	9.57859169321731	9.83771630664024e-22	8.28181448966982e-20
g4276_i3	303.522157361711	6.98312428498142	0.729300416457752	9.57509981812269	1.01758963192415e-21	8.56062139560436e-20
g85904_i0	1235.45954388353	3.33672517522236	0.348512818428382	9.57418206386016	1.0266671298505e-21	8.63105517597673e-20
g9688_i3	220.970001143637	3.33923612970838	0.348836825935013	9.57248742519654	1.04363984259865e-21	8.76772074766265e-20
g125258_i0	1722.63928200138	4.11059967610509	0.42945701917301	9.57162065722136	1.05242800115866e-21	8.83548676638028e-20
g44956_i0	480.299075425305	-10.4431854359656	1.0912150608112	-9.57023579586796	1.06662129105238e-21	8.94850668334305e-20
g46005_i0	156.938284657951	4.538298799224	0.474223619474473	9.56995521280293	1.06951994493404e-21	8.96667940682915e-20
g23817_i0	1368.17316942981	-2.20286121304739	0.23020015777227	-9.56932972750877	1.07600980593831e-21	9.0149147355286e-20
g51545_i0	1552.09870271561	1.99974503475322	0.20899544127732	9.56836676690817	1.08607746214001e-21	9.09303869191422e-20
g8661_i2	483.864695463337	3.23726776672908	0.33836061127312	9.56750773841108	1.0951371400259e-21	9.16262245302329e-20
g22155_i1	833.418869956275	2.15368029280427	0.225153233634931	9.56539800932329	1.11770578693153e-21	9.34505868466987e-20
g61786_i1	1253.39407117833	2.49293447879771	0.260656450398582	9.56406210161169	1.13223385934492e-21	9.4600650729867e-20
g4537_i8	2437.70834818156	2.55615237289749	0.267284885570285	9.56340036752781	1.13949929453523e-21	9.51427501011529e-20
g37841_i0	974.169404584431	-2.72505287264108	0.284976753893514	-9.56236898417106	1.15091532916179e-21	9.60304294142603e-20
g48610_i0	997.142855733415	2.31409569258399	0.242037748195175	9.56088754683812	1.1675111202211e-21	9.73487950678088e-20
g3321_i0	1668.14543661881	1.8602072804242	0.194594588840778	9.5593988070566	1.18442720859901e-21	9.86920544869665e-20
g41464_i0	1544.11840190226	2.24030575795784	0.234446115957613	9.55573842120244	1.22705710059096e-21	1.02174624041317e-19
g19517_i4	195.359584013424	-4.27952793261651	0.447869921281049	-9.55529212673115	1.23235750954595e-21	1.02546219305549e-19
g77460_i0	871.516218566196	2.60619592411972	0.272800717234191	9.55347900307162	1.25412499454136e-21	1.04286627603153e-19
g2230_i3	1355.13692286379	2.61009170111782	0.273230797168399	9.55269950593874	1.2635997833794e-21	1.05003168964543e-19
g13074_i1	6718.82302857918	3.97859022449388	0.416504677382521	9.55233023911497	1.26811290974791e-21	1.05306711400803e-19
g56_i18	246.991625944284	3.14910144316924	0.329704716275578	9.55127812165453	1.28105937729326e-21	1.06309689503867e-19
g90285_i0	187.547954695327	-4.91800861814161	0.51496860705415	-9.55011344531234	1.29554344049455e-21	1.07438820657381e-19
g80847_i0	300.07572044983	4.01818131139768	0.420755677592016	9.54991584283241	1.29801687569163e-21	1.07571061375869e-19
g2992_i1	155.786671718021	3.862080539441	0.404425618830781	9.54954473607907	1.30267473657219e-21	1.07884031431247e-19
g49194_i2	751.912040307326	1.83753836994753	0.192443744552591	9.54844426988049	1.31658443115129e-21	1.08962272285762e-19
g26698_i1	3176.08035270746	2.49373258383671	0.261215895225408	9.54663414217127	1.33978444472168e-21	1.10807415656563e-19
g5186_i7	657.483414471842	7.12704138523966	0.74670769561813	9.54462024037377	1.36607173663883e-21	1.12905229474368e-19
g18340_i2	1053.6894060878	-6.24465545951375	0.654358894830397	-9.54316585110728	1.38537245604386e-21	1.14423164716324e-19
g5468_i2	325.926757615121	2.91124320125829	0.305101864336321	9.54187286790604	1.40275760125325e-21	1.1578094499245e-19
g4793_i4	285.904897442251	2.94035159205307	0.308357289784056	9.53553455510071	1.49115341323667e-21	1.22994031262683e-19
g22677_i0	304.965412475908	7.01907828938033	0.736274978202526	9.5332294281086	1.52464958957735e-21	1.25672194183587e-19
g6953_i12	316.987071717376	2.72357842140667	0.285900569294578	9.52631338974504	1.62967960367862e-21	1.34148824619151e-19
g78345_i0	176.336890075667	4.56332665446056	0.479023279444335	9.52631500446909	1.62965426508732e-21	1.34148824619151e-19
g2162_i3	333.876980383284	2.53602531706082	0.266218621254213	9.52610040993025	1.63302514642547e-21	1.34333877703672e-19
g4742_i4	1189.80253599367	1.80528645935413	0.189533547820581	9.52489139845087	1.65214577957622e-21	1.35815481533411e-19
g12058_i2	1588.98676064165	2.00863681919444	0.210924335600755	9.52302072434382	1.68216800639702e-21	1.38190666211423e-19
g19923_i1	3223.00053932134	-2.93207327229049	0.307898100064747	-9.52286900008121	1.684626541767e-21	1.38299817047919e-19
g45646_i0	638.371529084719	-9.84867706214125	1.03434103616544	-9.52169228309141	1.70381511224595e-21	1.39781357238173e-19
g3826_i1	493.199775890008	4.41650098217363	0.463954458900447	9.51925538692	1.74424348875635e-21	1.43002263896673e-19
g70670_i0	950.93057611793	2.02813654093023	0.213099826468712	9.51730733214843	1.77724327452317e-21	1.45610231442258e-19
g47698_i0	5014.8522984936	3.06705113197666	0.322279740201651	9.51673577140653	1.78704210162116e-21	1.46315117997884e-19
g8554_i1	270.530473504569	-4.33132717571555	0.45529135763761	-9.51330857275589	1.84692908399456e-21	1.51117317912613e-19
g39439_i2	1013.01931524935	4.19388422902946	0.440877106686726	9.51259243317778	1.85969148832346e-21	1.52059904433363e-19
g101033_i0	450.768552156841	3.48364692311908	0.366226134726925	9.51228378530835	1.86521880424733e-21	1.5241004173237e-19
g45809_i1	1883.76415385539	2.81773110706359	0.296252362833554	9.51125277149841	1.88380044936316e-21	1.53825690596296e-19
g63171_i0	734.410992303792	2.8139552080191	0.295923452164212	9.50906454841436	1.92384707490454e-21	1.56991051571077e-19
g44560_i0	3769.922118013	2.7682390392832	0.291217985517715	9.50572827554571	1.98653056307938e-21	1.61998192567068e-19
g93494_i0	8329.36397546987	-3.23286197324674	0.34014155967528	-9.5044603674218	2.01087883675383e-21	1.63874575988027e-19
g1545_i1	428.357028417547	2.52519527079753	0.265759572938943	9.5018036147194	2.06285928405183e-21	1.6799882089493e-19
g18760_i2	1089.46911859277	4.59606486889924	0.483957138458854	9.49684280623542	2.16350283761546e-21	1.76078059398592e-19
g9110_i4	368.48452368785	2.93035718506623	0.30869749407001	9.49264973431128	2.25234764955921e-21	1.83186951293452e-19
g76780_i0	2508.52999078559	3.12060943468368	0.328756502866544	9.4921603298307	2.26294976838402e-21	1.83927027522761e-19
g13539_i4	5951.07718853056	3.14122048322329	0.330935847463568	9.49193176653099	2.26791810261729e-21	1.84208525171046e-19
g511_i3	1974.73690035489	2.76042980703602	0.29090984855591	9.48895274855397	2.33366911849346e-21	1.89423365238776e-19
g32791_i0	915.598613780427	3.13249348236387	0.330139019712822	9.48840729305108	2.34591069890237e-21	1.90290823849202e-19
g66734_i0	1994.95876479416	-5.69025990820515	0.59975236928787	-9.48768224952843	2.36228113718366e-21	1.91491828023728e-19
g128925_i0	946.258136878432	3.11830865429831	0.328821411601925	9.48328954342357	2.46390630812489e-21	1.99597609357855e-19
g4675_i6	277.388421746978	11.6686769029631	1.23066454409362	9.4816064694194	2.50397991294657e-21	2.02709760095444e-19
g24431_i2	325.640127265111	2.52911004831906	0.266764850567417	9.4806719961028	2.52650717117758e-21	2.04263265377028e-19
g24431_i5	1360.01397513877	3.04736597948004	0.321427750827191	9.48071836248634	2.52538470917242e-21	2.04263265377028e-19
g64275_i0	2565.93382700035	1.85694223202752	0.195887965550428	9.4796136496169	2.5522628090157e-21	2.06209357673107e-19
g7587_i2	291.697425563071	-4.34214884432038	0.458081664433458	-9.47898416691842	2.56770473475295e-21	2.07320138755079e-19
g11766_i4	859.472633500769	-4.06912325340877	0.42939821793663	-9.47633940578972	2.63359994592512e-21	2.1250044019843e-19
g86612_i0	947.742049709313	2.32870722040865	0.24577353998711	9.47501191760017	2.66730258260691e-21	2.15078066746651e-19
g101311_i0	1226.06802803399	2.83752837079281	0.29954238162143	9.47287777920843	2.7223811106713e-21	2.19374810711395e-19
g18546_i2	687.054857078881	-2.8008159101052	0.295676701740249	-9.47256207073666	2.73062398023515e-21	2.19894274787305e-19
g23932_i0	656.201289490317	2.64042165350635	0.278815928770616	9.47012484239611	2.79509434045964e-21	2.24938019493506e-19
g28456_i4	767.262572412583	4.24713470717741	0.448558941397389	9.46839827547831	2.84167495110775e-21	2.28536386803807e-19
g39464_i0	230.380145338697	7.39469682772066	0.781151044966559	9.46641097822153	2.89624092796387e-21	2.32771815197958e-19
g37497_i0	935.560382662377	3.67896573520083	0.388638223090529	9.46629928972236	2.89933817710937e-21	2.32867841358856e-19
g71744_i0	3984.20607443464	-2.99289729510237	0.316202066779044	-9.46514146978597	2.93163950262204e-21	2.35307804379638e-19
g129_i24	972.55424488839	3.87696241405363	0.409649205429601	9.46410334175515	2.96090414541811e-21	2.37500990180707e-19
g37421_i0	237.180087660353	-5.57693554189737	0.589384981543127	-9.46229665930041	3.01252484693404e-21	2.41483360421816e-19
g51284_i0	440.782224177156	-2.68735643517992	0.284202581552316	-9.45577770793482	3.20629517146058e-21	2.56847744873993e-19
g47843_i0	174.888682015744	4.79348386612363	0.507013120999275	9.45435861043619	3.25008349410313e-21	2.60185232185873e-19
g5625_i2	1445.071549442	-1.6510718522392	0.174641649908508	-9.45405550797399	3.25951255031288e-21	2.6076952562647e-19
g66595_i0	186.939048966381	-5.08443306366988	0.537852335523006	-9.45321369428617	3.28584226299167e-21	2.62704269339799e-19
g129_i35	812.727476381899	3.90138532179322	0.412759945749356	9.45194746236905	3.32584337298464e-21	2.65728806936562e-19
g9063_i3	190.522966102176	4.45315594149224	0.471198443188075	9.45070172847496	3.36566689873555e-21	2.68735219225588e-19
g48_i29	482.453370246651	3.02138779405592	0.319721240176185	9.45006904261651	3.38607279417572e-21	2.70188301367852e-19
g42209_i0	2057.33542347525	-1.46134798481015	0.15469147164045	-9.4468555332305	3.49162201428139e-21	2.78428990902996e-19
g27568_i2	331.182164657734	-3.68545961968571	0.390166218254608	-9.44587062450578	3.52461863488427e-21	2.80877226161702e-19
g21398_i1	1165.97294453528	4.85057343108979	0.51353326040563	9.44549030233878	3.53744265322944e-21	2.8171576481841e-19
g4885_i11	5394.80065226762	2.69017433366872	0.285016911010318	9.4386481283959	3.77619755810483e-21	3.00534256113305e-19
g10056_i8	468.819501665383	2.60190909426241	0.275715987767197	9.43691773311077	3.83906215357024e-21	3.05140625873774e-19
g139237_i0	38006.461121448	3.79859287140264	0.402524714227258	9.43691837331018	3.83903870501564e-21	3.05140625873774e-19
g39619_i1	216.445342386313	3.57611049026764	0.378960548072524	9.43663003565019	3.84961398453875e-21	3.0578075935333e-19
g67282_i0	565.723054895959	-6.93798892266714	0.73531114137558	-9.43544648281533	3.89332554094326e-21	3.09052282434254e-19
g16228_i14	184.747430053408	-4.50379593716843	0.477390843866895	-9.43419002485973	3.94026695262879e-21	3.12575784879828e-19
g9110_i6	227.168643987061	3.12269590639529	0.331050321985669	9.4326925515888	3.99694436463395e-21	3.16866566067781e-19
g38881_i0	7456.33319444279	2.60676378841163	0.276414117595183	9.43064634719314	4.07569632777015e-21	3.22900668805422e-19
g19517_i0	149.612753232336	-3.58441320054079	0.38013248063092	-9.42937892229468	4.12524322017841e-21	3.26614664374332e-19
g511_i7	1380.83453585964	3.05210599921611	0.323691232835103	9.42906600368423	4.13756743088526e-21	3.27378670853316e-19
g19220_i0	608.517495725758	-2.9393300127968	0.311736644858766	-9.42888833017524	4.14458125360737e-21	3.27721785378912e-19
g614_i13	897.979943804223	2.42558174917549	0.257327509733054	9.42604912973252	4.25826998267548e-21	3.36494047100975e-19
g11724_i7	910.958652765407	-4.13830772819931	0.439113012746118	-9.42424298091105	4.33219233964971e-21	3.42114626543538e-19
g35460_i0	810.638924978682	2.82089226121014	0.29941763351205	9.42126296344739	4.45694342776264e-21	3.51739331613062e-19
g66862_i0	509.62815400091	12.5461121476175	1.33181389210281	9.42031932690562	4.49718222956966e-21	3.54686271667684e-19
g2645_i2	282.968371763804	7.29259777456412	0.774156424954535	9.42005716091862	4.50842522311265e-21	3.55344031558197e-19
g5701_i3	387.241791587385	2.56048027148092	0.271830086824493	9.41941453719248	4.5361018833122e-21	3.57295376399579e-19
g30697_i3	784.26433353988	2.07545085489659	0.22035783177275	9.41854817775188	4.57368060731308e-21	3.60023666274952e-19
g63039_i0	1948.39940369299	-2.33912655242309	0.248370990634367	-9.41787342575194	4.6031614262914e-21	3.61878851139225e-19
g3841_i9	1255.59336907138	2.31547071121844	0.245857685947919	9.41793095583329	4.60064054776971e-21	3.61878851139225e-19
g23791_i1	644.211800348276	4.30647660687546	0.457324416263797	9.41667764441287	4.65586911730982e-21	3.65787550343512e-19
g50235_i0	1729.46657258671	4.21991666598228	0.448172084928798	9.41584004870074	4.69314375316729e-21	3.6847951761558e-19
g25324_i1	785.851529860907	-1.75863833541702	0.186780057156878	-9.41555732548002	4.70579199386919e-21	3.69235745652285e-19
g11724_i10	696.918193468077	-4.91223540304833	0.521757787239585	-9.41478119385056	4.74068751750473e-21	3.71735499610922e-19
g9129_i6	976.121645630286	-2.44906583189665	0.260160551148775	-9.41367098540674	4.79104873839326e-21	3.75444001135908e-19
g76438_i0	6426.2917735087	-1.45081808656075	0.154138645931448	-9.41242267825543	4.84830656335424e-21	3.7968785449828e-19
g2976_i0	627.123285452005	3.45746064118022	0.367411092933601	9.41033275172521	4.94568698719047e-21	3.87066413030731e-19
g24496_i0	217.485631897862	4.20031751028701	0.446421298999125	9.40886449572209	5.01525505301586e-21	3.92260242497989e-19
g1843_i12	913.106869169363	2.90890826536027	0.309194243583164	9.40802853135221	5.05529573404462e-21	3.95139475753511e-19
g60875_i0	664.707919073458	2.71507755732129	0.288634996595289	9.40661246677666	5.12384447391235e-21	4.00241901075155e-19
g78089_i0	2368.3893937204	-5.89520939416516	0.626722917777191	-9.40640469168384	5.13397947475678e-21	4.00777821191409e-19
g44154_i0	2024.73692509269	2.92614897320961	0.311166910760418	9.40379221575583	5.26311732127251e-21	4.10596948752735e-19
g8688_i3	2173.26786834697	3.65273456497347	0.388665277528965	9.39814996646116	5.55308387086108e-21	4.32942470145783e-19
g2212_i8	311.473611402803	2.34656115322709	0.249719387964224	9.39679202466755	5.62519741789208e-21	4.38285591813916e-19
g15589_i0	929.421069785573	4.82928918788858	0.514048770389866	9.39461285789273	5.7428626148225e-21	4.47168801211662e-19
g6137_i4	645.889157588892	2.51208277182818	0.267430788427039	9.39339403141885	5.80973185883463e-21	4.5180077410978e-19
g16442_i3	1103.71290948433	2.76337038451858	0.2941803755729	9.39345589975902	5.80631906035068e-21	4.5180077410978e-19
g4955_i14	340.022850971621	11.9625877761728	1.27359465931003	9.39277476450277	5.84400153363541e-21	4.54177246808323e-19
g54326_i0	4822.88274748933	2.03533619347402	0.216694501340491	9.39265270176795	5.85077992540377e-21	4.54415524104773e-19
g42543_i0	130.0834309458	5.90849918035491	0.62911295318803	9.39179387487348	5.89869265556942e-21	4.57846275087076e-19
g14531_i7	118.468294253178	-5.05618360043473	0.538460420282894	-9.3900747575436	5.99576860441079e-21	4.65086223228326e-19
g6953_i0	1012.94189271559	1.75381574915904	0.186790005268822	9.38923764488898	6.04360944749958e-21	4.68500298170828e-19
g8688_i4	1616.25816781249	3.69120384009664	0.39313940183548	9.38904577578139	6.05462780598412e-21	4.69057380989671e-19
g4846_i4	1342.71439232751	1.72180339320213	0.183403833433931	9.3880447369296	6.11243692525265e-21	4.7323638798142e-19
g24222_i2	680.529726680184	-2.61394184065965	0.278467724858584	-9.38687541612626	6.18065573229377e-21	4.78215539984631e-19
g11835_i14	1087.02678277241	3.6796384514404	0.392015405208531	9.38646390562901	6.20484216403741e-21	4.79783638816699e-19
g56_i4	264.000819513753	3.26960930882203	0.348338760951696	9.38629195295159	6.21497634962769e-21	4.80263866855952e-19
g29629_i0	162.915557736443	6.2494952753775	0.665854582808632	9.3856758468442	6.25142170461576e-21	4.82775408411223e-19
g23822_i1	1029.23894369508	3.53615956231649	0.376792200129193	9.38490648453984	6.29722973135882e-21	4.86006373289562e-19
g28456_i11	757.948749231504	3.19181092944273	0.340206189142817	9.38198960308398	6.47393671748402e-21	4.99329395064218e-19
g11835_i5	1420.39265062058	2.83598430719	0.302295318827714	9.38150255911274	6.50391627775724e-21	5.01325798528084e-19
g49153_i1	354.309461003453	-6.23552184082529	0.6647323445614	-9.38050012436144	6.56605304931585e-21	5.05796826588079e-19
g4379_i6	1498.08454971404	-3.99918979798584	0.4263412344007	-9.38025570903887	6.5812921498386e-21	5.06651876923802e-19
g2811_i0	217.539732017	7.16785910295168	0.764154769443101	9.38011432968671	6.59012300284684e-21	5.07012832206452e-19
g5609_i3	1326.64507709579	-4.56022591180992	0.486227921307611	-9.37878248444911	6.67389017541931e-21	5.13134957934689e-19
g10683_i3	1881.2911306077	2.05622799061488	0.219258222668553	9.37811118592903	6.71651016405987e-21	5.16087702524535e-19
g6813_i1	502.912023823984	-3.04457229919407	0.324659111095011	-9.37775098602758	6.73948970334564e-21	5.175285430667e-19
g2214_i21	665.414014039434	3.38637070830612	0.361159623947624	9.37638230788839	6.82751800273571e-21	5.23959569659475e-19
g7244_i3	739.661853114781	2.55695189781487	0.272738942330542	9.37508914556105	6.91173376314057e-21	5.30090137558558e-19
g17993_i7	324.261356023694	4.7352437220271	0.50509963573542	9.3748705938634	6.92606783433652e-21	5.30856861110913e-19
g46731_i0	1718.53881215684	1.74845109549184	0.186510247763931	9.37455778679186	6.946634965275e-21	5.32100066514093e-19
g19517_i6	178.765246188191	-4.25865116677901	0.454302157266202	-9.37405006484179	6.98014644850029e-21	5.34332611558618e-19
g5091_i3	291.059171399722	-3.68834172074333	0.393468161756923	-9.37392673469197	6.98831078956869e-21	5.34623246178979e-19
g34402_i0	1731.99884151326	3.50095719461088	0.373511977692701	9.37307878648866	7.04470043077538e-21	5.3860056934955e-19
g15956_i4	676.132307931316	3.15012242360733	0.336197685456413	9.36985160778488	7.26345744627474e-21	5.54978929621607e-19
g20838_i2	236.915330933706	4.7034044377066	0.502132942410565	9.36685096804682	7.47287931668288e-21	5.70423610570134e-19
g1716_i8	418.389097672881	2.78498263857293	0.297324169840486	9.36682221316573	7.4749148014321e-21	5.70423610570134e-19
g3583_i2	440.502813715391	-2.71612698190314	0.290015787435327	-9.3654452604889	7.5730302385938e-21	5.7755089926781e-19
g1843_i6	908.298711774217	2.81914695156062	0.30101979948178	9.36532067463309	7.58197024580601e-21	5.77872656268766e-19
g32583_i2	2028.33636979818	2.99604120198696	0.319921204570621	9.36493473762723	7.60973053469318e-21	5.79627539743985e-19
g63863_i0	5203.29002313247	2.90620085465444	0.310437559667587	9.361627690175	7.85176335369094e-21	5.97691070612678e-19
g149451_i0	59985.721454426	3.76805293017587	0.402749287020244	9.35582768638512	8.29476946309739e-21	6.31021107123041e-19
g14530_i5	713.890377554585	2.10297326259475	0.224782420879021	9.35559486534127	8.31305926962567e-21	6.32019693688982e-19
g9932_i3	333.493459259693	-4.48000010483163	0.478885249821002	-9.35505970690509	8.35525123816394e-21	6.34833130078348e-19
g28658_i2	452.07814316449	7.33369773019309	0.784022692646053	9.35393554163857	8.44457147057864e-21	6.41221666429719e-19
g82139_i0	351.376336842082	-11.8483020636541	1.26667603285824	-9.35385351605536	8.45112563151937e-21	6.41321501426222e-19
g53308_i0	2872.50281019446	2.9344695566041	0.313783502637874	9.35189240968689	8.60933225396397e-21	6.52922370021193e-19
g631_i9	311.037917754751	-2.97158068824402	0.317755518989862	-9.35178308685438	8.61823723689816e-21	6.53193009749401e-19
g10974_i0	256.251711095029	2.82928549790815	0.302563977751441	9.35103219799824	8.67964814962714e-21	6.5744037877906e-19
g4948_i10	2220.34819464066	-4.60373919115129	0.492410375943874	-9.34939517130734	8.81503535748492e-21	6.67282367283602e-19
g24899_i4	657.184470043911	-2.85216285264375	0.305076857565957	-9.34899774240371	8.84821776212775e-21	6.69380251517605e-19
g9520_i7	1640.08848505925	2.36713737315088	0.253205595194736	9.3486771938446	8.87507118955746e-21	6.70997043784183e-19
g1997_i5	143.812534575514	-4.85378616466956	0.519211719460532	-9.34837559081431	8.90041107054186e-21	6.72497479431238e-19
g56312_i3	883.325069646376	4.01465888844026	0.42947768109739	9.34777071111614	8.95144728216283e-21	6.75936430059136e-19
g117018_i0	979.108215792083	2.25735828332483	0.241503776765488	9.34709309128873	9.00896464151986e-21	6.79860239198888e-19
g138589_i0	175.982042929215	4.50130286334604	0.481683382823783	9.34494114569191	9.194059165201e-21	6.93400873725978e-19
g5408_i1	442.316519131422	2.55746146500308	0.273676259019241	9.34484223866591	9.20265622503246e-21	6.93621879660636e-19
g34588_i0	315.00372176513	6.32068973067271	0.676456455415478	9.34382350862562	9.29166880422739e-21	6.99899955884707e-19
g107573_i0	3178.14653251154	1.86119751263656	0.199243103241862	9.34133971190582	9.51227750163936e-21	7.16076762183681e-19
g28294_i2	389.911550974683	3.71799126256582	0.398018590605851	9.34125025895501	9.52031853132482e-21	7.16241591584685e-19
g18_i198	278.231389807725	2.61026846821355	0.279438276406224	9.34112714186283	9.53139666336729e-21	7.16634568294109e-19
g31118_i7	759.00197072095	2.88822430797984	0.309214391916651	9.34052354444861	9.58589335674564e-21	7.20289558280598e-19
g5605_i1	2321.88371346713	2.51673640101024	0.269498380781283	9.33859562982962	9.76203020216701e-21	7.33074567402485e-19
g15025_i6	350.662588052732	12.0069120225903	1.28611270104262	9.3358163812989	1.00215922867293e-20	7.52104832780385e-19
g3918_i1	293.530418896781	3.45175116321184	0.369754685053446	9.33524659116329	1.00756436913601e-20	7.55697972057135e-19
g4540_i1	131.644640384179	-6.57179426476053	0.704129147047325	-9.33322287867006	1.02699576018204e-20	7.69800300240796e-19
g9063_i2	214.087969789297	5.61953210095165	0.6025915328739	9.32560747103562	1.10349632822111e-20	8.26636258014549e-19
g3338_i6	1713.13043433486	3.10662263616874	0.333201918073161	9.32354367626007	1.12518125407627e-20	8.42365053357507e-19
g15766_i2	290.962188081832	2.94056475992065	0.315481475533597	9.32087931612167	1.15380069549538e-20	8.63262960460983e-19
g20679_i1	631.20192220748	2.91575894247598	0.312845912829913	9.32011198772227	1.16217570830161e-20	8.68997894923335e-19
g65132_i0	531.639408901934	2.61467373318671	0.280574192691108	9.31901009179871	1.1743076056283e-20	8.77533261045952e-19
g12061_i3	378.234140927855	2.30558666976724	0.247478335194706	9.31631719581957	1.20448598444308e-20	8.99535707381149e-19
g57199_i0	1350.43153979518	3.48934880257158	0.374545630856151	9.31621814569161	1.20561050825951e-20	8.9982651617681e-19
g53820_i1	2540.25058188547	3.21255521930237	0.344878266395928	9.31504108065274	1.21905355497109e-20	9.09305492642787e-19
g6331_i2	458.567623430391	-3.57535175933847	0.38401421984107	-9.31046709889593	1.27271393758217e-20	9.48753208378854e-19
g60497_i0	892.513152767948	2.90800929846664	0.312362441286851	9.30972778444942	1.28160390447978e-20	9.54798809031912e-19
g19424_i5	510.818818715852	-3.33770667279489	0.358629411438763	-9.30684033806528	1.31691639299965e-20	9.80509940199084e-19
g6381_i7	669.665956076259	-3.07077060026651	0.330008867213793	-9.30511542369297	1.33846877555124e-20	9.95950954422943e-19
g4828_i2	179.935136315088	7.37112326920415	0.792465849240002	9.30150274144088	1.38474496631068e-20	1.02975894809412e-18
g15043_i6	677.667460266475	4.07811700772819	0.43855564451628	9.29897279563301	1.41809036908132e-20	1.05391580775367e-18
g7600_i3	276.429895271721	4.50200982809845	0.484156654832275	9.29866352794028	1.42222068206567e-20	1.05634405562844e-18
g35129_i0	1067.23187506534	2.5154870566408	0.270533282306133	9.29825356495064	1.42771413519561e-20	1.05978120681918e-18
g12045_i1	883.615441826339	3.14649417310255	0.338418235484714	9.29764960388689	1.43584538326445e-20	1.06517101995819e-18
g16228_i13	208.837935680522	-3.9218456324578	0.421847339387958	-9.29683623973511	1.44686826786797e-20	1.07269814330776e-18
g23954_i2	855.714667407628	-2.40759336247548	0.2590458866097	-9.2940806510584	1.48483820690579e-20	1.10018242056959e-18
g1580_i17	1592.39031863049	2.83664606314783	0.305236512081466	9.29327243259398	1.49616055090658e-20	1.10790100467737e-18
g11835_i11	985.093824442337	3.43703507192458	0.369848847221127	9.29308039689422	1.49886330885115e-20	1.1092313449614e-18
g42186_i1	668.411807088284	-3.12781279473625	0.336639798056266	-9.29127456942409	1.52451629113224e-20	1.12680705581526e-18
g44937_i0	518.287750307173	11.6083582037706	1.24938277368479	9.29127441827469	1.52451845637638e-20	1.12680705581526e-18
g34588_i5	153.096239174049	5.35182794362693	0.576009502097134	9.29121468333771	1.52537440891301e-20	1.12680705581526e-18
g94292_i0	373.847337191562	-2.94435439383358	0.317025621686835	-9.28743354611912	1.58053313055411e-20	1.16684907908532e-18
g103510_i0	2346.8787525545	2.83584144055926	0.305374160391003	9.2864485879494	1.5952224499187e-20	1.17698377793761e-18
g8688_i14	337.972530371655	4.5843107589694	0.493739672973017	9.28487421593105	1.61898288836285e-20	1.19379506907932e-18
g1997_i2	332.039829195217	-4.01569827578682	0.432665693833296	-9.28129577413192	1.67429820777918e-20	1.23383984241423e-18
g9618_i8	253.362651600359	11.5378003316388	1.24332004645658	9.2798313390998	1.69747050950729e-20	1.25016353938466e-18
g6723_i6	507.118286258953	2.10747823735111	0.22713927938953	9.27835222078395	1.72119700346628e-20	1.26687551420497e-18
g3135_i4	938.681682559195	4.81179499654515	0.518763593846914	9.27550632623056	1.76777407009184e-20	1.30037630574232e-18
g109208_i0	2918.07947290138	-1.80770199365779	0.194915728804974	-9.27427460441899	1.78831731860285e-20	1.31469785625383e-18
g21789_i0	1755.38973957281	5.27359261362877	0.568716648671117	9.27279450311721	1.81331560400067e-20	1.33227540931632e-18
g18431_i2	603.983500231837	11.8292306687452	1.27580672814246	9.2719613463461	1.82753893040784e-20	1.34192006741236e-18
g30851_i8	342.221284343604	3.01793113270256	0.325555598977747	9.27009439302824	1.85981260355158e-20	1.36479917221299e-18
g30069_i0	252.280024542841	4.21830487312135	0.455067201782568	9.26963063169045	1.8679165450819e-20	1.36992484592094e-18
g10779_i4	569.437794058746	3.76260304475814	0.405931268342246	9.26906434215815	1.87785946204676e-20	1.37639227300822e-18
g555_i2	383.567583118877	-2.91681815685269	0.314734443537391	-9.26755306495766	1.90465138865331e-20	1.39519418657523e-18
g32655_i0	370.057595883912	-9.48366491750364	1.02333438456481	-9.26741548075388	1.90710916997728e-20	1.39615903613576e-18
g11948_i1	1621.04570538178	2.31592863502948	0.249947778154128	9.2656500175064	1.93892678451754e-20	1.41860367084331e-18
g7102_i24	206.39722584052	3.07401407650856	0.331781694717809	9.26517081999688	1.94765319204021e-20	1.42413704491332e-18
g2781_i0	869.155619533362	-2.67417274650081	0.288634465945895	-9.26491137410488	1.95239401325792e-20	1.42675126447058e-18
g30459_i0	1024.70335576559	4.44360817967649	0.479759808430134	9.26215181346022	2.00353059385198e-20	1.46324677094187e-18
g15860_i1	2965.0886126037	3.46090685652389	0.373672039457956	9.2618833925713	2.00857473132826e-20	1.46605594164284e-18
g7244_i10	265.604940287363	2.74432188667171	0.296345095337532	9.26056118305576	2.03360539856729e-20	1.48344121100257e-18
g13453_i2	436.027626990646	-5.26980959626733	0.569149379045442	-9.25909750636236	2.06167395267021e-20	1.50302047946781e-18
g63732_i0	337.664372443917	-2.89652354633002	0.3128448977774	-9.25865681974777	2.07019966648761e-20	1.50833761890922e-18
g38058_i0	2205.17611507543	3.51321735609934	0.379478813583185	9.25800658784133	2.08284303475827e-20	1.51664675090156e-18
g25918_i2	557.402564536506	3.11658254567314	0.336689830716164	9.25653899033401	2.11166088737051e-20	1.53671664243579e-18
g13672_i5	303.125293941417	-2.35730030029305	0.254665068863444	-9.25647286772994	2.11296851548031e-20	1.53675459399199e-18
g20977_i0	384.039556442603	2.74904173326495	0.297004549254374	9.25589099616953	2.12451007256042e-20	1.54423118124516e-18
g30093_i3	300.549901620539	3.4620789731562	0.374089224579703	9.25468777414244	2.148574333561e-20	1.56079580252345e-18
g11724_i3	977.733073814278	-4.13161855456295	0.446486573924352	-9.25362327975166	2.17008861959058e-20	1.57548948631296e-18
g72779_i0	2370.92680390148	-6.01928319562858	0.651086896576692	-9.24497671090753	2.35291944068567e-20	1.70721251462767e-18
g1545_i6	734.211214201031	2.40566282900809	0.260284233434118	9.24244544999304	2.40926781250926e-20	1.74706171399516e-18
g39939_i0	2527.16532322512	2.39076240937991	0.258835862162736	9.23659646466139	2.54462609470485e-20	1.84412322377888e-18
g14310_i3	349.926540262611	6.65033120124616	0.720068046687007	9.23569825358029	2.56606814884064e-20	1.85856216385024e-18
g12061_i6	987.553925403607	1.99598701806508	0.216156636926228	9.23398442189073	2.6074774355924e-20	1.88743742179924e-18
g76186_i0	9090.68298300344	2.965889528065	0.321208833885755	9.2335241599236	2.61871028693675e-20	1.89444807306268e-18
g4834_i3	2108.85776199168	2.28166177772011	0.247113631305564	9.2332493584652	2.6254397061274e-20	1.8981944582919e-18
g30950_i2	1043.11016335123	2.41639884755109	0.26176305674356	9.2312447662099	2.67504871148698e-20	1.93292008548319e-18
g48018_i0	1023.51358277806	2.1784324034812	0.235997129666225	9.23075804592282	2.68723305950808e-20	1.94057861602376e-18
g1819_i3	278.719554139365	-3.27453403194082	0.354749900458654	-9.23054249686101	2.69264653725743e-20	1.9429138312873e-18
g7020_i6	470.061240929271	2.7073138315537	0.293300793181713	9.23050293244997	2.69364136114388e-20	1.9429138312873e-18
g10779_i8	434.445986513811	4.07032814069818	0.441104773577335	9.22757672216523	2.76823540326292e-20	1.99554232214956e-18
g148157_i0	9322.76906642188	3.10900612143468	0.336941360069299	9.22714302807837	2.77946339779793e-20	2.00245696141293e-18
g18339_i1	747.606894051503	2.60708386921161	0.2825812670422	9.2259614251863	2.81028310426772e-20	2.02346995938109e-18
g24627_i0	354.373714694155	-9.00699462956883	0.976717100908449	-9.22170260067259	2.92419539044816e-20	2.1030153500142e-18
g56239_i0	997.313440336804	6.91422675866459	0.749772579258062	9.22176530582989	2.92248553234289e-20	2.1030153500142e-18
g21726_i1	486.763857055523	-3.08586473773281	0.334643947138333	-9.22133737699786	2.93417406445487e-20	2.10895268458916e-18
g42615_i0	6716.64164448116	-6.07566180138747	0.65898883751806	-9.21967331688067	2.98006746117871e-20	2.14068179294671e-18
g12747_i7	531.060454553007	-3.07753306408473	0.333809930160382	-9.21941735707532	2.98718931293015e-20	2.144539124105e-18
g22520_i2	1118.38006639651	3.02235634444257	0.327885367731679	9.2177225392866	3.034772517296e-20	2.17742259793142e-18
g93397_i0	5277.44694884582	-2.66076972260669	0.288735149010572	-9.21526087739761	3.10522290092033e-20	2.22666493242093e-18
g2418_i3	2491.9468892797	3.74990200052176	0.406948107524926	9.21469330163201	3.1216943615181e-20	2.23716555402378e-18
g37964_i1	314.388495689916	6.64976253120903	0.721751818744724	9.21336442598003	3.16059792836579e-20	2.2637204729297e-18
g60683_i0	1612.30494908349	2.34294726492542	0.254372901946287	9.21067946702968	3.24066998721405e-20	2.31971326967806e-18
g36385_i2	261.863378970745	3.74315217207513	0.406421022548371	9.21003581115106	3.26016145828103e-20	2.33230159637307e-18
g6015_i3	1159.0225599789	2.3547593488032	0.255700784363824	9.20904233697121	3.29047400680168e-20	2.3526120346294e-18
g4955_i28	289.722785950087	11.7316585389156	1.27424931685564	9.20672146630207	3.36237766611551e-20	2.40261807263983e-18
g62349_i0	5617.07356408672	3.51704804534966	0.382120618348839	9.20402584018363	3.44784329688908e-20	2.4622509388122e-18
g20159_i8	2326.01880081555	2.58812983386123	0.281273192464977	9.20148063588923	3.53050946581251e-20	2.51981621372195e-18
g605_i46	698.933940668308	-2.52373000692345	0.274278976667964	-9.20132500705158	3.53562725372683e-20	2.52052951872556e-18
g7414_i4	2589.04282866608	2.85358949324693	0.310126483290993	9.20137313964702	3.53404365099863e-20	2.52052951872556e-18
g5708_i14	219.563333752376	-3.36812156660057	0.366127569853314	-9.19931150759822	3.60250530621044e-20	2.56671163854122e-18
g13075_i12	3440.39899074982	-7.34527995521684	0.79848633317401	-9.19900523033263	3.61278724658767e-20	2.57253990768655e-18
g27546_i6	470.943823105238	2.85176885615449	0.310011108823251	9.19892473201785	3.61549444184376e-20	2.57297082360142e-18
g45721_i0	1682.53995523479	-5.01863610821529	0.545630004963057	-9.19787413185806	3.6510110307113e-20	2.59673651483548e-18
g145084_i0	8703.96794370385	-3.48195565541206	0.378707306882486	-9.19431865224751	3.77378561968758e-20	2.68249973863089e-18
g8688_i12	1044.15530452012	4.49413986928258	0.489032628049796	9.18985689606166	3.93364321515902e-20	2.79450762686201e-18
g6906_i7	299.314197744985	2.96708622252937	0.322897325992152	9.18894640397699	3.96707783795131e-20	2.81662526494543e-18
g4414_i2	233.438788822624	5.19059918444073	0.564895970915973	9.18859303603143	3.98012957238187e-20	2.82425379813235e-18
g9314_i3	2894.91792573752	-5.5029757866221	0.598972854635441	-9.1873542248779	4.02622152157967e-20	2.85530486168851e-18
g30363_i2	460.604260796575	2.90061865831999	0.315814072098204	9.18457698559432	4.13147932638149e-20	2.92825475081876e-18
g6015_i2	1276.82761597408	2.33948180972719	0.254791962487164	9.18192939404454	4.23435442828799e-20	2.99943240416761e-18
g13322_i15	343.756424606449	2.49373792339024	0.271621496402726	9.18092992055698	4.27384500373959e-20	3.02565485157745e-18
g28456_i2	988.192691530116	3.19064802531653	0.347555045652847	9.18026673824636	4.30024895960321e-20	3.04258770896689e-18
g4440_i6	1063.15652187438	-2.36392423296188	0.257538294835491	-9.17892321400937	4.35423529659427e-20	3.07900529892736e-18
g28402_i0	172.316213406416	6.23226265792726	0.679136419134086	9.17674635366122	4.44313287591732e-20	3.14005332877473e-18
g3761_i2	570.70512678785	-3.13351602936131	0.341477432054504	-9.17634881610905	4.45955997555214e-20	3.14984408105876e-18
g5498_i3	1393.13898812516	3.42150092200627	0.372866351179519	9.17621263271075	4.46520115869248e-20	3.15200970374045e-18
g13954_i2	455.9897749217	-5.46963822458103	0.596128290828813	-9.17527033816235	4.50442796361501e-20	3.17786743780019e-18
g53603_i0	2969.5676892841	-6.94459272611002	0.757087860582045	-9.17276988270694	4.61017846679109e-20	3.2506007203289e-18
g59991_i0	648.478072782754	3.09321969683124	0.337230712364128	9.17241396890122	4.62542912908404e-20	3.25947626434314e-18
g9314_i1	3039.73716056694	-5.49226323070304	0.598841171069173	-9.17148568943102	4.66544032124878e-20	3.28577996019641e-18
g13539_i6	6372.75611351406	2.45292261286837	0.267467018388548	9.1709348974946	4.6893423725164e-20	3.30071457024438e-18
g80996_i0	621.856272449733	3.17581689179672	0.346420536840613	9.16751911061758	4.84029964786348e-20	3.40501171320161e-18
g15206_i0	1661.50561338208	2.69171390909768	0.293618245262617	9.16739321389979	4.84595436964884e-20	3.40703158335724e-18
g9250_i2	921.293739152273	3.6822547683987	0.401688829497265	9.16693345196389	4.86666035898132e-20	3.41962511240384e-18
g10018_i1	1166.83516647611	4.64678285649571	0.50691378540665	9.16681098496469	4.87219055767303e-20	3.42154683316931e-18
g22175_i3	3434.69574243728	3.36542429614293	0.367196889864959	9.16517647352787	4.94659704775504e-20	3.47180771234752e-18
g5408_i3	449.375931688969	2.60664372611714	0.284462722853606	9.16339300970065	5.02906597114432e-20	3.52766642482492e-18
g68523_i0	332.128841476956	-11.7670898978888	1.28446992861828	-9.16104739839787	5.139601394163e-20	3.60313727978882e-18
g11835_i0	1350.08996912873	2.75438204579112	0.300766544267001	9.15787376718988	5.29298816341715e-20	3.70854563912371e-18
g12298_i3	1104.30629109375	2.1834689338533	0.23842839760989	9.15775535020719	5.29879818146944e-20	3.7104925206212e-18
g2763_i4	244.545647984796	2.63329410046024	0.287556924646515	9.15747065975638	5.31279205999802e-20	3.71816466158946e-18
g5155_i10	2445.87295169245	2.69740460119915	0.294580268611562	9.15677283449009	5.34724816861601e-20	3.74014037046442e-18
g6867_i3	355.987115967593	-9.01367401004278	0.984514820360194	-9.15544776334097	5.41328448373559e-20	3.78416718416431e-18
g15370_i7	2389.07864197185	3.72610824617628	0.407025230806515	9.15448960938624	5.46153666533661e-20	3.81571880127775e-18
g8554_i5	461.91871079231	-4.6084258154036	0.503440764411786	-9.15385908566231	5.4935212286278e-20	3.83587548470597e-18
g2212_i7	306.812487114311	2.24271663566176	0.245046065704673	9.15222462034815	5.57729733716385e-20	3.89215224206502e-18
g1843_i15	870.587523120472	2.8277577055955	0.309035275101779	9.15027485022282	5.67888775687077e-20	3.96078961249008e-18
g28537_i0	323.752262104886	2.94248611363568	0.321591468259786	9.14976423211171	5.70579375658637e-20	3.97728917415261e-18
g18358_i3	1601.7068915768	-5.39421592478669	0.589670618289224	-9.14784586085806	5.8080092044712e-20	4.04623539364879e-18
g55965_i3	405.621066399809	-5.11197579994227	0.558852286653128	-9.1472754465353	5.83874986948625e-20	4.06533753711374e-18
g44991_i0	1288.66883478346	-6.25694801449621	0.684043423248114	-9.14700412553592	5.85342823929632e-20	4.07324064924859e-18
g2256_i7	756.831094697538	1.9117824694614	0.209010606915124	9.14682033451891	5.86339198432397e-20	4.07785586618858e-18
g41430_i0	6982.89766893391	-5.98322812003069	0.654168982878374	-9.14630359529461	5.89149555404147e-20	4.09507451332704e-18
g20551_i1	483.873805950877	2.5363747296696	0.277334315718543	9.14554956208043	5.93274373907006e-20	4.12140502064207e-18
g4414_i1	227.723009491648	5.04705213568118	0.551887372793641	9.14507630448785	5.95877821114874e-20	4.13714287100086e-18
g29152_i3	1788.20597819191	1.9286306538001	0.210924527220041	9.14370025723994	6.03511947372763e-20	4.18777077132742e-18
g19793_i1	320.286568903782	4.34980585842248	0.4757434062312	9.14317634558782	6.06443881043879e-20	4.20573126432266e-18
g19041_i8	1443.61885371744	2.51791280922221	0.275405553501199	9.14256367459653	6.09890395746234e-20	4.22723805214734e-18
g13545_i5	193.410334177671	7.11205313236031	0.778122660055795	9.14001544672963	6.24434104324602e-20	4.32559321481316e-18
g5847_i2	1721.9658252702	2.51370828394277	0.27512548597983	9.13658825532089	6.44536249368602e-20	4.46231985677117e-18
g3448_i2	159.78996408461	4.07876325599098	0.446518197460007	9.13459581086011	6.56515552400475e-20	4.54268681040293e-18
g38723_i2	124.331403092923	-4.92012856107246	0.538664064763731	-9.13394615107754	6.60468917825471e-20	4.5674597411022e-18
g13755_i5	664.045227700333	3.43576126292693	0.376172949585026	9.13346179388252	6.63431672453836e-20	4.58535801440087e-18
g59162_i0	343.457366368174	-4.66365139152913	0.510652537817986	-9.13272929467241	6.67937254712096e-20	4.61389343824941e-18
g2214_i17	1454.02105875682	2.71496077684367	0.297284884897417	9.13252208493716	6.69217274813131e-20	4.61752374894174e-18
g2448_i12	410.985274705648	4.26990581853838	0.467548345415606	9.13254396129417	6.69082021126955e-20	4.61752374894174e-18
g17418_i2	175.711485970244	7.58446477892847	0.830555044622518	9.13180267585463	6.73680212384332e-20	4.64569874460235e-18
g44826_i0	1850.01661427377	2.82154776793923	0.309044078077013	9.12992018968928	6.85498116227248e-20	4.72453330060135e-18
g87138_i1	565.298125146697	-2.74945893982741	0.301286173738217	-9.12573884726743	7.12485834119875e-20	4.90777242766512e-18
g26257_i1	182.897828694328	-2.93001995234264	0.321116114023545	-9.12448744981947	7.20765036894965e-20	4.95921998741379e-18
g79076_i0	287.911504769643	2.77878979242365	0.30454049335967	9.12453303588048	7.20461778926077e-20	4.95921998741379e-18
g95418_i0	919.893799534088	-7.4569043266514	0.817409559222114	-9.12260474877213	7.3340038536456e-20	5.04332251517773e-18
g21726_i3	836.142923544366	-2.93622233921633	0.321906262014904	-9.12135825142904	7.4188619220971e-20	5.09881176143949e-18
g42186_i0	773.768857660548	-3.11102173143292	0.341079774472876	-9.12109706956643	7.43676504928574e-20	5.10824797470691e-18
g1512_i7	290.534446713923	2.97836265920352	0.326549400754188	9.12071083984471	7.46331807197293e-20	5.12361180752537e-18
g2802_i7	148.883568409274	-3.52095822210399	0.386054302164327	-9.12037037889364	7.48680221807341e-20	5.13685279540952e-18
g12491_i11	173.451685923787	8.13394147379443	0.891894121265611	9.11985097766117	7.5227699942739e-20	5.15863943069525e-18
g33333_i1	174.803057431322	-3.86035393091063	0.423398979072347	-9.11753244981491	7.6854185962444e-20	5.26722272035106e-18
g1352_i5	2101.39151173379	3.39752075209466	0.37267208014326	9.11664955096344	7.74826504210452e-20	5.3073230789802e-18
g5972_i16	1154.23846910562	-2.57676702473258	0.282691997723664	-9.11510423174912	7.8594887352719e-20	5.38049697512428e-18
g13673_i8	1204.29693544686	6.23735785601206	0.684407061383021	9.11352060483986	7.97510670395624e-20	5.4565956455621e-18
g41092_i2	338.601123167247	-11.7951083848303	1.29462818527908	-9.11080765809804	8.17709373388087e-20	5.59167028716176e-18
g39585_i1	522.117950055233	4.22865199241141	0.464294319602797	9.10769702293367	8.41491785053706e-20	5.75108656938659e-18
g109207_i0	2792.92443899496	-1.81418271850561	0.199300886638401	-9.10273280317686	8.80869354219404e-20	6.01684890814017e-18
g10664_i4	221.925559970675	2.64417960518117	0.290497841317331	9.10223495359042	8.84917514793084e-20	6.04112902848481e-18
g129_i29	1287.39994466344	3.99298393130164	0.438729027882527	9.10125311419054	8.92955102039627e-20	6.09260180100661e-18
g121537_i0	5575.47958149488	2.79217442183075	0.30692718567532	9.09718836305502	9.27004938123953e-20	6.32139902206821e-18
g75150_i0	648.155650464469	2.23366754970703	0.245579349597377	9.09550234321039	9.4150214982262e-20	6.41668313735457e-18
g8663_i0	182.275036048192	-4.01663979087134	0.44162135491312	-9.09521187366839	9.44022275271366e-20	6.42670203461158e-18
g30696_i4	283.078585313807	3.36082717851664	0.369514121288731	9.09526046472944	9.43600233404202e-20	6.42670203461158e-18
g10966_i3	164.276169824831	-5.08559143702266	0.55928403674011	-9.09303878341489	9.63088796450488e-20	6.55131171443214e-18
g17350_i4	276.692940900361	-4.01843520563383	0.441926033277222	-9.09300403923715	9.63396709746238e-20	6.55131171443214e-18
g61713_i0	294.001971489454	2.74101603444489	0.301451253116055	9.09273392003327	9.65793907854828e-20	6.56396654620002e-18
g2206_i2	1432.41244096929	2.7623924986864	0.303813973826924	9.09238131442918	9.68932011586816e-20	6.58164006361113e-18
g28634_i6	1865.48992462476	2.71111173312169	0.298253969176019	9.0899435156274	9.90905224257378e-20	6.72343475997783e-18
g99766_i0	18896.6213944489	-3.38180110840265	0.372036833689968	-9.08996314924244	9.90726303542745e-20	6.72343475997783e-18
g46840_i0	375.701072797233	8.87691280408845	0.976743399517472	9.08827518923988	1.00622587177203e-19	6.82360507525669e-18
g19812_i11	376.58995096834	3.11182748728251	0.342403014157476	9.08820120914979	1.00691064289431e-19	6.82446790325779e-18
g10761_i2	560.84788819846	2.2135934927789	0.2436190718965	9.08628981937558	1.02476331013223e-19	6.94162303339377e-18
g11835_i4	1319.01201748313	2.93689034452545	0.323265702452751	9.08506631616667	1.03635485279941e-19	7.01625992268025e-18
g21895_i2	1260.18914474081	3.5898403255464	0.395174881754251	9.08418143787495	1.04481889967918e-19	7.06965243760807e-18
g20159_i0	2451.19559028284	2.48381010113885	0.273437760751489	9.08363970767093	1.0500343403417e-19	7.10101676216494e-18
g6354_i7	443.054515045748	2.32340271230874	0.255819584796409	9.0821924918602	1.06409374677677e-19	7.19212208616584e-18
g5747_i5	151.006909228581	4.72866203206488	0.520655959546352	9.08212408859195	1.06476285541149e-19	7.19267287824434e-18
g43216_i0	3519.6837096316	-3.61546624885419	0.398237295668833	-9.07867316340142	1.09906433857766e-19	7.42029075009708e-18
g94523_i0	484.485031286465	4.16224071280817	0.458625932213391	9.07545871364192	1.13199662823631e-19	7.63841870356322e-18
g75300_i0	487.675806914861	-3.11299986401672	0.343022561992684	-9.07520440035402	1.13464333422501e-19	7.65205965192716e-18
g51441_i0	1959.6956252276	1.86443176854941	0.205447978583863	9.07495795967815	1.13721394217644e-19	7.65674011981103e-18
g3592_i5	266.080074057486	3.9513151524385	0.435405849741512	9.07501622861587	1.1366056233093e-19	7.65674011981103e-18
g73558_i0	2990.72567224906	-1.81005474297728	0.199455147641319	-9.07499638080189	1.13681279535245e-19	7.65674011981103e-18
g35793_i2	1427.09851287726	6.2113276923724	0.684568808539444	9.07334312473939	1.1542011905541e-19	7.7668412605049e-18
g82_i10	4488.98774459569	4.31014486272199	0.475041770538145	9.07319130660721	1.15581107843204e-19	7.77340105738438e-18
g50450_i0	221.334005243968	-6.74760892915312	0.743706342059041	-9.07294794672795	1.1583963109249e-19	7.78650972226533e-18
g71269_i0	763.017171823559	2.85273789422541	0.314452312321469	9.07208432707919	1.16761682309071e-19	7.84188752224241e-18
g4449_i6	891.903580567025	-2.68468166792895	0.295928679069169	-9.07205640350066	1.16791615903467e-19	7.84188752224241e-18
g6582_i6	173.439037465101	-4.97384174874109	0.548303191603681	-9.07133466466529	1.17567944208148e-19	7.88968565945951e-18
g2423_i5	611.000407531027	-4.02889452442623	0.444144829977094	-9.07112782250333	1.17791369775969e-19	7.90034784989464e-18
g5498_i0	460.116695170318	4.14258756480645	0.456689787147598	9.07090038224918	1.18037529265788e-19	7.91252230681795e-18
g6641_i20	1294.62231729929	4.34907962618054	0.479511787141806	9.06980754759714	1.19227416759685e-19	7.98791063002324e-18
g7414_i1	2025.65976459876	3.04895730851394	0.336171632070132	9.06964484105508	1.19405583884557e-19	7.9954710556922e-18
g132336_i0	1433.23719272548	-3.24159610716142	0.357455939989243	-9.06851934607371	1.20645250545952e-19	8.07406301138695e-18
g7142_i1	256.506370643268	5.10828876554768	0.563303542157628	9.06844779633613	1.20724486965527e-19	8.07495087569859e-18
g5403_i4	1536.95317109217	1.88979439964041	0.208444804605184	9.06616215846627	1.23282915877323e-19	8.2415740224183e-18
g10896_i2	642.386259847311	2.5493928879199	0.281230887086208	9.06512408481794	1.24462507264391e-19	8.3158890497765e-18
g139239_i0	2758.49458233402	3.71694454880479	0.410076807985252	9.0640203894156	1.25728901307898e-19	8.39591949574027e-18
g19491_i2	1338.26856709398	-1.99232521786488	0.219808390752944	-9.06391794708223	1.25847088749718e-19	8.3992295808727e-18
g18546_i4	1142.80279912312	-2.5018995290737	0.27610022734196	-9.06156272727372	1.28594782500666e-19	8.57793774234962e-18
g8688_i11	812.274795090998	4.76530604189598	0.525906789912794	9.06112287062535	1.29114467672645e-19	8.60791247331285e-18
g11362_i10	1179.66516891088	5.4019655628842	0.596281884228139	9.05941586650215	1.31151002012317e-19	8.73892610251263e-18
g5408_i0	791.51108108007	2.55807210952385	0.282372174864271	9.05922161329618	1.31384757332167e-19	8.74973875760966e-18
g66123_i0	1216.37093863385	2.6351834407495	0.2909006547789	9.0587057727745	1.3200749619825e-19	8.78643043211018e-18
g20647_i1	258.681807833292	-3.65787717635994	0.403803377882233	-9.05856012285944	1.32183856813928e-19	8.79338739644132e-18
g34470_i3	186.399077462509	-4.57175346411437	0.504711014067109	-9.05816068342523	1.32668714982974e-19	8.82084811992176e-18
g8435_i5	448.424055245873	4.41269945420398	0.487207789363493	9.05712008416142	1.33940111707239e-19	8.90054583790057e-18
g44639_i0	754.122131518192	2.52974054582863	0.279324159778116	9.05664783110116	1.34521072080253e-19	8.93430130597466e-18
g15474_i0	4721.15461681091	4.02812799668045	0.444804307966665	9.0559554494745	1.35377336754137e-19	8.98629475490966e-18
g56534_i0	1577.53827831193	3.17189224219091	0.350342792321292	9.05368202717878	1.38226920375818e-19	9.17047585999005e-18
g12037_i13	213.35999665966	3.57429291105599	0.394854922094866	9.05216754572264	1.40158035403594e-19	9.29355588599215e-18
g1580_i22	679.604247663853	2.80302805360931	0.309694182976436	9.05095480538163	1.41723602259931e-19	9.39227710396565e-18
g9943_i15	1924.25634179228	-2.32191803493728	0.256541520224593	-9.05084694635207	1.41863675036585e-19	9.39647255366785e-18
g20503_i5	401.284779469983	-4.09554798724738	0.452618740227393	-9.04856035167655	1.4486559942878e-19	9.59011835180117e-18
g105845_i0	1189.98271109929	2.88805624338451	0.319341802058902	9.04377762248555	1.51348979789916e-19	1.00139029849756e-17
g53311_i0	2931.38602504297	2.5644941495618	0.283573642603467	9.04348558638029	1.51754018139429e-19	1.00352775993185e-17
g41939_i3	1889.28361842791	3.73364031321829	0.412948616786374	9.04141619912428	1.54654996977355e-19	1.02160767674129e-17
g8136_i8	509.634836543662	3.13734975975956	0.34699705823174	9.04143042522367	1.54634868193374e-19	1.02160767674129e-17
g143103_i0	9279.1338324421	3.47283306395943	0.384148288903574	9.04034500289326	1.56178114380106e-19	1.03079993459203e-17
g50999_i0	254.64890143738	-2.96112786207945	0.327546826173288	-9.04031920160589	1.56214983061682e-19	1.03079993459203e-17
g63732_i1	451.514212948163	-3.0569736469489	0.338173079359808	-9.03967179391105	1.57142915251138e-19	1.03636429948278e-17
g9366_i11	619.146888699406	3.9678930916216	0.438959630791039	9.03931207630905	1.57660851839601e-19	1.03922018893778e-17
g25301_i4	342.941701426033	-5.41008963907325	0.598549820028572	-9.03866220996442	1.586008370792e-19	1.04485343712822e-17
g3159_i4	449.912068755538	-4.25495090423394	0.470957462532959	-9.03468198879249	1.64479972049518e-19	1.08300196335391e-17
g5971_i2	222.905269154168	8.1753976527055	0.90489667247482	9.03462008578996	1.64573088357578e-19	1.08303248964092e-17
g49595_i0	614.5627987438	2.59897979605078	0.287721347225228	9.03297520714128	1.67066535285852e-19	1.09810959468856e-17
g20159_i6	1882.26609086681	2.37779467347925	0.263236211876752	9.03293151244912	1.67133277907975e-19	1.09810959468856e-17
g4089_i5	799.099777607782	2.75893923824444	0.305428282441028	9.03301821361987	1.67000869612595e-19	1.09810959468856e-17
g43705_i0	1344.89287327943	-3.02540426189782	0.3349770977213	-9.03167494876007	1.69063964259649e-19	1.11019879191191e-17
g28496_i4	276.370911826451	9.81274519473766	1.08650525807198	9.03147510961016	1.69373037877481e-19	1.11163202833004e-17
g1716_i7	610.831048660548	2.7185879462314	0.301113657316016	9.02844450983591	1.74129216833317e-19	1.14223540499815e-17
g9618_i1	585.435548402514	7.9489531465061	0.880474844237361	9.02802981656021	1.74790212254623e-19	1.14595721161301e-17
g260_i1	1557.3355586337	-1.77901315974738	0.19705693747778	-9.02791438108072	1.74974650005353e-19	1.14655230509932e-17
g6085_i7	386.393194030919	-2.34920133812773	0.260443732696969	-9.01999565818339	1.88096756212839e-19	1.23187776069965e-17
g86208_i0	3576.44188188351	2.51172498265257	0.278494913330721	9.01892588490411	1.89942448786026e-19	1.24330029418207e-17
g18169_i8	2496.45017975098	3.35276354864776	0.371770378812215	9.01837192989834	1.90905215138162e-19	1.24826719838524e-17
g10683_i2	1930.9094984414	2.06052981829858	0.228480051991159	9.01842327302302	1.90815779099564e-19	1.24826719838524e-17
g129_i17	2979.90227188213	3.01932143943669	0.334832818936009	9.01739993418542	1.92606198031288e-19	1.25871698151745e-17
g3583_i1	332.846659017554	-3.00896188467881	0.333714397995139	-9.01657795634767	1.94056331960061e-19	1.26751714286229e-17
g12954_i8	170.130519440497	6.60449562961219	0.732753766595945	9.01325374319644	2.00031763921103e-19	1.30585002831993e-17
g37850_i1	525.42058017391	4.19677262412745	0.465664853174831	9.01243157071981	2.01537483818669e-19	1.31497836723562e-17
g7276_i5	621.42230102675	-4.87439432127675	0.541022658124121	-9.00959367982417	2.0682132907319e-19	1.34873510729221e-17
g45037_i0	150.362659137538	-6.43381018251651	0.714115558560524	-9.0094804760807	2.07034917392193e-19	1.34940905369936e-17
g28004_i0	665.459408054687	2.93024639443543	0.325244375469864	9.00936838708511	2.07246617191103e-19	1.35006998034379e-17
g33627_i2	1379.68345927717	2.11855251600795	0.235165089062779	9.00878835566612	2.08345530607094e-19	1.35650671959738e-17
g2003_i5	4422.58436146865	3.08980200674884	0.343193066292846	9.00310149072858	2.19429339701305e-19	1.42791222205202e-17
g3427_i7	157.731975779767	3.68021562598435	0.408806590137187	9.00233928408382	2.20958498071706e-19	1.43709904346275e-17
g13977_i3	404.128053689696	-5.4249542557375	0.602651770112108	-9.00180589319156	2.2203485818359e-19	1.4433327021298e-17
g52646_i0	5568.47398366911	-5.53127550526748	0.614486161627745	-9.00146472072763	2.22726044705958e-19	1.4470572598826e-17
g12319_i5	1620.47182289789	3.3882971012767	0.376551328818688	8.99823434936859	2.29376773088321e-19	1.48947663305586e-17
g51748_i0	3452.04257966872	2.29306651164974	0.254887002659136	8.99640424080895	2.33231304773639e-19	1.51370332075888e-17
g34222_i1	1974.55358752158	-3.30339187066623	0.367229563294344	-8.9954410016235	2.35285692756492e-19	1.5262273416092e-17
g8554_i8	426.032638353605	-4.37686014368073	0.486811563949211	-8.99087135107039	2.45278020263923e-19	1.59020184281701e-17
g50273_i1	724.426714950008	3.21190754503982	0.357264355583776	8.99028267119319	2.4659538223757e-19	1.59789630319786e-17
g107287_i0	29730.6844968547	-3.49700100975452	0.389021548266096	-8.98922187046183	2.48986940504594e-19	1.61253954844044e-17
g4742_i0	267.664765035914	2.4463545059142	0.272145476959889	8.98914262049177	2.49166525508634e-19	1.61284925374716e-17
g6273_i3	1777.85799725251	3.15830557501894	0.351378737033603	8.9883229750379	2.51031412570484e-19	1.62406178775251e-17
g51975_i0	512.544401237227	6.69464137348728	0.745020262099961	8.98585141109765	2.56738698778803e-19	1.66010796013315e-17
g5436_i2	379.845506292976	2.67312048450152	0.297492351466976	8.98550995116342	2.57537204718547e-19	1.66439197499308e-17
g107998_i0	1572.23927417498	2.78578729073072	0.310139207365106	8.98237702481518	2.64979059571528e-19	1.71158294500228e-17
g31416_i0	1473.43124043334	2.00164632390881	0.222860449927589	8.98161304331559	2.66825783385201e-19	1.72260248889674e-17
g13966_i2	412.563192920061	2.4866292572093	0.276908388160024	8.97997086232103	2.708384758547e-19	1.74758633624242e-17
g3697_i1	2156.52065045564	-3.47159240540627	0.386661310296748	-8.978380595519	2.74781122078891e-19	1.77209212154608e-17
g16552_i0	756.240326423774	1.88007306749686	0.209420910593072	8.97748492341363	2.77026612120039e-19	1.7856327240622e-17
g53933_i0	469.992752583834	2.42910748605402	0.270586181299766	8.97720450610509	2.77733350390179e-19	1.78924594848208e-17
g63579_i3	11020.3729304464	-2.43968443294354	0.271791475330376	-8.97630961375068	2.80000690706897e-19	1.80290397397617e-17
g24735_i3	284.442598578055	-6.58798451106267	0.734072613226455	-8.97456790017901	2.84466137956607e-19	1.83069364618509e-17
g1757_i2	1053.54365598741	-2.54432752503036	0.283534827900057	-8.97359786053237	2.8698358002134e-19	1.84592423168324e-17
g9922_i2	337.487205173785	-2.50226016189041	0.278851716485356	-8.97344364032923	2.87385834348186e-19	1.8475407388422e-17
g38369_i1	855.9788518443	-7.48360285784899	0.834012983443815	-8.97300522462806	2.88532404341502e-19	1.85393807984342e-17
g17940_i6	198.942187954268	8.03591086613172	0.895592135377141	8.97273496349734	2.89241457388504e-19	1.85751895856151e-17
g22217_i0	532.122371471131	3.2639116393544	0.363778976303797	8.97223823244986	2.90549166337108e-19	1.86493865528722e-17
g1545_i7	338.692572481548	2.84189091723479	0.316758737014458	8.97178383782061	2.91750534168077e-19	1.87166836395751e-17
g60630_i0	418.115624059396	3.73095875549899	0.415868370806956	8.97148958036743	2.92531134330855e-19	1.87569308363719e-17
g73087_i0	398.592875194753	4.66571383916524	0.520063688778247	8.97142780747894	2.92695266063977e-19	1.87576289776414e-17
g107288_i0	27842.027520169	-3.52930643681164	0.393416948528044	-8.97090593075978	2.94085538655957e-19	1.8836863565486e-17
g6331_i7	279.129720560943	-3.33900164979293	0.372259720302921	-8.96954859117141	2.97732099407795e-19	1.90504965477845e-17
g24431_i3	814.925879219936	2.16170845573212	0.241004923929088	8.96956137032358	2.97697560130399e-19	1.90504965477845e-17
g71653_i0	8062.53893148649	2.71988050581601	0.3033160973271	8.96714856146541	3.04289553334876e-19	1.94599051653094e-17
g129_i21	2890.3341415016	3.49621468303329	0.389898576588718	8.96698498779403	3.04741633996045e-19	1.94786396697921e-17
g8554_i4	296.593773164337	-4.56871362367406	0.509512019155591	-8.96684170718041	3.05138174400571e-19	1.94938064192732e-17
g3848_i3	984.074244139737	2.59596742476448	0.289528773705281	8.96618112093752	3.0697300232739e-19	1.96007946671267e-17
g221_i18	685.846083633298	-2.31471346223612	0.258191832306738	-8.96509173646591	3.10022688809357e-19	1.97852018774872e-17
g6273_i2	1713.07114429093	3.18708337623104	0.355545148124014	8.96393437808743	3.13295462084439e-19	1.99836465560103e-17
g8688_i7	986.092674017617	4.10141378139735	0.457559057927352	8.96368175941247	3.14014341853228e-19	2.00190684896888e-17
g27703_i2	312.572447751368	-2.83667100821801	0.316469713634159	-8.9634833477216	3.14580106669545e-19	2.00258315750767e-17
g12319_i4	1053.24758214858	3.33381855256097	0.371929745001775	8.96357066721043	3.1433099386668e-19	2.00258315750767e-17
g15809_i8	2447.95025254127	1.61510086014456	0.180186961132892	8.96347243990305	3.14611239165979e-19	2.00258315750767e-17
g6953_i9	691.601158357368	2.23266681063038	0.249115574189804	8.96237346015665	3.17763540144771e-19	2.0215971085177e-17
g73016_i0	103.922229997148	5.79705174542324	0.646891239799832	8.9614009106338	3.20579204400118e-19	2.0384507498905e-17
g30290_i1	241.72271969865	3.74272345686084	0.417655971524829	8.96125929481256	3.20991252335033e-19	2.04001107221274e-17
g21726_i0	478.198447421377	-3.12062477866788	0.348255995642137	-8.96072089990547	3.22562557448503e-19	2.0489334344539e-17
g98617_i0	589.063405564372	-4.84054442769918	0.540204353231847	-8.96058019292136	3.22974461682434e-19	2.04942281014913e-17
g24922_i0	8469.86222813289	-6.22970435162997	0.695230754439842	-8.96062826888224	3.22833666177809e-19	2.04942281014913e-17
g15791_i2	325.508484378118	6.05236426616584	0.675543475823032	8.95925204338934	3.26888166191375e-19	2.07318233650203e-17
g3838_i13	298.366156733714	-4.92837073066643	0.550121907906298	-8.95868835586508	3.2856333281265e-19	2.08272740495078e-17
g1545_i8	327.582533424314	2.67649235958406	0.298774584871275	8.95823304628542	3.29922611582703e-19	2.09026124990523e-17
g66507_i0	2171.21345464474	-4.71688942242961	0.52656287921408	-8.95788444006875	3.30967092661328e-19	2.09471023837214e-17
g13369_i0	539.315591726509	2.69397439565806	0.300736082161716	8.9579353973542	3.30814212704809e-19	2.09471023837214e-17
g5006_i0	579.212493136697	-2.31364786822654	0.258319337452461	-8.9565415080562	3.35021357754429e-19	2.11927412271696e-17
g10779_i0	542.462342306667	4.34338593507633	0.485173601458195	8.95223054597825	3.48370447157016e-19	2.20257934988675e-17
g24298_i1	458.860078949672	2.29432864293678	0.256302185760831	8.95165461084962	3.50193191421091e-19	2.21296062997972e-17
g7020_i11	468.915631412198	2.78643315024184	0.311324656747463	8.95024884746634	3.54681872425464e-19	2.24016924212418e-17
g21451_i0	573.971532760726	-2.17975578181349	0.243572189834535	-8.94911600250526	3.58340429874368e-19	2.2621094367376e-17
g4774_i10	709.848186662538	4.94999322464888	0.553142948065941	8.94884991656585	3.59205155176427e-19	2.26639937186677e-17
g17826_i0	508.636014660916	4.53735673039935	0.507065636270214	8.94826311594384	3.61119431056793e-19	2.27730359809767e-17
g28807_i4	889.730515258685	4.97520808281595	0.556008694401878	8.94807605152288	3.61731793320499e-19	2.27999065033998e-17
g20059_i10	605.752517091788	2.94988965363837	0.329712100483164	8.94686500530484	3.6572109162946e-19	2.30394876478705e-17
g23858_i0	1229.42887976808	2.72410087090961	0.304518826890231	8.94559097947515	3.69964767532698e-19	2.32948392001401e-17
g8319_i8	268.803470305785	3.4956751577456	0.390813537243543	8.94461123941877	3.73261258505901e-19	2.3490319324502e-17
g73747_i0	334.036553947451	5.83281207736464	0.652179224819815	8.94357234236668	3.76788494343723e-19	2.37001124674456e-17
g10966_i0	186.471191140267	-4.74217271823726	0.530248384794834	-8.94330441020038	3.77703499224986e-19	2.37454643652466e-17
g5913_i3	6522.83046295816	3.10968361585679	0.347717250886889	8.94313873679036	3.78270382147304e-19	2.37688952034695e-17
g1512_i5	721.507184166104	2.1102313148092	0.23600734033418	8.94138000886399	3.84340268798445e-19	2.41379098317111e-17
g34942_i2	382.188310178287	-4.28332887869872	0.479050718695205	-8.94128473570661	3.84671817980851e-19	2.41463431836554e-17
g19987_i2	2430.57505559761	-5.00089690558973	0.559433522788577	-8.93921565633399	3.91942291170364e-19	2.45901097941657e-17
g4742_i2	261.550107444206	2.44445897901445	0.273466867474199	8.93877566080315	3.9350579376355e-19	2.46755549077016e-17
g5468_i7	383.25232562206	3.13672909310133	0.350959092458159	8.93759176071293	3.9774338521763e-19	2.49285106626619e-17
g90928_i0	381.331825346962	4.31870074629394	0.483249790863053	8.93678761574013	4.00647379049929e-19	2.50976672391134e-17
g26636_i2	628.781916231712	3.32494363966522	0.372202737171131	8.93315203680643	4.14040071293316e-19	2.59233559522184e-17
g4810_i26	259.414882717797	4.211352657998	0.471460185998939	8.93257327567311	4.16212527383798e-19	2.60460522504532e-17
g63038_i0	1591.6140991449	5.59817296864176	0.626726268937264	8.93240517608197	4.16845618994911e-19	2.60697881101782e-17
g35355_i2	177.482009063509	3.86505825428599	0.432702943930377	8.93235950552693	4.17017786344637e-19	2.60697881101782e-17
g20059_i7	110.858436144656	6.68762128815838	0.748757529289642	8.93162476042548	4.19797279855797e-19	2.6230151221781e-17
g140721_i0	17561.9068363314	-3.76472823393747	0.421603340330786	-8.92955029953914	4.27743997221671e-19	2.67130490999599e-17
g14395_i6	2405.14376616424	-6.57288943321943	0.736116923777872	-8.9291377781213	4.2934188280536e-19	2.67855065356307e-17
g11058_i11	697.456350264166	3.68690316182573	0.41290474720622	8.92918569421133	4.29155979433932e-19	2.67855065356307e-17
g6022_i7	913.121364219648	2.65971884627583	0.297916850363466	8.927722091016	4.34870464713038e-19	2.71165992678221e-17
g89091_i0	278.017330784767	4.79880558961757	0.53759771259781	8.92638766342309	4.40146074119485e-19	2.74315886234834e-17
g6240_i10	431.127185279173	2.85723885113953	0.320091739468249	8.92631236246867	4.40445650937627e-19	2.7436289800188e-17
g28467_i3	95.5716506528677	-4.97994092098143	0.557914187484448	-8.92599799878767	4.41698490653371e-19	2.75003367497127e-17
g96956_i0	4690.85859631494	-3.40677935453182	0.381680255530237	-8.9257416519989	4.42722719883533e-19	2.75500924273635e-17
g66885_i0	226.428320564171	4.60596514689232	0.516071580714646	8.92505094063514	4.45494137907694e-19	2.77084677116125e-17
g134930_i0	68789.9858951642	3.70733853103717	0.415395351333379	8.92484357164077	4.46329527745556e-19	2.77463278385816e-17
g1819_i2	294.145606845112	-3.31661417391495	0.371620629109311	-8.92473106744398	4.46783400344222e-19	2.77463598862172e-17
g38369_i0	963.205173779103	-7.60536890578837	0.852164536198249	-8.92476579665953	4.46643244592436e-19	2.77463598862172e-17
g22835_i0	1670.31206260228	4.02064887423149	0.450558503328514	8.92369990695733	4.50964681216831e-19	2.79918259836029e-17
g30093_i4	285.00170235827	3.22582535389201	0.361508309001797	8.92323986355725	4.52842571904121e-19	2.80941420027126e-17
g18794_i8	464.006697278287	-3.84701928714694	0.431177593887747	-8.92212244254156	4.57436099633156e-19	2.83647458660065e-17
g20291_i0	400.070741846864	-6.86562519166644	0.769525315128235	-8.92189646876313	4.58370619693449e-19	2.84083024470668e-17
g59556_i0	7396.01100572038	3.22014312790152	0.36112306242233	8.91702431382131	4.78984559061106e-19	2.96708633437832e-17
g74521_i0	1656.0968825643	3.31325816811676	0.371611839708192	8.91591121186691	4.83821083455199e-19	2.99553039449925e-17
g22874_i0	1226.54369628191	-2.96525017686667	0.332655641641842	-8.91387310382443	4.92802204908494e-19	3.04873539077141e-17
g8136_i5	698.168902298426	2.82739902682877	0.317191737793173	8.91384828148455	4.92912595857702e-19	3.04873539077141e-17
g24906_i0	1092.56168492141	-2.62115637906918	0.294148538881177	-8.91099574738332	5.05762567291105e-19	3.12663440841921e-17
g38675_i0	1308.6804860698	2.65204521958104	0.297620638683023	8.91082430074873	5.06545348897805e-19	3.12989282617299e-17
g20619_i0	520.761427533593	3.89149161134122	0.436739456232255	8.91032755527301	5.08820125697378e-19	3.14236219303037e-17
g68009_i0	204.913881160149	11.2319595131688	1.2606281264139	8.90981192456833	5.11192058962242e-19	3.15447871195031e-17
g57706_i0	1101.27408138855	1.93122631624489	0.216753315159295	8.90978906055303	5.11297487378633e-19	3.15447871195031e-17
g1155_i0	185.205354132983	8.1955520708711	0.919877525117275	8.90939483473764	5.13118686411908e-19	3.16411988370596e-17
g4722_i10	1281.90349646325	2.68310448713906	0.301169652113253	8.9089470612733	5.15195032480674e-19	3.17532390512409e-17
g35355_i0	236.684556112884	3.93310316489126	0.441527933584577	8.90793733696546	5.199076796111e-19	3.20275690060982e-17
g4742_i1	265.57073457992	2.43294063330331	0.27314005754127	8.90730072770709	5.22900762763637e-19	3.21957469644468e-17
g3524_i13	522.288613923787	2.41019474341597	0.270598813054108	8.90689325726655	5.24825454001411e-19	3.2298006471387e-17
g23864_i0	357.504915859035	2.75713822297681	0.30956987186213	8.90635192110919	5.27393289882068e-19	3.24397227410677e-17
g20619_i1	515.658024466854	3.57636510554714	0.401565957742966	8.90604653255069	5.28847376487236e-19	3.2512824847586e-17
g44681_i0	6284.1444428711	2.71868006408362	0.305319222560909	8.90438551913076	5.36825801293414e-19	3.29867597296782e-17
g32611_i0	1391.66223992089	2.68029264209347	0.301018943803439	8.90406632960503	5.38372543271981e-19	3.30652046094649e-17
g50903_i2	1200.48745415088	-4.21866267511284	0.47381378812065	-8.90363003543201	5.40493879442054e-19	3.31788429384279e-17
g18794_i7	511.441783544038	-4.10316349797103	0.460946009025023	-8.9016141101859	5.50403360248638e-19	3.37702119838969e-17
g15025_i4	197.667247068766	11.1800415557559	1.25598680770757	8.90140046626905	5.51464008075732e-19	3.3818336896043e-17
g41010_i0	648.281487963945	-6.05804450305106	0.680737995760601	-8.8992307477744	5.62350732936609e-19	3.44686925960805e-17
g26657_i10	296.584563961859	3.20260265461706	0.359977377880435	8.89667754533394	5.7543376316051e-19	3.52529501230726e-17
g4449_i17	1708.65544931358	-2.7506362298524	0.309178281146481	-8.89660237340288	5.75823478650667e-19	3.52591781294429e-17
[truncated: 34,396 more rows]
