# Supplementary material for: The molecular mechanism of leaf margin fission in Solanum nigrum revealed by combined PPI network and WGCNA and functional validation of SnNAC90
Source: Front Plant Sci. 2025 Nov 18;16:1706416. doi: 10.3389/fpls.2025.1706416 (PMC12673809; doi:10.3389/fpls.2025.1706416)
Supplement: Supplementary file 1 [file DataSheet1.zip › Supplementary Materials/SnL4vsSnL1expression matrix.csv]

	SnL4_1	SnL4_2	SnL4_3	SnL1_1	SnL1_2	SnL1_3	log2FoldChange	pvalue	padj
g100_i0	10.1814521332199	9.78294965265585	10.9246058385939	11.37338587	11.4690656867987	11.6281429120834	-1.118771498	0.00102600202034611	0.00458039483552707
g100_i1	10.1997372897124	9.7919619554805	10.9177737334591	11.3994956465141	11.5025711260152	11.682115446916	-1.153522454	0.000645042276840932	0.00305840389116972
g100022_i0	11.1384873659573	11.4166158475089	11.1421236522389	9.99216251355216	9.84768609186441	9.8439673048115	1.34292192485683	2.57187333866431e-12	6.46953522700094e-11
g10003_i0	9.3082222552199	9.3175655082352	9.64003367635614	6.44178841326807	7.07768139711216	7.637242298	2.30684543432752	2.35487414486982e-09	3.73859941411992e-08
g10003_i2	9.35900230985207	9.04948236347488	9.26501215507975	6.28149134512489	7.61201161614971	8.1525559110389	1.69724414912639	0.000601436799593094	0.00287829964489162
g100030_i0	8.48960923908188	9.41178138305794	7.94779006006639	5.23136004707147	7.36187682641802	5.21716532911907	2.44090001329017	0.000627711572741182	0.00298838657966674
g100034_i0	7.78274637494619	7.60971201167771	7.68711477406535	3.87895025145413	3.39443576943233	5.93853335748861	2.8940205287695	0.000107157739256566	0.000631696008281677
g100036_i0	9.51511868142857	9.34231617365302	9.19390248050391	10.4414008930295	10.8421520537675	11.0967102070923	-1.462924518	2.96335634929389e-08	3.88192070397013e-07
g10004_i0	8.81785469447888	8.47784434091518	9.04021717807719	7.78993035515753	7.3389346674927	7.65174226723431	1.19610800819134	0.000112892028271715	0.000661549015155642
g10006_i0	9.10850148513143	8.6263109478632	7.79709806497773	0	4.26046370777781	0	6.00008441606239	0.00350756593925804	0.0131513845870533
g10006_i1	8.26259396054353	9.13696187804451	6.65811178499862	6.41112225479899	5.549886784	5.21716532911907	2.54181624722443	0.000223272827991556	0.00120697289393978
g10006_i2	7.44130006847264	8.19764614817777	5.45464152459723	5.60098183912009	5.15386851671476	5.17763103020733	2.11439177548261	0.00410275218934563	0.0150258296626373
g10006_i3	7.78920102972061	7.49076857113177	6.35061426079128	0	1.84603869507286	0	7.46092303447243	3.98435744626909e-11	8.42462064006083e-10
g10006_i4	6.88880770053308	6.71129820805559	6.21847624891353	3.6875072741723	2.98555722918384	2.00594827614842	3.74799363788237	1.28636283972375e-07	1.48683623261139e-06
g10007_i3	9.73667292563693	10.1497702542286	9.69078824796193	8.72254964634821	8.71314200043049	8.48768372151182	1.23067133497278	9.84776532556623e-07	9.44675444287311e-06
g10007_i6	6.97059336337358	7.71959164998883	7.59874990804146	3.87895025145413	5.88160617289563	4.70806128855681	2.4416933574313	0.00017666230163498	0.000982202596717303
g100078_i0	1.98634479266321	0	4.11481601645768	6.45688046477797	7.42133001160648	6.13709569747547	-4.077445816	0.000347047454724134	0.00177681096905023
g10008_i1	5.68255677290707	4.94536375681111	6.00586907016897	8.04090273192696	7.78040762199561	7.62259511503543	-2.237379329	4.56001541753003e-07	4.68415682416369e-06
g1001_i0	9.36117010509965	9.23802350874284	9.42988254924657	10.2768122250715	9.84497465586793	11.0940581867256	-1.156351187	0.00182342814506447	0.00752393269167265
g1001_i1	9.10073826214399	8.94347005947633	9.23112065349689	9.83786898287715	9.75972845627005	10.8890353671957	-1.16451037	0.00222563915447785	0.00893936456323895
g10012_i3	10.6453336017293	10.6225601910299	10.8355792173934	9.65693043696493	9.5493201495991	9.70140300907088	1.06823642691235	6.86787432601342e-09	1.00943238352707e-07
g10012_i5	9.87052679035289	9.58976351811984	10.2114152577726	8.43310818131007	8.75129088437862	8.84079827835509	1.22993137489019	1.2913792749519e-05	9.66966347165917e-05
g10012_i6	9.49354197606893	9.45099964652404	10.004865063289	8.26751413250726	8.5628414915087	8.37422386027093	1.26818878265492	5.12929440817217e-06	4.21090645699468e-05
g10012_i7	7.62571212803618	7.86332954860936	8.19385238169846	6.24717820478765	6.9113965281511	6.68027344833367	1.28287035171102	0.000757756683551	0.00352246722457535
g10012_i8	8.20582723273493	7.90379942557238	8.58739008836252	6.9268081209485	6.80380809327176	7.05225983767115	1.33643794629023	8.40075968996545e-05	0.000508750538833629
g100135_i0	5.1917134517683	4.13434826723811	5.45464152459723	2.88734399749857	2.41283432436957	2.32827205213809	2.68681063241659	0.00373084602612895	0.0138620227350136
g100145_i0	10.2379878772132	9.96768394469807	10.1466628697679	9.18360334526527	7.62471393747118	8.23671794136801	1.63207587820566	0.000156002163840163	0.000878833250307961
g100148_i0	7.64006651257792	7.331767745	7.25767262720902	5.65432830450073	6.11557596624469	5.49960304148239	1.6548596815332	4.9975939622856e-05	0.000321132600850232
g10015_i10	6.0694968752251	6.09487582291752	6.40373859224466	7.37110159570978	7.47842980542858	7.05225983767115	-1.1252812	0.00281874613945206	0.0109330693470274
g10015_i2	7.09042161633666	6.6805705868501	6.83614380709933	8.28875599029989	7.95652802757198	8.21735226046448	-1.28821815	4.00673988389761e-05	0.000264118147853198
g100157_i0	8.80198374603347	8.66606745454145	8.30041561684386	7.07110108013607	7.88969037302758	6.76273991368896	1.28613551555669	0.00208313724449034	0.00843899822189626
g10018_i0	11.8354685622354	11.490997876568	11.2299320404107	6.24717820478765	7.24333378530152	5.76266672416531	4.99910477155738	1.93219292246641e-32	5.16393324195585e-30
g10018_i1	11.3486397182689	11.1385757221783	10.8713803323402	5.45828966719129	7.38445985594646	5.91468445581213	4.64678285649571	4.87219055767303e-20	3.42154683316931e-18
g10018_i2	10.6083974432774	10.3399760091325	10.3666453307552	5.15937932247769	5.62767052992428	4.86563401957532	5.22265128920322	2.27186087190625e-66	9.58913304016597e-63
g10018_i3	10.4122300332366	10.2302129978704	10.2176098561026	4.46110394926648	5.41013316956635	4.59255873266791	5.44590267729586	1.34144983206379e-56	3.04071898599882e-53
g10018_i4	9.71987793180486	9.53713574618488	9.57782916736463	4.12554796095457	5.08199916908787	4.53114386606357	5.03336945326535	1.87828236812668e-46	1.90007665279486e-43
g10018_i5	9.21541434415242	9.11414774379045	9.0815595477317	4.39994786553585	4.65655879965152	4.65146559778088	4.62379609385559	4.29025690551528e-49	5.25144606262693e-46
g10018_i6	8.39967035680977	8.18127686660243	8.54071952109522	1.90398638812702	2.41283432436957	2.32827205213809	6.49058463976586	2.64157336206978e-31	6.36494381517302e-29
g10018_i7	8.81785469447888	8.70475770407386	8.5006398624022	3.78640195202045	2.81870187536236	3.17697212392087	5.51447628971222	9.12069759553489e-35	3.03372246870612e-32
g10020_i12	8.69605339458722	8.64234525731744	8.86187260399524	10.3493719419462	10.4420287073249	9.81043311151542	-1.492102218	3.1718711990552e-08	4.13515520555068e-07
g10030_i0	7.87665905202567	7.9751684633066	8.3732530785074	9.83642714403712	9.83407766334709	8.37858912519339	-1.403850262	0.00210427415622003	0.00851211498310003
g10030_i8	4.9823375555462	5.34864741959836	5.78340055074938	7.09058489252299	7.21840984177023	6.38286979822592	-1.556289779	0.00255321646126133	0.0100506161030465
g100304_i0	3.1537268069005	1.07320555109005	5.15750685620211	9.04816089578923	8.79970265929447	7.43414439859092	-4.708695142	4.13273365417453e-07	4.27991223547504e-06
g100314_i0	0	0	0	7.14750560134684	7.00181045600298	5.53131571996287	-9.097897317	4.77186646149186e-10	8.49222946136159e-09
g10034_i3	8.76970826155338	8.61822646635283	8.12697278399168	7.40262099325172	6.69960213303056	7.60034168134392	1.25357965421842	0.00137922434225945	0.00591799265222163
g100347_i0	0	0	0	0	3.89147981306233	6.05219995616213	-7.113216261	0.0108317343748502	0.0340685976416263
g10038_i2	5.47402503444003	6.71129820805559	7.64360877726082	10.0641484373035	10.8556848872715	10.3742418237916	-3.61733864	1.76677150884669e-11	3.9362923146864e-10
g10038_i3	0	0	4.55135683811559	7.51504082422724	8.9023796832595	8.04681453358903	-5.36048129	0.0111687789331518	0.0349410421850819
g10038_i4	2.98405630598302	1.07320555109005	6.31407916602437	8.58163712716504	9.85444247057776	9.33434277308665	-4.493166373	2.09915519403284e-05	0.00014868641419501
g100382_i0	15.1760598402651	14.3682261727037	15.1709923138997	11.9352817733133	11.3824323267856	11.5815701916951	3.30054963088866	3.52100752863944e-27	5.42120006962996e-25
g10039_i1	5.84006154996176	5.59921193622492	6.74301728335943	7.36311296123233	7.15852276781419	7.32980429220861	-1.147910419	0.016996078008994	0.0494388767255918
g100397_i0	9.64178275990175	10.0940224941449	9.69078824796193	10.9033065801246	11.0275425219799	11.6803485177779	-1.423230834	3.44589858497519e-06	2.9401010652081e-05
g100413_i0	7.57431630331626	7.87015385678441	7.92979213914421	7.13817340914396	6.20287361624641	5.17763103020733	1.42428777828786	0.0130662448485522	0.0398395973207669
g100425_i0	0	0	1.60439109674302	7.18424217514706	7.1141712373568	6.97364664967598	-7.620608619	8.66277840588883e-11	1.73988630464199e-09
g10044_i0	8.75329564669863	9.24065902278588	10.9656689187932	12.9167948066257	12.0322708937645	12.2273950073871	-2.462045166	1.53848905565904e-05	0.000113139523455915
g10044_i1	8.13664668244045	8.65820331634642	10.5208787781851	12.5323063891353	11.631676331375	11.826505586591	-2.564163552	1.99394076896755e-05	0.000142155236696781
g10044_i2	8.74667796100622	8.94347005947633	10.6592946337143	12.4554919354576	11.498694828535	11.8364566346072	-2.261928084	3.15577907403346e-05	0.000213662250001655
g10044_i3	8.67529546765007	8.93046995821375	10.8484105284354	12.6353984402089	11.6465449446232	11.8771317351171	-2.283418182	0.000106691213353494	0.000629218563205063
g10044_i4	8.0479218481885	8.4507850428996	10.1647293765795	12.1065496604133	11.0975572646339	11.4508662541496	-2.417141684	2.29049075136043e-05	0.000160677211015083
g10044_i5	9.43711754528809	9.80804357295586	11.3132798709196	13.4204236482383	12.4880557206042	12.6201017208199	-2.476988316	2.10127850133587e-06	1.87960313999938e-05
g10044_i6	5.73699148915876	6.36987902628082	8.2237043613074	10.1513870581309	9.14873212621637	9.60037239639828	-2.520047791	0.000114055690916422	0.00066750527329351
g10049_i0	7.56682226197504	7.91704097994354	7.55245132013551	8.63237075282205	9.00310485967779	9.2149265437343	-1.285408748	2.35131532629217e-05	0.000164481884329333
g10049_i1	7.13164053342377	7.66569767017777	7.35079401448321	7.98993571929645	8.69518872049077	8.90272675578592	-1.184772745	0.00188339436947169	0.00773373828041239
g1005_i0	7.35691416205194	7.11907511740572	7.82333198342686	8.4929030250498	8.70119800528517	8.35219718545612	-1.063283113	0.00133911172168164	0.00576953999228158
g1005_i1	6.81481516714139	6.55066490249206	7.28624553875226	8.07553771574126	8.28331524244795	7.990887931	-1.211694633	0.000625816813014635	0.00298087326563325
g1005_i2	7.77626271204835	7.657831511	8.21877172964407	9.34643108583283	9.29695817364484	8.85653139261588	-1.281282364	3.53450558249424e-05	0.000236104355664498
g1005_i4	7.1617998303165	6.9745714774273	7.73626719164603	8.3303238429496	8.53955325343215	8.1677692979511	-1.029864632	0.00354692159768363	0.0132786087363246
g1005_i6	4.62635424869377	5.46139855995955	5.42067826315546	6.5583226702311	6.7234181652204	6.73577148518865	-1.48461336	0.00271354056831635	0.0105881105525887
g1005_i7	4.50612381259947	4.83807353724095	5.35025468620383	6.04231285259653	6.47952121290597	6.72209583811389	-1.531661261	0.00561803883219506	0.0196191385471457
g100529_i1	6.90077907845136	7.4274051667558	6.13715330520156	8.97141648117576	8.0953299122849	10.0427170252256	-2.347820616	6.00051419963461e-05	0.00037745358964596
g10054_i0	8.41226992700218	8.41856072550441	8.16849503083624	7.21119345257559	7.52660301660307	6.87822276091846	1.11205141640024	0.000595899474355327	0.00285526028571946
g10054_i2	7.61848101987006	7.657831511	7.13736172148893	6.08179042555566	5.4391879323418	5.29312513870381	1.8628435906447	3.12556428365152e-05	0.000211839186365493
g10054_i22	6.56691783349328	6.99968304822294	6.72920885007045	5.45828966719129	5.25537519105459	5.32965608201333	1.44831114407863	0.000812249954449688	0.00374092799881325
g10054_i3	8.15675336469779	8.02494173098489	7.92374258890515	6.53005964854192	6.02265375573872	6.11633550076826	1.81173723667161	9.04227796669148e-08	1.07551354798844e-06
g10056_i22	2.98405630598302	4.5287004851954	3.72727173189609	8.31797875816153	7.76900988742688	7.70137437139755	-4.179245348	7.0824137016603e-14	2.23893534798044e-12
g10056_i8	9.49156436111227	9.76841183309968	9.69078824796193	7.28069505241387	7.12315129128441	6.72209583811389	2.60190909426241	3.83906215357024e-21	3.05140625873774e-19
g1006_i2	6.55181295306699	6.40789404439164	5.61340896019146	7.52938941331047	7.3389346674927	7.12680980658604	-1.105674354	0.0124024835714316	0.0381416411003846
g100625_i0	9.1641901226161	8.99432976580902	9.33278089959336	11.4939746150144	11.8613457927411	12.1668490727655	-2.698174804	4.37589306132201e-25	5.31375807815535e-23
g100628_i0	3.98291069990282	3.94048093320994	6.47165858914619	10.3010581074441	10.0460497967764	9.89513786656401	-4.803760052	1.2941367455794e-12	3.4044168107866e-11
g100629_i0	8.85524742450406	9.1112704420693	8.67643236679741	9.64380141870837	9.52242085750286	10.7451683100889	-1.191529708	0.00337034451912532	0.0127175205930829
g100632_i0	8.73669416539363	8.47336955606396	8.75689828495628	6.28149134512489	7.45016238104129	6.84074627766757	1.73301459811727	1.79264841446465e-05	0.000129524429799971
g10066_i0	7.24866988511958	6.79973922649132	7.11629704123382	7.90994142155699	8.17952606998022	8.68738641898837	-1.233743965	0.000802203741045236	0.00370204142357491
g10066_i1	6.2674016594306	6.86951178528766	6.94767122217605	6.9268081209485	8.47788379191252	8.14744892156538	-1.271498606	0.0151533467658382	0.0450162486500111
g10066_i10	8.29923432440771	8.44165130581681	8.0623588955218	9.77904097784795	10.0016983212098	10.082059728097	-1.687230209	1.29587411969603e-12	3.40825474317303e-11
g10066_i12	5.88896060584604	6.02321082804531	6.6869724	7.66553340006424	7.88969037302758	7.80879005347106	-1.559704217	8.20869881416943e-05	0.000498426295773399
g10066_i3	8.63286152449521	8.51315157458437	8.3732530785074	10.7737068066299	10.2977951718219	10.5097573312855	-2.032817224	1.5231354920617e-17	7.86657707891648e-16
g10066_i4	5.02671430333888	6.04749686137191	6.07300401935356	7.46366622924181	7.54676623228211	6.8280346123294	-1.541797727	0.00250428952405554	0.00989429182087389
g10066_i6	6.00441430042647	5.84069660199827	6.25748088754861	7.12878045764412	7.20155140488597	7.28399900901845	-1.173016582	0.00156640617798663	0.00660378803507182
g10066_i8	5.15219886022469	5.04522436509511	5.35025468620383	6.26443678576038	6.50722464108531	6.46726739650617	-1.251220344	0.00668696675915854	0.0227433793433561
g100697_i0	0	0	0	3.87895025145413	5.22232686878669	3.81471584696633	-6.787292284	0.000535658463018966	0.00259793717835698
g1007_i0	7.85835921957924	7.31185523884321	8.21382217524106	10.5535843750689	10.1779453796055	9.97946127888805	-2.42051256	7.15963549441762e-13	1.96055486142885e-11
g1007_i1	8.15675336469779	8.07895780249066	8.52881210149059	11.0043520863123	10.6781764963208	10.3287199664807	-2.431776281	3.82428912843138e-17	1.8664604723944e-15
g1007_i2	7.67533979303485	7.54294949830117	8.35088388293116	11.0113971541885	10.5341197542954	10.4278800059266	-2.784046268	9.05118687161775e-17	4.20615595229119e-15
g10073_i0	11.5243185977728	10.95898342	11.4584419662585	9.27584865895844	9.63970409153771	9.39161805762551	1.89270373691567	1.3617847640149e-13	4.12798172992768e-12
g10073_i1	9.88415847389123	9.26933629810907	10.150553355421	7.48590829669961	6.09746416454538	6.54699941812278	2.99474654099369	7.59047052871596e-11	1.53927096520369e-09
g10075_i0	7.33060491946961	7.07249710813134	9.26978945298956	11.0769686313574	10.432126577623	10.4560362449916	-2.441655041	3.79285924420651e-05	0.000251468499040111
g10075_i1	7.1617998303165	7.16419624958282	9.02334270387362	10.8663408808245	10.3047185893706	9.94455547114586	-2.355173757	3.41252224868695e-05	0.000229005687131731
g10075_i2	6.7234026694716	6.71129820805559	8.52881210149059	10.6238026255966	10.2545208178376	9.88136128352957	-2.696538442	9.84442056431498e-07	9.44428603146336e-06
g100760_i0	8.69605339458722	8.25612619348168	8.73978345475933	3.58133132696533	3.2705872127035	2.32827205213809	5.58545547699401	6.57408134580931e-30	1.35242664378562e-27
g100770_i0	7.38275220468293	7.20794888432622	7.85546745766072	3.3422032642697	3.1350998932763	2.00594827614842	4.75550091552454	2.27267701612224e-15	8.76448511283637e-14
g100771_i0	5.88896060584604	4.99615790870773	5.52025960085529	6.93760727930041	6.74684741829499	8.993751945	-2.456586993	0.00071868218836743	0.00336313700290274
g100772_i0	7.04799031926532	7.48188526537645	7.08411186555783	5.80346402868878	5.549886784	4.65146559778088	1.82687603034815	0.000277489861026663	0.00146008119972091
g100775_i0	7.75663503762673	7.68904204021922	7.70133002903539	8.90968392031407	8.64619149131524	9.07130590496585	-1.173534911	6.57370854243577e-06	5.27154232460894e-05
g10079_i0	5.06976667533072	7.93016210326615	5.3858961382377	2.21928054658148	3.1350998932763	2.81415095343875	4.17560914527304	3.16759915030467e-05	0.000214308427146746
g10079_i1	6.53654825118244	8.09069159248677	6.36854060742099	2.21928054658148	0	3.00693727550063	5.4003614608883	1.01472983080748e-07	1.1959078587537e-06
g10079_i2	6.61130616081873	9.70493766941629	6.11608555932711	0	0	0	10.931639527724	8.80117448599652e-12	2.05356264160106e-10
g1008_i15	7.76974977911644	7.49959751305091	8.54860354952095	9.38442030565077	9.33995943613321	8.68386330529024	-1.162057987	0.00428575122260593	0.0155920075093433
g1008_i8	8.29016110372284	8.38082943210126	9.19138679515418	10.1914138568141	10.1151931540164	9.98948506134766	-1.422563783	1.59050190659013e-05	0.000116516075547046
g1008_i9	8.06398094108401	8.49560596477878	9.06790997143855	10.1078295870306	9.86250857900449	10.1216606299138	-1.436395758	1.62517535269762e-05	0.000118720436781809
g10084_i1	3.79042933567806	3.29760619996268	5.19817167512286	7.86539202453201	7.71063008681154	7.2932771494942	-3.37545462	1.18718592783735e-07	1.38092971199777e-06
g10084_i2	3.44286316135146	3.58988728948974	4.93497742073498	7.74760073404751	6.78129296908279	7.32980429220861	-3.255418609	4.85696783645111e-07	4.96253999209484e-06
g100858_i0	0	0	0	5.23136004707147	0	6.77603740774875	-7.987495461	0.00147083666364535	0.00625538692112316
g10086_i0	5.71003085217777	5.42478527760183	5.02814677040977	0	2.98555722918384	0	4.15348997465495	0.00658257180925878	0.0224438194913792
g10086_i1	5.73699148915876	5.46139855995955	5.19817167512286	0	2.98555722918384	0	4.22252787278591	0.00505116482616275	0.017920720540901
g10086_i3	7.00427315533459	6.20693267480689	5.15750685620211	0	2.98555722918384	0	5.06136027060526	0.000300786917496616	0.00156763696880081
g10086_i4	7.68921111929647	6.85582461568358	7.01750390086944	4.73315262159075	3.39443576943233	0	3.67222413717191	0.000596973844725719	0.00285973647815462
g10086_i5	5.88896060584604	5.34864741959836	5.23772163910712	0	2.62999391438448	0	4.6688943592952	0.00115352066232686	0.00506912986111357
g10086_i7	5.84006154996176	6.35048916074178	5.98277809290072	0	3.39443576943233	0	4.36990812122269	0.00250286013629602	0.00989021354103218
g10086_i8	7.76974977911644	6.98718189868108	6.58332856357657	0	0	0	9.74297985689213	1.20879771824491e-12	3.19089229898749e-11
g10087_i0	4.56749112968679	5.04522436509511	6.94767122217605	8.84805609561467	8.26720259916002	8.10065378607157	-2.55356698	0.000190026579085822	0.00104784275098752
g100886_i0	4.78977436931086	5.72500097791267	8.45522681242872	10.9176953218787	10.9552135558582	10.4529347732746	-3.633369519	4.63345980478947e-06	3.84224655474189e-05
g100888_i0	8.86749935443541	8.45986131767724	7.95373981542217	7.64591294974178	6.85860499923176	7.00786384705317	1.26748710313914	0.00233461242110565	0.00931774426270881
g100899_i0	10.2213778916925	10.2720367460432	10.7190262159031	8.58163712716504	8.57270822494471	8.68738641898837	1.81000810093812	1.18490942378208e-13	3.6265702075275e-12
g10091_i0	7.88270777409068	8.83254375545272	8.01761712371033	6.24717820478765	7.04024462312162	5.76266672416531	1.87056769574889	0.000229484823220635	0.00123624066109932
g100928_i0	8.81785469447888	8.2084567207867	8.8004693174832	4.19919372090095	3.71265582862214	5.05208018568712	4.27949987362392	1.3942742908287e-18	8.16968646695049e-17
g10093_i0	7.3741908374943	6.94901505982639	7.65825703529727	9.05809182581937	9.62555460719545	9.66255181954426	-2.123997409	3.47269666335103e-10	6.32077267480773e-09
g10093_i1	5.40845565534313	6.42653239889075	6.8616834042644	8.13773373384261	8.37638558592146	8.37858912519339	-1.965446292	2.3790336091958e-05	0.000166221376733833
g10093_i10	4.9823375555462	5.46139855995955	6.33246236306396	7.11932595048601	7.66831148323381	7.62259511503543	-1.807681625	0.00057885064712148	0.00278195589187866
g10093_i11	4.44202972257259	5.46139855995955	6.19857121903967	7.10980907554827	7.55342516389315	7.14742089285109	-1.771084696	0.00248167652913622	0.00982048150369811
g10093_i12	4.73733121273355	5.34864741959836	6.40373859224466	7.10980907554827	7.43581822226055	6.97364664967598	-1.541626638	0.00864017956541751	0.0281886882474992
g10093_i2	6.19146552170796	6.51627479210886	6.91144499139717	8.25029254615461	8.53955325343215	7.74935564930633	-1.65685611	4.25244341611931e-05	0.000278514679173133
g10093_i3	5.6259873576001	5.2682664364273	6.71526697420264	7.66553340006424	8.03950478032627	8.54706316133336	-2.138334249	7.02670564155366e-05	0.000434809603836376
g10093_i4	5.6259873576001	5.84069660199827	7.0511922529909	7.74760073404751	7.83608350802518	8.14744892156538	-1.614654903	0.00177002006285622	0.00733189630368367
g10093_i5	6.22993314447192	6.60076020136633	7.48009243784541	8.79262763802109	8.5628414915087	8.1268382386031	-1.659472837	0.000282885909868803	0.00148470829738363
g10093_i6	6.61130616081873	6.78537045271338	7.56804985577997	7.85403636082839	8.7425764056813	9.54513336006036	-1.829595456	0.000620497179757783	0.00296014252050322
g10093_i9	4.9823375555462	5.75480626915479	6.58332856357657	7.06125960277791	8.0953299122849	7.13715215698311	-1.610499075	0.00776474972674757	0.0257969336251882
g100956_i0	0.990910904339469	1.07320555109005	0	4.96194949468871	4.38514774912984	5.53131571996287	-5.519159573	0.000131370842516248	0.000755570282898734
g10096_i1	7.39126306582707	6.66495781698506	7.20875641543984	7.84832483385064	8.44603148936374	8.1268382386031	-1.045762873	0.00522614924949373	0.0184506236547844
g10096_i3	6.50552559909674	6.3308351405388	6.56789523298777	7.25502271728718	8.18810958015098	8.03026301055569	-1.416537274	0.000557637290680488	0.00269046255137779
g10098_i0	2.79173837704606	3.94048093320994	6.19857121903967	10.0267091948499	9.49154727253841	9.16525869048375	-4.653233477	2.34135947065304e-09	3.7210044747574e-08
g10098_i1	3.1537268069005	3.94048093320994	5.64316853446982	9.9514500047263	9.55762435169676	8.76279480339515	-4.931897064	1.50907681348797e-13	4.54632139498356e-12
g10098_i2	3.1537268069005	3.83281305669161	4.98231407532542	8.8451912962408	7.95149517838324	7.76944040597036	-4.155869265	4.06232222889718e-11	8.57761756263465e-10
g10100_i11	2.98405630598302	3.83281305669161	4.27545893751533	0	0.899205781370317	0	5.27360225286095	0.00743345124021644	0.0248755653263447
g10100_i4	9.17901213947189	8.57293340080759	8.85870518631778	10.3694502168311	10.3037315615884	10.5777760057454	-1.531701171	2.82612040308902e-09	4.43100348174341e-08
g10100_i5	9.34373584677102	8.85679679238338	9.15052754214607	10.4423490402877	10.4038492672792	10.728165170455	-1.402549419	8.69292253036963e-09	1.25566260255766e-07
g10100_i6	6.24878903629877	5.69456691267687	6.56789523298777	3.6875072741723	4.05056278100254	3.32906308892674	2.58562896134623	5.47760959244749e-05	0.000348066928595723
g101029_i0	11.0062201175739	10.6964139746137	10.6547362943396	7.28069505241387	7.23507355468017	7.88440891003229	3.30497715606122	1.45535499591208e-30	3.24483192931917e-28
g10103_i1	5.71003085217777	5.92175953657035	7.51270077554618	8.82206577367831	8.13582535651943	7.56247240655515	-1.652479583	0.00899391624078943	0.0291487853086632
g10103_i3	2.30735792844805	0	4.19737225518359	7.48590829669961	3.61418056669351	5.73569691462352	-3.50203354	0.0135959565543972	0.0411849006653245
g101033_i0	9.67178437203144	9.8689327383114	9.52085880887019	6.4865990346018	5.49559884639146	6.49969087024747	3.48364692311908	1.86521880424733e-21	1.5241004173237e-19
g101039_i0	9.99300922123231	9.55206606867363	9.80379988453213	10.9420327012785	10.8583762874265	10.9155632865415	-1.112133801	9.60434853685045e-08	1.13706420186154e-06
g101052_i0	6.37430006053613	7.02436499405051	7.38642230817054	9.34034027714878	8.01076068725174	8.72215229614855	-1.812307162	0.000177178321003413	0.000984713730662084
g101074_i0	6.30392165449413	5.3090166674883	6.93569659979553	7.92086709524565	6.76990225455935	8.60781806858817	-1.632031644	0.0118247731273391	0.0366662325491784
g1011_i0	7.99864332477561	7.73462724305761	8.65832965496305	6.72965585406832	7.2998678875781	6.92672351191645	1.18547886242743	0.00376042316707007	0.0139566657775029
g1011_i2	7.79562693478251	7.55993199618142	8.56812716096205	6.65309822576364	7.18449363926775	6.81520994742598	1.14620288988553	0.00771645307175593	0.0256622485952077
g1011_i3	2.30735792844805	5.18314133632484	4.83537323523878	0	0	0	7.02960261529967	0.000747595952023707	0.00348246508016554
g101163_i0	12.5413833090604	11.7496994119988	13.2498743829085	10.9453806539539	10.8014742520872	10.6308875301542	1.84208717925566	2.44357457181201e-06	2.15616567105015e-05
g101165_i0	9.36765401510769	9.48028683002391	10.1085038584904	10.0367883745413	10.5673983981041	11.3444291007369	-1.060731692	0.0099305100166515	0.0316809358861085
g10117_i0	6.86456274603689	7.58503669994568	7.14777983672295	0	4.44366867072755	0	4.42100510591289	0.00217072271353998	0.0087489345745192
g101171_i0	11.3093239681505	11.6707947640312	12.3523763293893	10.6069887279053	10.275817003016	9.0900600558359	1.72202714351823	0.000145164696293184	0.000824573738227801
g10118_i1	3.98291069990282	3.71645722464571	5.75642345215879	6.72965585406832	7.83608350802518	7.41727003938901	-2.649717805	0.000275023362055204	0.00144834830310223
g10118_i2	4.15270835560845	3.451135913	5.15750685620211	6.62664880317218	7.06841288293429	7.37419990856207	-2.685594373	2.83607665578874e-05	0.000194578289880144
g101193_i0	0	0	2.60920763761667	7.14750560134684	7.22676575717187	5.46717757144637	-6.018331978	1.21828327952748e-06	1.1460401671325e-05
g1012_i0	6.42491860124799	6.24942687137318	6.93569659979553	7.35507984486966	8.09075944263267	7.72213347704915	-1.195179775	0.00405095197909696	0.0148659189341743
g1012_i1	6.47382117149256	6.22833622433387	6.67261425984302	7.33070858082244	7.74594067171253	8.10592883377821	-1.30083533	0.00101264197042539	0.00452693777611065
g1012_i13	7.93020571086939	7.87694603619339	8.07878568601269	8.98709543597574	9.20479497293212	8.87518741217779	-1.067569309	1.50124604779148e-05	0.000110691236210993
g1012_i2	5.02671430333888	4.45798578287112	5.11566250248876	6.47181627121318	6.45127537554054	6.69434938590495	-1.679755934	0.000727130528172068	0.00339669828532511
g1012_i22	7.72331692218678	7.41812172409922	7.91156685097261	8.66847333130994	8.86539604485918	8.70487407798204	-1.053490954	0.000141643758757165	0.000806617879075579
g1012_i4	6.3395399701172	6.20693267480689	6.52057920943402	6.99042281754428	7.54676623228211	7.637242298	-1.065543702	0.00659940503382639	0.0224888453765431
g1012_i7	5.37451848181585	5.09267680060646	5.58302255969007	6.88278450462904	7.52660301660307	6.77603740774875	-1.76231226	0.000211680783341688	0.00115183705730856
g10120_i15	10.6630137714815	10.5564033861419	11.4678271449277	11.3462883848933	12.4147541939685	12.6356862009049	-1.275906802	0.00227748896568659	0.00911958663126491
g10121_i6	10.1479432377242	10.4981224423468	9.64555786335891	5.77965424628104	6.54780716631668	9.34776340284364	2.08436169654287	0.00993491464231679	0.0316935736104072
g10121_i7	10.5325232031055	10.9477368221717	10.0951080172064	6.19412800956734	6.62570014167585	9.51768975955519	2.33435199741226	0.00293793794108161	0.0113224431601745
g10121_i8	10.4964907812714	10.7866463576445	10.1098366268116	6.12021645371577	6.82597723242427	9.70140300907088	2.09119926994008	0.0091198454407752	0.0294967779451089
g10122_i0	10.8067330405206	10.4118916293613	10.7242565989704	7.79587731850126	7.29192596137138	7.6589379652575	3.06723291024941	3.44007866115556e-32	9.016689259959e-30
g10122_i1	8.21544482749695	7.93016210326615	8.04016144768435	7.15677781525931	6.71155929299623	5.49960304148239	1.46639044128331	0.00370373543341006	0.0137788594003746
g10122_i10	10.4329884034305	10.0405780496852	10.2864100005714	7.71030267476354	5.96388484911633	6.54699941812278	3.34494576793929	1.87856007440258e-12	4.8276982436946e-11
g10122_i2	6.90077907845136	6.88307032108305	7.56027166943392	3.78640195202045	1.84603869507286	0	4.77394673911496	2.67584511430855e-06	2.34120189686794e-05
g10122_i3	10.6247298837337	10.2315385101551	10.9781282616756	6.5583226702311	6.6631242889161	7.20754417336738	3.81812283830178	7.14053492115187e-31	1.63370100278257e-28
g10122_i4	10.2706449270037	9.56474164858604	10.6186781371866	7.23765046706273	5.549886784	7.76944040597036	3.10992687554622	3.94248887052756e-08	5.04681455457076e-07
g10122_i5	8.77946694811797	8.32728300389239	9.02616885829481	5.51707067069267	6.8369353489378	6.21727214999654	2.46487997469441	6.91407650754055e-08	8.44284338416793e-07
g10122_i6	10.0837565526689	9.5155350626541	9.57590166746665	8.41776404936483	7.59919646206646	8.46733476163102	1.5399076063183	1.51421592258456e-05	0.000111566896880781
g10122_i7	7.76974977911644	7.43662925412431	8.01192556412886	6.63993412691012	6.60020025868208	6.1777408186701	1.27994083022355	0.000586527282697956	0.00281520216106033
g10122_i9	6.92442788066346	6.63321606608574	7.13736172148893	5.26604696581493	4.7978538700474	4.86563401957532	1.95559023905507	2.44735826249299e-05	0.000170527944875159
g10126_i2	8.79237668962651	8.71994787702639	7.55245132013551	5.36536805249653	7.67443353020073	5.32965608201333	1.89116815765671	0.0107322198327118	0.0338146834256546
g101300_i0	7.87058486294613	8.35186892528856	7.84909737222698	6.42653681310091	7.10513493680213	7.25580111071718	1.07770288683548	0.00635322371744115	0.0217831931627358
g101303_i0	9.08245994926254	9.52204929393744	9.15052754214607	10.9278858368819	10.3768849313432	10.4173107217954	-1.3333706	1.46060663963096e-06	1.35053705331159e-05
g101306_i0	5.3397637175059	5.53195019984912	4.72837897503461	5.84993621286989	6.85860499923176	7.4257318900368	-1.635756563	0.00866145890383318	0.0282493262900292
g101311_i0	11.5126643665296	10.8724158184976	10.6970265126928	8.36273677	8.20512489688734	8.13718038590838	2.83752837079281	2.7223811106713e-21	2.19374810711395e-19
g101315_i0	7.15181662057241	6.86951178528766	6.82320243797824	9.05809182581937	9.14212087911471	9.34998808675235	-2.241339462	6.19077300401003e-17	2.9508387024254e-15
g101335_i0	5.86471824254634	4.83807353724095	6.27659475660334	7.72284280788642	6.92172691872975	7.34772681009291	-1.607278709	0.00345543805709241	0.012986963889104
g10134_i1	8.63644574857082	7.36113047765611	7.81027465296791	10.5553383116809	10.6119381570312	11.44567482	-2.900605056	2.08929774222425e-11	4.60458049764525e-10
g10134_i10	5.15219886022469	4.5287004851954	4.41999312742169	8.25029254615461	8.44603148936374	9.66612729804124	-4.244412188	3.13645703804128e-15	1.18565437703646e-13
g10134_i11	9.99580240172884	10.1953151462542	9.99480118005303	7.28915197318667	8.87340131269926	9.23673111466026	1.38955798405298	0.00432904661866266	0.0157280170464155
g10134_i12	9.92283045855066	9.98350476344217	9.77720506379775	7.19328199233638	8.10895508245998	7.72898732647146	2.17720318631954	7.42391888219747e-12	1.7505632187565e-10
g10134_i2	7.21070521241305	6.46310192585108	7.09492023422277	9.43483583485679	9.20479497293212	10.1500256600493	-2.705125656	6.38105806172226e-12	1.51722422491657e-10
g10134_i3	7.19134154069823	6.51627479210886	7.18871588822718	9.41565317324012	9.35718799847032	10.2641278231615	-2.75178295	2.97102998750777e-12	7.40362285404928e-11
g10134_i4	8.62205511276558	7.28146147773984	7.77037826086669	10.4366507872385	10.3579907824155	11.4173136276376	-2.82696514	1.12880653008683e-09	1.88834815510111e-08
g10134_i6	9.3524793113272	7.5683488634685	8.05684147001362	10.9803993408254	10.8603915476877	11.7264561280425	-2.714070894	7.79059929654633e-08	9.41269880855253e-07
g10134_i7	9.74167353320079	8.77188826134576	8.92380300281844	11.7462927863833	11.4861332129582	12.6768093678633	-2.85473697	1.48413540702149e-11	3.34741312624026e-10
g10134_i8	7.60390915495482	6.3308351405388	7.54458834828972	9.66182317839955	9.3760925953217	10.4013101782872	-2.620806866	1.5995932015945e-08	2.20256512146502e-07
g101348_i0	3.68361486943152	5.42478527760183	2.83228682541354	0	0	0	6.87195408782044	0.00118621147437176	0.00519414142194321
g10135_i0	7.3741908374943	7.62593083024498	8.3143557026568	7.04137292530919	6.50722464108531	5.73569691462352	1.31311688358071	0.0108246858830912	0.0340508031155913
g10135_i1	7.31279504183001	7.55146573550639	8.1057547432118	6.63993412691012	6.26909731017027	6.07389681480517	1.35914290427347	0.00121300297745338	0.00529573122845539
g10135_i15	9.70459343222678	9.68958778043859	10.6647456974371	8.68779137917776	8.74839190300142	8.30710852386385	1.50435751919626	4.70403387970739e-05	0.000304474942103381
g10135_i7	7.04799031926532	7.41812172409922	8.11640277056304	6.04231285259653	6.26909731017027	5.76266672416531	1.57117132048883	0.000779471240873406	0.00361061107920032
g10137_i2	8.71989942026509	9.70684497290103	8.36880690038046	6.76646320170807	8.08617444766681	7.95040797277677	1.34230147407114	0.0102862494550096	0.0326177580448951
g10137_i4	6.37430006053613	7.25041359532304	6.9595472707054	6.00172455973828	4.49990802054862	5.46717757144637	1.47972959159725	0.013825215762362	0.0417522812211926
g10137_i6	6.45770379688422	6.51627479210886	7.01750390086944	5.5455867913486	4.60620841561941	4.81499821080681	1.66928383977746	0.0020882225245418	0.0084570801314854
g1014_i8	9.19854088421935	9.42342724655436	9.44051441330063	8.04590178575253	7.99617098821888	8.84079827835509	1.01243413506328	0.00277532885602985	0.0107892826428723
g10140_i0	6.92442788066346	6.6805705868501	6.21847624891353	7.21119345257559	7.8140703107502	8.04131843112672	-1.099994215	0.00991372252703055	0.0316356246988541
g10140_i1	7.79562693478251	7.70439770602703	6.70118905143054	8.33441550752874	8.87340131269926	8.47142757987543	-1.105042812	0.00777212638783218	0.0258156511434488
g101420_i0	8.50145043961791	8.69325918560808	7.79046436473399	6.59970540391461	6.36306002883817	7.05225983767115	1.68771548534515	4.3431200883011e-05	0.000283664303552856
g101451_i0	0.990910904339469	0	5.3858961382377	9.56589909418751	9.41500378557212	9.78105577103679	-5.791992133	0.00113510026000937	0.00499697220737949
g10151_i0	7.6471905	8.33716770723128	8.54071952109522	5.80346402868878	4.32415227726893	7.47548649211189	1.8340821094351	0.0167124129447106	0.0487682150145042
g101533_i0	7.00427315533459	7.3803787960709	7.57578633137488	6.26443678576038	6.34781843616457	5.84067694050182	1.18134018601265	0.00345720926944408	0.0129928229480207
g101540_i0	7.40813562924851	7.26083730755736	7.59874990804146	6.61324000112338	6.16858580188833	6.11633550076826	1.12172361029502	0.002738930397477	0.0106692459351837
g101578_i0	2.56978203901647	4.94536375681111	4.61280951980346	0	0	0	6.83048563027463	0.00109058935925179	0.00482863705164786
g10158_i1	9.97046693261735	10.0314749400368	10.0486086764652	8.92061153689196	9.16404155990503	8.62261527838439	1.09893202419365	4.7081011912335e-06	3.89727746136299e-05
g10159_i1	8.83667220230785	8.50878513632889	8.17869151608322	10.0216430751486	9.77832279848013	9.97225855332819	-1.397022968	2.93747372527765e-07	3.14932586378984e-06
g10159_i5	7.27650181644637	7.17525943143887	7.15812325881314	9.1421896214772	8.76282890596157	8.72900605637907	-1.69294263	1.04939183228546e-09	1.765389744902e-08
g10159_i8	8.55166808449265	9.80981940392447	8.49248856232853	10.2412971147272	9.72770464413419	10.7485450223753	-1.212179636	0.00971728097067121	0.0310963152923932
g101593_i0	3.30552626759599	1.68176707184933	4.34953526805811	6.70458534669493	6.23636541119959	4.09492343029568	-2.665792406	0.0122073152434469	0.0376559112688409
g10163_i0	6.24878903629877	6.85582461568358	5.67232662168071	7.66553340006424	7.33120548462095	7.46731230693891	-1.166834398	0.0113559772637621	0.0354478627239316
g10163_i5	6.9931336919305	7.16419624958282	6.56789523298777	7.93171064922707	7.90539156426342	8.04681453358903	-1.039655679	0.0016052382414586	0.00674126262419799
g10166_i1	9.3459266857231	9.13978844418104	9.51080486491318	7.09058489252299	7.44300812888032	7.7425981097277	1.8973951425235	2.52733062572416e-10	4.7071725184288e-09
g10166_i2	8.84598970854029	8.6502960756337	8.94486549389163	6.15764550567083	6.09746416454538	6.76273991368896	2.46400770782185	2.2171576128427e-13	6.51750625462052e-12
g10166_i4	9.40595718457319	9.05847290724805	9.27217218273429	7.78993035515753	8.33833321135853	7.93270557437342	1.21585243583635	1.86215390598139e-05	0.000133874713207886
g10166_i5	9.39330211911608	9.05847290724805	9.24088545353485	7.71658636638426	8.30320623867906	7.73580876902585	1.29500644311743	1.5744075931351e-05	0.000115404387705916
g101665_i0	6.17184011154908	6.27021363302032	6.11608555932711	8.5608333613438	8.14907512176279	8.31168133305898	-2.178966112	3.93249186517195e-12	9.64055145733041e-11
g101666_i0	5.06976667533072	4.59611041232742	4.78286775174691	6.36386505005018	6.30110303211196	7.12680980658604	-1.85358833	0.000638540750575689	0.00303145258633466
g10167_i2	10.1479432377242	10.0375500574047	9.3004621485715	8.89313571548052	8.498734558	8.48363682625804	1.2385513628461	0.000170731019262743	0.000952991913987723
g101674_i0	6.42491860124799	7.29166404331986	7.72239368761565	8.35066709912716	9.05329843180296	9.32079612510319	-1.729065244	0.000203858703371181	0.00111487448518658
g101676_i0	6.81481516714139	5.94779898531545	8.08421998002722	10.5456651653793	9.75828814628754	10.2676624141391	-3.019163057	3.97771965530838e-08	5.08446947251845e-07
g10168_i0	5.95933537202487	6.11799431413653	7.52873266062986	10.2115746022033	7.54007642300068	7.57012620154868	-2.314642464	0.00436310469152423	0.01583342622773
g10168_i2	4.30460956437021	5.3090166674883	6.31407916602437	9.07286120955337	7.78040762199561	7.40019597252003	-2.76539097	6.71253251550243e-05	0.000417521637292321
g10168_i3	4.50612381259947	4.94536375681111	5.83588699554061	8.81329723264074	6.85860499923176	7.40875826441611	-2.767048899	5.62250794885143e-05	0.000356163013651439
g10168_i4	5.40845565534313	5.49710560738525	6.55229501638765	9.21056644859261	7.48541096124031	7.39158256048858	-2.391380813	0.000308545150146433	0.0016045186744211
g10168_i7	2.56978203901647	2.1084608835083	4.61280951980346	6.04231285259653	5.18850371292588	6.90267694006412	-2.784500667	0.0047986328426567	0.0171672798215983
g101716_i0	1.57283093691692	0	4.55135683811559	6.06218666675883	7.76900988742688	8.11642141663067	-4.514599949	0.00019774335402018	0.00108535839224636
g101720_i0	0	0	0	5.3970115968409	6.13346320604199	0	-7.592719467	0.00311955488925493	0.0119077555326148
g101766_i0	4.84037785202937	3.451135913	1.60439109674302	0	0	0	6.27692494682472	0.0099349892113928	0.0316935736104072
g10178_i2	8.10595126991682	8.35186892528856	8.29573882747541	9.60537601161812	9.85444247057776	9.17783687672191	-1.320737572	4.11294257707847e-06	3.4520064673938e-05
g10178_i8	8.69261441489934	9.01294921953234	8.59502381578635	10.2586257715275	10.1950802858125	10.5226342489582	-1.55685346	1.04979087880336e-10	2.08094903204934e-09
g10179_i6	4.84037785202937	4.3052231969181	4.11481601645768	6.22971066167295	4.88490490021381	6.89050166321868	-1.809082452	0.0168642177955259	0.0491323776608641
g101791_i0	10.5063183570114	10.1012911851388	10.8452133836988	9.56415795754569	8.03475369270515	8.34775120536319	1.70970275041772	0.000221473793936323	0.00119894203144406
g10181_i0	8.33496712877407	8.68166828525341	8.02893332145663	9.43674014696039	9.53088088795961	9.59662996811963	-1.152619038	2.61995385428022e-05	0.000181305309576728
g10181_i2	8.67877592957523	8.84298787795366	8.26256979220986	9.45564628250455	9.69946386617394	9.89970098067056	-1.08352239	0.000121262597863462	0.000704514235267183
g101838_i0	0	1.68176707184933	3.19577208516313	8.49655917832644	8.16220430723563	6.1777408186701	-6.112251195	2.0558994782222e-09	3.29342127643385e-08
g10185_i0	8.25794778602845	8.50878513632889	8.48839557626242	8.92875327165771	9.6828576601959	9.77278810313912	-1.087324223	0.000813888816163717	0.00374678425866726
g10185_i1	7.98746013765983	8.250906704	7.99471491010474	8.79856351604656	9.10180424772152	9.52951528345932	-1.094533318	0.000399571231400484	0.00201055628479598
g10185_i3	7.89472966515583	8.0965228927887	7.9418156659387	8.85376868450327	9.0128011438769	9.35220934540538	-1.110894883	3.9577868453833e-05	0.000261355708363346
g10185_i4	7.81473468460013	8.09069159248677	7.88690269579838	8.5885055807905	9.05329843180296	9.40023125836017	-1.11920173	0.000555436825971875	0.00268153700584765
g10185_i5	8.14169968503194	8.21918688846442	7.83627219573776	8.66522835736813	9.13547919599976	9.44462573413685	-1.044212518	0.001246164292833	0.00541924518065622
g10185_i6	7.78920102972061	7.93016210326615	7.69423990981188	8.6257084674607	8.91018289018291	9.32984134237851	-1.18018249	0.000132673363829221	0.00076228644508787
g10185_i7	8.09557259903337	8.18127686660243	8.29104682802318	8.82206577367831	9.36667126161959	9.4425424031546	-1.046600767	0.000274134227839705	0.00144422510219898
g10185_i8	7.94762187241891	7.84266077552793	7.86180954017517	8.80742179004738	9.11761708924405	9.44670606101216	-1.265841805	1.01771213090069e-05	7.8238937112654e-05
g101851_i0	0.990910904339469	5.09267680060646	4.48716962179375	0	0	0	6.76250579629612	0.00442640776850366	0.0160317793968494
g10186_i0	6.2674016594306	6.02321082804531	8.14788328387876	9.48170542126037	8.95864658999836	9.56442115546664	-2.217541553	0.000256842492274682	0.00136386917810031
g10186_i1	6.44140432736891	6.29070514212428	8.09502754177775	9.78503290491293	9.09725427516776	9.34776340284364	-2.253997299	4.65143631107415e-05	0.000301271831912154
g10186_i2	6.42491860124799	5.99850895850996	8.42556510250053	9.93268025303246	8.86271772064303	9.30940926632617	-2.079413344	0.00185451637617633	0.00763282523569223
g10186_i3	7.52102165541294	7.27118624665809	8.94486549389163	10.5527066064926	10.5052165353052	10.2817148121527	-2.341581643	9.08529041848093e-07	8.77862242172197e-06
g10186_i4	7.52102165541294	7.37078673781029	8.8776062142341	10.5225401946408	10.4914120239232	10.2558466108746	-2.33837941	2.30103582458119e-07	2.51928433874808e-06
g10186_i5	6.85228574535946	7.17525943143887	8.97735467236408	10.7394023869938	10.3243186482499	10.1190541211997	-2.429602528	2.27540280994461e-05	0.000159719237038915
g101870_i0	0	1.07320555109005	0	1.49993810811277	6.18583156934552	4.91455270664896	-6.528694701	0.000972353468645623	0.00436914775434451
g101879_i0	3.68361486943152	4.3052231969181	6.02859628065855	0	0	0	7.53641277646024	6.28186512771478e-05	0.00039329211758621
g1019_i11	9.07719475526732	8.56874445735286	8.19385238169846	6.87156544827224	7.16723177486212	7.14742089285109	1.59824954601623	1.03825101094171e-05	7.96628074614866e-05
g1019_i12	8.98180002583978	8.50440544255054	8.6800258099103	7.44864536698022	7.9764856692847	6.56243036287109	1.29920174663074	0.00338131241851756	0.0127545951207043
g1019_i13	7.83359266659411	7.63397237338976	7.50461752665502	5.15937932247769	6.43694233369766	6.36538121011124	1.58498357099375	0.00112143230597731	0.00494516175447967
g1019_i14	7.91847702476852	7.69674030323419	7.46350765383075	6.28149134512489	6.8369353489378	6.49969087024747	1.15504062	0.00162655485556589	0.00681635006256586
g1019_i15	7.87058486294613	7.74208668278949	7.50461752665502	5.93861727676157	6.45127537554054	6.11633550076826	1.5411531448658	2.23395363964087e-05	0.000157161251397552
g1019_i16	7.95338084926738	7.83570485411448	7.61385837708834	6.12021645371577	7.02115552412241	6.89050166321868	1.08664349337762	0.00681259560973409	0.0231102999477286
g1019_i4	5.15219886022469	5.86822678439591	5.95931151443436	4.3360841655363	3.5084879469166	3.9142891722225	1.81156185660913	0.00828150704724733	0.0272058397372856
g101926_i0	9.23209273491203	9.50899128405911	9.33049627429073	10.8225889377531	10.2120140669624	10.0177465484696	-1.032516974	0.000562127702858572	0.00271063186813349
g10194_i3	5.11157143523559	6.44493303011002	5.75642345215879	8.27178759851975	8.06302832010094	8.13201857961464	-2.308512531	4.24337862518715e-07	4.3857681097476e-06
g101947_i0	7.55171637563378	7.79324996254927	8.74665377016656	9.99086698281489	10.1474606943078	10.9371799527024	-2.297197213	1.76251358889622e-07	1.97407585928721e-06
g10199_i0	7.99864332477561	8.42784135277314	7.82333198342686	6.53005964854192	6.13346320604199	6.84074627766757	1.58778193208285	3.9747478652263e-05	0.000262362509542256
g1020_i0	9.1492142446307	9.38582468488195	9.188866715	7.10022900453098	8.31108647857548	7.52358224444329	1.5143664318714	0.000116274210139813	0.000678930898151683
g1020_i1	9.20579654549493	9.43267672098028	9.2237534341464	7.10022900453098	8.32671899262413	7.64451049940816	1.5169544963408	9.58077667897783e-05	0.000571779491681415
g1020_i3	5.76345752298714	4.7812799575206	7.01750390086944	3.46671609721118	3.61418056669351	4.81499821080681	2.109226307	0.0162383409599153	0.0476423271058839
g1020_i5	7.64006651257792	7.9496227129033	8.45941485169819	6.70458534669493	5.88160617289563	6.31160629309359	1.73153826238987	6.04810873852471e-05	0.000380154412052161
g102032_i0	8.71989942026509	10.2950404926284	10.154433377892	11.4465636339889	11.0866955088844	12.5446571570017	-1.958299642	0.000169103992142334	0.000944814910269777
g10204_i3	7.3741908374943	7.45490236542219	7.91156685097261	9.49089934888993	9.15968398827518	8.25582711098284	-1.461045552	0.000488132323613849	0.00239562763881278
g10204_i6	6.32184073090875	5.34864741959836	6.83614380709933	7.55766544038333	7.56665152513351	7.55477778993587	-1.277620134	0.0101462333854768	0.0322539813353046
g102045_i0	5.56710895753842	5.59921193622492	6.05097100813548	1.49993810811277	2.62999391438448	1.59025106711109	4.12510962853761	2.65364450844724e-06	2.32476884062393e-05
g102046_i0	8.90066533661647	9.18701165500068	8.7328802653369	9.88605333067025	9.85982488392447	10.4373266072457	-1.135681874	8.13306609119625e-05	0.000494661525689132
g102049_i0	6.47382117149256	7.35140915037728	7.15812325881314	5.5735501738136	5.67729006448288	4.96186692173641	1.62378764980429	0.00129144716602655	0.0055895583222062
g10212_i0	5.26763687823826	4.5287004851954	5.58302255969007	7.22006647616035	6.61300653879785	6.66605882185579	-1.695404765	0.00153401334493389	0.00648666077566892
g10212_i10	5.84006154996176	5.72500097791267	6.64346204459014	8.24595483554399	8.66168263551692	7.85338128323189	-2.176849403	1.20934735809596e-06	1.1382464745896e-05
g10212_i11	3.68361486943152	3.29760619996268	5.11566250248876	5.77965424628104	6.8369353489378	6.96205816545142	-2.418178651	0.0015616226719626	0.00658815956224273
g10212_i2	5.71003085217777	5.2263316378709	5.98277809290072	7.61933024431243	8.28731544179602	7.40019597252003	-2.168857104	2.98445552018933e-06	2.58114388110828e-05
g10212_i3	5.53674344087138	4.94536375681111	7.21867324279128	8.97141648117576	8.15346480604697	8.09004547283417	-2.241861315	0.00073422580711269	0.00342605122346073
g10212_i4	6.28577721104638	5.81263083899954	7.67995427420074	9.72084099830777	9.52242085750286	9.3320938133765	-2.72263625	1.87729923933851e-07	2.09222376483649e-06
g10212_i5	2.79173837704606	2.1084608835083	5.0725681368009	7.78993035515753	7.21000524783892	6.07389681480517	-3.37020798	0.000355624359624319	0.00181487780343778
g10212_i6	5.86471824254634	5.69456691267687	6.87428563480627	8.11888049266266	8.76856349678788	8.85025872089336	-2.38491102	4.14685977369198e-07	4.29326079454447e-06
g10212_i7	3.44286316135146	3.83281305669161	5.23772163910712	7.56464869494921	6.47952121290597	6.29322648101035	-2.563648875	0.000669887279273892	0.00316114277852814
g10212_i9	6.04812725167072	5.75480626915479	6.64346204459014	8.31797875816153	8.71907712012186	7.6589379652575	-2.113193626	5.44836803725661e-06	4.44690298881349e-05
g10213_i0	6.02643632983535	6.35048916074178	6.27659475660334	8.99745420110255	8.93843889074332	9.78599372471708	-3.088128419	1.27063632325598e-16	5.80556060141191e-15
g10213_i2	5.3397637175059	5.18314133632484	5.27621624958962	7.65248279287267	7.54676623228211	8.76945861799054	-2.866255181	1.18376776928136e-08	1.66971548779805e-07
g10213_i3	5.68255677290707	4.83807353724095	5.42067826315546	8.32210553493826	7.36187682641802	8.7392260309072	-2.920973103	1.96972205837144e-08	2.66853191846041e-07
g10213_i4	3.1537268069005	4.22231408958542	4.41999312742169	7.09058489252299	5.4391879323418	8.49574361464852	-3.548757532	3.68198797510729e-05	0.000244887011576306
g10213_i5	5.88896060584604	4.59611041232742	5.3858961382377	8.41776404936483	7.75752138971676	8.57395878082611	-2.933783268	2.7070879466477e-09	4.25910530875919e-08
g10213_i6	5.30415099423377	4.59611041232742	5.3858961382377	7.91541460102891	8.14025547940371	8.97945340644603	-3.319398005	7.58076869437659e-12	1.78514122983161e-10
g10215_i3	7.12144568280502	7.22933747403708	6.9595472707054	7.90444739928373	8.71907712012186	7.55477778993587	-1.04331509	0.0154205258718233	0.0456510520428245
g102156_i0	5.26763687823826	6.35048916074178	5.52025960085529	7.33070858082244	7.36187682641802	9.343303717	-2.576725584	0.000189492133275137	0.00104513112609426
g102161_i0	3.79042933567806	2.1084608835083	6.27659475660334	9.92048374073706	9.42411569658669	9.35885267490077	-4.637803465	6.91547179924322e-08	8.44370483904805e-07
g102161_i1	3.79042933567806	2.1084608835083	6.87428563480627	10.5026791639532	10.1185648416293	10.0121383675609	-4.760239453	3.34550097539943e-07	3.53760509353347e-06
g102161_i2	3.79042933567806	3.58988728948974	7.76362026378661	11.3877308595484	11.0992648279476	10.738391082443	-4.775131434	2.71642870720077e-07	2.93108021400038e-06
g102161_i3	0	1.07320555109005	4.78286775174691	8.57473581738161	8.26314616282469	7.70137437139755	-5.013315776	2.29276569069794e-05	0.00016079968578708
g10218_i5	3.79042933567806	5.09267680060646	4.67175117325483	7.14750560134684	6.8369353489378	5.13698277183118	-2.036005607	0.00783593075402726	0.0259840508226357
g102184_i0	0	2.70498627328012	5.15750685620211	8.43691884980128	7.6866002347013	7.72898732647146	-4.242946834	0.000128902327823001	0.000743376232501609
g102191_i0	4.62635424869377	4.45798578287112	4.27545893751533	6.66614329203041	6.30110303211196	8.17782315453466	-2.887707319	2.37069807615098e-05	0.000165705189192088
g1022_i0	7.632907173	7.46395285521414	7.99471491010474	6.26443678576038	6.34781843616457	6.1777408186701	1.46122381233018	3.77312211464555e-05	0.000250390479436744
g1022_i11	7.416498485	7.4274051667558	7.58348154118382	8.20631712622779	8.9333424279409	8.27936304615605	-1.038428167	0.00237997197069978	0.00947283481616543
g1022_i18	1.57283093691692	5.13861802735646	3.34809535463049	6.26443678576038	7.44300812888032	7.0846826460355	-3.085715307	0.00120352307845548	0.00525997211037472
g1022_i2	7.66133379991298	7.49959751305091	8.04574291030642	6.08179042555566	6.43694233369766	5.76266672416531	1.64656161041143	3.81046244476144e-05	0.000252498833417378
g1022_i3	7.6471905	7.51709493876046	8.02893332145663	6.22971066167295	6.31684350824326	6.25574910878009	1.49211975371853	1.96547308782637e-05	0.000140403716277968
g102264_i0	2.79173837704606	3.58988728948974	3.83434516544127	0	0	0	5.88551549973877	0.013317360814316	0.0404842476869623
g10227_i0	6.50552559909674	5.84069660199827	6.35061426079128	1.49993810811277	0	1.59025106711109	5.91972981301812	9.28889588964457e-09	1.33717277722692e-07
g102276_i0	7.52875677661208	7.86332954860936	7.1785902546608	8.71315286462786	8.80529281729969	8.39160622534357	-1.101960754	0.000757222361738987	0.00352020683502845
g10229_i5	6.45770379688422	6.44493303011002	6.40373859224466	4.78190699002035	5.35020701498711	4.59255873266791	1.51814500047011	0.00286588219463288	0.0110867369600152
g10229_i6	6.30392165449413	6.46310192585108	6.17838771049112	4.78190699002035	5.18850371292588	4.46699790454695	1.50671615929991	0.0038518959902392	0.0142473476804532
g10229_i7	6.28577721104638	6.40789404439164	6.25748088754861	4.68269285004294	5.35020701498711	4.70806128855681	1.39704311891135	0.00695899873812602	0.023522195939071
g10229_i8	6.42491860124799	6.16314873802099	6.11608555932711	4.73315262159075	5.31928388096563	5.05208018568712	1.21108037764702	0.0166887607613942	0.0487151186950063
g10232_i0	4.88926636786315	5.63170226099538	5.02814677040977	7.66553340006424	7.84696541744356	7.46731230693891	-2.483579966	5.49294143761933e-09	8.21616204608368e-08
g10232_i1	4.88926636786315	5.63170226099538	5.02814677040977	7.66553340006424	7.80851412592065	7.34772681009291	-2.43487678	2.34746691176958e-08	3.13347153618586e-07
g102321_i0	5.02671430333888	4.040668606	6.05097100813548	2.47787532017946	0	1.59025106711109	4.10054386585275	0.00182344909723922	0.00752393269167265
g10234_i0	9.07191027525347	8.8149670887238	8.57586322312722	7.94782467852894	6.28518892389225	7.28399900901845	1.51728754501249	0.00165453773883069	0.00691791758783372
g10234_i1	9.0955394746236	8.78639126691411	8.66559802034081	5.77965424628104	6.28518892389225	2.00594827614842	3.37465736835967	5.62484621666142e-05	0.000356276158501539
g10235_i13	10.7299677024628	10.9051789124446	10.639129316325	9.03061555766143	8.81086139812843	7.72898732647146	2.13980735103772	1.35932711993735e-08	1.89701375885089e-07
g10236_i5	10.8413088468008	10.8698644911712	10.7492728639022	9.15381318742152	8.73965984249021	9.29562533064301	1.74174838487189	1.58527334705265e-13	4.7641492455839e-12
g10236_i7	7.14176384702777	7.57671691036265	6.99459987548173	5.80346402868878	5.7716853346304	6.38286979822592	1.25931103606233	0.00381854343072304	0.0141423597607934
g102413_i0	11.9636927075635	11.655075261067	11.785593662638	10.5153495971588	10.3272358248373	9.60037239639828	1.60936653612129	8.49970107213722e-08	1.01730459571124e-06
g102414_i0	9.92868905100818	9.89258661804932	9.80709002924156	13.0390375300228	13.0380460001235	12.7584220924509	-3.0754422	1.56918335925282e-65	6.4024773301994e-62
g10242_i0	0	0	0	3.78640195202045	5.38048121882815	2.00594827614842	-6.627208935	0.0030636645246202	0.0117295813339338
g10242_i1	1.57283093691692	0	0	6.02216143861804	5.67729006448288	2.00594827614842	-5.857973955	0.00129302687682072	0.00559520846432507
g102420_i0	5.71003085217777	6.02321082804531	5.70090705488586	7.74145096983536	6.52087938454422	7.39158256048858	-1.500507233	0.002714479637046	0.0105903985941537
g102426_i0	10.1020185490211	10.0177116633531	10.265035999134	8.08528260060861	7.93629042274421	7.47548649211189	2.28113102688052	1.19279490064083e-17	6.22879125503582e-16
g102458_i0	4.84037785202937	4.89271578599297	6.11608555932711	7.37110159570978	7.09604168057472	7.40875826441611	-1.910828237	0.000452473589390069	0.0022417460226545
g10246_i0	12.0665767957775	11.1837852252617	12.0202060935885	9.52531149426605	9.13769648944909	9.13976846898669	2.53222467957699	1.3176365799011e-15	5.26212032385691e-14
g10246_i1	11.0213774194099	9.92571898653984	11.2602548701511	9.67155916130305	9.56917051269066	8.90575448329472	1.42274611512855	0.000612361667561447	0.00292612107886443
g10246_i10	8.90661444691703	7.62593083024498	8.94784947534091	6.83737511694864	7.19304773233135	4.59255873266791	2.05036987742504	0.00326022108849201	0.0123644958052913
g10246_i2	9.45954818812474	8.43245937419774	9.26740278145922	6.4865990346018	7.87912716815682	6.38286979822592	2.03461791732087	0.000145593655604388	0.000826665081204172
g10246_i3	10.2332616485438	9.09970350480275	10.6224181617751	8.3055271245783	8.44960556163569	7.20754417336738	2.03582191076084	4.6887408782771e-05	0.000303517181482168
g10246_i4	9.56298872277377	8.35186892528856	9.80050221931408	7.13817340914396	7.01151541452233	6.34767801831478	2.50040855266647	1.29881149317034e-07	1.49995020294388e-06
g10246_i5	10.551631865076	9.32999391764335	10.70233712	8.38657734380952	8.55290681356538	7.64451049940816	2.06889654181573	3.9455287031661e-06	3.32677891701001e-05
g10246_i6	9.56862783534934	8.95955716485604	10.1124984754787	6.80235480177778	3.2705872127035	6.89050166321868	3.31841554098975	2.01690610802241e-05	0.000143575094647499
g10246_i7	10.7786252942921	9.77932890863104	10.4008005930185	8.71942418135121	9.17055333796482	7.62993729508206	1.73950807007346	0.00017294065650364	0.000964094736014554
g10246_i8	9.55921703159987	8.50440544255054	9.60454721018976	7.26363102131552	8.03475369270515	7.32980429220861	1.72177887577396	6.64947695597267e-05	0.000413872967211878
g10246_i9	8.29923432440771	7.54294949830117	8.56812716096205	5.84993621286989	7.2998678875781	6.03017180728475	1.66009382467683	0.00280063160675876	0.0108734897450978
g102464_i0	2.56978203901647	1.68176707184933	4.11481601645768	8.30968962139256	9.36477958933889	5.73569691462352	-5.447682384	2.6045000378379e-08	3.44538228284352e-07
g10247_i7	6.48976047494938	6.22833622433387	6.33246236306396	4.87473499373924	4.96700090739916	4.46699790454695	1.60232825968839	0.00137368674600704	0.00589919490784289
g102542_i0	10.6471114007636	10.5145491658735	10.6139894306496	13.3510570200502	13.3682842858003	13.2029893182475	-2.717070566	7.92866554407796e-67	3.732693758682e-63
g10255_i0	4.23065724498911	5.13861802735646	7.62135368970915	9.36854659714852	9.2237046466702	8.80232366207415	-2.779397154	0.000478280043322745	0.00235284102656046
g10255_i1	4.07030612422221	3.71645722464571	6.55229501638765	8.91788738269522	8.01076068725174	8.17782315453466	-3.088470913	0.000100823168585097	0.000598011296578485
g10255_i2	4.07030612422221	3.29760619996268	6.25748088754861	8.43691884980128	8.14025547940371	8.00789472252513	-3.139204142	4.96236596751336e-05	0.000319153764127525
g10256_i7	10.3393301754201	11.0705833187371	9.20641552444206	8.44451012309317	8.13138158802365	8.01912221729055	2.18792609509862	4.34987590585894e-06	3.63119559694986e-05
g102577_i0	5.65454931492109	5.63170226099538	5.0725681368009	6.47181627121318	6.40784185153816	7.00786384705317	-1.196076216	0.0149004250212253	0.0443871303781819
g10258_i0	6.2108275405529	5.59921193622492	4.88603474592803	0	0	0	8.18847213551631	2.38828608431214e-07	2.60804505187031e-06
g10260_i0	6.0694968752251	6.48104485049426	7.4382674287827	8.25892903614031	8.38760829930887	9.59662996811963	-2.110797944	0.000156773754830261	0.000882773699799578
g10260_i1	7.8460290879473	8.0551999809086	8.8004693174832	9.86781942414289	9.63343255807722	10.9275297554655	-1.967729845	1.74440438343284e-05	0.00012642671214975
g10260_i2	7.1617998303165	7.36113047765611	7.99471491010474	9.39032820512724	9.64438991488165	10.3807846967525	-2.323394817	7.84783996457663e-09	1.14127005230372e-07
g10260_i3	7.44130006847264	8.10233071812288	8.3732530785074	9.57630201585179	9.98085430055448	10.7485450223753	-2.167460635	2.66967556419392e-07	2.88470133968567e-06
g10260_i4	5.71003085217777	6.44493303011002	7.34174774442382	7.65248279287267	7.8738164200847	8.58155203962252	-1.449449576	0.00870627413708316	0.0283653372255463
g10263_i0	9.11878789112859	9.02828394640799	10.0583053606462	7.87103651303854	8.26314616282469	8.57014711170458	1.22166222048992	0.00243543287492421	0.00966122393123615
g10263_i1	6.87673615321862	6.79973922649132	7.53668228674561	6.10113136999822	3.5084879469166	3.17697212392087	2.25676339306347	0.0115209844073216	0.0358869751474398
g102634_i0	0	0	0	5.08361778415201	5.18850371292588	3.59222929206745	-7.119057922	0.00012188641278749	0.000707683543821267
g102667_i0	9.26256445734078	8.98178194048978	8.25295115059389	7.57159831036992	7.64356015244017	8.23190083695416	1.04829528621924	0.00856447649640972	0.0279848844824613
g102668_i0	9.5228854315031	9.60620687378417	9.36662310828153	11.0335871071902	10.6466056761759	10.4581001948352	-1.232365826	6.44080358322808e-07	6.41272264357776e-06
g10267_i10	9.05593969316679	9.03437248741774	8.58739008836252	7.33070858082244	7.6621633467358	6.51563337923806	1.66835642941243	3.31174563443537e-05	0.000222939510882377
g10267_i13	9.53637743853894	9.15383879860054	8.59502381578635	8.44829083298614	7.35426990519267	7.96789578661709	1.15771222386564	0.00616485358771533	0.021218759344001
g102675_i0	7.1111782769304	6.9745714774273	6.82320243797824	6.15764550567083	5.57628342532748	5.43400652946529	1.23128639774526	0.00542024635492863	0.0190326697503854
g102678_i0	7.77626271204835	7.69674030323419	7.67995427420074	5.19581855713212	5.9437509020854	5.49960304148239	2.16084673243808	3.81562857660918e-08	4.89519886474859e-07
g10268_i0	8.33937213680022	8.11387669462466	7.84269903548786	9.10674623802752	9.31077992052976	9.09537390934607	-1.064282573	5.50545001420757e-05	0.000349600074465171
g10268_i7	9.26488199287703	9.0554822802289	8.93286746361394	10.880401703817	10.9463864507876	10.5519187535113	-1.713801267	8.83563667063301e-14	2.74775729428903e-12
g10268_i8	9.1641901226161	9.24065902278588	8.92380300281844	10.0579756460934	10.4571995547005	10.0121383675609	-1.075949484	1.31959378552121e-05	9.86463647996445e-05
g102680_i0	7.88873124179899	8.03712129048311	7.3687181415219	8.92875327165771	9.50878076505454	9.2100360019752	-1.447760231	9.68307094557404e-06	7.48545292422663e-05
g102687_i0	6.37430006053613	6.27021363302032	6.56789523298777	5.12199581288094	5.00636100796093	3.46663850360941	1.74433080360762	0.00781362963309601	0.0259244351664424
g10269_i8	7.36557836124439	7.04863176857668	7.10564823061563	7.92086709524565	8.67089810317798	8.12163922928713	-1.098997869	0.00208901789545598	0.00845974149657229
g102694_i0	7.06936195624907	7.47294692214889	6.55229501638765	5.91695280061074	6.09746416454538	6.05219995616213	1.06639471161155	0.0170861573872591	0.0496643159466662
g10279_i3	10.3426252230714	9.43267672098028	9.35318133688315	7.94782467852894	7.98143223773794	7.72898732647146	1.89734712856424	2.15922603938896e-07	2.37699347176334e-06
g102796_i0	7.71655995859279	7.25041359532304	7.92374258890515	8.6781646891896	9.06032848359381	8.45084638074452	-1.098759454	0.00139266065950017	0.00596519002573604
g1028_i8	7.80839351228479	7.55993199618142	8.03455830774698	6.31500730331437	6.80380809327176	6.73577148518865	1.18862118736885	0.00086161278321168	0.00393848872642626
g10280_i11	5.71003085217777	6.75619631969954	5.83588699554061	5.00365612914926	4.55403704750472	4.53114386606357	1.50147839114829	0.0149454430618047	0.0444996840802029
g10280_i17	4.37495522519463	5.69456691267687	5.52025960085529	2.21928054658148	1.84603869507286	3.00693727550063	3.12859911145308	0.000938520173988961	0.00423843799354135
g10280_i6	6.37430006053613	6.84200634810045	6.84897011992152	5.68027959970507	5.11838132738177	5.59272342476191	1.24028258626896	0.00794000782806164	0.0262708127635101
g10280_i7	6.11130934160384	6.42653239889075	6.43809825069728	4.96194949468871	4.84203585898227	5.43400652946529	1.25712350376389	0.0123326882190557	0.0379680165186572
g10281_i2	8.35250703191048	8.88402431624101	7.91156685097261	10.2467347122432	9.50535049601779	9.54319032180583	-1.372753775	0.000339864310278224	0.00174448572295449
g102813_i0	5.06976667533072	3.58988728948974	10.0651918772671	13.0116715790622	11.8994124707781	12.4704264695312	-3.994049804	0.0121163349042156	0.0374214740012011
g10282_i0	7.49756429992455	8.19764614817777	7.0511922529909	6.13905235796478	6.21971669946828	6.19764188000134	1.48664583487453	0.00108164476355323	0.00479475774591567
g10287_i0	8.91843957407368	8.60192031079761	9.3190185622447	10.0430522896946	10.3731258453849	10.4529347732746	-1.325290698	4.70949675892547e-06	3.89790547893376e-05
g10287_i1	9.20820701285428	9.0098626171372	9.81854680372843	10.7308913158163	11.1923331316504	11.0927303461549	-1.631852363	1.08030571385394e-07	1.26636411222542e-06
g10287_i2	8.39967035680977	7.84266077552793	9.09508119256231	9.47059480554474	9.78257997906994	9.56824796281266	-1.078078664	0.00499380714685371	0.0177501515812493
g10287_i3	8.39544592830147	7.84958331998596	9.04301050076251	9.42719335014008	9.7811623142279	9.46118495617153	-1.055723962	0.00524696276377002	0.0185160938170013
g1029_i1	6.15194404504281	5.04522436509511	5.72893227809571	7.10022900453098	6.5610848959855	7.14742089285109	-1.262037367	0.0139943585886699	0.0421656803775177
g1029_i10	7.49756429992455	6.53357231626121	6.8616834042644	8.04090273192696	8.89190931677116	8.002248038	-1.358520779	0.00288993384489936	0.0111653135013907
g1029_i11	5.3397637175059	4.83807353724095	6.09470559516527	7.5785146091797	6.40784185153816	6.91475032588216	-1.548857422	0.00951644151951859	0.0305743066157945
g1029_i12	7.74339998274806	7.26083730755736	7.34174774442382	9.50367320301186	9.49501047919783	9.03857762094754	-1.90249363	2.47343492016e-10	4.61381176420702e-09
g1029_i15	5.3397637175059	5.94779898531545	6.11608555932711	7.21119345257559	7.6373053956048	6.53140163923641	-1.375032113	0.00775438408691601	0.0257687905135165
g102905_i0	12.2772498076926	11.1603139686315	12.7910082064463	11.3508401250124	10.9533265746774	10.8951420396904	1.14211345866077	0.00646075484387425	0.0220869218240353
g10292_i0	7.22981242571083	7.20794888432622	6.35061426079128	8.20184495190495	8.47086602821694	8.93272183774944	-1.591577771	0.000105452776566224	0.000622454630024213
g102927_i0	7.22029045108755	7.63397237338976	6.82320243797824	8.21522009897493	8.5628414915087	8.25582711098284	-1.095638752	0.00202951336703618	0.00825015954895874
g10295_i0	5.68255677290707	5.18314133632484	5.93545691327409	3.87895025145413	3.2705872127035	2.59157018509652	2.4095193592231	0.00174266542408969	0.00723278240099942
g10295_i2	5.56710895753842	5.3090166674883	6.05097100813548	3.87895025145413	3.2705872127035	2.59157018509652	2.45276761269101	0.0013467930623139	0.00579814497747153
g10295_i4	9.12900147404153	9.21140013220426	9.36439149218219	9.92048374073706	10.0902236909793	10.7195878577939	-1.048706806	0.000464353842484134	0.00229244041846527
g10297_i0	7.38275220468293	8.00647740194487	7.68711477406535	8.69417366995986	8.71314200043049	9.20266896386774	-1.17952875	0.000332270748229144	0.00171074467155265
g10297_i2	7.45760070931066	7.90379942557238	7.50461752665502	8.6423068472944	8.76282890596157	9.22223141190219	-1.26630977	7.4933957555016e-05	0.0004604295035673
g10297_i3	7.55928908968056	7.88370638794298	7.56027166943392	8.58163712716504	8.89976920696064	9.23432459496112	-1.258069985	5.46799470350342e-05	0.000347492042826246
g10297_i4	7.55928908968056	7.87015385678441	7.44672999681808	8.6423068472944	8.64307320137911	9.02750109658283	-1.150193071	9.08540051065254e-05	0.000545462705564996
g10297_i5	7.42481314410499	7.98777369018455	7.64360877726082	8.69417366995986	8.71907712012186	9.258211037	-1.214868716	0.000235200324609786	0.001263083426207
g10298_i4	8.50145043961791	8.22983783842892	8.21877172964407	7.72284280788642	7.29192596137138	6.65170274627496	1.03974498293469	0.0080285323021007	0.0265090653865148
g1030_i0	8.0479218481885	9.09679722171026	7.94779006006639	7.31422930137634	6.99203977017607	7.64451049940816	1.12715824766386	0.0132179979602181	0.040224290247781
g1030_i10	5.73699148915876	6.04749686137191	5.83588699554061	6.72965585406832	7.45016238104129	8.34329148164598	-1.795686657	0.0010198753576309	0.00455608844070994
g1030_i5	8.71312639391248	9.45781118925752	8.93286746361394	10.2281626483959	10.9330436936379	11.111209813077	-1.737698032	6.47551573911431e-07	6.44229281174472e-06
g1030_i6	8.87358652095781	9.77206004498428	9.41270689599455	10.5570901185577	11.2630993860076	11.4775646275961	-1.752741179	1.34534956903564e-06	1.25429330983501e-05
g1030_i7	8.71989942026509	9.49139469480286	9.18127995590683	10.0666101775786	10.9942805003506	11.238543241296	-1.684737218	1.41210419396616e-05	0.000104810442118129
g1030_i8	9.93743257173557	10.4848450538662	9.99912287201246	11.4029090483895	12.3185965060232	12.7118279861482	-2.080349919	4.16218683008688e-08	5.3030947928589e-07
g103025_i0	13.0738627000373	12.6107114165346	13.4293887878613	11.5552971585434	10.7639288089668	11.0625261993227	1.91198040370912	3.62388818364574e-09	5.59508588838261e-08
g103026_i0	9.62383884430322	9.0098626171372	10.5633291433218	8.10936066904844	7.39932118054961	8.21246994856694	1.93059624063121	4.60457981286075e-05	0.000298652539525288
g103035_i0	11.1447928262575	11.4031512517118	10.8877882659771	12.8721080259724	12.3200616282989	12.1076003513593	-1.310190063	6.64289289319572e-06	5.31970338043003e-05
g10306_i0	12.0932300704999	11.6002076921187	12.3860422617882	10.7752126776784	10.2626707609792	10.239140202436	1.61496506580177	8.53524295761972e-08	1.02095952211911e-06
g103073_i0	3.56825517040358	2.70498627328012	5.64316853446982	9.28644750146009	9.15092915979522	9.00226353633334	-4.700749181	3.69895200078687e-11	7.861894785628e-10
g103081_i0	7.82104810707034	8.49560596477878	5.98277809290072	0	0	0	10.3060401566605	1.29315723656074e-12	3.40330291085748e-11
g103095_i0	0	0	0	2.88734399749857	4.96700090739916	5.56234627182703	-7.179709291	0.000228254481570777	0.00123031668334975
g10313_i0	7.83359266659411	7.5083727524776	7.06224913026144	8.48556280369132	9.04859262682228	8.49171929659062	-1.202926816	0.000947030157244515	0.00427135411648762
g10313_i11	7.54410370253263	7.20794888432622	6.78366687648115	8.14706876137202	8.46381396077766	8.41729328661883	-1.142737937	0.000914943517475896	0.0041461042056914
g103156_i0	12.7577885150724	11.8028290439551	11.9894024438902	10.1006406227043	9.32057214746979	9.29793181822794	2.6229653386357	2.20551831758925e-12	5.61022992822515e-11
g10317_i0	6.91265193570795	6.38901174369237	5.58302255969007	9.37650528322684	9.31077992052976	9.91179919266574	-3.180033323	1.02573426260616e-13	3.15779619416612e-12
g10317_i2	5.81497611875569	4.5287004851954	4.55135683811559	7.50054809382607	7.38445985594646	8.42153034767844	-2.781810952	2.70271349276283e-06	2.36251476375163e-05
g103217_i0	0	0	0	6.70458534669493	4.26046370777781	0	-7.731030518	0.00300933214820381	0.0115535360547489
g103263_i0	8.39544592830147	8.74615180342643	9.11910530772834	9.99345688195497	10.5918631078068	11.2558498608309	-1.923693553	1.34556798008588e-06	1.25437157856574e-05
g103266_i0	11.1752973797316	11.0646460057575	11.9919344530027	9.09232142512741	9.66452110010437	8.65895762702036	2.27688786975702	4.63288607009512e-09	7.02010134345039e-08
g103271_i0	7.51324483810505	7.58503669994568	7.48009243784541	5.80346402868878	5.04467573002623	3.70775719755345	2.47277159000059	5.58601391185818e-05	0.000354256487677887
g103275_i0	8.67529546765007	8.65425511331456	8.61017115197106	7.77796237702979	7.39932118054961	7.03023261010599	1.21613682522034	0.000128881971926811	0.000743293860334025
g103290_i0	3.79042933567806	2.1084608835083	4.67175117325483	6.44178841326807	6.8905111513849	6.09527220056453	-2.733335273	0.000762687092241644	0.00354211378201344
g1033_i0	7.78274637494619	7.82871523233257	8.05130286269652	6.53005964854192	6.80380809327176	6.45077824127742	1.29726727862671	5.43740572612622e-05	0.000345709646011196
g1033_i3	7.31279504183001	7.55146573550639	7.98312600816765	6.4865990346018	6.33241410028235	6.74931871392958	1.11917955082171	0.00357978822596259	0.0133807798580244
g1033_i4	7.36557836124439	7.55146573550639	7.97144326037358	6.57224922497657	6.42246546430095	6.78921345573439	1.05832463772753	0.0041988638092593	0.0153145925419719
g103307_i0	2.79173837704606	4.3052231969181	5.42067826315546	8.06079584729532	7.33120548462095	6.65170274627496	-2.982677488	0.000141647750978151	0.000806617879075579
g10332_i1	11.2683292914925	11.1179390684939	12.0461950999344	9.65038086260463	8.50218057472923	9.53343568201286	2.22730607167341	5.52675381116698e-08	6.87986142074731e-07
g10335_i1	6.52112030956715	6.22833622433387	6.48815046869656	7.12878045764412	8.02998690707713	7.19769601912463	-1.1043526	0.0122316626643991	0.037715875028368
g10335_i11	7.85220732630485	8.39981842520397	7.78380002091261	8.88757719591094	9.56752670786443	9.84080694495412	-1.44931319	9.57301208258246e-05	0.000571430298915646
g10335_i2	6.45770379688422	6.3308351405388	6.40373859224466	7.10980907554827	7.76327707422066	7.21732555746943	-1.003513542	0.00994896693193731	0.0317256141658717
g10335_i3	5.56710895753842	5.99850895850996	5.72893227809571	6.5583226702311	7.34662266213257	6.72209583811389	-1.15760736	0.013772028391624	0.0416193798945375
g10335_i4	5.23017455169457	5.2682664364273	4.72837897503461	6.12021645371577	6.78129296908279	6.13709569747547	-1.311570646	0.0142425712732399	0.0427825883857187
g10336_i0	4.84037785202937	4.3052231969181	5.52025960085529	9.83209296140368	9.86786103884368	7.90875933436443	-4.510434138	1.41240149065705e-13	4.26978493609251e-12
g10336_i1	3.79042933567806	3.29760619996268	7.0288209832725	10.4834623931471	10.4695745079514	8.92378861196524	-4.460795641	7.90247799738192e-07	7.71183063694121e-06
g10336_i2	5.06976667533072	3.83281305669161	5.58302255969007	10.1385743439363	10.205687168561	8.22706759451076	-4.809048149	5.76597095910646e-14	1.84758614994363e-12
g10336_i3	4.37495522519463	0	3.83434516544127	7.52938941331047	6.85860499923176	4.81499821080681	-3.299457439	0.00634615991217399	0.0217614118637871
g10336_i4	0.990910904339469	1.68176707184933	2.83228682541354	7.00075780437714	5.92333198831962	4.17741142821404	-4.451817702	8.16195775570326e-05	0.000496129650458907
g10336_i6	5.02671430333888	2.1084608835083	4.19737225518359	8.3747063019828	8.44603148936374	7.43414439859092	-4.018856554	4.7694062319202e-08	6.01291997540386e-07
g103384_i0	8.50145043961791	6.07138082755797	9.42774674188249	12.7097296600428	11.9065817135359	9.96065886885286	-3.369841801	2.40780590580897e-05	0.000168051494942091
g103392_i0	6.32184073090875	5.72500097791267	6.23811038	4.19919372090095	2.81870187536236	3.81471584696633	2.49633227550082	0.000327431860225721	0.00168924257856651
g103393_i0	9.37410891478605	9.64253317848332	8.79385113616964	8.15171372138488	8.44244854084062	8.03026301055569	1.09518899417211	0.000968216315860739	0.00435295489335995
g103401_i0	6.3395399701172	2.70498627328012	8.85553079931328	13.1958260385595	12.6675757533136	12.3970176457376	-5.279754341	0.000100807980155759	0.00059797916176329
g103408_i0	7.06936195624907	7.84266077552793	6.84897011992152	8.39051274999166	8.68309453378873	8.72558324624948	-1.294375315	0.000821114157220545	0.00377635383431988
g10341_i0	9.35465692282134	9.2327379928672	8.82664255683654	6.02216143861804	6.90099163319812	6.25574910878009	2.72519169272016	2.29241089394304e-13	6.72257458222818e-12
g103411_i0	3.1537268069005	3.1257706489861	7.63622849445805	10.5323691099768	9.53088088795961	9.50576650220303	-3.784939862	0.000268191652907257	0.00141706514212466
g103414_i0	5.15219886022469	4.99615790870773	4.98231407532542	0.936706070209563	1.44894214615923	2.59157018509652	3.66704904706072	0.000514367013046599	0.00250789005636152
g103417_i1	6.77634536960648	6.63321606608574	6.93569659979553	4.68269285004294	5.98374167405989	4.17741142821404	1.65401487384336	0.0112151121353589	0.0350617982227791
g10342_i2	8.68224801518574	8.72372056089718	7.79709806497773	7.2463627405679	7.60561826834829	7.19769601912463	1.10177549870586	0.00469703499351919	0.0168607839334503
g10342_i4	8.25328660023183	8.57293340080759	7.67995427420074	6.91592751646959	7.39190965413488	7.21732555746943	1.03063615939557	0.00714689368668026	0.024067579366799
g103424_i0	7.55171637563378	9.50241768888873	6.55229501638765	2.69708819015097	0	0	7.50796135868848	7.02080911358572e-10	1.21346387847973e-08
g103431_i0	5.26763687823826	4.89271578599297	2.3452112091786	0	0	0	7.10362104516154	0.000582459582618202	0.00279743320845948
g10344_i0	6.85228574535946	6.20693267480689	8.01192556412886	11.2553417994035	11.0346988921625	10.6562782548098	-3.790313203	2.23527361702475e-15	8.63384133222773e-14
g10344_i1	5.11157143523559	4.13434826723811	5.95931151443436	9.4650072447816	9.31470479061664	9.18782105992986	-4.107676399	2.6890734519915e-17	1.34238722193135e-15
g10344_i2	5.11157143523559	4.13434826723811	5.91120124136273	9.38046822243117	9.18991415766693	9.13461593081312	-4.046015796	3.22482338904695e-17	1.58973532868668e-15
g10349_i1	11.2403377077052	11.5042190181846	11.8571742265911	10.0715210920954	9.57081244669925	9.50376967699764	1.81891669814637	1.78353113905462e-10	3.4031386678853e-09
g10349_i2	10.9999732105774	11.3907467677424	11.7286094585701	10.1652359964449	9.74961595861325	9.56633582798457	1.55511186835512	1.9056914200399e-07	2.12019862369173e-06
g10349_i3	10.2485656197648	10.420052972175	10.934417663542	8.76257628394448	7.86313591298684	8.28867095287945	2.21686143137711	1.71966608729209e-10	3.29360049677517e-09
g10350_i1	9.44531455014512	9.13978844418104	10.3576982178492	8.3303238429496	8.41346003347086	7.18778017689325	1.67329205891287	0.000504826442838418	0.00246677748140494
g10351_i0	6.30392165449413	5.42478527760183	6.91144499139717	8.47818504529582	8.64930305580785	8.29330248306882	-2.157585052	3.48821530561133e-06	2.97354625160561e-05
g10351_i1	6.0694968752251	6.53357231626121	6.65811178499862	8.28029674118061	8.88400637074474	8.51965659651081	-2.155002802	1.77395337706733e-09	2.86917268983284e-08
g10351_i2	5.6259873576001	5.34864741959836	6.25748088754861	7.42581670410228	7.6621633467358	7.20754417336738	-1.665428285	0.000205079219381956	0.00112064807005486
g10351_i3	6.53654825118244	6.3308351405388	6.81014392967333	8.50747237104935	8.5328298354027	7.8216716598275	-1.760778522	2.94826739159207e-06	2.55255143443511e-05
g10351_i4	7.04799031926532	6.58425429186285	7.06224913026144	9.49821253741602	9.20055895052086	9.354427189	-2.449980964	3.89005781553114e-18	2.14970039210959e-16
g10351_i5	5.1917134517683	6.14074817799769	6.33246236306396	7.56464869494921	8.34218393263585	7.13715215698311	-1.820358397	0.000824896842292522	0.00379189849346454
g10351_i6	5.3397637175059	4.83807353724095	5.98277809290072	7.44864536698022	7.78607289906322	7.274660813	-2.079743269	1.87709901966051e-05	0.000134790818023305
g10351_i7	6.42491860124799	6.36987902628082	6.71526697420264	8.70369447687234	8.77142226684823	8.6803315669545	-2.219575031	1.72932508357847e-15	6.79102686975742e-14
g10351_i8	6.64015735327974	6.86951178528766	7.19877094951169	8.49655917832644	8.47086602821694	7.62259511503543	-1.336265654	0.000989078117193387	0.00443501787152683
g103510_i0	11.8486616244739	11.872455875627	12.2635577695711	8.66847333130994	9.56752670786443	9.14746293571832	2.83584144055926	1.5952224499187e-20	1.17698377793761e-18
g103515_i0	9.18880955494803	9.28474146716809	8.71897399541177	5.73082238520438	7.71063008681154	8.14744892156538	1.58209802069503	0.00772082254418168	0.0256732922957272
g103529_i0	2.56978203901647	1.68176707184933	6.17838771049112	9.50003505678675	8.17089118523696	8.16271597325489	-4.042705564	0.000134920615505588	0.000773564242837882
g10353_i0	4.30460956437021	3.1257706489861	3.72727173189609	7.74760073404751	7.6373053956048	9.41092594602349	-4.811557568	1.27554953990917e-12	3.36057610596301e-11
g10353_i1	3.98291069990282	2.4373378267447	2.60920763761667	7.37904623821078	8.07696051042704	9.69441653241596	-5.688973644	4.35831383704022e-13	1.23403897041192e-11
g10353_i2	4.30460956437021	3.1257706489861	3.48586078773894	7.75982217317813	7.69866519100374	9.54707378492798	-4.98906958	8.71489779262369e-13	2.35535073837119e-11
g10353_i4	3.56825517040358	3.1257706489861	3.34809535463049	7.92086709524565	7.72839340679475	9.60037239639828	-5.462936737	4.46550643922803e-16	1.9051789828765e-14
g10353_i5	3.68361486943152	3.71645722464571	3.19577208516313	6.95896607191232	7.74594067171253	9.24870386519602	-4.876520609	8.79495976324499e-12	2.05250382242181e-10
g10353_i6	4.84037785202937	2.4373378267447	3.61160989130643	7.80179986834423	7.2597137030687	9.88750045640764	-4.925630236	1.19954852038924e-08	1.68983239831655e-07
g10353_i7	3.68361486943152	1.07320555109005	1.60439109674302	7.16599081692526	8.02040582444523	9.41092594602349	-6.156736166	1.77264105409909e-11	3.94865069310182e-10
g10354_i0	6.44140432736891	6.18520679830282	6.17838771049112	4.04793959273947	3.1350998932763	3.46663850360941	2.78000594192485	6.41727793619556e-06	5.15894186590097e-05
g10354_i13	6.88880770053308	6.38901174369237	5.95931151443436	4.19919372090095	4.38514774912984	2.59157018509652	2.62232177510658	0.000342587445497694	0.00175676890149559
g10354_i15	4.50612381259947	4.45798578287112	4.88603474592803	1.49993810811277	1.44894214615923	1.59025106711109	3.68054869878208	0.000711893250199794	0.00333506511778382
g10354_i17	6.15194404504281	6.09487582291752	5.80988244754408	3.87895025145413	3.2705872127035	2.81415095343875	2.75761606289641	4.10858870899711e-05	0.000270075555736041
g10354_i8	6.35702470088279	6.36987902628082	6.295458699	3.78640195202045	2.62999391438448	3.00693727550063	3.2635813480593	6.33599032780339e-07	6.32122063806705e-06
g103627_i0	13.002919887178	12.4706820250878	12.9215846859468	11.4237017442038	10.9832260460701	11.2149365740806	1.59869056226894	7.5165760222865e-11	1.52529670330232e-09
g10363_i7	8.14169968503194	8.04317272751456	8.27212472954084	9.38442030565077	10.1061632720223	9.61709421525448	-1.582635302	8.73607101910413e-08	1.04284185393254e-06
g103634_i0	10.3911686132691	10.4212151185261	9.84759598392985	8.57127274290368	8.16220430723563	8.16271597325489	1.93418783412504	1.57406191851989e-11	3.5398029592965e-10
g103635_i0	7.87058486294613	7.74950775187565	7.81027465296791	4.63040402895243	3.2705872127035	2.81415095343875	4.12061108518985	7.48404878821557e-12	1.76351801975095e-10
g103653_i0	4.07030612422221	4.45798578287112	4.48716962179375	7.64591294974178	7.47842980542858	7.07395580250551	-3.13455314	1.43377618798475e-11	3.24399150672985e-10
g103656_i0	5.15219886022469	5.3090166674883	5.83588699554061	6.72965585406832	7.5732195106163	6.92672351191645	-1.683426825	0.000761335178204344	0.00353664027145824
g10368_i3	4.78977436931086	4.6605107123252	5.52025960085529	7.55766544038333	6.0417231714658	6.41722354380556	-1.812198386	0.00564402267817063	0.0196952690338056
g1037_i5	5.71003085217777	6.02321082804531	5.23772163910712	3.46671609721118	3.89147981306233	1.59025106711109	2.54458009316364	0.00457175852626675	0.0164734039048912
g10370_i2	9.70800400910846	10.9068391811115	8.96856629942426	9.28644750146009	7.34662266213257	8.45498617618459	1.5194576222528	0.0145696137149901	0.0435915077401822
g103778_i0	5.81497611875569	4.45798578287112	6.15791782053727	3.05540793786072	2.98555722918384	3.17697212392087	2.72141208939551	0.00106727799634632	0.00473913864415495
g103782_i0	6.15194404504281	6.04749686137191	5.61340896019146	6.62664880317218	7.09604168057472	7.53926433361412	-1.191571734	0.0110045237455816	0.0345242394031723
g103798_i0	9.49945860754854	10.4188898889155	9.8729354121631	5.705772318	7.07768139711216	7.70832731561596	2.9448258736423	3.01353596021766e-08	3.94174883174271e-07
g10380_i0	11.6024480532683	11.3233473865993	11.635441641235	7.50781265746303	7.55342516389315	8.86899550566796	3.40797972858295	4.99745268775678e-16	2.11444244311158e-14
g10382_i1	8.46965533485925	8.73123646002266	8.1582259669818	5.5455867913486	6.50722464108531	6.03017180728475	2.40736207307406	3.14566875058571e-09	4.89938208101149e-08
g103820_i0	7.99306256713222	8.25612619348168	7.89928747970295	6.53005964854192	5.08199916908787	5.89043467662902	2.12517530792034	1.16930820195512e-05	8.85747887568007e-05
g10383_i0	10.5714272387309	10.5753186565066	10.7814096276599	6.98001325978497	7.90539156426342	7.52358224444329	3.13424306713733	2.95871019788538e-24	3.30436097684272e-22
g10383_i4	9.11878789112859	9.45099964652404	9.8745044458297	7.20226551924761	7.34662266213257	7.03023261010599	2.32307807403461	2.19951938536555e-13	6.46721044550289e-12
g10383_i5	9.35029840796542	9.57939042777438	9.62333305483538	5.8949580299332	6.34781843616457	6.45077824127742	3.28991812677668	7.30396742737783e-30	1.48757875038395e-27
g10384_i0	8.58914155165567	8.52617215257165	7.75000855251715	9.19489927520675	9.63343255807722	9.55673695319696	-1.141067173	0.000714298271179872	0.00334543583644542
g10392_i1	5.59684850044665	5.92175953657035	5.19817167512286	5.5735501738136	7.43581822226055	8.2605651152355	-1.877521876	0.0100974184951014	0.032124666358434
g10392_i2	5.68255677290707	6.40789404439164	6.19857121903967	7.85403636082839	7.05908443847554	7.32980429220861	-1.339205087	0.003017739745312	0.0115812326629619
g103926_i0	7.6471905	8.35673622827657	7.90544022964619	9.21944331744309	8.86003441494118	9.08205239606795	-1.064947756	0.000636808916028492	0.00302428643429625
g103938_i0	8.8946915928973	8.2921432550199	7.98893209554265	6.59970540391461	5.22232686878669	6.56243036287109	2.20562494213108	1.8349901730989e-05	0.000132193594931433
g10395_i1	1.98634479266321	2.9306654266072	1.01459592090065	5.23136004707147	6.5610848959855	5.32965608201333	-4.00889599	6.20852635297685e-05	0.000389138440119709
g10395_i2	1.98634479266321	2.9306654266072	1.01459592090065	5.45828966719129	6.58727928299619	5.36528481182733	-4.08525074	2.89148949273142e-05	0.000197814598629721
g10395_i3	1.98634479266321	2.9306654266072	1.01459592090065	5.45828966719129	6.58727928299619	5.36528481182733	-4.08525074	2.89148949273142e-05	0.000197814598629721
g103958_i0	5.76345752298714	4.45798578287112	3.72727173189609	7.32249247042879	7.38445985594646	5.62247412902336	-2.108114515	0.00825603421505856	0.0271373596027937
g10396_i0	7.50542587272595	7.68130247857801	6.8616834042644	7.96376071018474	8.63681632844175	8.62629098783366	-1.055987513	0.00711133151548059	0.0239656238215051
g10396_i1	6.70985775545797	7.13048838772789	6.43809825069728	7.68489059129626	8.10895508245998	8.26999469698138	-1.262185026	0.000893861644657616	0.00406359297131554
g10396_i2	6.1317697523639	6.6491742363552	6.02859628065855	7.5785146091797	7.6373053956048	7.90271015073645	-1.429703902	0.000151305962723035	0.000854911444141815
g10397_i0	5.73699148915876	3.1257706489861	2.3452112091786	0	0	0	6.97205273550873	0.00178460250873975	0.00738455378384031
g10397_i1	7.17171443239127	6.44493303011002	4.02724732952304	0	3.2705872127035	0	4.80520787263281	0.00202311989417048	0.00822580858747859
g10397_i2	5.81497611875569	4.3052231969181	3.48586078773894	0	0	0	7.36549612224082	0.000123283891443009	0.00071494961141754
g10397_i3	8.43302772729804	7.60971201167771	6.05097100813548	5.73082238520438	3.71265582862214	0	3.23276335361987	0.00928781517079858	0.0299545682335106
g10397_i4	9.37839619215548	7.15304757465737	6.45497600386108	0	3.2705872127035	0	6.6668076544117	3.14560051048296e-07	3.34841364366603e-06
g103974_i0	3.30552626759599	0	0	5.19581855713212	4.75227596242234	7.70832731561596	-4.9107572	0.00165630484599661	0.006924360065896
g104016_i0	0	0	0	4.82906747259573	4.96700090739916	4.00743152105003	-6.992664045	0.00013198523085314	0.000758760106957906
g10402_i0	6.00441430042647	5.34864741959836	6.33246236306396	2.21928054658148	4.38514774912984	4.17741142821404	2.16746369961679	0.0101908218893627	0.032370503763995
g10402_i2	6.30392165449413	5.34864741959836	6.02859628065855	1.90398638812702	3.97321290535797	4.00743152105003	2.48635172962477	0.00373690805453352	0.013881175452389
g10402_i4	6.28577721104638	5.72500097791267	6.17838771049112	1.90398638812702	4.38514774912984	4.17741142821404	2.33448899892941	0.00615876974888563	0.0212019926972268
g10403_i0	4.62635424869377	4.5287004851954	5.72893227809571	7.54359670005499	7.61201161614971	6.56243036287109	-2.275496899	0.000148203484705534	0.000840197273951931
g10403_i1	5.7894467745884	5.56597301950355	6.74301728335943	9.14685029177234	8.91277460819926	7.68736714087735	-2.597546798	2.16501715993305e-06	1.93153615484289e-05
g10403_i2	4.84037785202937	4.5287004851954	6.05097100813548	8.31384014301837	7.80293646005732	7.06314860404139	-2.546117149	3.44015694374373e-05	0.000230627487902783
g10403_i3	3.56825517040358	4.13434826723811	5.5519823580802	7.72907223459784	7.30776633333393	6.46726739650617	-2.636593401	0.000261956868793577	0.0013871757978719
g10403_i4	4.37495522519463	3.58988728948974	5.0725681368009	7.12878045764412	6.98220246068471	6.09527220056453	-2.384670659	0.000271989041941933	0.00143485579430048
g10403_i5	0.990910904339469	0	4.34953526805811	7.46366622924181	7.78040762199561	7.05225983767115	-4.687027919	7.07507493295813e-05	0.000437470939631141
g10403_i6	4.15270835560845	2.1084608835083	4.83537323523878	8.08528260060861	8.3228267155566	6.1575613904741	-3.789032857	8.58651635185427e-06	6.71066241560701e-05
g104045_i0	9.59465611799522	9.53284140523907	8.97150170948737	5.3330148559066	5.08199916908787	6.56243036287109	3.60676382780927	1.1851149333445e-13	3.6265702075275e-12
g104049_i0	9.03164735801468	9.26416446869774	9.08968773285655	6.29834665024503	7.18449363926775	7.6660979515026	1.98641565659036	1.72731074489768e-06	1.57348920457287e-05
g10413_i0	7.04799031926532	6.75619631969954	7.69423990981188	5.45828966719129	3.71265582862214	0	3.01094354733115	0.00995209641499499	0.0317340873103146
g10413_i1	8.70290685855312	8.50001241252263	9.06790997143855	5.04419087205331	5.22232686878669	4.65146559778088	3.8235308137098	5.97779194194193e-25	7.15254784810811e-23
g10413_i3	10.3182849361492	9.66429054336355	10.0843010605626	7.20226551924761	7.72839340679475	8.18780743237971	2.29183913197313	2.04636637981891e-10	3.86608165388723e-09
g10413_i7	9.39541902061579	8.8255387645916	9.05689655979053	6.82579587685464	6.7234181652204	7.54704191390943	2.04085233975974	3.23964947132525e-08	4.21453984364009e-07
g10414_i2	6.2108275405529	7.30179496395278	4.88603474592803	8.05088357725447	7.51300259419899	9.89513786656401	-2.435199476	0.00203825392402858	0.00828046575893773
g10415_i1	7.76974977911644	7.49959751305091	7.4039118476448	6.04231285259653	6.23636541119959	6.8280346123294	1.16867152864573	0.00395138618800736	0.0145590281736508
g104164_i0	5.3397637175059	5.59921193622492	5.78340055074938	7.22006647616035	7.06841288293429	7.49169721824277	-1.706196035	2.64225038758893e-05	0.000182703658593625
g104168_i0	6.95918974681485	5.04522436509511	5.52025960085529	8.12361695092563	8.61788122931215	8.32078369747862	-2.300791034	7.34040930453023e-05	0.000452050443002475
g10422_i0	10.6708997036925	10.8825762469309	10.5623559800893	9.47616080913805	9.91774283185862	9.14490267050796	1.16418147196081	4.09646884980383e-05	0.000269452508512756
g10422_i1	10.9191473618295	10.8484261190537	10.7738627311771	9.34440367207866	9.78823674868085	8.97369407417764	1.44196545036158	2.61342251179836e-07	2.83091477109882e-06
g10422_i2	10.3160516836335	10.7088394950114	10.2805044721364	8.81914884424114	8.64930305580785	8.03026301055569	1.9133634608355	5.35227903550488e-10	9.45368489266867e-09
g10422_i4	10.6256318428551	10.7766929886405	10.3710981652435	9.53955879818877	9.078909516	8.52754031359621	1.49525930637862	5.85255734653271e-06	4.74641508941225e-05
g10424_i0	7.26728403564382	7.45490236542219	7.86812386489503	9.3177846971443	8.91794411829991	9.15001866542577	-1.590488372	1.5984841632789e-07	1.80682293399197e-06
g10424_i1	7.31279504183001	7.53438269103518	7.86812386489503	9.29906417871164	8.91018289018291	9.14233785366827	-1.540869704	1.61395969066397e-07	1.82263236438816e-06
g10424_i2	6.7632907196019	7.11907511740572	7.33264439254971	8.73498423292049	7.80851412592065	8.2605651152355	-1.233099507	0.00186163195261012	0.0076561249689369
g10424_i3	6.90077907845136	7.31185523884321	7.75000855251715	9.12102825078255	8.07233138023637	8.1677692979511	-1.178674165	0.00919985271176906	0.0297068818775261
g10424_i4	9.26488199287703	9.77206004498428	9.78723566060063	11.1131419871289	10.1129409765854	11.0184498719685	-1.186355085	0.000701461720995218	0.00329346128053872
g10424_i5	8.02622781455398	8.16471972028539	8.54071952109522	10.1221009320084	9.63500299919578	9.79091483475656	-1.606373434	1.32000622098667e-08	1.84803890510868e-07
g104270_i0	6.47382117149256	6.29070514212428	5.67232662168071	7.95846823441164	7.77472001038308	8.002248038	-1.744531659	5.15034095768454e-06	4.22620054021867e-05
g104271_i0	10.4267921938861	9.8344542137909	8.89934892639869	9.16993043684721	7.30776633333393	6.43409844367961	1.75656254753674	0.0125735835615427	0.0385912319717931
g104305_i0	3.88987769755815	4.5287004851954	5.35025468620383	0	0	0	7.21009748974821	0.000100892418199763	0.000598393039893586
g10432_i0	8.15175290411647	8.82202347298793	8.08421998002722	7.42581670410228	7.21000524783892	7.31165632017086	1.07862699099654	0.00208945458315467	0.00846122998631899
g104329_i0	5.71003085217777	6.48104485049426	1.60439109674302	0	0	0	8.11443020984821	6.17188831519537e-05	0.000386960926770053
g10433_i10	7.80839351228479	8.69325918560808	8.03455830774698	0	3.71265582862214	6.65170274627496	3.00857057296814	0.0166870603126614	0.0487113166677242
g10433_i7	8.17165158870647	8.77552770386913	7.9772964599007	0	2.81870187536236	6.66605882185579	3.19617346280098	0.0147424831083313	0.0440131439607849
g10433_i8	7.20105586340814	7.85647280626828	7.67275805742153	2.69708819015097	3.89147981306233	6.11633550076826	2.72947359162679	0.00182182491784191	0.0075194076215067
g10438_i0	8.06929449202921	8.18675395652914	7.76362026378661	9.05065004444415	9.39475267325337	9.02471862651152	-1.153118199	2.64811664284009e-05	0.000183078265772492
g10438_i2	8.15675336469779	8.00647740194487	7.75000855251715	8.9818880276862	9.29497278408736	9.03857762094754	-1.134179309	1.73453116590496e-05	0.000125800529022593
g10438_i3	8.29470484682684	8.38560016326374	8.11640277056304	9.35652563679988	9.27899053359634	9.32984134237851	-1.054951722	1.36631112679987e-06	1.27218885717945e-05
g10438_i6	7.95338084926738	7.73462724305761	7.48831387836735	8.85945874263917	9.25876047670312	8.60781806858817	-1.200071142	0.000176922451718421	0.000983380972670132
g10438_i7	7.416498485	7.29166404331986	6.9830100457342	8.21965106692446	8.64307320137911	8.36104825178456	-1.182690833	0.000131698418839729	0.00075728910882972
g104397_i0	4.68290955798064	5.59921193622492	5.72893227809571	6.83737511694864	6.92172691872975	6.34767801831478	-1.340311076	0.0123443289513642	0.0379942980955717
g104408_i0	9.06660636741488	8.08483662667717	6.295458699	4.63040402895243	5.92333198831962	3.70775719755345	3.20606741713307	0.000109544765946741	0.000644402034359133
g10441_i8	6.68238034801479	7.49959751305091	8.42984001006267	4.04793959273947	5.4391879323418	3.59222929206745	3.17603669742553	1.41311178899954e-05	0.000104868761622833
g10442_i0	7.50542587272595	7.25041359532304	7.66552576562539	5.36536805249653	5.72525959501965	5.43400652946529	1.98988793732348	2.90556902128414e-07	3.11872584194472e-06
g10442_i1	7.39972401333391	7.15304757465737	7.65825703529727	5.04419087205331	5.22232686878669	5.32965608201333	2.24732113886055	3.17490136820577e-08	4.13866482506772e-07
g10442_i2	8.36983624847052	7.9496227129033	8.39090202010777	6.3797900687077	6.30110303211196	6.45077824127742	1.88575937878194	3.59544530459893e-09	5.55467483357475e-08
g10442_i3	8.04252884587032	8.02494173098489	8.30972395755843	7.14750560134684	6.67538633687009	6.27460948675478	1.39588156690949	0.000212696842967748	0.0011568515603921
g10442_i4	7.39126306582707	7.23991402158529	7.66552576562539	5.65432830450073	5.15386851671476	5.09515595317632	2.14709713114246	3.10272748944154e-07	3.30766639625154e-06
g10442_i5	7.78920102972061	7.40877815732415	8.05130286269652	6.53005964854192	6.49343942304295	5.91468445581213	1.44479877110444	0.000318527071291791	0.00164928035678513
g1045_i11	9.51900728299779	9.50241768888873	7.87441067374045	10.1743953130738	10.7224285248439	11.3687696762402	-1.698354984	0.000824981735080067	0.00379214631795188
g1045_i2	9.51511868142857	9.78294965265585	8.92683082216726	9.6188577619222	10.6620923974285	10.9319917150482	-1.055594248	0.0116685978088322	0.036254519397713
g10450_i0	3.88987769755815	4.99615790870773	5.93545691327409	8.61229088204503	8.28331524244795	7.40019597252003	-3.050200088	1.84806559454403e-06	1.67278430107644e-05
g10450_i1	3.88987769755815	5.34864741959836	6.70118905143054	8.9818880276862	8.32671899262413	7.56247240655515	-2.693054871	0.000288812012562351	0.00151234721391191
g10450_i2	3.98291069990282	5.63170226099538	6.55229501638765	8.79559862988128	8.75418405216244	7.4257318900368	-2.74244173	0.000104492063403434	0.000617451710914889
g10450_i3	3.1537268069005	6.16314873802099	7.01750390086944	10.1663840961665	8.23027741222686	8.99090355165539	-3.239187244	0.000139068257029236	0.000794108552594073
g10450_i4	3.1537268069005	3.83281305669161	4.41999312742169	9.08505457063366	8.43164599412286	7.32980429220861	-4.655469865	1.64590455762188e-13	4.92821187551734e-12
g10450_i5	3.30552626759599	2.4373378267447	4.11481601645768	8.50747237104935	8.08617444766681	6.90267694006412	-4.661388286	1.24193003054361e-11	2.83932019907846e-10
g10450_i6	3.98291069990282	5.09267680060646	5.86143109935355	8.72254964634821	8.33060079688457	6.99654804759214	-3.048924352	5.7541656743313e-06	4.67281161813075e-05
g10450_i7	3.68361486943152	5.63170226099538	5.86143109935355	8.6781646891896	8.46381396077766	6.81520994742598	-2.892963717	7.40417019466607e-05	0.000455633225332013
g10450_i8	5.56710895753842	5.99850895850996	6.8616834042644	9.91912218596043	9.44932707132135	8.69790443093613	-3.210683412	8.43367079103367e-11	1.69677028189626e-09
g104503_i0	10.4504011772555	10.6286096342978	10.3666453307552	7.79587731850126	9.27899053359634	9.57015756666888	1.42576736631469	0.00176416850376306	0.00731285453400433
g104505_i0	9.9139977188275	9.53284140523907	9.31671202136343	10.9803993408254	10.5821269507836	10.2039061571845	-1.015149104	0.00110605717291021	0.00488633999324722
g104522_i0	8.22975206254211	7.91043539465072	8.35088388293116	10.4029547862298	9.85713618734124	9.69616632599275	-1.846124233	1.93345703573659e-09	3.11111969241885e-08
g10461_i0	7.67533979303485	7.54294949830117	8.55252946565959	10.3664562316951	9.17055333796482	9.82490045796301	-1.874884065	2.54970655619795e-05	0.000176964323715612
g10461_i1	6.94769527303703	7.60153371129735	7.81027465296791	9.68923958884541	9.00067057175845	9.19030634677468	-1.83212123	7.50246231872765e-07	7.35724561497789e-06
g10461_i2	4.23065724498911	4.45798578287112	5.88653078122028	7.47853230942343	6.40784185153816	7.32980429220861	-2.118554492	0.00171711023313129	0.00714343068267009
g10461_i3	7.33942808340864	7.55146573550639	7.86812386489503	9.32602758540363	8.75418405216244	8.66611751592802	-1.34812095	6.95442397187218e-05	0.000430750587922803
g10461_i4	7.75003268717026	8.19221033168777	8.7328802653369	10.5605873637498	9.64126772430561	9.9548238637998	-1.826118788	3.23575080856489e-06	2.77495160072568e-05
g10463_i2	6.91265193570795	7.26083730755736	6.64346204459014	5.5455867913486	5.92333198831962	5.89043467662902	1.17901823356176	0.0064255095223921	0.0219934463625906
g104634_i0	11.8746912325735	12.3541264494284	10.6863462952778	10.4898964662964	9.37796950152155	10.3002409272003	1.66186412628667	0.000501520969852791	0.00245295192721881
g10464_i1	7.94183981461397	7.83570485411448	7.45514321441745	6.99042281754428	6.6507571268173	6.51563337923806	1.03233657152227	0.00384977556064605	0.0142407956399311
g10464_i6	8.54405515589571	8.26650886072172	7.56804985577997	6.54426036888671	6.94216840191806	7.32980429220861	1.21474159647679	0.00478660309652397	0.0171330632928888
g10464_i9	7.78274637494619	7.76423634303429	7.74315423245917	6.89391698926174	6.73518035238659	6.66605882185579	1.00154495072004	0.000761626423564098	0.00353772467933894
g104678_i0	7.71655995859279	8.21383178041997	7.78380002091261	6.57224922497657	4.44366867072755	5.29312513870381	2.24250652889765	0.000332734199907412	0.0017125555884899
g10468_i0	6.28577721104638	5.38721855979595	4.19737225518359	0	0	2.59157018509652	4.78327441368156	0.00212737610851644	0.00859715887572538
g10468_i1	5.59684850044665	5.2263316378709	4.11481601645768	0	1.84603869507286	2.59157018509652	3.72838569159465	0.0033533685134102	0.0126643954063578
g10468_i2	6.22993314447192	5.38721855979595	4.19737225518359	0	0	2.59157018509652	4.75123861653435	0.00230505041084781	0.00921417950065036
g10468_i3	5.40845565534313	5.13861802735646	4.11481601645768	0	0	2.59157018509652	4.22522910430912	0.00965678917522605	0.0309423738175537
g10468_i4	4.84037785202937	4.45798578287112	2.83228682541354	0	0	0	6.74273639677791	0.00117844303938476	0.00516437441526805
g104695_i0	2.56978203901647	0	2.60920763761667	4.46110394926648	4.84203585898227	6.36538121011124	-3.684161274	0.00291455916042953	0.0112473186252157
g1047_i5	9.01522220656806	9.15383879860054	9.21882097054935	7.50054809382607	8.25499891243421	8.47550881993839	1.0010901592421	0.00366937698790598	0.0136680691648959
g10473_i1	9.18146773803048	9.19790190855157	9.3004621485715	7.64591294974178	8.76282890596157	7.49169721824277	1.14458556584166	0.00649430381929773	0.0221842649149476
g10473_i2	8.654234504	8.44165130581681	9.28874200482297	7.57159831036992	7.5732195106163	7.96789578661709	1.12915843056036	0.00162298567070413	0.00680435463888438
g104783_i0	9.13661448780754	8.52184500378845	9.66382053052866	8.1141284330761	7.04969528366999	7.34772681009291	1.61045858253693	0.000398210604497224	0.00200471213427977
g104789_i0	1.98634479266321	2.70498627328012	5.23772163910712	6.71717505770056	7.12315129128441	6.73577148518865	-2.943928429	0.00201332367985685	0.00819087551797115
g10479_i1	10.191233048574	9.89927424384038	9.5545274428855	10.8922465920683	10.8770768009172	11.3326656263978	-1.145692157	3.41722809550242e-05	0.000229296342397696
g10479_i2	7.72331692218678	7.75689084304667	7.4039118476448	8.8451912962408	8.68309453378873	9.26057807256923	-1.318098797	1.54861690228777e-05	0.000113779653846118
g10479_i3	7.52102165541294	7.49076857113177	7.18871588822718	8.39443745030803	8.63367768659721	8.27468647589686	-1.039174712	0.000329655537154252	0.00169885299637206
g10480_i0	5.30415099423377	4.83807353724095	5.83588699554061	7.69128569925886	7.16723177486212	8.3298289924276	-2.450701519	3.19984544262825e-06	2.74878153947273e-05
g10480_i1	5.47402503444003	5.2263316378709	6.15791782053727	9.00517475493471	8.76856349678788	8.85965753071353	-3.229816763	4.31811987048878e-18	2.37980704469747e-16
g10480_i2	5.73699148915876	5.59921193622492	6.71526697420264	9.20610744760533	9.33223575618763	9.86434259965071	-3.407020065	1.53586896091082e-15	6.06636025464112e-14
g10480_i3	5.50572503115995	5.34864741959836	6.70118905143054	8.97404150196932	8.00591382942218	7.93270557437342	-2.418267787	1.43937041387709e-05	0.000106610611243018
g10480_i4	4.50612381259947	5.72500097791267	6.35061426079128	8.06572655979905	7.55342516389315	7.8023058602422	-2.132711405	0.00016157123075162	0.000907158613316882
g10480_i5	4.44202972257259	5.49710560738525	6.19857121903967	8.1883446433051	7.30776633333393	7.89663549619895	-2.319688344	6.50788046404569e-05	0.000405947408816719
g10481_i0	8.14673505136329	8.49118601710382	8.11640277056304	5.95996123183659	7.71657552801218	6.77603740774875	1.27420668167316	0.0144841638731167	0.0433731185714106
g10481_i2	7.23927196591516	7.09597407840478	7.45514321441745	5.15937932247769	4.60620841561941	4.86563401957532	2.41731692260391	2.39068486006992e-08	3.18525513891367e-07
g10481_i3	7.13164053342377	7.141812075	7.13736172148893	5.15937932247769	4.44366867072755	4.81499821080681	2.34393388241818	1.5844379234276e-07	1.79243567078772e-06
g10481_i4	7.31279504183001	7.25041359532304	7.11629704123382	6.15764550567083	4.88490490021381	4.59255873266791	1.87151488469972	0.00132530387082972	0.00571668939651976
g10481_i6	7.36557836124439	7.1075708353538	7.09492023422277	5.29991944547862	5.31928388096563	4.53114386606357	2.13091889146028	3.60495025208912e-06	3.06281898144455e-05
g10481_i8	6.77634536960648	6.96184985733085	7.31426352966883	5.3330148559066	4.88490490021381	4.39986659638813	2.14775351192175	1.95516955582071e-05	0.000139757401489534
g10481_i9	10.6586140003142	10.3350517343334	10.3016521897522	8.86512644704936	8.98104697200779	9.23913362679442	1.40610422394297	2.8570903375119e-09	4.47668931676063e-08
g10482_i1	9.328306106	9.71255180065279	9.98321297387627	11.6923187912417	11.9422202431115	11.471447171785	-2.017001941	6.54087818644261e-14	2.0790175370899e-12
g10482_i2	9.40595718457319	9.92408031566824	10.0937615664528	11.6362467801629	12.3649943903634	11.652230089693	-2.091377299	9.33294314530679e-11	1.8645170111933e-09
g10482_i4	7.38275220468293	8.08483662667717	8.59121200110808	9.53423253375192	10.8550112519839	9.68034125316369	-2.054948936	2.59585833406001e-05	0.000179800499956021
g10482_i5	7.18156136334987	8.24041073179603	8.35538555512137	9.81901173633372	10.5290610810787	10.2499022202883	-2.219862896	2.69313282004609e-08	3.55379721544763e-07
g10484_i0	7.26728403564382	7.657831511	7.72239368761565	9.98957028765375	10.2245852279741	10.3196676937071	-2.628735276	8.61001229974553e-25	1.01826081694498e-22
g10484_i1	7.26728403564382	7.331767745	7.81681809031589	9.81755091812582	10.0330060495477	9.3320938133765	-2.269278506	3.75158514799891e-12	9.22662303507451e-11
g10484_i3	6.28577721104638	5.86822678439591	6.05097100813548	8.4670471799821	8.61788122931215	8.1525559110389	-2.363127637	1.91835237992262e-12	4.91963135788913e-11
g10485_i7	3.1537268069005	4.040668606	4.93497742073498	6.82579587685464	6.54780716631668	5.17763103020733	-2.182809911	0.00679479595149368	0.0230596735749333
g10485_i8	5.1917134517683	5.99850895850996	7.0060973403376	8.55031788919973	8.84382892257253	7.61521537786479	-2.184893559	0.000237067326579511	0.00127238397977017
g1049_i0	6.83990337291891	7.68130247857801	7.75683046126699	5.04419087205331	6.02265375573872	5.21716532911907	2.00924040348634	0.000128318871514849	0.000740430073488124
g1049_i1	6.83990337291891	7.68130247857801	7.75683046126699	5.04419087205331	6.02265375573872	5.21716532911907	2.00924040348634	0.000128318871514849	0.000740430073488124
g10490_i0	9.21541434415242	9.53499017353383	8.11108858053569	0	5.49559884639146	6.38286979822592	3.66992052961264	0.00100939570298885	0.00451436442804867
g10490_i1	9.51706429236685	9.61638960526852	9.0869834228949	3.05540793786072	5.28768338649702	5.36528481182733	4.58917651965258	2.6378637875297e-15	1.00933128805497e-13
g10490_i2	9.17655235413327	9.28729307813608	7.87441067374045	2.88734399749857	6.26909731017027	7.57773960576703	2.39741462242665	0.00906932521726003	0.0293595858549845
g10490_i3	8.30825083934708	8.51315157458437	7.20875641543984	0	4.55403704750472	6.1575613904741	3.15692810029974	0.00708788004048621	0.0238971179858332
g10490_i6	6.30392165449413	7.141812075	6.61370858701093	0	0	0	9.26746321422339	2.09063877264637e-11	4.60670654054016e-10
g104900_i0	11.8471157468817	11.3388045018573	12.1714654928326	8.94222154953221	8.53955325343215	8.32078369747862	3.20426320893567	2.63705651869254e-24	2.96951486765447e-22
g104903_i0	9.0343667941616	8.54335211750191	8.01761712371033	7.74760073404751	7.36187682641802	7.38291741424035	1.08635492768118	0.00468311056245971	0.0168196785683319
g104931_i0	0	0	4.61280951980346	7.63268282187122	6.57424153868721	6.56243036287109	-4.035259122	0.0072681226576946	0.0244121638389109
g104949_i0	4.84037785202937	6.58425429186285	5.0725681368009	7.71658636638426	6.50722464108531	7.69438775572249	-1.704862647	0.0120710383830709	0.0373051072346153
g10497_i0	2.98405630598302	0	4.41999312742169	6.12021645371577	5.08199916908787	7.274660813	-3.220052789	0.00895528526461781	0.0290443479910516
g104979_i0	5.59684850044665	5.38721855979595	2.3452112091786	0	0	0	7.49659110682664	0.000169502060462536	0.000946736491392025
g10498_i0	4.68290955798064	6.55066490249206	5.23772163910712	2.21928054658148	0	2.32827205213809	4.3425357412934	0.000297621731998716	0.0015530583827246
g105025_i0	11.8594366343053	11.3818206649303	12.2176283365161	8.81036250234362	8.45672725258432	8.45498617618459	3.27883076895018	9.92711873356486e-29	1.80284724252711e-26
g105026_i0	9.37625414604057	8.36642184624154	9.71726110479827	6.19412800956734	7.35426990519267	6.85334691736447	2.39092047235677	1.06224428906493e-06	1.01098631489545e-05
g10503_i4	7.54410370253263	7.331767745	6.97132635504153	5.77965424628104	5.7716853346304	6.69434938590495	1.16432604842977	0.0148723149502074	0.044325075217073
g105030_i0	11.3232900785222	11.7050726286923	10.9839544565964	8.85376868450327	9.94585258331613	9.73753703123968	1.78468320799123	1.10067516646554e-06	1.04528701277095e-05
g105040_i0	9.69603154799412	10.688713965447	11.0367597998363	9.88046740346355	8.99578963889189	8.87518741217779	1.25370184351005	0.0051342233182963	0.0181674800836245
g105051_i0	5.26763687823826	4.6605107123252	4.34953526805811	5.26604696581493	6.61300653879785	7.0846826460355	-1.726955836	0.0146309424293512	0.0437409539389469
g10507_i0	6.73682159736755	5.59921193622492	5.5519823580802	7.92086709524565	7.33120548462095	7.39158256048858	-1.511968753	0.00360825172105877	0.0134748281924666
g10511_i3	7.85835921957924	8.00647740194487	7.72239368761565	8.50384380489411	9.3760925953217	8.8813528571582	-1.101579023	0.00115885037616037	0.00508999287510886
g10511_i6	7.58177161813465	7.71959164998883	7.56804985577997	8.26751413250726	8.95864658999836	8.5777604058671	-1.008487834	0.00132512426916008	0.00571631756977165
g105153_i0	6.09055458023553	6.94901505982639	7.25767262720902	5.00365612914926	5.25537519105459	4.59255873266791	1.89998505640932	0.000747419395526254	0.00348177514423792
g105187_i0	4.07030612422221	1.07320555109005	6.55229501638765	8.92333055692535	7.91058754962161	8.19277377893364	-3.20914721	0.00249367234998211	0.00985902681935435
g10519_i10	10.9640538593896	10.7556568192001	10.7620440775242	12.6212340277547	11.6046807580563	12.5336897358376	-1.490335313	3.19628350083143e-06	2.74649270365581e-05
g10519_i11	9.40175115159452	8.73497977727018	8.70493237596979	10.5288027019515	9.66759342367911	9.7083558156059	-1.042276657	0.00539864631239667	0.0189633513135306
g10519_i12	10.2637089504891	9.56052881741799	9.73809510793792	11.7725409706451	10.3598913713314	10.9686476263561	-1.264708687	0.00236745228405936	0.0094315908666559
g10519_i14	8.19127954619768	8.03712129048311	7.47182387741185	9.53778556069681	8.27930392079327	8.9297502376856	-1.076598808	0.0125045330634156	0.0384056516440053
g10519_i2	8.45754916276146	8.06117621523186	7.49648873297895	9.70512681819609	8.55622598003246	9.22465817166025	-1.181655186	0.00601082424702365	0.0207727189116769
g10522_i0	6.81481516714139	5.72500097791267	7.50461752665502	10.2391163242242	10.5120695714318	9.82649902189243	-3.375666583	1.35564294325148e-12	3.55704434781895e-11
g10522_i1	5.02671430333888	4.45798578287112	6.71526697420264	9.6188577619222	9.31666322878671	8.3343304616096	-3.475587392	1.32054698431136e-07	1.52303997990811e-06
g10522_i2	4.62635424869377	4.6605107123252	6.56789523298777	9.38836159220044	9.23617478871838	8.25582711098284	-3.472980864	6.64038064061414e-08	8.14193280510602e-07
g10522_i3	2.98405630598302	2.4373378267447	2.83228682541354	6.06218666675883	6.15113138433846	4.53114386606357	-3.176548452	0.000246030865588513	0.0013131229646593
g10522_i4	2.98405630598302	2.4373378267447	2.83228682541354	6.06218666675883	5.57628342532748	4.53114386606357	-2.945532642	0.000690323665387312	0.00324593948193478
g105290_i0	13.4139162216444	12.6644524935569	13.2265664681291	11.7986903652586	11.4459902819024	11.5067720727435	1.54337523508501	1.13965889140421e-08	1.61326248344445e-07
g105293_i0	6.94769527303703	7.44579474038186	6.55229501638765	8.88478988434331	9.34764198631948	8.59286751492344	-1.956790729	5.87487412483759e-07	5.90497694511923e-06
g10531_i0	9.27411508473704	9.95007828480979	10.1058346224987	8.26751413250726	7.83061161785063	8.09004547283417	1.74933330644216	8.74375288973203e-08	1.0434535719165e-06
g10531_i1	9.58355859009342	10.1539706270799	10.4051494032762	7.97428776967139	8.16220430723563	8.09004547283417	2.01313298036734	2.71229486814164e-11	5.88123544800725e-10
g10531_i2	7.98183586738504	8.80074992771938	9.26261756072259	7.02120828603669	6.73518035238659	7.01909158117095	1.85118600538129	1.28776720960158e-05	9.64733811886109e-05
g10531_i3	10.3305064108449	11.0735428373183	11.268632287945	9.02049300811657	8.86539604485918	8.26528761016674	2.19416837064982	7.31241679625254e-10	1.25924179168331e-08
g10531_i4	10.662134890028	11.3836103090977	11.6386769236322	9.31984983866475	9.15750025683459	8.32078369747862	2.29163281217299	2.87758479165357e-09	4.50476900930507e-08
g105313_i0	0	1.68176707184933	5.02814677040977	7.61260732445463	7.32343466980935	7.40019597252003	-3.945454284	0.00127200911195233	0.00551537383419811
g105320_i0	1.98634479266321	6.20693267480689	4.72837897503461	1.90398638812702	0	1.00396824117442	4.76139462916732	0.00364073830829467	0.0135795755824268
g105340_i0	2.56978203901647	3.94048093320994	3.72727173189609	0	0	0	5.94608901402606	0.0122401551171795	0.0377372411204282
g10536_i4	5.44161282256083	5.59921193622492	7.04004998043979	8.23286289795208	8.08157483476771	6.90267694006412	-1.642215381	0.00989742748020351	0.0315943333755856
g105398_i0	3.30552626759599	4.22231408958542	2.83228682541354	0	0	0	5.99718375831888	0.0106605667425902	0.0336183437217572
g1054_i4	8.40388245166075	8.77552770386913	8.56812716096205	5.45828966719129	6.5610848959855	6.46726739650617	2.36525697327383	1.16377017507144e-08	1.64403943554574e-07
g1054_i6	7.52875677661208	8.27681734043754	8.04574291030642	5.75544491145147	6.09746416454538	6.25574910878009	1.94860866222843	9.42757745180263e-07	9.07425643163048e-06
g10540_i1	4.93655235801518	4.59611041232742	4.67175117325483	6.15764550567083	7.82511889471202	7.93270557437342	-2.802091868	7.15744803802954e-06	5.69302923937207e-05
g10540_i10	5.86471824254634	5.66347697137542	5.31371036804028	5.95996123183659	7.00181045600298	7.90875933436443	-1.55244286	0.0144857984512099	0.043376952164344
g10540_i4	5.76345752298714	5.63170226099538	5.67232662168071	5.705772318	7.34662266213257	8.20265547585078	-1.73689583	0.0115497955944767	0.0359629920364865
g10540_i6	6.39137100403614	5.97337676406058	5.67232662168071	6.08179042555566	7.6621633467358	8.37422386027093	-1.620234307	0.0135001414453265	0.0409453222031257
g10540_i7	6.40824231250134	6.09487582291752	5.75642345215879	7.09058489252299	6.9522815466429	7.53926433361412	-1.115571539	0.00960306662424631	0.0308008743304836
g10540_i8	4.73733121273355	4.59611041232742	4.83537323523878	5.36536805249653	6.28518892389225	7.16774166125807	-1.765118319	0.00942349710855884	0.0303202623367252
g10540_i9	7.55171637563378	7.71201468005789	7.18871588822718	8.4670471799821	9.14432799613673	8.89665217131314	-1.367512159	4.1886077461959e-05	0.000274745374077147
g10541_i3	7.65427948117419	6.92299774999454	6.9830100457342	8.02073147349541	8.37638558592146	8.60781806858817	-1.13242712	0.00275155436544752	0.0107094426070221
g10552_i2	5.76345752298714	5.97337676406058	6.19857121903967	2.69708819015097	4.88490490021381	4.17741142821404	1.87344256150369	0.017125762231422	0.0497640727417857
g10553_i11	6.1317697523639	4.72215867831647	5.3858961382377	6.42653681310091	6.97229761270993	8.11118466412718	-1.839337328	0.0060146319320354	0.020785290994039
g10553_i6	7.03718459392419	7.30179496395278	7.13736172148893	6.1760020745772	6.18583156934552	5.05208018568712	1.28168268128431	0.00938316015020181	0.0302166886352355
g10553_i7	7.32172746304547	6.85582461568358	7.41257774616675	5.51707067069267	6.49343942304295	5.21716532911907	1.37946946799287	0.00974082237777907	0.0311553598727376
g10554_i2	5.88896060584604	6.40789404439164	7.25767262720902	8.3303238429496	8.23027741222686	7.74935564930633	-1.504138289	0.00184337132117219	0.00759563802587896
g10554_i3	6.78928294932769	6.72642003057561	7.71540658289421	8.76863684105518	8.01559131615365	7.99657916618593	-1.160692551	0.011455053619663	0.0357088672964199
g10555_i0	7.12144568280502	9.46233441642035	5.45464152459723	2.69708819015097	3.71265582862214	0	5.64255317283934	2.518897288009e-06	2.21719476227135e-05
g10555_i1	7.62571212803618	9.62246492364911	5.80988244754408	2.69708819015097	3.71265582862214	0	5.87203431578803	2.91393668158373e-07	3.1260079366571e-06
g105566_i0	11.6765628743074	11.079443723207	12.2234885952594	10.1362324845257	9.80646955424915	9.39593108581669	1.92433001557284	1.76247183227014e-07	1.97407585928721e-06
g105570_i0	10.7383311137244	10.576362268444	11.305740080568	13.1901927560584	12.6389036141213	12.3891966715353	-1.871204662	7.68109253675616e-09	1.11938994998344e-07
g105581_i0	6.44140432736891	6.24942687137318	5.78340055074938	7.00075780437714	7.42133001160648	7.97367826618363	-1.348252875	0.00356367001692607	0.013330022543551
g105585_i0	7.26728403564382	7.35140915037728	7.34174774442382	7.61933024431243	8.51246951222079	9.00508961074076	-1.170061882	0.00755772469836401	0.0252158714936016
g105603_i0	6.56691783349328	6.71129820805559	4.78286775174691	3.3422032642697	2.1570941415485	0	4.14380904610626	0.000353166907298216	0.00180391596231559
g105619_i0	0	0	4.19737225518359	7.63931305149166	7.50615399918235	9.82009411098074	-6.206474214	0.00386618736458897	0.0142913913460051
g10562_i1	6.53654825118244	6.51627479210886	6.17838771049112	7.94782467852894	8.10442764175063	6.93859814764869	-1.339357527	0.00384470584363408	0.0142250513582258
g10562_i12	8.00974049073205	7.87694603619339	7.30498452671346	8.05088357725447	9.13547919599976	9.37642010135561	-1.200495629	0.00737228832751345	0.0247137421383841
g10562_i2	9.19854088421935	9.10838739040653	7.84909737222698	10.2347448287268	10.0648144459345	10.2944770307742	-1.368160782	0.000604457257688608	0.00289151110560092
g10562_i4	6.98190754780439	7.17525943143887	6.38624693951441	7.8822596674311	8.47086602821694	8.10065378607157	-1.29506844	0.000815568249441815	0.00375352744791231
g10562_i5	7.07993021310283	7.02436499405051	6.38624693951441	7.75372439494168	8.56613790607085	8.07398529545127	-1.315738846	0.00128283283807267	0.0055558104486943
g105638_i0	5.02671430333888	3.83281305669161	5.23772163910712	0	0	0	7.3186882819329	5.65664835781341e-05	0.000358031121355702
g10564_i0	5.37451848181585	5.38721855979595	5.48782359381776	7.47111841746823	7.30776633333393	8.56632534528797	-2.506532981	8.76073355545187e-07	8.48645797816976e-06
g10564_i1	5.50572503115995	5.59921193622492	5.95931151443436	7.74145096983536	7.704660043	8.78926734741486	-2.492206178	1.92679677030696e-07	2.14076093194748e-06
g10564_i2	5.81497611875569	5.49710560738525	5.80988244754408	7.93171064922707	8.03475369270515	9.00791016001333	-2.718386559	2.26924517016725e-09	3.61394992367184e-08
g10564_i3	5.56710895753842	5.42478527760183	5.64316853446982	7.80179986834423	7.91058754962161	8.91179094221178	-2.777450496	2.33792002708864e-09	3.71602081542342e-08
g10564_i4	5.71003085217777	6.35048916074178	6.25748088754861	8.47448196934941	7.84696541744356	8.85025872089336	-2.332512548	5.24287414629626e-08	6.55514573037025e-07
g10564_i5	3.30552626759599	3.58988728948974	2.60920763761667	5.12199581288094	5.72525959501965	6.07389681480517	-2.605499522	0.000668182864910568	0.00315419419192106
g10564_i6	3.44286316135146	3.94048093320994	3.48586078773894	6.02216143861804	6.5610848959855	7.50772781598466	-3.29891235	1.04976942984408e-06	1.00105934318039e-05
g105645_i0	0	0	0	5.00365612914926	5.67729006448288	2.59157018509652	-7.238451159	0.00026177227193313	0.00138631822669938
g10566_i1	6.22993314447192	6.44493303011002	6.72920885007045	8.19285879760436	7.96154338065758	7.8216716598275	-1.528617614	7.74051122300699e-06	6.1067968787686e-05
g10570_i0	4.9823375555462	5.2263316378709	5.23772163910712	8.47076936396895	6.76990225455935	7.28399900901845	-2.57161846	1.38767087599364e-05	0.000103206018899699
g10570_i13	5.86471824254634	5.56597301950355	5.78340055074938	8.23724009094194	8.39874438474173	6.76273991368896	-2.239681518	4.10157648073299e-05	0.000269718528264013
g10570_i14	4.93655235801518	5.53195019984912	5.52025960085529	7.62602198080306	6.26909731017027	6.38286979822592	-1.56885123	0.0100292958776695	0.0319413828145736
g10570_i19	3.30552626759599	4.72215867831647	3.61160989130643	5.95996123183659	4.88490490021381	6.92672351191645	-2.212138938	0.00941056980583555	0.0302866296772144
g10570_i5	8.29016110372284	8.17577890402356	8.43835201038647	7.04137292530919	7.64978790899997	6.86583845406956	1.0831688320173	0.00224560181293562	0.00900713934023702
g105718_i0	13.2749502423707	12.3001923446121	13.4700419657638	12.2433979870462	11.8829850126898	11.4760376937834	1.19700784973247	0.00131037251851048	0.0056614605116571
g105749_i0	4.88926636786315	5.66347697137542	4.72837897503461	2.88734399749857	3.5084879469166	3.00693727550063	2.11981269428087	0.00964370024567378	0.0309085251727227
g105780_i0	0	0	0	7.09058489252299	6.33241410028235	0	-8.554037706	0.000269567130927581	0.00142353402191896
g10584_i2	11.3182778396992	11.2591578739976	10.5545469515692	12.4594781942066	12.1379479035674	11.9208128838068	-1.107116516	0.000202437730448487	0.0011080935496743
g10584_i4	10.165415344288	10.0526268633242	9.4362710651556	11.1992349858864	10.8677568439534	10.6418240325623	-1.003592442	0.000831902575845719	0.00381936922447843
g105844_i0	15.5139378339553	14.731759945817	15.3927348703305	13.1948418006326	13.0407143213149	12.7305185269084	2.25019204446458	2.13868671837135e-15	8.28429775555466e-14
g105845_i0	11.431435283022	10.4339373212005	11.0686365083477	8.16555953929565	8.03950478032627	8.24151901516241	2.88805624338451	1.51348979789916e-19	1.00139029849756e-17
g105847_i0	10.0083052207878	9.54781600549685	9.24574318018488	6.96952804715728	6.25282418645562	7.12680980658604	2.81749395295351	7.98273186999794e-14	2.50286452821523e-12
g105851_i0	13.3803759856577	13.6114872312816	12.1486288097743	7.85972536541262	6.46546741958963	9.18533148436791	4.94561520627099	7.93521686916701e-15	2.8350913183115e-13
g105853_i0	10.6925815666771	10.5929581994231	9.89937964876516	11.8141554800196	12.0376239560937	11.1989814312536	-1.290283242	0.000136956406039015	0.000783767914572893
g105864_i0	7.31279504183001	7.4274051667558	5.80988244754408	8.70052785064694	8.20512489688734	9.00508961074076	-1.669319807	0.00123620435305208	0.00538205077826738
g10587_i0	8.63644574857082	7.83570485411448	9.26740278145922	10.1291840109517	10.3066906214007	10.2967853534491	-1.5541578	8.60631513192412e-05	0.000519835873381712
g10587_i1	8.32167082577886	8.26650886072172	9.12175012562089	10.4602464458331	10.4420287073249	10.4601611961665	-1.830919866	5.89400328368636e-09	8.76077204537153e-08
g10587_i2	8.51708902428484	7.9236164584167	9.18381331131583	10.770690340873	10.6940832545514	10.8392285031148	-2.138965807	3.27385823536302e-09	5.08997006784421e-08
g10587_i4	4.68290955798064	5.04522436509511	6.33246236306396	7.09058489252299	7.38445985594646	6.51563337923806	-1.52390735	0.0168648516416935	0.0491330548696859
g105873_i0	9.40805561163146	8.99432976580902	8.84596551394556	6.76646320170807	7.69264532490343	6.36538121011124	2.05728846863752	3.59292909108893e-06	3.05345339488752e-05
g105874_i0	6.52112030956715	6.02321082804531	5.27621624958962	4.39994786553585	4.49990802054862	4.25543705778879	1.68617215816724	0.00861083073704097	0.0281111678011619
g10588_i2	8.29016110372284	8.55610415184975	8.27212472954084	9.19714788653691	9.91127714067195	9.95774431629668	-1.352184593	1.49991559810528e-05	0.000110619792053069
g1059_i3	6.91265193570795	6.92299774999454	6.38624693951441	7.55766544038333	8.36885498088568	9.05775923375304	-1.701360027	0.000489532474387341	0.0024015363310051
g1059_i4	8.74335769991794	9.0851131865565	8.20885558158234	10.0946223327635	10.2667285323473	10.9859170473187	-1.782660465	1.77144456455803e-06	1.60926154430875e-05
g10591_i0	8.82415450786529	7.60971201167771	8.62142819085915	6.47181627121318	4.96700090739916	7.21732555746943	1.96901127472862	0.00210672703383952	0.00852074464215214
g10591_i2	8.26722522015401	7.69674030323419	7.86180954017517	5.5735501738136	3.1350998932763	0	3.77401469776338	0.000890515776044049	0.00405124110053133
g10593_i0	5.65454931492109	5.13861802735646	6.67261425984302	2.88734399749857	1.84603869507286	1.00396824117442	4.1981090792967	2.14676036966295e-05	0.000151658350282215
g10593_i2	5.37451848181585	5.56597301950355	6.48815046869656	4.04793959273947	4.38514774912984	3.00693727550063	2.04296636713713	0.00737900194063622	0.0247315066274646
g10594_i11	9.61296438085819	9.72201329988095	10.0924138578981	8.83656260688138	8.33447218454433	8.50375872968869	1.25278391093966	6.85110520778674e-06	5.47414499848506e-05
g10594_i12	9.82570520360284	9.69536314461233	10.0388463773849	9.37650528322684	8.26314616282469	7.85964042247178	1.21329982540395	0.00603496674432151	0.0208455588614141
g10594_i4	9.14166760296392	9.02828394640799	9.48227526404114	8.27178759851975	7.61201161614971	7.50772781598466	1.39573072703493	3.92592150670322e-05	0.000259461420067222
g10594_i5	8.98461497157941	8.97229892879881	9.26261756072259	8.34662133179831	7.32343466980935	7.45082366794641	1.30058699055259	0.000677270822502418	0.00319241596417075
g10595_i5	5.91280233476841	6.29070514212428	7.27678397287715	3.6875072741723	3.97321290535797	4.65146559778088	2.52208047153531	0.00020184181396102	0.00110547431187457
g10596_i1	6.37430006053613	7.3803787960709	8.80705727731024	9.71300530347311	9.42593119310331	9.36546555332623	-1.652779114	0.00522946113065392	0.0184601863081922
g10596_i4	6.11130934160384	6.85582461568358	8.19385238169846	8.9395379338272	8.91794411829991	8.1677692979511	-1.407357021	0.0169863655280487	0.0494149600806497
g10596_i5	5.44161282256083	6.53357231626121	8.52482102124281	9.628887036	9.25876047670312	9.31625216075454	-2.023526221	0.00436118017586742	0.0158287886804114
g10599_i0	6.80210553982115	6.86951178528766	6.33246236306396	3.3422032642697	3.5084879469166	4.96186692173641	2.63039160833776	0.000137830744139502	0.000787961067005352
g10599_i1	7.57431630331626	7.141812075	7.01750390086944	3.58133132696533	4.60620841561941	5.70821331002578	2.42500628972592	0.000273472943526949	0.00144142368253338
g10599_i3	8.1264872712629	8.14234372948774	7.28624553875226	2.88734399749857	4.44366867072755	6.07389681480517	2.93856316444685	0.000249445437424763	0.00132908715981982
g10599_i5	8.03711560806416	8.24566826315445	7.88067020548266	6.57224922497657	6.52087938454422	7.17779570976858	1.28230109349803	0.00040715067556887	0.00204291335488141
g10599_i6	6.91265193570795	6.40789404439164	6.40373859224466	4.73315262159075	3.80483673304083	4.96186692173641	2.06664927731384	0.000402010289440664	0.00202039660762991
g106006_i0	11.7416576582987	11.3824174596901	12.0233920398885	9.15843651815735	9.7054554068531	9.00508961074076	2.41883073445609	1.34278897039875e-15	5.35560049046488e-14
g106008_i0	4.15270835560845	4.38362549165781	4.27545893751533	5.8949580299332	5.88160617289563	6.2366388990884	-1.794706085	0.00135803782192994	0.00583936704097772
g10601_i4	6.55181295306699	6.42653239889075	6.82320243797824	7.39480546684769	7.88441843835329	7.76944040597036	-1.094918187	0.00208662627501457	0.00845173403596569
g10601_i5	0	1.07320555109005	2.60920763761667	4.57614855738018	4.84203585898227	4.17741142821404	-3.445833682	0.0150440443303784	0.0447489427787713
g106045_i0	8.18639753497328	8.24041073179603	7.67995427420074	9.20610744760533	9.35528384247151	9.46324155852703	-1.292027075	3.39178690928848e-06	2.89861261498671e-05
g106047_i0	6.7234026694716	8.36158716536448	7.10564823061563	6.31500730331437	6.26909731017027	4.59255873266791	1.67626296564165	0.0157954858745306	0.046570735451056
g106060_i0	0	3.451135913	3.48586078773894	5.95996123183659	5.549886784	7.12680980658604	-3.614455633	0.00123399450441276	0.00537453256896314
g10608_i1	11.7156322910805	11.9331852799428	11.603629750261	12.8766745798488	12.6839785231342	12.9939443961776	-1.100013003	2.32902190513085e-08	3.11054661511878e-07
g10609_i1	9.68741854850832	8.84298787795366	9.10045456410274	7.25502271728718	7.72249656818226	8.04681453358903	1.54949332783897	4.24983302584345e-05	0.000278373501201553
g10609_i14	9.59096641886436	9.15383879860054	9.54273390948868	8.08041838605729	8.02040582444523	7.0846826460355	1.65108441981456	7.67494768032433e-06	6.06302557798392e-05
g10609_i2	8.86749935443541	8.37604287263923	8.7328802653369	7.12878045764412	7.15852276781419	6.70828931475356	1.66755013105468	1.59042096260604e-07	1.79837309475131e-06
g10609_i3	8.88266938324856	8.40452687633059	8.72594388578601	7.10022900453098	7.23507355468017	6.68027344833367	1.66721931942265	2.67395880336528e-07	2.88856458712491e-06
g10609_i5	9.58170067430851	9.07628763964473	9.34867277080036	8.30968962139256	8.26314616282469	8.14232378964216	1.11279987635937	1.49616276278164e-05	0.000110362966623794
g10609_i6	10.5695536240203	9.90426969733906	10.0034316567022	8.76863684105518	8.47086602821694	8.7392260309072	1.52703371097922	1.09737330229646e-07	1.2842803489272e-06
g10609_i7	10.2045744431403	9.89090985651392	9.71375933138282	9.34440367207866	9.06732444497311	8.18780743237971	1.00741630163848	0.00666826988478931	0.022695554081241
g10609_i8	9.61114397445297	8.96912402235734	8.97735467236408	7.74145096983536	7.42859230402087	6.85334691736447	1.83785501530829	1.16880988551851e-06	1.10433813374765e-05
g10610_i2	6.87673615321862	7.331767745	6.71526697420264	7.95315627186974	7.59919646206646	8.57395878082611	-1.106689294	0.0088381605165115	0.0287309563671338
g10614_i0	6.7234026694716	5.97337676406058	7.70133002903539	4.19919372090095	5.00636100796093	5.8151393720057	1.85016640434837	0.0100227011752366	0.0319251252902483
g10614_i2	9.69774799460602	8.34208477727043	9.64555786335891	7.28069505241387	7.44300812888032	8.59661970324762	1.45328066105301	0.00619394805305986	0.0213021274335292
g106156_i0	7.68229212747748	7.66569767017777	7.32348323391343	8.10936066904844	9.02961439354953	9.73583673127144	-1.542945501	0.00097362495533771	0.00437421872024801
g106160_i0	5.26763687823826	5.59921193622492	5.11566250248876	2.69708819015097	2.41283432436957	3.9142891722225	2.32203007774354	0.0064735058317078	0.0221253756543557
g106162_i0	4.30460956437021	4.3052231969181	4.48716962179375	5.91695280061074	5.9437509020854	6.68027344833367	-1.908275896	0.00105594988329146	0.00469582159907021
g106167_i0	0	1.68176707184933	3.72727173189609	5.36536805249653	6.8369353489378	5.96199442036318	-3.893446347	0.00146312037025917	0.00622668054381486
g10617_i5	9.06394708331828	9.34965932350045	9.33278089959336	10.1102179698537	10.4678131430937	10.1790955399266	-1.007783212	9.4779319570419e-06	7.34217317429122e-05
g10618_i0	3.44286316135146	2.4373378267447	6.97132635504153	9.02809157098773	8.39874438474173	7.89663549619895	-2.979346906	0.00394000004169688	0.014523195865446
g10618_i1	2.30735792844805	2.70498627328012	6.82320243797824	8.63237075282205	8.85465278471671	7.49973478262502	-3.091478684	0.00476874697838904	0.0170791381672684
g10618_i2	2.30735792844805	2.70498627328012	6.53652426509194	8.70685416776921	8.40243739282269	7.637242298	-3.232123941	0.00205212932965239	0.00833075213805954
g10618_i3	2.30735792844805	2.70498627328012	6.47165858914619	8.11888049266266	7.94644471059331	7.01909158117095	-2.743553675	0.0106889418532166	0.0337000112971649
g10620_i2	0	0	0	7.17514535780581	0.899205781370317	6.31160629309359	-8.606004651	3.0190854095643e-05	0.000205350150295793
g10625_i0	8.48564047576212	8.38082943210126	8.85234941224461	5.08361778415201	5.7716853346304	5.49960304148239	3.13668641324088	1.90161831534059e-17	9.70261310008125e-16
g10625_i1	8.57052648457565	8.40922001069746	8.98027227334494	5.23136004707147	5.67729006448288	6.32975489050192	2.8816051203976	1.15641229628009e-11	2.65471663004254e-10
g10625_i10	11.0397645138088	10.6052810518358	10.985407336397	8.09013046998762	8.17521508783764	8.11642141663067	2.76609120157033	1.0977547789055e-34	3.60240150019165e-32
g10625_i2	13.0067328690224	12.6374572325516	12.7482162687613	9.93268025303246	10.1151931540164	10.1151355071193	2.75023801881321	8.09583614830114e-45	6.83422570963209e-42
g10625_i3	8.94469696493601	8.44165130581681	8.70493237596979	5.08361778415201	5.7943497232233	6.36538121011124	2.89619966316762	3.63429159515434e-11	7.73332720048103e-10
g10625_i4	8.91253912612243	8.41856072550441	8.90242845034427	5.42797595368548	5.65269361124402	6.41722354380556	2.88915077691981	1.68560972627206e-12	4.36944881267695e-11
g10625_i5	11.2344371369638	10.7721459291337	11.2710169280306	8.42545651476948	8.23442719236559	8.5777604058671	2.69452793082775	3.49180261711839e-27	5.38300513281812e-25
g10625_i6	9.61114397445297	9.30250869347349	9.8282949990847	6.04231285259653	6.6631242889161	6.91475032588216	3.02660078292221	3.06038682061354e-18	1.71286505894092e-16
g10625_i7	9.21301589882547	8.65820331634642	9.65106097849738	5.705772318	5.57628342532748	6.90267694006412	3.05682946803043	9.14572910354548e-10	1.55245295408457e-08
g10625_i8	8.91253912612243	8.45986131767724	8.93587633855766	5.36536805249653	5.65269361124402	6.51563337923806	2.87837888507021	2.33599090915143e-11	5.11877248914735e-10
g10625_i9	8.95046760598467	8.42320850172542	8.91468122968294	5.3330148559066	5.60220575907875	6.36538121011124	2.97189132374205	9.08205399300084e-13	2.45079307089787e-11
g106260_i0	10.5180237569888	9.46007457552608	10.0527723812426	8.76257628394448	7.91576488834665	7.76277650705846	1.85957173104885	9.83920468658093e-06	7.59256632570076e-05
g1063_i1	4.56749112968679	6.31090966881413	5.31371036804028	7.36311296123233	7.48541096124031	8.09004547283417	-2.135098851	0.000281770205722266	0.00147955043804334
g1063_i2	4.56749112968679	6.48104485049426	5.45464152459723	7.78993035515753	7.71063008681154	8.49574361464852	-2.36010638	7.87021784090341e-05	0.00048091467707394
g1063_i3	5.30415099423377	5.72500097791267	4.41999312742169	7.18424217514706	7.3389346674927	8.05774432056503	-2.366179949	1.53631160001896e-05	0.000113031607314252
g10632_i1	8.74335769991794	8.91735164725999	7.52073898717553	9.83209296140368	8.91018289018291	9.99802178942552	-1.142460276	0.0166965776029909	0.0487332876676087
g10633_i0	7.18156136334987	7.09597407840478	6.77024387192088	4.19919372090095	4.19383319782229	4.81499821080681	2.65487824939524	6.15973843872378e-08	7.59597646437181e-07
g10633_i1	7.22981242571083	7.17525943143887	6.89916457845958	3.3422032642697	3.97321290535797	2.81415095343875	3.77149868319387	2.76414738335588e-11	5.98836630641227e-10
g10633_i2	8.44534054314666	7.98777369018455	7.45514321441745	5.08361778415201	5.41013316956635	3.46663850360941	3.19246216198079	2.08814018185842e-07	2.30454161770984e-06
g10633_i3	7.81473468460013	7.80041310597741	7.42975492793176	3.3422032642697	6.47952121290597	4.00743152105003	2.4540708822299	0.00376775358173815	0.0139800572742149
g10633_i4	8.52484520269988	8.94347005947633	8.44258925130554	6.72965585406832	5.41013316956635	7.70832731561596	1.76618998163787	0.00284938480571699	0.0110316934881817
g10633_i5	9.20338204396459	9.29998387550622	8.71547638217412	5.77965424628104	5.60220575907875	5.56234627182703	3.46929613227431	2.81464975090928e-26	3.89293093909943e-24
g10633_i6	7.57431630331626	8.26132686722065	7.83627219573776	3.87895025145413	5.67729006448288	4.91455270664896	2.95544938748812	2.85138984464283e-07	3.0645493242924e-06
g10633_i7	7.87058486294613	8.06117621523186	7.69423990981188	6.02216143861804	5.28768338649702	5.17763103020733	2.36019060571888	2.35263710638397e-08	3.13866149721878e-07
g10634_i0	4.84037785202937	4.94536375681111	4.93497742073498	6.02216143861804	6.49343942304295	6.63720237816547	-1.531297572	0.00233854386311571	0.00933069701482546
g10634_i1	5.23017455169457	5.3090166674883	5.15750685620211	7.11932595048601	7.25154699063164	6.03017180728475	-1.688390553	0.00197716800151913	0.00806335566162383
g10636_i0	8.24861030583956	8.56032990443743	7.81681809031589	0	0	0	10.7881293074374	2.57615138349392e-17	1.29022599813907e-15
g1064_i3	7.80202434510515	8.17025990909649	8.14788328387876	9.17678308884229	9.03913471660263	9.44878339243175	-1.185269316	1.12697418113331e-05	8.56968054093571e-05
g10640_i3	9.42265975588848	9.56263677074385	10.3016521897522	9.23484761131233	7.86848605020558	6.56243036287109	1.54180251500432	0.0151292796765679	0.0449584702855144
g106402_i0	8.88568434085503	8.18127686660243	10.3975303609393	11.768766348937	11.1451723999385	12.1996000541052	-2.309320481	4.57773932897474e-05	0.000297173016529207
g106411_i0	7.26728403564382	7.4274051667558	7.0060973403376	9.21944331744309	9.28900016921768	9.27703946627152	-2.026144644	1.07346304927612e-15	4.33364680354864e-14
g106428_i0	3.79042933567806	3.451135913	4.27545893751533	6.26443678576038	5.28768338649702	5.98508005717311	-2.09669078	0.002313757913814	0.00924445827400733
g106433_i0	5.76345752298714	6.58425429186285	4.78286775174691	2.21928054658148	0	2.00594827614842	4.72633980314156	3.76870704910444e-05	0.000250151736694637
g10645_i0	6.59666127613297	5.53195019984912	6.25748088754861	4.12554796095457	0.899205781370317	0	3.6415899451301	0.00738646636681664	0.024749747588728
g10645_i11	4.62635424869377	5.09267680060646	5.80988244754408	3.05540793786072	1.44894214615923	0	3.62125192962305	0.00476793703218806	0.0170767370227044
g10645_i13	8.43714368639388	8.52184500378845	8.40833766337938	6.74202960410609	7.30776633333393	6.38286979822592	1.60118059632951	1.17844724167021e-05	8.91787673381143e-05
g10645_i14	8.97048499483232	8.93698465175781	9.49048431006245	7.28915197318667	8.02520431936304	7.13715215698311	1.62164651314812	1.78143078003555e-05	0.000128797550619888
g10645_i15	7.4330801574542	6.66495781698506	7.4382674287827	4.73315262159075	3.89147981306233	4.25543705778879	2.95191143015996	3.55393802445881e-08	4.58732711110256e-07
g10645_i16	8.67529546765007	8.52184500378845	8.25295115059389	5.00365612914926	6.99203977017607	6.95037584216239	1.94544974487214	0.000620138413055018	0.0029586616117706
g10645_i18	9.95044929140822	9.42805939633791	10.3039829144408	7.02120828603669	3.39443576943233	5.49960304148239	4.00871995475265	9.32284330012785e-08	1.10651925851726e-06
g10645_i2	6.44140432736891	5.78400824255878	7.0288209832725	3.3422032642697	0	2.00594827614842	4.47441298622286	3.48759755576172e-05	0.000233301940767
g10645_i3	6.17184011154908	5.49710560738525	6.94767122217605	3.05540793786072	1.44894214615923	2.00594827614842	4.30246176923948	1.18596678888461e-06	1.11839043780148e-05
g10645_i4	5.02671430333888	5.2263316378709	5.93545691327409	3.05540793786072	0	0	4.12801661051056	0.00784837256213096	0.0260182594885323
g10645_i5	4.9823375555462	4.99615790870773	5.35025468620383	3.3422032642697	1.84603869507286	0	3.10276716558838	0.0144742794260748	0.0433498825267742
g10645_i7	9.38480331389582	9.02828394640799	9.51282126668237	6.72965585406832	5.98374167405989	6.8022702559193	2.78852404365423	2.60956508116896e-15	9.99440563815412e-14
g10645_i8	8.75329564669863	8.39035517046447	8.59121200110808	6.74202960410609	6.07912209074231	6.72209583811389	2.053914719	2.48442822706654e-09	3.93051509248872e-08
g10645_i9	9.15422349682038	8.53478770778801	9.3190185622447	7.87103651303854	6.87995397646135	7.74935564930633	1.48353347501021	0.000278561121308175	0.00146489927361256
g10648_i1	6.32184073090875	6.20693267480689	5.80988244754408	7.29755960917519	7.82511889471202	6.99654804759214	-1.298514959	0.00306187132938027	0.0117241310789709
g10648_i2	6.44140432736891	6.63321606608574	5.88653078122028	7.49324676491324	7.96154338065758	7.0846826460355	-1.215421894	0.00707745982890306	0.0238692178568648
g10648_i3	6.28577721104638	6.31090966881413	5.80988244754408	7.52223295701207	7.88441843835329	7.04128826274881	-1.383618472	0.00139830994457932	0.00598561743158899
g10649_i13	7.71655995859279	5.09267680060646	6.295458699	3.96591781880091	3.80483673304083	4.39986659638813	2.74849715610769	0.000831345308042102	0.00381709708112028
g1065_i6	5.11157143523559	5.78400824255878	5.58302255969007	7.54359670005499	7.13207579447206	7.93270557437342	-2.078583804	4.70601956456201e-06	3.89592962941293e-05
g106525_i0	8.8490822192703	8.57293340080759	8.46775463303314	6.04231285259653	7.21000524783892	6.65170274627496	1.93643958068067	2.3566452949211e-06	2.08577592682228e-05
g106531_i0	7.61848101987006	8.0551999809086	8.2038718309444	8.92333055692535	9.09953105515719	9.18283760526167	-1.096040674	0.000116908062184862	0.000682111370593252
g106545_i0	6.56691783349328	6.78537045271338	6.5044559533564	7.47853230942343	8.42076194996758	8.31168133305898	-1.513123211	0.000182408949006163	0.00101066381469086
g106548_i0	8.81469444164576	8.97229892879881	8.57200037735619	10.2532328914046	10.5508550288743	10.1255615845161	-1.52799483	6.38396221710475e-10	1.11139597670671e-08
g10655_i13	7.10083727566279	5.99850895850996	6.70118905143054	4.26926194460596	5.4676690876636	4.09492343029568	1.95815129389462	0.00350787811648999	0.0131521522029847
g10655_i15	5.15219886022469	5.69456691267687	5.70090705488586	8.08041838605729	7.48541096124031	7.19769601912463	-2.123661141	4.04406159970501e-06	3.40142455885585e-05
g10655_i3	6.61130616081873	5.92175953657035	6.15791782053727	4.68269285004294	4.05056278100254	3.46663850360941	2.17023236794353	0.000769470286260251	0.00357023012468821
g10655_i4	9.48163541771633	8.57293340080759	8.57200037735619	8.05088357725447	7.84696541744356	7.59284693149572	1.10389275881243	0.00403977830395495	0.0148293604293688
g10655_i6	7.91847702476852	7.31185523884321	7.62881026270092	6.08179042555566	6.87995397646135	5.49960304148239	1.38538120628672	0.0063954862979043	0.0219096866725071
g10655_i7	9.84906257132581	9.1705205704222	9.0346142550022	8.19735887128167	8.54290324886065	8.27468647589686	1.05353753974907	0.00149792838294707	0.00635669206026395
g10657_i2	6.82741380426301	7.57671691036265	8.01761712371033	5.73082238520438	6.62570014167585	6.11633550076826	1.36019304337983	0.00778177228005724	0.0258394610902023
g106573_i0	0	0	1.60439109674302	7.61260732445463	5.08199916908787	4.25543705778879	-6.89925486	1.93770044178035e-05	0.000138678760963388
g10663_i10	7.18156136334987	6.99968304822294	7.38642230817054	6.12021645371577	6.33241410028235	6.07389681480517	1.02764951902746	0.00548005042642449	0.0192129032851964
g10663_i11	8.01525722734446	6.92299774999454	7.68711477406535	6.13905235796478	6.39306849002001	6.13709569747547	1.39421096450225	0.00187193660815045	0.00769185029991095
g10663_i3	8.58914155165567	8.11961521555815	8.79385113616964	7.08087587755476	7.76327707422066	6.36538121011124	1.35227057566209	0.00367366492349941	0.0136827921523863
g10663_i5	8.14169968503194	7.78605107576334	8.1633696357542	6.62664880317218	6.67538633687009	6.13709569747547	1.55042484366761	1.01384216540908e-05	7.7970806995937e-05
g10663_i6	8.91253912612243	8.55186598537329	9.12439010377723	7.41812616411861	7.3389346674927	7.40875826441611	1.49889410247164	1.98712470350924e-07	2.20199178171596e-06
g10663_i7	8.23448978363259	7.95605168217187	8.34183817813529	6.83737511694864	6.85860499923176	6.2366388990884	1.52283762777152	1.6180171028205e-05	0.000118253979850514
g10663_i8	8.36983624847052	8.18127686660243	8.52881210149059	7.031325836	6.98220246068471	6.00780209412684	1.63040536048767	5.80513307987646e-05	0.000366443973755453
g10664_i0	9.69259251616758	9.53068943176713	9.44896384971291	6.39554121841509	6.28518892389225	7.15761705473138	2.90853927898484	2.16017789649174e-17	1.09081854472844e-15
g10664_i1	9.03164735801468	8.70475770407386	8.82664255683654	5.93861727676157	6.11557596624469	6.13709569747547	2.81338600479733	1.23673928240794e-22	1.15735347954022e-20
g10664_i2	8.68571176470281	8.55186598537329	8.70845561402026	5.75544491145147	6.25282418645562	6.53140163923641	2.45343922921806	4.93059088718094e-13	1.38422946549196e-11
g10664_i3	8.88568434085503	8.97229892879881	9.02898948726858	5.75544491145147	6.36306002883817	7.06314860404139	2.4866145150634	1.96552030829367e-09	3.16021998970679e-08
g10664_i4	8.58914155165567	8.47784434091518	8.67643236679741	5.87262273732438	5.90261992528936	6.09527220056453	2.64417960518117	8.84917514793084e-20	6.04112902848481e-18
g106649_i0	11.9283096367842	12.148817471432	12.5128564080349	16.2338909055794	14.9682237234634	15.9071407581555	-3.578315771	1.02373548873088e-22	9.66892891686842e-21
g106651_i0	9.71140654228994	9.366649372	10.8650802754415	6.69188480340058	7.04969528366999	7.44250813715661	3.04693221188816	1.10243235247526e-10	2.17578409662015e-09
g106674_i0	5.7894467745884	5.89524144503766	5.86143109935355	6.24717820478765	7.89494311297824	7.15761705473138	-1.417309538	0.0117692982150955	0.0365210459544835
g106676_i0	7.15181662057241	6.85582461568358	6.02859628065855	5.00365612914926	1.84603869507286	4.59255873266791	2.49816076048121	0.00516543118969586	0.0182627804189102
g10670_i1	9.35029840796542	9.29745463118205	9.77384597376593	7.78993035515753	8.77142226684823	8.48768372151182	1.08677041921479	0.00224318619603986	0.00899810771690485
g10670_i2	10.2021578937122	9.9929146418861	10.2993176936021	8.36273677	9.63813876222245	8.63361443047193	1.1837005311233	0.00274281640557489	0.0106815468584515
g10670_i4	8.1007712674053	7.96245212957941	8.35088388293116	6.95896607191232	6.92172691872975	7.38291741424035	1.05038152750809	0.00123968347767649	0.00539527880538715
g10670_i5	7.99864332477561	7.78605107576334	8.17360228160872	6.3797900687077	6.90099163319812	7.36542940683787	1.06485812725637	0.00769014137783327	0.0255900409202997
g10673_i1	8.80198374603347	8.49560596477878	8.36880690038046	6.98001325978497	7.50615399918235	7.73580876902585	1.13166862811987	0.00101168043661104	0.00452360665435389
g10673_i3	7.51324483810505	7.62593083024498	7.4039118476448	6.36386505005018	6.58727928299619	6.45077824127742	1.0548079874743	0.00121895207795882	0.00531772079800666
g10674_i3	0	0	4.02724732952304	5.82688723330804	6.69960213303056	6.98514279036855	-4.212842036	0.00412726919357385	0.0151011615463088
g10674_i4	4.50612381259947	2.70498627328012	5.93545691327409	9.16074263931282	8.4352558379166	7.97367826618363	-3.736021496	1.25359021235215e-06	1.17556560064801e-05
g106776_i0	8.56677447384163	8.250906704	8.38650998450532	7.58539790929621	6.80380809327176	6.36538121011124	1.40525588515219	0.000971092335710159	0.00436492311472776
g106777_i0	8.4656312210846	7.51709493876046	8.27687857170864	9.02809157098773	9.3457251807403	9.55866184419164	-1.188102974	0.000907006426569728	0.00411448744164255
g106784_i0	3.68361486943152	3.29760619996268	2.60920763761667	9.65365936651686	9.28500464490297	10.8643468628126	-6.993595462	1.15922415305477e-32	3.13231066734031e-30
g106794_i0	5.84006154996176	6.02321082804531	5.11566250248876	1.49993810811277	3.39443576943233	3.59222929206745	2.78371655244825	0.0020029474596197	0.00815489558432975
g106804_i0	1.57283093691692	2.9306654266072	4.34953526805811	7.10022900453098	5.65269361124402	6.93859814764869	-3.456126061	0.000171946906412448	0.000959079021759367
g10681_i1	7.536450646	8.61822646635283	8.5006398624022	7.08087587755476	7.33120548462095	6.46726739650617	1.29475314858602	0.00467442501943775	0.0167929185278017
g10682_i0	2.30735792844805	3.451135913	3.83434516544127	6.75429812845719	7.56665152513351	5.36528481182733	-3.631740926	1.54482649245359e-05	0.000113535239857274
g10682_i1	4.84037785202937	4.040668606	4.19737225518359	8.45582265891224	8.15784117435694	6.98514279036855	-3.650507886	2.32977444571794e-10	4.36045430051466e-09
g10682_i2	4.84037785202937	4.040668606	4.19737225518359	8.20631712622779	8.11346835966899	6.98514279036855	-3.522690507	2.32751340770384e-10	4.35688868567947e-09
g10682_i3	4.84037785202937	4.040668606	4.19737225518359	8.49655917832644	8.36885498088568	7.90875933436443	-3.937707808	6.73006782261382e-19	4.0903039809296e-17
g10683_i0	11.4974702892821	11.2236299126954	11.2887771872873	9.04316967738118	9.11761708924405	9.23191405430485	2.21073441543038	7.66817026122302e-31	1.74788587086544e-28
g10683_i1	11.4620559276916	11.1933399581339	11.2518285222406	9.01029893239329	9.1243413221289	9.14746293571832	2.21404674325889	5.61575758826147e-32	1.44409914250747e-29
g10683_i2	11.8280430788722	11.4166158475089	11.5402942953121	9.36054376299638	9.50706665004675	9.74600860181345	2.06052981829858	1.90815779099564e-19	1.24826719838524e-17
g10683_i3	11.7935453434658	11.4002074625789	11.4766352136784	9.38442030565077	9.45645013374819	9.68034125316369	2.05622799061488	6.71651016405987e-21	5.16087702524535e-19
g10683_i4	11.8225471101407	11.2028318276811	11.8367950334801	8.37072748182103	8.11796756171867	7.76277650705846	3.54868905194083	5.33667571435572e-33	1.50513929525345e-30
g10683_i7	10.7907385876934	10.4815065256471	11.1178206869718	7.39480546684769	7.92606415788976	8.5777604058671	2.77824423991645	1.81711052437223e-13	5.41435240080962e-12
g10683_i8	7.68921111929647	7.30179496395278	8.41266384733655	3.3422032642697	5.49559884639146	4.96186692173641	3.0718698942512	3.66075226440117e-06	3.10621210067642e-05
g10684_i0	8.74999059828959	10.874114200223	8.7534915231771	7.95846823441164	6.8905111513849	6.89050166321868	2.50160300963489	0.000136553762276623	0.000782048693103812
g10684_i1	8.71989942026509	10.9331468740203	8.8004693174832	7.97952263364017	6.9522815466429	6.97364664967598	2.49845909798885	0.000150732926300492	0.000852011688334585
g10684_i10	6.9931336919305	9.45099964652404	7.4382674287827	6.22971066167295	5.67729006448288	5.49960304148239	2.5654514054835	0.000313319268393512	0.00162584177759289
g10684_i2	7.25800698094968	9.4211055824248	7.78380002091261	6.72965585406832	5.92333198831962	5.49960304148239	2.33565619010141	0.000533978630385954	0.00259050851229687
g10684_i3	8.65069425678156	10.995331127017	8.90242845034427	8.44071947947781	6.58727928299619	7.36542940683787	2.26904652583183	0.00153712032594003	0.00649800298312429
g10684_i4	8.68571176470281	10.8406296482769	8.69431074068421	7.92086709524565	6.82597723242427	6.76273991368896	2.52535256192773	0.000154691527025641	0.000872292885891488
g10684_i5	8.48166076450006	10.6032345386963	8.65468169410527	7.94782467852894	6.20287361624641	7.06314860404139	2.35759678538356	0.000580824289227542	0.00279041327105044
g10684_i6	8.92138077311048	11.1589213423703	8.97150170948737	6.75429812845719	7.45728133061729	6.95037584216239	3.01525849712819	2.22907514189745e-06	1.98348148930514e-05
g10684_i7	8.64714530075567	10.9339613091715	8.69785998179263	7.77194095043451	6.57424153868721	6.57769800466722	2.76846048462242	6.37081941636067e-05	0.00039831125745235
g10684_i9	7.06936195624907	9.40709658705842	7.35978391412304	6.1760020745772	4.96700090739916	5.17763103020733	2.83231276018637	0.000132372771024368	0.000760702190820035
g106848_i0	0	0	0	7.83105331742133	1.84603869507286	5.93853335748861	-8.984518193	3.85521088033569e-06	3.25578330755215e-05
g10685_i0	4.23065724498911	5.49710560738525	3.61160989130643	6.67907145907057	6.60020025868208	7.25580111071718	-2.259190153	0.000971763651718984	0.00436729909035874
g10685_i1	7.06936195624907	6.60076020136633	5.72893227809571	7.66553340006424	8.06768734887554	8.14232378964216	-1.415466722	0.00256145963456863	0.0100794992962688
g10690_i0	8.81469444164576	9.39057895335288	8.92683082216726	7.21119345257559	7.30776633333393	7.33879338227347	1.7856025388739	1.30142472185409e-09	2.15444403102283e-08
g10690_i1	8.86444611265525	8.84298787795366	8.8004693174832	7.33887816552061	6.61300653879785	7.14742089285109	1.78033697101504	1.5996866058155e-08	2.20256512146502e-07
g10690_i2	8.69261441489934	8.46437813175919	8.74665377016656	5.60098183912009	6.37814228107295	7.30249600224707	2.06010453308507	3.47702612904117e-05	0.000232683782351514
g10690_i3	8.50537600695533	8.77188826134576	8.47190651444387	6.79048987214992	6.86931897771251	7.24627799222115	1.61534086276634	9.58153946854694e-08	1.13458329990134e-06
g10690_i4	9.33493906911099	9.22743304153559	9.14273591128655	7.19328199233638	7.51300259419899	7.01909158117095	1.98645507754284	1.83235287873513e-13	5.45711245179307e-12
g10690_i5	9.72325260837846	9.45099964652404	9.34867277080036	7.37904623821078	7.49235849807508	7.76277650705846	1.96925067827042	9.38809880298794e-14	2.90553943332727e-12
g10690_i6	8.38695977990547	8.13102423076955	8.3732530785074	7.09058489252299	5.72525959501965	6.27460948675478	1.84027868326332	5.8706039305593e-05	0.000370080549784303
g10690_i7	8.42889999190776	8.29721592573168	8.30507729442323	5.82688723330804	5.92333198831962	6.90267694006412	2.05728073530068	1.38801643339396e-06	1.29014172308569e-05
g10690_i8	8.92431598816977	9.3882037775232	9.25299923864442	6.33147774889921	6.31684350824326	7.79579239217997	2.2178034677937	8.14271594253641e-06	6.39402747132555e-05
g106905_i0	8.60386257965946	7.77881608711854	8.30041561684386	5.68027959970507	6.11557596624469	5.59272342476191	2.47174460442447	1.14323567857943e-09	1.91118027862383e-08
g106906_i0	8.48166076450006	8.67388895757762	8.61768559566884	9.12339490068394	9.47936015854911	10.0399637751862	-1.005977498	0.00192719601757947	0.00789189058030167
g106909_i0	9.18636643164856	9.20601598838138	10.3339445889002	6.70458534669493	6.73518035238659	6.34767801831478	3.08800801087949	4.0148695812992e-13	1.14393877148358e-11
g10691_i0	10.3393301754201	8.60601416046707	8.98608983371764	6.91592751646959	7.90539156426342	8.0358013105727	1.82062013047203	0.00101326918100538	0.00452905608295718
g10691_i1	10.1084850707827	9.19246705745268	8.81361529040542	7.89893237485621	8.14467204022399	5.73569691462352	1.90020746671064	0.00293005264044476	0.0112985591595312
g10691_i3	8.88869301091235	8.2084567207867	8.39964618131965	6.04231285259653	5.7716853346304	6.11633550076826	2.56455920897354	1.11212688132822e-12	2.952901925859e-11
g106910_i0	9.24858051527685	7.85647280626828	9.29109366290387	5.73082238520438	6.54780716631668	5.65162370110821	2.91446243556516	2.26210300989332e-08	3.03009911165443e-07
g106918_i0	2.98405630598302	3.1257706489861	3.72727173189609	6.5583226702311	5.72525959501965	7.40019597252003	-3.540047697	1.50611121166925e-06	1.38831264969623e-05
g10693_i0	6.17184011154908	7.45490236542219	6.07300401935356	4.68269285004294	3.1350998932763	2.59157018509652	3.05301841746846	0.0002971435040752	0.00155082733436323
g10693_i3	6.45770379688422	7.40877815732415	6.52057920943402	4.91900118555408	4.70521104282401	1.59025106711109	2.61649033648431	0.00382046387266296	0.0141481880576479
g10694_i0	4.88926636786315	4.040668606	2.60920763761667	8.00541576556933	9.23617478871838	8.90272675578592	-4.76029174	1.36862949231955e-13	4.1466763459872e-12
g106950_i0	0	0	2.3452112091786	7.52938941331047	6.90099163319812	5.76266672416531	-6.433329907	7.49246204589281e-08	9.07847281989174e-07
g106971_i0	0	0	0	5.42797595368548	2.81870187536236	5.05208018568712	-7.132917106	0.000273704633097037	0.00144245853395375
g106988_i0	0	0	0	5.60098183912009	3.61418056669351	7.47548649211189	-8.686840058	9.80107315046729e-07	9.40638668582247e-06
g10699_i8	8.21544482749695	7.85647280626828	8.02328631779067	6.3797900687077	5.70147419359841	6.36538121011124	1.87407383244406	5.90847212746094e-07	5.93582257296232e-06
g10700_i3	8.18149894714539	7.9751684633066	7.52873266062986	7.02120828603669	7.12315129128441	6.49969087024747	1.01904669754841	0.00780011952092858	0.0258884444099713
g10701_i10	10.1174897819096	10.1271593579713	10.1283672484643	9.38442030565077	8.59224153182242	8.55093622744375	1.22978786661491	9.35762394536244e-05	0.000560070659679293
g10701_i9	10.1851277516561	9.76108761591527	10.0290175693546	8.6781646891896	8.66476100330713	9.30023462423467	1.0916977046153	0.000234593751485659	0.00126032362872413
g10703_i0	9.75492436317708	9.52637583094395	11.7501363220356	13.4140339468127	12.3368044527712	12.8104408560928	-2.205955912	0.000221448041989	0.00119885564491913
g10703_i1	8.14673505136329	7.06061378592246	9.90706600515173	11.1992349858864	10.4966042071975	9.83287562354186	-1.775685544	0.00926879986121913	0.0298995435027715
g10703_i2	6.24878903629877	5.84069660199827	8.44681408374934	9.75482126291296	8.27124766195485	8.90272675578592	-1.781906744	0.0158098283516321	0.0466062865361295
g10703_i3	7.39972401333391	6.7413849941839	9.20392158302738	10.5579652249604	9.26485933511185	10.0022712852851	-1.866209796	0.00423990424225095	0.0154458702044192
g10707_i0	3.30552626759599	3.58988728948974	5.95931151443436	8.28029674118061	7.86313591298684	7.52358224444329	-3.157867486	6.29490219880177e-05	0.000394047871914765
g10707_i1	3.56825517040358	3.71645722464571	5.80988244754408	8.43310818131007	7.52660301660307	5.98508005717311	-2.917569169	0.000911576757882678	0.00413338179188262
g10707_i2	3.56825517040358	1.68176707184933	4.93497742073498	7.83105331742133	7.67443353020073	6.51563337923806	-3.605552414	3.31530499243832e-05	0.000223142303032234
g10707_i3	4.50612381259947	5.04522436509511	8.11108858053569	10.5744921791447	10.641927055697	10.3916239737301	-3.760569587	3.87296629411308e-06	3.2694245949284e-05
g10707_i4	5.23017455169457	4.94536375681111	6.23811038	9.9245607121351	8.75129088437862	9.14746293571832	-3.802642017	8.3405454531998e-14	2.60703811453899e-12
g10707_i5	0	3.94048093320994	6.23811038	9.01540497414702	8.54624548348357	6.29322648101035	-3.443846758	0.00644866868036766	0.0220542270724965
g10710_i1	7.71655995859279	8.10233071812288	7.57578633137488	2.21928054658148	0	3.46663850360941	5.64449199835839	2.65201875685883e-11	5.76301406204329e-10
g10715_i1	9.98459708540614	9.75003109598399	8.65832965496305	7.85403636082839	7.16723177486212	8.31623969392561	1.72029061071424	0.000282382837744843	0.00148225862478322
g107168_i0	9.12900147404153	8.58542774492512	8.65468169410527	6.13905235796478	7.04969528366999	7.98517415594335	1.56908060069406	0.0026455666276923	0.0103618308426996
g107188_i0	4.37495522519463	6.38901174369237	5.27621624958962	7.96903384163983	7.36187682641802	8.42153034767844	-2.430280483	0.000121388170586953	0.000705125172386359
g10719_i1	7.33942808340864	8.33716770723128	8.26735517112821	9.33626540520922	9.92802804089614	9.07130590496585	-1.447940233	0.000384227311170002	0.0019432674901435
g10719_i2	7.88873124179899	7.90379942557238	8.3235748197564	9.46127014536679	9.72475782970007	9.52755108192807	-1.525878639	4.23700580454108e-09	6.4650518386817e-08
g107191_i0	1.57283093691692	0	4.93497742073498	6.77852655392886	7.07768139711216	5.91468445581213	-3.257303461	0.0139668441895297	0.0420917273038997
g1072_i10	9.72493699107416	10.0329961193758	9.71200525213636	8.00541576556933	9.02243269464304	9.11904697479303	1.03733300976025	0.00479618680307241	0.0171608433043927
g1072_i2	9.52482060338932	9.94523921779495	9.80215199413483	8.06572655979905	8.47086602821694	9.04682956018709	1.18585873130059	0.000534373793059815	0.00259211737202559
g1072_i3	10.0424772980933	10.5669424718048	10.5218803158881	8.57819059892778	8.94604998607949	9.61339496919148	1.28684201275715	0.000283333984152924	0.00148674124389139
g1072_i5	9.27181234562199	9.36906027060769	9.46779606884773	7.74145096983536	7.75174265069198	8.43835523906028	1.36046846816045	1.15908285490209e-05	8.78763566252308e-05
g1072_i7	9.42058247890289	9.82394790418365	9.69256829818174	7.83683349441773	8.43885667186801	9.07668915668598	1.11922973602314	0.00359014949025338	0.0134125460323823
g1072_i8	9.4716376673381	10.0069153722012	9.86032132989796	8.17471680856526	8.51928826307235	9.07400004169805	1.16158806692919	0.000625104961414703	0.00297794612349207
g107210_i0	4.68290955798064	5.59921193622492	5.5519823580802	0	0	0	7.85115197573574	1.45535628387508e-06	1.34639430558118e-05
g107230_i0	0	0	2.60920763761667	5.87262273732438	4.70521104282401	5.17763103020733	-4.522781803	0.00249113538743394	0.00985094917296991
g10726_i10	8.58914155165567	9.14260948326171	9.0815595477317	7.47853230942343	6.39306849002001	6.70828931475356	2.0325091867134	7.11024782881073e-07	7.01533754020432e-06
g10726_i11	8.42889999190776	8.90743403609076	8.91162777690065	7.46366622924181	6.43694233369766	6.27460948675478	1.94834968465007	1.10415413513252e-05	8.41969117597568e-05
g10726_i2	8.98180002583978	9.6484996207346	9.46363232415122	8.63569039363577	7.54676623228211	7.68031219434103	1.35368324497457	0.000988722257855069	0.00443358461554353
g10726_i5	8.99860789836809	9.58354861818551	9.43839429932887	8.51470223864668	7.35426990519267	7.68031219434103	1.42885317348533	0.000425744944241441	0.00212420099929516
g10726_i6	10.4038423252839	11.0720638369154	10.7988670252333	10.273619464422	9.17271741550109	9.09537390934607	1.16393613116603	0.00397216393000728	0.0146228196598079
g10726_i7	9.58726725911043	9.94362258180539	9.57397158890395	8.53972520910383	7.30776633333393	7.53926433361412	1.81617495570196	8.31940886103346e-06	6.52189651739426e-05
g10726_i9	11.7614887579792	12.0661676503391	11.6683773453436	11.3166053495396	10.238081497609	10.5682531971902	1.0621891923381	0.00168161046703109	0.00701553672823701
g10728_i1	7.67533979303485	7.28146147773984	7.73626719164603	8.85091521754933	9.0055350470928	7.97367826618363	-1.102217596	0.00514696519076161	0.0182046732513649
g10728_i3	8.5209723258059	8.0965228927887	8.5006398624022	9.33626540520922	9.68437523873925	9.36326462673803	-1.086631338	4.35085166543014e-05	0.000284078331069137
g107287_i0	12.0522248661536	12.5238517952896	12.0971454301335	16.3385919364314	14.8798387247298	15.6340051825479	-3.49700101	2.48986940504594e-19	1.61253954844044e-17
g107288_i0	11.9533123069579	12.3881027499287	11.9630976971391	16.2592998742543	14.7648104055117	15.5344552342708	-3.529306437	2.94085538655957e-19	1.8836863565486e-17
g10729_i10	9.77620071577175	9.55630364827384	9.23356805666487	7.41812616411861	8.40979516934228	7.85338128323189	1.59134987564654	1.06758961941523e-05	8.17243525796759e-05
g10729_i11	8.19127954619768	8.13669508180978	7.92979213914421	6.57224922497657	7.41403097695971	6.68027344833367	1.15585678995288	0.00260220320885134	0.0102155253873072
g10729_i3	8.95908051826007	8.71994787702639	8.46775463303314	7.43346646558911	7.93629042274421	7.03023261010599	1.21849225586356	0.000860509377975222	0.00393403263993722
g10729_i4	9.21541434415242	9.0554822802289	8.71197026884876	8.17927373843577	8.0489602727533	7.637242298	1.0385380590002	0.000640392508692791	0.00303930071086939
g10729_i6	10.643553609252	10.2720367460432	9.93289748043433	8.76863684105518	9.52581082520656	8.93568732962084	1.19863578029014	0.00032060843537962	0.00165879427357372
g10729_i8	10.7232418891317	10.3739831960224	10.0219557677294	9.19264715367737	9.5443145874125	9.35885267490077	1.02997371852588	0.000204246658414977	0.00111674668229896
g107292_i0	13.4435010316305	13.4208752895559	13.4547834620475	12.5661911028121	12.1680898835305	12.1753420249351	1.12439945316082	9.58874681933164e-09	1.37596830676843e-07
g107293_i0	10.2786949780912	10.3871268767706	10.2946373379558	9.28009754431799	9.22579050330438	9.15765880151495	1.09996335725943	5.3629630144923e-10	9.46845701465333e-09
g10730_i1	8.6001963809758	8.2921432550199	7.92374258890515	6.3797900687077	6.98220246068471	7.05225983767115	1.47214531090995	0.000112398762127628	0.000659037079874983
g10730_i2	8.39967035680977	8.35186892528856	8.00621146187909	6.24717820478765	6.0417231714658	7.46731230693891	1.54230604463918	0.00197311254418498	0.00805083062296803
g10730_i3	9.23209273491203	8.80074992771938	8.85553079931328	7.67201469811212	7.17588852421417	7.11639277857836	1.63813584978226	2.53562198248581e-07	2.75370662003543e-06
g10730_i4	10.4309259557263	9.94846706525762	10.1309951567138	8.74731256099786	8.18810958015098	7.38291741424035	1.9772073371522	7.71184374141574e-07	7.5438385784724e-06
g10730_i8	8.46159585143348	8.36158716536448	8.31897262520012	7.37904623821078	6.93198386433167	7.38291741424035	1.14191023083621	0.000104778152932689	0.000618950100457161
g107305_i0	4.37495522519463	2.9306654266072	3.83434516544127	9.20833867080208	8.66783281657657	8.54317966957587	-5.099716998	5.71960817683991e-25	6.8704898849648e-23
g107312_i0	8.84598970854029	8.54761533185714	8.66196841494286	3.3422032642697	0.899205781370317	0	6.9375078525069	3.79561234730205e-17	1.85468316869924e-15
g10734_i0	10.2855594501434	10.5648408048323	10.154433377892	7.13817340914396	8.09988594836566	7.74935564930633	2.63543194752395	1.61584828384065e-15	6.36787808548717e-14
g10734_i3	11.0948634519491	11.4562716788122	10.8595450668912	9.07286120955337	9.60486830885904	9.28403725438152	1.82200141871139	3.59702628059837e-11	7.65722443218022e-10
g10734_i4	11.8083177234271	12.1766098608017	11.5516174080789	9.75634696560811	10.0879321634412	10.3599629757839	1.78057761561577	2.03764219361267e-10	3.85138287626568e-09
g10734_i5	11.5774938069136	11.6002076921187	11.0233849919896	9.15612670480748	9.68891841972054	9.89056027393332	1.81484862035671	2.17968364352443e-09	3.47760683918097e-08
g10734_i7	9.06128288837563	9.61841755535864	8.50469830651912	8.01564428195005	7.90539156426342	7.81524523384148	1.22081671230682	0.000991454788821938	0.00444372141966168
g10735_i2	3.44286316135146	2.4373378267447	6.91144499139717	9.76091441659844	9.14212087911471	8.7493741166401	-3.797795676	0.000113956599987697	0.000667052922619392
g10735_i4	0	2.4373378267447	3.72727173189609	7.08087587755476	5.11838132738177	5.70821331002578	-3.720268883	0.00218959776506261	0.00881601015870278
g10735_i5	1.57283093691692	0	3.48586078773894	7.26363102131552	7.05908443847554	7.38291741424035	-5.200295956	2.81569694068806e-08	3.70474651540343e-07
g10739_i0	11.0732079801317	11.3227256440068	10.4234869818866	8.14706876137202	8.55953752771487	9.07668915668598	2.34567241048358	1.74328919951647e-10	3.3346705919302e-09
g10739_i1	11.5596710234042	11.6276506187861	11.2421377579255	8.43691884980128	8.46734430341258	8.48768372151182	3.02549439772382	6.82995475763886e-49	8.11663866168958e-46
g10739_i2	9.53829460912519	9.94362258180539	9.31440178694255	6.54426036888671	6.23636541119959	7.274660813	2.88337412235221	1.22323050195956e-13	3.73387297660493e-12
g10739_i4	11.3065144484831	11.6053292570674	10.6519943614434	8.65871643083842	8.86806940605137	9.21736561177667	2.30952281331564	2.93480385383178e-12	7.32080152688863e-11
g10741_i9	5.11157143523559	5.42478527760183	5.3858961382377	6.4865990346018	6.6631242889161	6.81520994742598	-1.3701677	0.00193646486302339	0.00792507422827625
g107423_i0	10.8311792309598	9.74818007639822	10.3293754075396	9.27158722322302	8.20512489688734	7.87207781941544	1.79274496678814	0.000136780675225906	0.00078309175726622
g107425_i0	6.78928294932769	6.31090966881413	6.9236217534884	1.90398638812702	2.62999391438448	1.59025106711109	4.93795476167745	2.01666164506235e-11	4.45894963876827e-10
g107430_i0	8.65776608497584	8.50001241252263	10.0191213399253	7.031325836	6.638283033	8.51965659651081	1.59978506369909	0.0122636660083206	0.0377987157259331
g107435_i0	8.53640184158339	8.26132686722065	8.2038718309444	5.77965424628104	4.75227596242234	5.43400652946529	2.99172866186908	4.08618717268534e-13	1.16371720494504e-11
g107446_i0	5.11157143523559	5.49710560738525	6.15791782053727	7.72907223459784	8.02040582444523	8.29791919207641	-2.402893071	8.2622265020447e-08	9.91791284452564e-07
g10748_i0	9.39118210687031	9.42805939633791	8.77044545064545	6.31500730331437	7.31562177214117	5.56234627182703	2.66128693304738	1.90863289839254e-07	2.12308525349728e-06
g10748_i3	10.005536165371	9.94200413223498	9.27217218273429	6.72965585406832	6.16858580188833	6.49969087024747	3.30692864780127	3.8552924345147e-22	3.40478510212365e-20
g10748_i4	10.7333188872074	10.6476005537283	9.81528271281083	7.54359670005499	6.25282418645562	6.74931871392958	3.5166213605057	1.01755757914524e-15	4.1283764639607e-14
g10748_i5	9.93743257173557	9.99603767832803	9.35767585712991	7.08087587755476	6.71155929299623	7.4257318900368	2.69938156904197	1.22012638905964e-15	4.88865304505584e-14
g10748_i6	11.6559620670697	11.5200345790974	11.268632287945	7.89893237485621	7.63102340335608	7.18778017689325	3.89458904878403	7.88299870756134e-46	7.36572957099495e-43
g10748_i7	9.89017590036262	9.8892311439071	9.32591614128347	6.44178841326807	6.34781843616457	6.31160629309359	3.37254376672311	3.1362888005104e-30	6.76576035099214e-28
g10748_i8	10.8976530609431	11.0948196848417	10.5098157292347	7.43346646558911	7.94137650041307	7.49973478262502	3.21663941083998	1.93420463724782e-29	3.77598699230753e-27
g1075_i21	9.7011747735236	9.46684350639249	9.22866909147209	10.5332593361332	10.5077902401688	10.8471250710889	-1.160296458	1.58068921353925e-06	1.45213661433547e-05
g10756_i0	2.56978203901647	1.07320555109005	6.47165858914619	9.53067073490907	9.09497389641237	9.21736561177667	-4.323236004	7.55704467973166e-05	0.0004637351466275
g10756_i1	3.1537268069005	1.07320555109005	6.43809825069728	9.76395137023028	9.15531321498338	9.28636232785641	-4.442612118	1.90805941129721e-05	0.000136765300802497
g10756_i2	2.98405630598302	1.07320555109005	6.25748088754861	9.19039151097241	8.41711561136562	8.56249342793771	-3.960313651	0.000196668882033597	0.00108009053465723
g10756_i3	4.78977436931086	2.70498627328012	6.36854060742099	9.58834470280448	9.74526023758396	9.60410514173002	-4.398438945	2.67584075413201e-09	4.21210920355934e-08
g10756_i4	2.79173837704606	1.07320555109005	6.99459987548173	9.9567682418402	9.23410390258112	9.09802351441931	-4.002211518	0.000505697189113784	0.00247044056259114
g10756_i5	3.44286316135146	0	6.52057920943402	8.0258007897389	8.03950478032627	8.08471192050834	-2.97524594	0.0158644906201876	0.0467392858659697
g10756_i6	1.57283093691692	0	5.35025468620383	7.97428776967139	7.21000524783892	7.51567680904022	-3.792800587	0.0028163700407447	0.0109255842064879
g10756_i7	0.990910904339469	0	5.45464152459723	8.30968962139256	7.5797577302758	8.26528761016674	-4.211965099	0.00126464440791475	0.00548869035586277
g10756_i8	1.57283093691692	0	5.98277809290072	8.6781646891896	8.46381396077766	8.61893018000823	-4.165100482	0.001045994018081	0.0046586563253352
g107573_i0	12.3107231120527	12.1561649563649	12.3749997238115	10.3584417612935	10.6301636905329	10.2534717929784	1.86119751263656	9.51227750163936e-21	7.16076762183681e-19
g107578_i0	10.8689944881509	10.7501183015478	11.2739921959468	8.59874733583717	8.64307320137911	8.01912221729055	2.53810757301154	2.90591538930819e-18	1.63238029973786e-16
g10761_i0	8.96479402553787	8.59369759514692	8.63999690357364	6.13905235796478	7.25154699063164	7.28399900901845	1.77109384392049	2.1920039715237e-05	0.000154485291415469
g10761_i1	10.4288605553669	9.97877670796023	10.2757625823482	7.55064821943162	8.16655428449744	7.8023058602422	2.38211250711805	5.27990397011686e-17	2.53145854116014e-15
g10761_i2	10.0411258433341	9.66821141503148	9.82017608398634	7.47853230942343	7.75752138971676	7.68031219434103	2.2135934927789	1.02476331013223e-19	6.94162303339377e-18
g10761_i4	9.88566518512481	9.24065902278588	9.27929685092339	6.22971066167295	7.69264532490343	8.11118466412718	1.96614587651314	0.000127782733976536	0.000737927805702202
g10762_i1	8.70632142016261	8.65425511331456	8.3327353986806	7.66553340006424	7.03073164569998	7.69438775572249	1.08445695353682	0.00118079555541372	0.00517338747100227
g10763_i0	4.73733121273355	5.3090166674883	6.36854060742099	8.12361695092563	8.18382420865119	8.01351939185574	-2.499160678	1.67357966972022e-06	1.53023713970594e-05
g10763_i1	4.88926636786315	5.13861802735646	6.23811038	8.03588629573087	7.84153472267051	8.16271597325489	-2.4964287	5.49938523019337e-07	5.56365608493751e-06
g10763_i2	5.56710895753842	6.29070514212428	7.18871588822718	8.86512644704936	9.20267851644516	8.7392260309072	-2.462285652	3.47067708716084e-07	3.65786773012601e-06
g10763_i3	6.82741380426301	7.34162187313327	8.34636812009815	10.159481752813	10.4748457366191	10.1203579642022	-2.619727994	1.50553755258616e-09	2.4663251952189e-08
g10763_i4	7.34819761490865	7.77154463269301	8.11640277056304	10.7246697557333	10.2452967606532	9.44878339243175	-2.457305319	2.63576227151947e-09	4.15275897905868e-08
g10763_i7	4.68290955798064	5.84069660199827	6.47165858914619	8.01564428195005	8.05366488064649	7.99657916618593	-2.203647749	3.32484389837794e-05	0.000223685936318046
g10764_i0	5.15219886022469	5.09267680060646	6.65811178499862	10.7097851230281	9.98701621837146	9.53929637691164	-4.353974122	9.33697296533664e-16	3.80960946283022e-14
g10764_i1	4.84037785202937	4.83807353724095	6.64346204459014	9.83786898287715	9.18563415107488	9.15511658241035	-3.741899875	9.37743504122698e-11	1.87248867664983e-09
g10764_i2	6.7632907196019	6.07138082755797	7.14777983672295	10.8334712642672	9.9609574192854	9.91179919266574	-3.585985559	1.51522182878682e-17	7.82900855765396e-16
g10764_i3	4.62635424869377	4.5287004851954	6.11608555932711	9.80286080048185	9.25876047670312	8.94160008887064	-4.12589001	1.65150951712749e-14	5.67362814859594e-13
g10764_i4	5.81497611875569	6.31090966881413	6.81014392967333	10.5788100930019	9.88115594969206	10.1410607715478	-3.87756248	1.59124934008829e-25	2.01422217398311e-23
g10764_i5	3.44286316135146	2.4373378267447	3.72727173189609	7.28915197318667	7.47842980542858	6.53140163923641	-3.992609347	4.80793252717475e-10	8.55019864966291e-09
g10764_i6	5.11157143523559	5.56597301950355	6.02859628065855	10.363456020301	9.41500378557212	9.45292910332219	-4.225936014	1.01974857497717e-22	9.64615954957538e-21
g10768_i8	10.5714272387309	10.4036838549466	10.3632966624301	10.9626658597318	11.3512444083458	11.8844404418075	-1.000716557	0.000760348651145032	0.00353272789124147
g10768_i9	8.39120909369402	8.14234372948774	8.37768559624293	9.33422364506455	9.83270973378015	9.51174044842174	-1.26882656	1.12772464778283e-06	1.06857104650263e-05
g10769_i0	4.68290955798064	4.5287004851954	5.91120124136273	7.08087587755476	7.49235849807508	6.1777408186701	-1.860735526	0.00482336291976354	0.0172414483202621
g10770_i0	2.30735792844805	4.13434826723811	6.36854060742099	9.50730219773919	9.23617478871838	7.41727003938901	-3.874968528	4.00639787301755e-05	0.000264118147853198
g10770_i3	2.30735792844805	4.13434826723811	6.15791782053727	8.66522835736813	8.83292323983489	6.97364664967598	-3.436995223	0.000224632646014881	0.00121319865878951
g10770_i4	0	0	5.11566250248876	7.26363102131552	7.61201161614971	6.86583845406956	-3.780010458	0.0133448590636369	0.0405477274540115
g107774_i0	0	0	2.60920763761667	3.6875072741723	6.31684350824326	6.41722354380556	-5.09370215	0.000890666059401314	0.00405177419760502
g10778_i1	7.49756429992455	7.13048838772789	8.27687857170864	8.68779137917776	8.79970265929447	8.8088077754727	-1.05301521	0.00696457707389406	0.023538451339231
g10778_i2	8.1264872712629	8.0551999809086	8.66196841494286	9.23484761131233	9.42593119310331	9.32758534911123	-1.026110509	0.000301308092878514	0.00157015265872117
g10778_i3	8.45349109139124	8.2921432550199	9.06516449056681	9.83064533549604	10.0377628865162	10.0953811739847	-1.350778769	7.58089305437235e-06	5.99439039681778e-05
g10778_i4	8.30825083934708	8.13102423076955	8.96856629942426	9.71771182547074	10.0053456186278	10.0191451939533	-1.406691978	1.04687668244762e-05	8.02542077023349e-05
g10778_i5	8.58914155165567	8.31232779155497	9.12702525987744	9.87345444203521	10.0821873697742	10.3894626235709	-1.415825732	9.79414189375105e-06	7.5627185488437e-05
g10778_i6	8.48166076450006	8.22983783842892	9.15052754214607	9.80138352814401	10.0101943825814	10.1410607715478	-1.317951208	6.18155166338403e-05	0.000387507246647987
g10779_i0	10.1466870956663	9.61841755535864	10.2114152577726	4.68269285004294	6.43694233369766	5.43400652946529	4.34338593507633	3.48370447157016e-19	2.20257934988675e-17
g10779_i1	9.11878789112859	8.59781481118894	9.53283178060983	1.49993810811277	5.00636100796093	2.00594827614842	5.53620997792875	4.22326832261495e-10	7.5753947210047e-09
g10779_i10	11.2809794841361	10.9118085538752	11.1939400534663	8.03085235586076	7.64978790899997	7.36542940683787	3.43499735749118	9.29451815127822e-37	3.77968837139222e-34
g10779_i11	7.66835379305561	7.23991402158529	8.15306389374944	3.6875072741723	4.60620841561941	4.65146559778088	3.42319278623274	6.22988140264705e-11	1.28032639894159e-09
g10779_i12	8.42060892133879	7.87015385678441	8.82988107579402	3.78640195202045	4.84203585898227	4.59255873266791	4.01488279666859	2.83104883297602e-16	1.239827196249e-14
g10779_i13	11.8625004850332	11.4591033744017	11.6363667481986	8.5885055807905	8.42802709528563	7.71524691137565	3.37474536992794	9.17235907983525e-29	1.67322420388697e-26
g10779_i15	7.85835921957924	7.25041359532304	8.18881644145374	3.3422032642697	4.96700090739916	4.09492343029568	3.59635013337845	1.47597719011015e-09	2.42114060544415e-08
g10779_i2	9.0505766352027	8.94023099987977	9.64003367635614	1.49993810811277	4.60620841561941	1.59025106711109	6.04757510336833	5.29588090448555e-13	1.47965534405992e-11
g10779_i3	9.89317522777281	9.57103791862658	10.0870103985262	1.90398638812702	5.72525959501965	5.21716532911907	4.94329543049368	3.19263868190355e-11	6.85479293491882e-10
g10779_i4	10.2579033882436	9.56052881741799	10.2360356432721	6.42653681310091	6.71155929299623	5.53131571996287	3.76260304475814	1.87785946204676e-20	1.37639227300822e-18
g10779_i7	9.18146773803048	8.43245937419774	9.63263503497423	1.49993810811277	4.60620841561941	1.59025106711109	5.96718495813613	5.6895951812696e-12	1.36340878732992e-10
g10779_i8	9.68395889927974	9.33493545673398	9.95827456669978	4.63040402895243	5.96388484911633	5.96199442036318	4.07032814069818	2.76823540326292e-20	1.99554232214956e-18
g10779_i9	11.3863803505195	10.7657558726327	11.2530353036305	6.98001325978497	8.24680539110889	7.97367826618363	3.33705774523813	7.25913631228047e-18	3.87842567074805e-16
g10780_i0	7.44947341086362	8.53907626785206	8.3372939677194	10.5942484454077	9.91127714067195	9.64635159427003	-1.931749095	3.20675848548448e-06	2.75356061492278e-05
g10780_i2	3.98291069990282	5.69456691267687	6.61370858701093	8.74424034145095	7.96154338065758	8.3654535045974	-2.628695805	7.77777406570694e-05	0.000475920144340528
g10780_i3	5.26763687823826	6.18520679830282	6.52057920943402	8.25892903614031	7.30776633333393	7.16774166125807	-1.598355216	0.00393405656812659	0.014503856621666
g107804_i0	4.73733121273355	3.71645722464571	3.34809535463049	0	0	0	6.52312261432392	0.00199166050438654	0.00811433938153809
g107860_i0	6.17184011154908	5.84069660199827	5.52025960085529	7.41039440855217	8.27528141480974	8.25582711098284	-2.182741353	7.98530288716799e-07	7.78644957062782e-06
g107862_i0	7.82733402151189	8.34208477727043	8.94486549389163	6.29834665024503	6.6631242889161	5.36528481182733	2.25231342980618	1.0148927190105e-05	7.80368920018598e-05
g107866_i0	8.25328660023183	8.16471972028539	8.63630223143511	6.3797900687077	6.7234181652204	6.36538121011124	1.87781782047531	1.45281045755603e-08	2.01666830626773e-07
g10788_i1	6.68238034801479	6.55066490249206	6.295458699	7.16599081692526	7.94644471059331	7.77607366538661	-1.156834546	0.00373910574827885	0.0138889175496108
g10790_i0	5.6259873576001	4.94536375681111	6.11608555932711	7.19328199233638	7.07768139711216	7.80879005347106	-1.775879379	0.000568127608369302	0.00273611472201905
g10790_i1	5.40845565534313	4.83807353724095	6.42102070904688	6.84886216019142	7.75752138971676	7.83443926540931	-1.855460316	0.00189474215950396	0.00777511882034004
g10790_i2	5.59684850044665	6.04749686137191	6.23811038	7.80769820431203	7.78607289906322	8.07398529545127	-1.927635953	1.99848130238546e-07	2.21397506866857e-06
g10790_i3	5.06976667533072	5.38721855979595	6.40373859224466	8.62236575187434	8.44960556163569	8.38728022887573	-2.774958612	2.00828548853565e-09	3.22305201178337e-08
g10790_i4	5.3397637175059	5.59921193622492	5.93545691327409	6.66614329203041	7.59919646206646	7.73580876902585	-1.78046173	0.000352085914400718	0.00179891990926683
g10790_i5	5.02671430333888	5.2682664364273	6.59859854097824	8.26751413250726	8.77427538331833	8.62629098783366	-2.785235331	1.16618699251329e-07	1.35806253098275e-06
g107911_i0	0	0	4.67175117325483	6.86025846318232	6.13346320604199	7.07395580250551	-3.697618855	0.0166731745835728	0.0486858766126971
g107916_i0	4.07030612422221	3.58988728948974	2.83228682541354	6.1760020745772	6.21971669946828	6.2366388990884	-2.731799113	2.75875704077987e-05	0.000189848145735436
g10792_i0	3.56825517040358	1.07320555109005	6.52057920943402	8.68138072848404	8.55953752771487	8.14232378964216	-3.375544996	0.00161353121710386	0.00677151811076369
g10792_i2	3.30552626759599	1.07320555109005	5.93545691327409	7.89893237485621	7.51300259419899	7.53926433361412	-3.104552651	0.00322265977750674	0.0122432864895228
g10792_i3	5.02671430333888	3.94048093320994	8.65468169410527	11.3818122923809	11.0635578069286	10.3377157942331	-3.767170073	0.00338758217635434	0.0127739012573389
g10792_i5	3.30552626759599	1.07320555109005	6.47165858914619	8.91515807490934	8.1966423234572	8.40878164920684	-3.508370642	0.00119581440236193	0.00523113777587324
g10792_i6	3.68361486943152	1.07320555109005	7.59874990804146	10.849999681061	10.1961444902183	8.77609179386384	-4.068879305	0.0123939566222813	0.0381211645992993
g10797_i0	7.75663503762673	6.75619631969954	7.18871588822718	4.87473499373924	4.32415227726893	3.9142891722225	2.9249812463591	1.45541471822703e-07	1.66152381244041e-06
g107993_i0	8.68224801518574	8.85679679238338	8.11640277056304	10.7638801442088	10.2120140669624	10.3676691425266	-1.885116096	1.20402183696605e-09	2.00594921644198e-08
g107998_i0	11.4865894860799	11.5873236662079	11.1641008108364	8.72878033630345	8.07233138023637	8.97945340644603	2.78578729073072	2.64979059571528e-19	1.71158294500228e-17
g108_i0	8.53255990543746	8.62227437001268	9.44685612537718	6.45688046477797	6.85860499923176	7.44250813715661	1.96198826095387	8.18525292318911e-06	6.42413246223416e-05
g108_i10	6.97059336337358	8.38082943210126	7.39519358057363	5.48797951905642	4.19383319782229	6.21727214999654	2.21558228254486	0.00114651275846321	0.00504231631528208
g108_i2	7.75003268717026	8.14797034699338	7.56804985577997	6.10113136999822	6.99203977017607	6.60775695405638	1.23817776960685	0.00290552406997191	0.0112177570104984
g108_i3	7.55171637563378	6.84200634810045	7.33264439254971	5.00365612914926	5.96388484911633	5.56234627182703	1.7304199908757	0.000401008583995846	0.00201647583252927
g108_i4	6.87673615321862	6.66495781698506	6.99459987548173	5.00365612914926	5.92333198831962	4.86563401957532	1.52756063122365	0.00364686575297536	0.0135999438085244
g108_i6	7.60390915495482	6.88307032108305	7.32348323391343	4.57614855738018	5.96388484911633	5.62247412902336	1.82538849868737	0.000864209896841638	0.00394873822139698
g108_i8	10.6743907736089	10.4881758742591	10.8029925970659	8.60891689642839	9.06732444497311	8.57014711170458	1.89582567774889	4.33934485718073e-14	1.41489922189225e-12
g1080_i1	5.44161282256083	5.81263083899954	6.38624693951441	4.51977269767031	4.26046370777781	4.65146559778088	1.49042357113808	0.0150622152585244	0.0447983330459099
g1080_i4	6.5818662044764	5.63170226099538	6.35061426079128	5.29991944547862	4.38514774912984	4.25543705778879	1.55185077118607	0.0156986646676359	0.0463343786163508
g1080_i6	8.83978472875471	9.26157158476926	8.80376705782215	10.3197529371797	9.97342509000629	10.1397755134831	-1.169416871	3.53150335592273e-06	3.00688742889793e-05
g1080_i7	8.71651688175447	8.65425511331456	8.98027227334494	9.87485976418103	9.67218967613654	10.1589351847016	-1.126537011	9.34187629661403e-06	7.24870381116161e-05
g108016_i0	8.13157591961325	7.48188526537645	8.18881644145374	7.28069505241387	5.90261992528936	5.68019595319703	1.50445633748255	0.00801467621611319	0.0264713553037539
g10803_i10	12.6072476380588	13.8984832016352	12.078887418438	12.1469499348429	11.3310406638112	11.2391434902455	1.43932585740421	0.00399404689009355	0.0146923310453797
g10803_i12	11.1187634444644	11.8424067423182	10.7164038962537	9.71457585077302	8.88927980867346	9.09537390934607	2.02722181421343	1.95126207542835e-07	2.165584215076e-06
g10803_i13	11.5068017557135	12.258538489141	11.3860367803966	10.1291840109517	9.63186040559687	9.81043311151542	1.9003120568505	3.55755892763887e-09	5.50100357476893e-08
g10803_i18	9.7987681519207	10.574274289098	9.33961314803732	8.45206166108507	8.04424027299472	8.36104825178456	1.70292223777577	1.17380058406412e-05	8.88668563543903e-05
g10803_i5	7.68921111929647	8.68166828525341	8.07878568601269	5.77965424628104	5.72525959501965	4.32945844473199	2.8199458744409	2.67779846105128e-07	2.89220191323146e-06
g10803_i6	13.2045610058896	14.1601103821345	12.6324355609775	11.6287697094173	11.3478967048755	11.2688419101859	2.04914962385471	3.93167068922305e-07	4.09123709124933e-06
g10803_i7	12.5627323145725	13.4659166747236	11.8559833862819	11.3103870365591	10.2141168822081	10.1500256600493	2.11583056222209	1.60452278915711e-05	0.000117375029333494
g10803_i8	12.465331275918	13.4643672685176	11.8532009303305	11.2719703473947	10.2697643885899	9.70314435458214	2.18625639017371	2.89403503520975e-05	0.000197975860710912
g10803_i9	11.4205626467579	12.4503338010895	10.8347734585894	10.7301150865019	10.1529518455819	9.81043311151542	1.44492177224909	0.0017798430985877	0.00736660291605901
g10805_i0	3.79042933567806	2.70498627328012	5.88653078122028	7.19328199233638	6.78129296908279	7.55477778993587	-2.526275096	0.00372629496093186	0.013849654411152
g10805_i2	3.44286316135146	2.1084608835083	5.23772163910712	6.57224922497657	6.16858580188833	6.13709569747547	-2.229411523	0.0159004236650959	0.0468256644892314
g10805_i6	5.53674344087138	4.38362549165781	7.48009243784541	9.4001212577377	8.80529281729969	8.47142757987543	-2.601954661	0.000502410669032435	0.00245703286316857
g10805_i8	3.30552626759599	3.71645722464571	5.61340896019146	7.17514535780581	6.30110303211196	7.25580111071718	-2.434380094	0.00221812043682128	0.0089147233369015
g10806_i0	5.1917134517683	3.1257706489861	4.02724732952304	6.98001325978497	4.7978538700474	7.274660813	-2.380717294	0.0084028987903974	0.0275499122392405
g10806_i1	4.44202972257259	3.1257706489861	4.02724732952304	6.82579587685464	4.7978538700474	7.274660813	-2.739303685	0.0012359626184633	0.00538118974000079
g10806_i3	4.23065724498911	3.29760619996268	3.83434516544127	5.8949580299332	4.60620841561941	6.1575613904741	-1.928690893	0.0149791247155593	0.0445837028980746
g10806_i5	5.1917134517683	3.1257706489861	4.11481601645768	6.76646320170807	4.7978538700474	7.11639277857836	-2.188604245	0.0142587685229845	0.0428238861097113
g1081_i1	6.50552559909674	7.25041359532304	7.0288209832725	5.91695280061074	5.57628342532748	4.96186692173641	1.44117200710688	0.00476257592128442	0.0170615295911056
g10811_i4	10.0718934392592	9.98035444874335	9.66382053052866	7.44107587874886	8.53619546107235	9.20758450015924	1.35334415524429	0.00343766182996322	0.0129308736251135
g108115_i0	8.92431598816977	9.04948236347488	9.14012932160843	7.78993035515753	7.85237574625007	7.67322257869023	1.27024044439129	5.25584961327442e-08	6.57069774347096e-07
g108136_i0	8.05864774757627	8.17025990909649	8.3732530785074	6.1760020745772	6.43694233369766	6.41722354380556	1.87148448630284	1.53852267794233e-09	2.51665548404187e-08
g108157_i0	2.56978203901647	4.7812799575206	4.02724732952304	8.3384956004435	7.6621633467358	8.0358013105727	-4.07908136	8.19071996858469e-11	1.65114770592003e-09
g108172_i0	0	0	0	4.87473499373924	2.81870187536236	5.25564509928234	-6.9673711	0.000464420334818923	0.002292676211461
g10819_i0	5.44161282256083	6.49876735597748	6.84897011992152	10.4658524397996	10.6774146393303	10.1346230005136	-4.084552113	1.90775371137544e-23	1.95411452123179e-21
g10819_i1	5.06976667533072	4.13434826723811	4.83537323523878	9.06056391363908	9.09040229697069	8.48363682625804	-4.220083306	4.25546155995012e-24	4.69266231337058e-22
g10819_i2	4.15270835560845	4.6605107123252	5.93545691327409	9.66019410758091	9.40030395531483	8.67324204673723	-4.221796476	2.93076842258237e-14	9.74301406838057e-13
g10819_i3	3.56825517040358	3.29760619996268	4.93497742073498	8.36673765808557	8.6242205824458	7.60034168134392	-4.213398808	4.37444619699371e-12	1.06366649244501e-10
g10819_i4	6.37430006053613	6.82805444687535	6.71526697420264	11.1338317018956	11.1561512154558	10.6535790959869	-4.362465635	8.39549928801436e-56	1.77179774974157e-52
g10819_i5	4.68290955798064	5.3090166674883	4.72837897503461	9.250089163	8.97609908014946	8.83127538944684	-4.143505093	1.20159463655326e-30	2.68884807847651e-28
g10819_i6	5.86471824254634	6.09487582291752	6.25748088754861	10.5976568699596	9.75106494816098	9.78599372471708	-4.040019874	4.90798422629947e-29	9.29964243399319e-27
g10819_i7	4.84037785202937	5.46139855995955	6.09470559516527	9.83209296140368	10.2717847494737	9.69616632599275	-4.430049417	8.88230479020654e-28	1.46526905059359e-25
g10819_i8	7.03718459392419	6.09487582291752	6.70118905143054	11.075135934513	11.0323173775457	10.2319206629348	-4.178462799	1.46482219206192e-28	2.60610604065622e-26
g10819_i9	5.37451848181585	5.59921193622492	5.02814677040977	9.69243106179971	9.85309372376321	9.57966785464338	-4.396584758	5.41291777151067e-49	6.56002759310883e-46
g1082_i0	9.36117010509965	8.12533100112673	9.99335773439878	6.08179042555566	6.46546741958963	7.20754417336738	2.69962916112052	1.19334843267445e-06	1.12483152281753e-05
g1082_i1	8.83667220230785	8.2084567207867	9.88076357161024	6.29834665024503	6.43694233369766	7.46731230693891	2.3200113468758	3.50281620236985e-05	0.000234268776327658
g1082_i2	8.14673505136329	7.35140915037728	8.97443115908167	7.4561753470522	5.67729006448288	6.40014892339065	1.61924236118672	0.010426077492019	0.0329958152661944
g1082_i3	6.15194404504281	6.63321606608574	7.59113592308944	4.12554796095457	2.98555722918384	3.46663850360941	3.43071012460396	8.93929612857157e-07	8.64916293827899e-06
g1082_i8	11.037733037631	11.2309383946148	11.0534789701559	8.94222154953221	9.26282924566791	9.38512424216151	1.90350651137547	3.01854334882596e-18	1.6902185730544e-16
g1082_i9	9.64356493723896	9.66035898673582	9.8555624690967	5.5455867913486	6.30110303211196	7.04128826274881	3.31834114354464	5.18077664920974e-15	1.89524143744731e-13
g10820_i0	8.1264872712629	8.55186598537329	9.41270689599455	10.6346275069638	10.5290610810787	9.79255148156547	-1.567392809	0.000238791760224957	0.00128023593441267
g10820_i1	8.22499873179401	8.56454331564629	9.4657156986156	10.6979246496431	10.5197405251435	9.79418627380518	-1.538497874	0.000315640492506922	0.00163620289013752
g10824_i1	6.45770379688422	6.98718189868108	6.21847624891353	8.6257084674607	7.82511889471202	8.02470336783877	-1.620148544	0.000119890408557538	0.000697484104994146
g10826_i0	5.76345752298714	6.35048916074178	6.00586907016897	7.40262099325172	7.71657552801218	7.84709487031695	-1.623081952	2.46764010812056e-05	0.000171814004433668
g10826_i1	3.68361486943152	4.7812799575206	4.19737225518359	5.73082238520438	6.85860499923176	6.62255478749206	-2.252542664	0.000595879708892529	0.00285526028571946
g10832_i0	9.40385570086683	7.48188526537645	9.45317008289459	4.3360841655363	7.23507355468017	5.65162370110821	2.83185110238994	0.000332559738287739	0.00171180160661784
g10832_i1	8.47767004472818	7.16419624958282	8.97150170948737	0	2.98555722918384	5.68019595319703	4.13078218840263	0.000534217086044815	0.00259156262683218
g10833_i0	6.66844287002367	6.36987902628082	6.53652426509194	8.01564428195005	7.2998678875781	7.39158256048858	-1.083237246	0.0061356346991071	0.0211366157184933
g10835_i1	6.42491860124799	4.94536375681111	8.41266384733655	9.31984983866475	9.55596733081726	8.87827342821599	-2.032112965	0.00770477370848392	0.025629674185756
g10840_i10	6.66844287002367	6.63321606608574	6.8616834042644	7.33070858082244	8.14025547940371	8.26528761016674	-1.250183434	0.00192414997435069	0.00788099894463518
g10840_i2	8.72664079778702	8.53907626785206	9.03741843651224	9.34034027714878	10.1118135680515	9.92080673451075	-1.045605207	0.00092438537021428	0.00418309241952415
g10840_i3	8.65069425678156	8.53048636151834	8.94784947534091	9.22165402658928	10.2483780038292	9.97370197810968	-1.157259004	0.000927175245565352	0.00419447679928231
g10840_i4	8.63644574857082	8.53907626785206	9.03180461235851	9.19039151097241	10.1441559433212	9.96501968730016	-1.071669333	0.0021196503829257	0.00856961571778431
g10840_i5	8.63644574857082	8.55186598537329	9.04301050076251	9.23921879585163	10.1714669559191	9.95920232857709	-1.083365009	0.00161940512028354	0.00679236762304037
g10840_i6	8.65776608497584	8.58956859560649	9.0815595477317	9.27797466581323	10.0589766683118	9.93717589942019	-1.004836658	0.00193726644276504	0.00792782460165866
g10840_i9	6.55181295306699	6.36987902628082	7.0288209832725	7.25502271728718	8.3228267155566	8.43835523906028	-1.424911439	0.0024375772909165	0.00966884299203202
g10841_i7	6.2108275405529	5.97337676406058	5.95931151443436	7.21119345257559	7.05908443847554	7.06314860404139	-1.07123915	0.00344477098724661	0.012953760015247
g10842_i1	7.68229212747748	7.25041359532304	8.41697709721836	10.0873670878714	9.77832279848013	9.87828187259258	-2.059524946	2.75744112127002e-08	3.633955889405e-07
g10842_i11	4.62635424869377	4.7812799575206	5.88653078122028	7.25502271728718	8.03475369270515	7.83443926540931	-2.562238184	2.28601569265183e-06	2.0288389272285e-05
g10842_i2	7.80202434510515	7.30179496395278	8.29573882747541	8.39443745030803	9.36098878735296	8.76945861799054	-1.043972594	0.013657665465681	0.0413352925015676
g10842_i3	7.416498485	7.46395285521414	8.28633951923032	9.94878351628254	10.0413202496938	10.1563952157383	-2.275790125	6.71507881709463e-12	1.59046537834298e-10
g10842_i4	7.58918860462299	7.19713449136669	8.31897262520012	8.7595364312461	9.64438991488165	9.40023125836017	-1.539487376	0.000297851436417848	0.00155412452462979
g10842_i5	6.17184011154908	5.89524144503766	7.32348323391343	7.71658636638426	8.17952606998022	8.20757105802054	-1.456406136	0.00418739172602201	0.0152827687051106
g10842_i6	6.82741380426301	6.81396630206018	8.07333084486593	8.65871643083842	8.68309453378873	8.86588955816703	-1.37630353	0.00233138977075164	0.00930609598888258
g10842_i7	5.84006154996176	5.18314133632484	6.53652426509194	7.55766544038333	8.22194186997257	7.67322257869023	-1.906190971	0.000162748628497427	0.000912806228124955
g10842_i8	5.37451848181585	5.72500097791267	6.17838771049112	7.50054809382607	7.5797577302758	7.89663549619895	-1.891323881	5.3141304043448e-06	4.34777633856976e-05
g10848_i0	8.67877592957523	9.0644356270829	8.44258925130554	3.3422032642697	5.9437509020854	7.53144459695442	2.34755581584265	0.00549568410527479	0.0192561320553631
g10848_i1	8.34376373586359	8.54761533185714	8.07333084486593	2.21928054658148	5.7716853346304	6.07389681480517	2.96576452025319	0.000331232026906403	0.00170604355234384
g1085_i5	4.68290955798064	4.22231408958542	5.31371036804028	8.48923758261211	8.3228267155566	10.5017755653829	-4.710594182	3.35155605116203e-12	8.29445747849651e-11
g1085_i8	8.0479218481885	7.39937368256467	7.29564545731944	12.0839439529032	11.433410476725	14.4305156713078	-5.63410131	2.97296115537832e-16	1.2964101790628e-14
g1085_i9	7.09042161633666	5.97337676406058	6.6869724	10.6963358604515	10.3890347536932	12.6979223726495	-5.009563861	1.06442110386466e-15	4.301399828242e-14
g10850_i1	1.57283093691692	2.9306654266072	4.48716962179375	6.45688046477797	5.7943497232233	5.70821331002578	-2.681494735	0.00527908212852556	0.0186101252479708
g10850_i2	1.57283093691692	2.9306654266072	4.48716962179375	5.95996123183659	5.62767052992428	5.70821331002578	-2.42237883	0.0126645294942579	0.0388226663715286
g10850_i3	1.57283093691692	2.70498627328012	4.27545893751533	5.29991944547862	5.52299815379694	5.70821331002578	-2.379887101	0.0161600234387172	0.0474512188502794
g10862_i5	4.50612381259947	4.3052231969181	3.93401795730092	5.3330148559066	6.53440610011666	6.03017180728475	-1.834647863	0.00538937393858313	0.0189345846032815
g10862_i7	4.56749112968679	4.38362549165781	4.02724732952304	5.3970115968409	6.6507571268173	6.03017180728475	-1.82443459	0.00538219016708103	0.018913220132307
g108652_i0	7.61121348512804	7.22933747403708	7.19877094951169	8.87639549244182	8.01076068725174	8.09004547283417	-1.026563162	0.00854157716039734	0.027924553584073
g108661_i0	6.09055458023553	5.75480626915479	5.15750685620211	7.04137292530919	7.61837675658798	7.97367826618363	-1.896027284	0.000109774327919711	0.000645535279110466
g10868_i0	11.75861365	11.5053153303386	11.3832840491395	11.9329225521978	12.3396965167665	13.3041240801003	-1.086988151	0.00479225179066919	0.0171492723368554
g10868_i1	11.7228151216529	11.4511605782957	11.4051602217637	11.9480220873736	12.2480014048775	13.3001026257118	-1.088128661	0.00498861888005571	0.0177358304160544
g108683_i0	0	1.07320555109005	2.3452112091786	7.17514535780581	5.67729006448288	4.09492343029568	-5.339365973	6.22894260914e-05	0.000390278199799945
g10873_i0	4.30460956437021	2.4373378267447	4.78286775174691	6.12021645371577	6.6631242889161	6.90267694006412	-2.527876108	0.000962569709109046	0.00433011329194354
g10873_i1	4.30460956437021	2.4373378267447	4.78286775174691	6.12021645371577	6.6631242889161	6.90267694006412	-2.527876108	0.000962569709109046	0.00433011329194354
g108737_i0	4.23065724498911	4.22231408958542	3.19577208516313	0	0	0	6.41411677738506	0.00258440946527321	0.0101551172093128
g108780_i0	13.4071129030075	14.230827384637	13.8403179861362	12.7115004190892	11.8743682338694	12.3818767636577	1.50247159499585	4.04517133637121e-06	3.40212417381601e-05
g108786_i0	9.116223157	9.07037380414513	8.56034939251562	10.4843833051216	10.0198432939127	9.90424970755288	-1.223725702	3.93846955815423e-05	0.000260206416471264
g10879_i3	8.8490822192703	8.87387411691069	9.4362710651556	7.34700174848347	7.52660301660307	7.30249600224707	1.68980335846253	3.47973120250045e-08	4.49913402462094e-07
g10879_i4	7.34819761490865	7.29166404331986	7.41257774616675	5.00365612914926	5.60220575907875	6.53140163923641	1.51962668572427	0.00452559109879316	0.0163339757285097
g10879_i6	9.29013215892352	9.22743304153559	9.86190413487155	7.89893237485621	7.98143223773794	7.55477778993587	1.66979708307815	9.34283071028111e-08	1.10867653927411e-06
g10879_i7	10.1491982870215	9.87063522295047	10.320193400938	8.20631712622779	8.35367480973587	7.90875933436443	1.96030258117492	5.73174237370213e-14	1.83758039159412e-12
g108793_i0	4.15270835560845	5.3090166674883	3.61160989130643	0	0	1.00396824117442	6.06363896808854	0.000714859578211569	0.00334780854005467
g108795_i0	6.97059336337358	8.10233071812288	7.98312600816765	8.97141648117576	8.65550612406836	9.31625216075454	-1.243941469	0.00263910535251879	0.0103404946085054
g10880_i0	8.64714530075567	8.94992644349149	8.83955324141521	7.62602198080306	6.75842088911022	7.56247240655515	1.45812841853727	3.92448547379217e-05	0.000259394524506754
g10883_i4	10.4143193627146	10.2447270790754	9.84439703157485	11.0640905919672	11.1708413194535	11.4446342881478	-1.049066623	2.96138868876128e-05	0.000201975717980239
g10890_i1	6.17184011154908	6.11799431413653	6.00586907016897	7.42581670410228	6.7234181652204	7.72898732647146	-1.262126409	0.00480868096490626	0.0171970019232882
g10890_i2	6.47382117149256	6.75619631969954	6.43809825069728	7.95846823441164	7.64356015244017	8.59661970324762	-1.568859839	0.000117633579038219	0.000685622183027428
g10890_i3	6.1317697523639	6.44493303011002	6.11608555932711	8.00541576556933	6.8369353489378	7.57773960576703	-1.3229988	0.00462696399837303	0.016643907995088
g10890_i4	6.50552559909674	7.21868281572709	6.05097100813548	8.40614789461418	7.39932118054961	7.73580876902585	-1.245627745	0.0131533943567128	0.0400594183483635
g108903_i0	2.30735792844805	3.29760619996268	5.31371036804028	0	0	0	6.65614173952505	0.00329186918474481	0.0124686828719366
g108922_i0	8.34814200735098	8.51315157458437	9.21387158536776	7.71658636638426	8.01076068725174	7.25580111071718	1.05185344152943	0.00774531096662393	0.0257435317446068
g108926_i0	3.44286316135146	3.451135913	5.45464152459723	9.08018958589406	8.50218057472923	7.62259511503543	-4.129578352	6.94598583410365e-09	1.0196887143651e-07
g108937_i0	3.79042933567806	3.451135913	4.72837897503461	5.93861727676157	6.82597723242427	7.60779769736523	-2.923103953	4.60992051214834e-05	0.000298873257610702
g108942_i0	8.06398094108401	7.83570485411448	8.61393326629537	3.87895025145413	5.38048121882815	6.07389681480517	2.87616182780303	3.22424646067051e-06	2.76644233682821e-05
g10895_i7	1.57283093691692	3.58988728948974	3.83434516544127	6.66614329203041	5.72525959501965	4.00743152105003	-2.676155816	0.01219555152266	0.0376234163011235
g10896_i1	9.34373584677102	9.5155350626541	9.47815315803414	7.9262990599738	7.29192596137138	7.01909158117095	1.98915704450643	2.55150320832274e-09	4.03246221706309e-08
g10896_i10	8.75329564669863	8.72748340483072	7.10564823061563	2.47787532017946	2.1570941415485	0	6.91890850112122	1.04264544030154e-16	4.82692785456391e-15
g10896_i2	10.0179552735232	10.048120342188	10.2286935438085	7.53651054532164	7.87912716815682	7.16774166125807	2.5493928879199	1.24462507264391e-19	8.3158890497765e-18
g10896_i4	6.75011686124811	6.7413849941839	5.31371036804028	1.90398638812702	2.41283432436957	0	5.12483065608526	5.31989763273624e-07	5.39768526058892e-06
g10896_i5	6.88880770053308	6.79973922649132	5.42067826315546	2.47787532017946	2.62999391438448	0	4.76822099107306	1.92329128781786e-06	1.73369575663935e-05
g10896_i6	10.323852989666	10.4770431028998	9.94638799354267	8.81622600522653	7.56005350156438	8.22221810554454	1.98084675696235	2.93860608547706e-07	3.1501957747821e-06
g10896_i7	8.16173655325549	8.54335211750191	8.02893332145663	7.31422930137634	6.26909731017027	6.62255478749206	1.46748536183347	0.000479784734093103	0.00235938976304416
g10896_i9	10.0705692737719	9.88586784728012	9.60265510138919	8.21077548019948	7.94137650041307	7.92675617363341	1.83725057934137	6.69977631997497e-13	1.84411832846912e-11
g10898_i0	10.3524654508358	9.9708620183784	10.0304257911443	7.70399149460802	8.29924991853989	8.47550881993839	1.93647367080095	2.16874600436255e-10	4.08153729886213e-09
g10898_i5	12.1541956676842	11.8275824870383	11.5715842734999	10.348360655489	9.9382404437364	10.1665283705149	1.71115401519965	9.2897177899864e-12	2.16137353424348e-10
g10898_i6	10.6717732634702	10.4803919638842	10.3644137490567	8.03588629573087	7.72839340679475	8.8813528571582	2.21483795628626	1.27657299594931e-09	2.11501950455034e-08
g10899_i1	5.44161282256083	5.53195019984912	4.27545893751533	7.31422930137634	7.78040762199561	7.15761705473138	-2.291255993	1.61177221323713e-05	0.000117832745618514
g10899_i2	6.2674016594306	6.11799431413653	5.15750685620211	7.90444739928373	8.39132988694488	7.68031219434103	-2.117970377	6.82068436089541e-06	5.45102538855472e-05
g10899_i3	5.93625645625453	6.40789404439164	4.41999312742169	8.17014543945065	8.15346480604697	7.73580876902585	-2.251987863	8.82242447621253e-05	0.000531494487706532
g10899_i7	4.30460956437021	4.59611041232742	3.61160989130643	6.54426036888671	6.94216840191806	6.21727214999654	-2.438962077	3.51103258438786e-05	0.000234741333001645
g10899_i8	5.47402503444003	5.99850895850996	4.88603474592803	7.68489059129626	8.47086602821694	7.34772681009291	-2.418767848	5.01710241484127e-06	4.12793845524118e-05
g109_i14	7.66133379991298	6.42653239889075	7.15812325881314	8.09013046998762	9.13991038034514	9.55480949051804	-1.887549374	0.000243400636049109	0.00130141141200171
g109_i18	7.89472966515583	7.21868281572709	7.28624553875226	9.20833867080208	9.44932707132135	10.5017755653829	-2.341082769	1.52721642141297e-07	1.733952312834e-06
g109_i6	8.57800135880805	6.90981100631938	8.02893332145663	8.59192758401869	9.50018975114896	10.0940545510785	-1.531667599	0.00514844669054481	0.0182083348370253
g109_i7	7.7300423865386	6.16314873802099	6.94767122217605	7.95315627186974	9.00796114779466	9.49374388247159	-1.871202387	0.000919207743709553	0.00416304823550613
g1090_i0	6.86456274603689	5.69456691267687	7.0288209832725	8.59192758401869	9.5625840257259	8.61523564461772	-2.370474283	2.15524128306111e-06	1.92379606221696e-05
g10905_i0	5.3397637175059	4.94536375681111	2.83228682541354	0	0	0	7.20504909810854	0.000266652205320448	0.00140953949473329
g10905_i1	7.74339998274806	5.89524144503766	5.45464152459723	0	0	0	9.26601709601794	3.05085280258445e-09	4.75836629010636e-08
g109059_i0	7.88873124179899	8.00647740194487	8.30972395755843	6.12021645371577	6.34781843616457	6.27460948675478	1.84234079692315	1.85139349091313e-08	2.52049792972673e-07
g109065_i0	10.9065861270793	10.4142281565015	10.4008005930185	9.15149595410074	8.97857514724952	9.5097518803118	1.36516281081796	1.00814394490623e-06	9.64973814766203e-06
g109067_i0	7.99864332477561	8.54761533185714	7.68711477406535	9.09232142512741	9.23617478871838	9.30712106984829	-1.095569339	0.000721183594003332	0.00337303720302563
g109070_i0	7.87665905202567	8.43706266063478	7.4211919015156	9.30949444209501	9.61604392833419	10.1346230005136	-1.760487893	7.01439196543149e-06	5.592966891696e-05
g109077_i0	7.39972401333391	7.57671691036265	7.14777983672295	8.74424034145095	8.44960556163569	8.88749206581736	-1.325040474	8.48668544936517e-06	6.64154622942328e-05
g10909_i0	4.84037785202937	3.83281305669161	6.05097100813548	10.2467347122432	9.55762435169676	8.79907064409459	-4.502826226	6.59518105132144e-13	1.81778099843717e-11
g10909_i1	5.44161282256083	5.69456691267687	6.9236217534884	11.7436030499014	11.3607666921502	10.2246648136112	-5.08486918	7.23179846608688e-22	6.19454905138487e-20
g10909_i2	5.81497611875569	3.29760619996268	6.65811178499862	10.9810519686372	10.4465073054365	9.32984134237851	-4.626146392	3.1967140133089e-10	5.85326226006077e-09
g10909_i3	5.98205089795964	5.53195019984912	6.83614380709933	11.3263965235031	10.8563582081664	9.69266461399928	-4.570125151	8.02348032995758e-19	4.82370376379237e-17
g10909_i4	2.79173837704606	0	5.31371036804028	8.01564428195005	7.94137650041307	7.04128826274881	-3.822651693	0.000828359547834839	0.00380510084036385
g10909_i5	4.56749112968679	0	5.02814677040977	9.6188577619222	9.37984396909078	8.42996731998083	-5.041490305	3.84462796419681e-08	4.93082398710757e-07
g10911_i0	8.585437704	8.78639126691411	9.0176737317988	7.9262990599738	7.71063008681154	6.98514279036855	1.21714682865089	0.000841430637035566	0.00385819350798657
g10911_i1	8.83355294625392	8.95635406242192	9.17619986027729	7.93710201529256	7.72249656818226	6.98514279036855	1.39704192151035	8.50556055981789e-05	0.000514345758043548
g10911_i2	10.0438274880524	10.1027405390498	10.40188903	9.63553469249387	9.05329843180296	8.30252117445712	1.09600423797947	0.00452201020392195	0.0163234579905294
g109142_i0	0	0	0	5.75544491145147	0	4.39986659638813	-6.998706325	0.0124023649227164	0.0381416411003846
g10915_i0	9.67527330444697	9.2327379928672	9.85397268741762	7.93171064922707	8.07696051042704	7.4257318900368	1.77660926911235	3.63598990878467e-08	4.68040497207781e-07
g10915_i1	8.33054862965056	8.250906704	8.90242845034427	6.53005964854192	6.40784185153816	6.65170274627496	2.00425949216011	6.32760843517576e-09	9.35077366774422e-08
g10915_i12	9.60566893248865	8.98178194048978	9.61584804537189	7.68489059129626	7.71657552801218	7.36542940683787	1.83753363954348	2.99085794635475e-09	4.66955326614295e-08
g10915_i13	7.88270777409068	7.68130247857801	8.26735517112821	6.10113136999822	7.04024462312162	5.68019595319703	1.58452346760857	0.00140783656216385	0.00602155379673996
g10915_i14	8.10595126991682	7.87015385678441	8.38210453727009	6.33147774889921	7.02115552412241	5.93853335748861	1.64246465788207	0.000141432233318731	0.000805465550976873
g10915_i15	9.78106640136152	9.41645101556536	9.7938841892785	8.40225496523362	9.21952386431258	8.14744892156538	1.01001621770293	0.00624202555405584	0.0214445787397528
g10915_i2	8.25328660023183	8.27167230769937	8.88385192651827	6.57224922497657	6.23636541119959	6.68027344833367	2.00539926260369	2.84913618196164e-08	3.74351293706347e-07
g10915_i3	10.6256318428551	10.1441506657983	10.4415944005409	9.17678308884229	8.95613605263064	9.06860672769873	1.34913271983375	7.11685016891296e-09	1.04277104150781e-07
g10915_i4	9.8397649537787	9.45327373597745	9.94040777839055	8.3547015525815	8.81363764902929	8.3343304616096	1.24282460625186	1.22399694143583e-05	9.23289096071434e-05
g10915_i5	10.0096877579847	9.63654195877278	9.97884328631818	8.56432155522823	8.9435174131449	8.75274101078562	1.12464043712872	4.96466308591779e-06	4.08919063568186e-05
g10918_i0	9.75492436317708	9.3545340742705	8.64368213800011	9.78951057496348	10.6119381570312	10.911803317875	-1.190872305	0.00440580375879511	0.0159685787192021
g10918_i1	8.51708902428484	7.82871523233257	7.58348154118382	8.69098605386652	8.68309453378873	9.64635159427003	-1.051553615	0.0163899255451796	0.0480283557116699
g10919_i1	6.90077907845136	7.30179496395278	7.70133002903539	8.22406846764335	8.64619149131524	8.22706759451076	-1.046842161	0.00377919213405497	0.0140148524245422
g10919_i10	7.00427315533459	7.71201468005789	7.99471491010474	9.39621201013059	9.84089792297872	9.83446537990155	-2.083777936	4.41384959273847e-09	6.71313177869732e-08
g10919_i11	7.00427315533459	7.34162187313327	6.88677873492498	8.24160404351945	8.95613605263064	8.88749206581736	-1.646150157	2.86577488446995e-06	2.48905349434939e-05
g10919_i2	5.65454931492109	6.60076020136633	6.38624693951441	7.21119345257559	8.15346480604697	7.84078094500084	-1.532538869	0.00123998195870395	0.00539638596576825
g10919_i7	6.35702470088279	7.39937368256467	6.74301728335943	8.01053908859367	9.16621541997155	8.97080576317364	-1.908284809	5.38307618665946e-05	0.000342789541958103
g10919_i8	6.30392165449413	5.92175953657035	6.11608555932711	7.05135052949801	7.61837675658798	8.14744892156538	-1.564153315	0.00057532890095361	0.00276687721170539
g109202_i0	12.2243466597995	12.0628206786237	12.1835410373933	10.2093483818388	9.56588102795247	9.33434277308665	2.40743462063618	1.06461720063074e-16	4.92492077951645e-15
g109203_i0	10.0585967725354	10.0571193513431	10.0937615664528	11.1811735038246	11.4211751726074	11.7131236082615	-1.385741784	3.5392047802502e-10	6.4360841170962e-09
g109205_i0	4.15270835560845	4.89271578599297	3.48586078773894	6.63993412691012	6.00332890203204	5.68019595319703	-1.933243799	0.00572451045046226	0.0199335166470864
g109207_i0	10.1277125264461	10.4680746156325	10.2026978906913	12.0448382403829	12.226547933975	11.9773101476381	-1.814182719	8.80869354219404e-20	6.01684890814017e-18
g109208_i0	10.1900140543866	10.5199834379023	10.295808851127	12.1175726735342	12.2819776385539	12.0351385888996	-1.807701994	1.78831731860285e-20	1.31469785625383e-18
g109217_i0	6.2674016594306	5.69456691267687	5.83588699554061	7.38694737059486	7.95149517838324	7.97943766143311	-1.858917462	4.64248495367445e-06	3.84920902438236e-05
g109224_i0	5.95933537202487	5.69456691267687	5.3858961382377	1.90398638812702	2.62999391438448	0	4.24294267623437	6.4131887000546e-05	0.000400604155852175
g10927_i0	11.5511511815959	10.4848450538662	9.89320094198179	7.63268282187122	7.09604168057472	7.59284693149572	3.35723562948821	4.11381059685565e-13	1.16995091147193e-11
g10927_i1	10.6674001655009	10.0435996999898	8.9831839858892	6.54426036888671	6.82597723242427	7.0846826460355	3.23014682450395	4.89280281881457e-12	1.18289282289982e-10
g10927_i10	9.97613561187138	9.01294921953234	8.31897262520012	5.82688723330804	5.8166635597672	6.8022702559193	3.05479975438171	1.80894817160289e-08	2.4671029748956e-07
g10927_i16	9.89467255639126	9.19246705745268	8.45522681242872	4.46110394926648	5.9437509020854	5.13698277183118	4.02324179402601	2.58634359571089e-13	7.52862785943868e-12
g10927_i2	11.3426182453444	10.1898705232603	9.81528271281083	7.20226551924761	6.8905111513849	7.50772781598466	3.39041335327368	1.36532535589407e-13	4.13768964750825e-12
g10927_i4	10.8209779886906	10.0998403737199	9.22866909147209	7.15677781525931	6.86931897771251	7.30249600224707	3.07993925579458	4.56208778232991e-12	1.10665436565262e-10
g10927_i5	10.9147264625529	9.81690094926513	9.25781641523302	6.66614329203041	7.42133001160648	7.25580111071718	3.02505884849843	5.86397596922978e-10	1.02877184253634e-08
g10927_i6	10.1802248431166	9.21140013220426	8.49656996926501	6.08179042555566	6.13346320604199	6.59280576375924	3.19030213140265	1.31581442820934e-10	2.56670835490894e-09
g10927_i7	11.1672669871791	10.3387465152643	9.67466818370938	6.57224922497657	7.14094542997186	7.40875826441611	3.45139446432213	2.72934382660902e-14	9.11797493865314e-13
g10927_i8	10.9497200512222	10.0969343666121	9.50271095660406	6.57224922497657	6.53440610011666	6.63720237816547	3.73861462907479	6.82447956175137e-19	4.14562578797327e-17
g10927_i9	11.2683292914925	10.1775444705353	9.75352551399595	7.12878045764412	6.98220246068471	7.04128826274881	3.50493983562716	1.04288411977562e-15	4.22273198137662e-14
g109272_i0	0	0	0	3.87895025145413	7.16723177486212	4.46699790454695	-8.279347976	6.72897822911664e-06	5.3823031507338e-05
g10928_i0	9.116223157	9.3545340742705	9.10580799656114	10.2171251700021	10.2245852279741	10.31055826	-1.056083726	6.18062307959047e-08	7.61942781180575e-07
g10928_i5	8.48166076450006	8.64632614367537	8.93286746361394	9.87766630837579	9.63657173267432	9.84712075673161	-1.093674398	6.53654373879535e-06	5.24414432590618e-05
g10928_i7	7.24866988511958	7.62593083024498	7.66552576562539	8.51830363087447	8.5792487568898	8.72215229614855	-1.0884008	9.1184409548429e-05	0.000547231636907526
g10929_i1	7.59656765486402	7.25041359532304	7.1268678264936	8.49655917832644	8.46381396077766	8.83127538944684	-1.272765098	3.02657932783696e-05	0.000205802686542168
g10929_i5	7.50542587272595	7.35140915037728	7.07322191125476	8.45582265891224	8.33060079688457	8.87209478080274	-1.255601361	9.02325203692876e-05	0.000542263424159578
g10929_i6	7.68229212747748	7.58503669994568	7.3775973819672	8.78965051526673	8.58250793692612	8.55479892373471	-1.096466985	3.26189243908901e-05	0.000219958507114506
g10929_i7	7.4330801574542	7.39937368256467	7.25767262720902	8.05088357725447	8.33833321135853	8.78926734741486	-1.063952893	0.00144983808893513	0.00617724186146458
g1093_i0	8.66480341738032	8.82904551160057	8.31897262520012	9.61381685785676	10.0065593382448	9.8721032614216	-1.222733124	3.6494886294705e-06	3.09786412067758e-05
g1093_i1	8.7762213814933	8.76458171662131	8.66921851710447	10.0430522896946	10.0472297648957	10.4529347732746	-1.458714426	3.49185955129681e-10	6.3537621007423e-09
g1093_i2	8.77946694811797	8.83254375545272	8.51278110408843	9.87626371874151	9.97714447739882	10.2002116563493	-1.311446842	1.29922907810072e-08	1.82040792211355e-07
g1093_i3	8.82415450786529	8.93698465175781	8.59502381578635	9.95809474351578	9.92546360467822	10.3764260801122	-1.311300777	2.51489505679829e-07	2.73337963534308e-06
g1093_i4	8.75659314092436	8.78999435185102	8.56034939251562	9.91639521539898	9.97342509000629	10.2758762714515	-1.360243428	2.65242868218259e-09	4.17740453440399e-08
g1093_i5	8.69605339458722	8.83951489793737	8.53279217124244	9.91229507044809	9.97094016054617	10.3343489287858	-1.392211272	1.23323984871333e-08	1.73489817770263e-07
g1093_i6	8.80198374603347	8.86706742535126	8.59502381578635	9.93806800365114	9.97838214537976	10.3555408999922	-1.345903676	2.70699650781826e-08	3.57055172998908e-07
g10930_i2	11.2261355830369	11.9404985032293	11.1131764163003	10.2402071315384	9.85174371485216	10.0233330131163	1.42883652452545	2.97979234580153e-06	2.5776572600388e-05
g10930_i4	11.655520540081	11.9372527576644	11.3236549525999	10.2160167635307	10.343655991307	10.2653069826068	1.38506805016633	3.9779074949385e-09	6.09096558682076e-08
g10930_i5	10.0942202678275	10.7538130081309	10.012010811063	9.10195397440856	8.58900429146146	8.70834631567181	1.51165773678995	2.27428958197621e-06	2.01931047433785e-05
g10931_i0	8.62566625133694	8.33223382124292	6.94767122217605	0	2.81870187536236	3.17697212392087	5.90063404400331	1.26289252326841e-11	2.88455115540486e-10
g10931_i1	8.91549236661062	8.4507850428996	7.9418156659387	0	0	0	11.0390429908655	6.88986363146734e-18	3.69079592098962e-16
g109328_i0	13.2332484758478	13.5843806764007	12.7432868895037	11.4935172835497	12.359780243501	12.5528887075234	1.02405646435803	0.00476712639262827	0.0170743332542288
g10933_i0	8.37413622287235	7.91704097994354	8.84276294021474	5.29991944547862	6.06054381402579	6.05219995616213	2.60340109025189	2.92886798737113e-09	4.57860992498309e-08
g10933_i1	8.48960923908188	8.0965228927887	8.79716402183197	5.91695280061074	7.30776633333393	5.76266672416531	1.99077852325114	0.000212024494915299	0.00115350221234776
g10933_i2	5.88896060584604	5.97337676406058	7.11629704123382	4.3360841655363	1.44894214615923	2.32827205213809	3.36892447282353	0.000736052652998617	0.00343392113952215
g109331_i0	10.8636526162261	11.0100811056492	10.4688558326272	12.4394358360211	11.6297084772477	11.8674582567349	-1.222081955	5.6134647529408e-05	0.000355740611657124
g109342_i0	8.81785469447888	9.0098626171372	8.71897399541177	6.77852655392886	7.30776633333393	6.85334691736447	1.86145543712472	8.23388344777757e-10	1.40691126620244e-08
g109355_i0	5.93625645625453	3.71645722464571	6.15791782053727	7.52223295701207	7.69866519100374	7.95040797277677	-2.152734761	0.00120792026687036	0.00527651520306742
g10936_i0	5.47402503444003	4.94536375681111	5.75642345215879	6.96952804715728	6.62570014167585	6.49969087024747	-1.301164835	0.00780936047027051	0.025912088885958
g1094_i0	2.98405630598302	2.70498627328012	3.72727173189609	7.031325836	5.72525959501965	5.93853335748861	-3.291464884	1.6673568291445e-05	0.000121439453358684
g1094_i1	2.98405630598302	2.70498627328012	3.72727173189609	7.02120828603669	5.72525959501965	5.93853335748861	-3.2859975	1.67545034121912e-05	0.000121978126191985
g1094_i6	9.43506099628566	7.89713279190313	8.65468169410527	6.86025846318232	4.7978538700474	5.25564509928234	2.89243171124682	1.59676867841592e-05	0.000116880060033353
g1094_i7	6.93610848261216	5.34864741959836	6.40373859224466	5.23136004707147	4.12397573719266	3.81471584696633	1.88950378210402	0.0119868436235575	0.0370907934399598
g10945_i0	3.44286316135146	1.07320555109005	3.02544676374403	5.15937932247769	5.65269361124402	8.25582711098284	-4.414901853	6.10634875337957e-05	0.000383303339901884
g10945_i1	3.56825517040358	1.07320555109005	4.72837897503461	7.71658636638426	8.25090796846353	5.84067694050182	-3.921838337	7.80619192721739e-05	0.000477396510946349
g10945_i2	3.56825517040358	1.07320555109005	4.41999312742169	7.61260732445463	7.91576488834665	7.04128826274881	-4.121716124	4.96943293935701e-07	5.06856486550334e-06
g109456_i0	13.5840005604243	14.0733266294062	12.1870178086558	9.42335687207806	7.59919646206646	11.2246681345753	3.3855813824909	1.07949568930946e-05	8.25428475476234e-05
g109459_i0	10.2544088038377	10.5595732035996	10.1825724363615	8.36673765808557	8.68309453378873	8.16271597325489	1.92370106549832	1.60697980682706e-13	4.82227889862368e-12
g109480_i0	8.30374962576115	7.46395285521414	7.46350765383075	2.88734399749857	4.70521104282401	4.59255873266791	3.60906220708303	1.10150751439317e-08	1.56541188658751e-07
g1095_i0	6.45770379688422	6.3308351405388	7.30498452671346	4.87473499373924	5.04467573002623	4.09492343029568	2.0786422774147	0.000469594648538827	0.00231541846363531
g1095_i1	6.44140432736891	6.20693267480689	6.9830100457342	5.23136004707147	4.96700090739916	4.53114386606357	1.67466030641317	0.00186469778099182	0.00766699587452208
g1095_i17	3.98291069990282	3.451135913	4.02724732952304	0.936706070209563	0.899205781370317	0	4.46145914957978	0.00766625827893573	0.0255243480662848
g1095_i2	6.50552559909674	6.14074817799769	7.34174774442382	5.04419087205331	5.25537519105459	4.25543705778879	1.87461236393736	0.00228677650385712	0.00915219039949407
g1095_i3	6.17184011154908	5.92175953657035	6.93569659979553	4.87473499373924	4.70521104282401	4.39986659638813	1.77685645919154	0.00232138242933068	0.00927008008873134
g1095_i4	6.1317697523639	5.86822678439591	7.0060973403376	5.04419087205331	5.04467573002623	3.9142891722225	1.69967130048674	0.0103539055357004	0.032799157691301
g1095_i5	6.37430006053613	5.86822678439591	7.0060973403376	5.12199581288094	4.7978538700474	4.39986659638813	1.7239163648739	0.00381426055012935	0.0141282076008604
g1095_i6	6.30392165449413	5.94779898531545	7.06224913026144	4.91900118555408	5.08199916908787	4.39986659638813	1.72073973267256	0.00374455084042151	0.0139070332262563
g1095_i9	7.62571212803618	7.55993199618142	8.48429094517872	5.8949580299332	7.10513493680213	4.91455270664896	1.72248506826143	0.00823207055878842	0.0270770202175804
g109502_i0	6.88880770053308	6.09487582291752	3.61160989130643	0	0	0	8.58338742487604	7.11997576403983e-07	7.02429593044214e-06
g10951_i0	9.56675057918131	9.28729307813608	9.68185490268793	10.4423490402877	10.3106266170758	10.7876404565301	-1.007149469	5.1168796964221e-05	0.000327576643494168
g10951_i1	9.63283869971966	9.3175655082352	9.7415383777247	10.6795470762211	10.4651670571868	10.8959035594826	-1.116630496	3.82264665870679e-06	3.23274313674413e-05
g10951_i2	8.54023357371638	8.33716770723128	8.70140051267213	9.6956154902843	9.67065921841946	9.94896516309796	-1.245112037	1.37069848138927e-07	1.571994536831e-06
g10951_i4	8.0479218481885	8.02494173098489	8.26256979220986	9.13985362797845	9.14653174174258	9.50576650220303	-1.161003198	5.24266172179585e-06	4.29533310170482e-05
g10952_i5	6.77634536960648	7.08428334782085	5.91120124136273	3.6875072741723	4.38514774912984	5.40005482052854	2.05433096647168	0.00356560891004663	0.0133359242529211
g10961_i1	2.30735792844805	4.59611041232742	3.19577208516313	5.04419087205331	5.92333198831962	6.38286979822592	-2.308606145	0.0115189875735179	0.035883494641511
g109620_i0	2.56978203901647	2.70498627328012	2.3452112091786	5.19581855713212	4.88490490021381	5.78914159702878	-3.02720009	0.00034124310998012	0.00175060861835736
g109622_i0	7.4330801574542	7.03654940295948	5.48782359381776	4.26926194460596	0.899205781370317	0	4.17275232419692	0.00181466463023206	0.00749374884109595
g109642_i0	6.82741380426301	7.11907511740572	7.3775973819672	5.29991944547862	2.1570941415485	5.13698277183118	2.45400274190731	0.00316660615029366	0.0120629048680613
g10965_i3	9.74333655803816	9.72389817638873	9.54470620556057	8.19735887128167	8.93078742919153	7.19769601912463	1.4019315552166	0.00215467524122054	0.00869484944536837
g10966_i0	3.56825517040358	3.58988728948974	4.27545893751533	9.08262412894545	8.11346835966899	8.0358013105727	-4.742172718	3.77703499224986e-19	2.37454643652466e-17
g10966_i1	0	3.1257706489861	3.61160989130643	7.67201469811212	6.18583156934552	4.00743152105003	-3.938046562	0.00241551016095523	0.00959400693560789
g10966_i2	3.1537268069005	0	3.61160989130643	9.08990320503312	8.14025547940371	8.10592883377821	-5.832346908	5.27933783502943e-14	1.7023500220204e-12
g10966_i3	2.79173837704606	3.83281305669161	3.34809535463049	8.85945874263917	7.84153472267051	8.05774432056503	-5.085591437	9.63088796450488e-20	6.55131171443214e-18
g109673_i0	0	0	0	7.33070858082244	5.41013316956635	0	-8.46123096	0.000442083519202379	0.00219667090543347
g109692_i0	3.88987769755815	2.70498627328012	3.34809535463049	0	0	0	5.80298702606223	0.0169843116164292	0.0494105211906692
g1097_i0	7.55171637563378	6.18520679830282	6.65811178499862	0	3.2705872127035	0	5.35022336730515	3.85091369941151e-05	0.000254944691688445
g1097_i1	6.85228574535946	4.5287004851954	6.21847624891353	0	3.2705872127035	0	4.58537697904019	0.00261068685198548	0.0102442300900952
g10970_i0	9.15172104483321	8.8149670887238	9.34867277080036	10.604449656155	10.427603043371	10.1903131487738	-1.297047049	4.99997441003739e-07	5.09801639055575e-06
g10970_i1	4.93655235801518	2.70498627328012	1.60439109674302	0	0	0	6.18553156856372	0.0143781640064697	0.0431158231962545
g10970_i10	8.29923432440771	7.72712903382593	8.35987322433004	9.94209565344313	9.89170436469145	9.29562533064301	-1.585686829	1.4024390695767e-06	1.30196550528985e-05
g10970_i2	8.99860789836809	8.55186598537329	9.20142332294822	10.4797728555331	10.4266966320154	10.1765908484956	-1.426463158	1.07107265585446e-07	1.25674441494641e-06
g10970_i3	9.04249448089027	8.86022846726027	9.54273390948868	10.4797728555331	10.550022859709	9.79745031135579	-1.136546228	0.00064508022930136	0.00305846536729301
g10970_i5	4.93655235801518	2.70498627328012	1.60439109674302	0	0	0	6.18553156856372	0.0143781640064697	0.0431158231962545
g10970_i6	4.93655235801518	2.70498627328012	1.60439109674302	0	0	0	6.18553156856372	0.0143781640064697	0.0431158231962545
g10970_i7	4.93655235801518	2.4373378267447	1.60439109674302	0	0	0	6.14212892552175	0.0167162890583119	0.0487768634745432
g10970_i8	8.75988311542047	8.27681734043754	9.02051100231446	10.3052334996909	10.2727938699071	9.68034125316369	-1.397568763	1.74283030421559e-05	0.000126327589599814
g10970_i9	4.93655235801518	4.99615790870773	6.09470559516527	7.30591853149115	6.6631242889161	6.86583845406956	-1.544533734	0.00594503393409336	0.0205773083833493
g10972_i0	6.0694968752251	4.6605107123252	7.70133002903539	8.97141648117576	8.42439909586274	8.8813528571582	-2.141985689	0.00260153418949066	0.0102136528083459
g10972_i1	6.32184073090875	4.94536375681111	8.3372939677194	9.88326307056299	9.32447050372183	9.25108653806536	-2.345213072	0.0017844204495454	0.00738405005767935
g10972_i2	7.27650181644637	6.18520679830282	8.88385192651827	10.6827600388174	10.0959366361773	9.99518182232669	-2.429119106	0.000119878475665641	0.000697447831901568
g10972_i3	6.70985775545797	4.72215867831647	7.77710474909062	8.96878667538149	8.76569905068707	8.89969266073849	-2.021047093	0.00284863577106851	0.0110294304081062
g10973_i2	8.67877592957523	8.93046995821375	7.72239368761565	7.63931305149166	6.92172691872975	7.18778017689325	1.25477286944464	0.0049098677988327	0.0174924311799144
g10974_i0	8.74002977985249	8.87047478540684	8.82988107579402	6.1760020745772	5.67729006448288	6.11633550076826	2.82928549790815	8.67964814962714e-21	6.5744037877906e-19
g10974_i1	6.81481516714139	6.90981100631938	6.83614380709933	4.57614855738018	3.2705872127035	4.09492343029568	2.85666992710519	5.79372027232556e-07	5.8319973855378e-06
g109765_i0	8.98461497157941	9.11988518883008	10.0802274895594	8.46331536783493	8.08157483476771	6.95037584216239	1.52442387476573	0.00250908506177492	0.00990974182706278
g109769_i0	8.26259396054353	8.51750483731291	7.84269903548786	8.90968392031407	8.73087460827965	10.3544332599308	-1.29696624	0.0106964848245121	0.0337185817270043
g10978_i0	9.94756681950449	9.91750695583486	8.65468169410527	5.26604696581493	5.72525959501965	6.11633550076826	3.90116851693837	7.97280287469534e-17	3.7347989401998e-15
g10978_i1	9.18391916403739	8.53048636151834	7.39519358057363	1.49993810811277	1.44894214615923	0	8.2523328516312	4.82877474667969e-18	2.63866671469902e-16
g109782_i0	4.44202972257259	4.3052231969181	5.35025468620383	5.77965424628104	6.81493524512299	7.30249600224707	-2.021904214	0.00250579874101683	0.00989897657238741
g109783_i0	6.11130934160384	6.36987902628082	5.02814677040977	7.41039440855217	6.53440610011666	7.8023058602422	-1.412497994	0.0164990050886211	0.0482824423257602
g109828_i0	0.990910904339469	4.5287004851954	4.02724732952304	0	0	0	6.22906608684708	0.0138367967427156	0.0417800401720697
g10983_i0	4.15270835560845	4.6605107123252	6.05097100813548	8.39051274999166	9.1332584895222	8.22706759451076	-3.488010031	6.80403875200387e-09	1.0004102815619e-07
g10983_i1	4.15270835560845	4.6605107123252	6.05097100813548	8.43310818131007	8.77142226684823	8.04681453358903	-3.294675124	2.55969450860405e-08	3.39234351051505e-07
g109913_i0	4.93655235801518	7.1075708353538	6.02859628065855	7.78395877620856	8.33060079688457	8.404506925	-1.929710433	0.0014386043722006	0.00613493117704915
g10995_i3	4.37495522519463	5.2682664364273	6.25748088754861	7.34700174848347	6.8905111513849	7.14742089285109	-1.662075435	0.00717863338390145	0.0241631635012532
g10995_i4	4.37495522519463	4.6605107123252	5.67232662168071	7.22006647616035	7.05908443847554	7.6589379652575	-2.35551238	2.10161560688905e-05	0.00014882624052395
g10995_i5	5.95933537202487	6.42653239889075	6.9236217534884	8.963512639	8.77996474462509	8.14744892156538	-2.193714917	2.30242388127801e-07	2.52057859550982e-06
g10995_i6	5.23017455169457	4.59611041232742	5.48782359381776	9.11628327202107	8.27528141480974	9.76613968516688	-4.06148781	1.10000285754972e-15	4.4364003220928e-14
g110_i0	8.07458854457125	7.81463357030088	8.44258925130554	10.1126024052412	10.4047701427451	9.99802178942552	-2.051937301	3.34515550173994e-13	9.60498273598349e-12
g110_i1	8.36552341960746	8.30227082286399	8.21382217524106	9.45000041107771	10.0636487786577	9.07668915668598	-1.296282172	0.000134845018505951	0.000773239466185818
g110_i2	5.6259873576001	4.38362549165781	5.0725681368009	8.70369447687234	8.28331524244795	6.73577148518865	-3.041806953	2.43209609842047e-06	2.1466562650062e-05
g110_i6	6.15194404504281	6.46310192585108	6.11608555932711	7.90994142155699	8.54290324886065	7.37419990856207	-1.783760383	7.48806241816117e-05	0.000460171097616528
g11000_i0	11.4920401455313	10.4545164744637	10.8986241251505	11.7570018640479	11.8763612941204	12.772588753633	-1.199361634	0.00258114618143879	0.0101458772380486
g11000_i1	11.2935197177281	10.1816648670771	10.7586494595912	11.5460648464137	11.5909911505701	12.4828975933785	-1.126902518	0.00480085071438266	0.0171725111292605
g11002_i0	5.59684850044665	6.04749686137191	6.81014392967333	8.66847333130994	8.16655428449744	8.70834631567181	-2.309757502	2.22590544109938e-07	2.44424266271041e-06
g11002_i1	4.9823375555462	6.14074817799769	6.55229501638765	8.61229088204503	7.55342516389315	8.1677692979511	-2.162550962	8.62593616444127e-05	0.000520866799996186
g11002_i2	5.50572503115995	6.77085712974817	6.9595472707054	8.12833790997022	7.94137650041307	9.01913753510639	-1.91572896	0.000389947592108673	0.00196845698880196
g11002_i3	5.44161282256083	5.97337676406058	6.52057920943402	8.15171372138488	7.49927273817782	8.66968417925511	-2.155809457	1.88227740410828e-05	0.00013512303288515
g11002_i4	5.30415099423377	6.07138082755797	6.36854060742099	8.44451012309317	8.02040582444523	8.77609179386384	-2.485551878	1.88782171031417e-08	2.56638081551862e-07
g11002_i5	4.88926636786315	5.92175953657035	6.23811038	8.19285879760436	7.92092371379303	8.5353811835437	-2.473026512	2.61675090560783e-07	2.83401856175916e-06
g11002_i6	5.56710895753842	6.07138082755797	6.52057920943402	8.38657734380952	7.91058754962161	8.51965659651081	-2.206890119	1.29186503285146e-07	1.49305492853508e-06
g110048_i0	7.91257673029773	8.19764614817777	9.17874214412926	7.32249247042879	7.18449363926775	6.90267694006412	1.39572817699264	0.00191037104667159	0.00783321243457019
g11006_i0	8.88869301091235	9.76658426178714	8.56812716096205	9.43483583485679	10.3184665393355	11.0434082830842	-1.243765865	0.0125077703150562	0.0384123520998605
g11006_i1	8.75659314092436	9.63654195877278	8.48839557626242	9.26731316274932	10.3155315588623	11.0043952173091	-1.314864794	0.0100267728859168	0.0319347707204349
g11006_i2	8.00974049073205	8.54335211750191	8.56034939251562	10.2757487564117	10.7739418230704	9.75946048717694	-1.939306101	5.20066228540677e-08	6.50702101996249e-07
g110068_i0	7.07993021310283	6.81396630206018	7.4039118476448	6.12021645371577	5.31928388096563	4.25543705778879	1.71975254627354	0.00544310528825529	0.0191003342613268
g110074_i0	8.65069425678156	8.82904551160057	4.98231407532542	0	0	1.59025106711109	8.86206454475114	5.7028810687604e-10	1.00165799159212e-08
g110099_i0	5.71003085217777	5.18314133632484	0	0	0	0	7.40553664545145	0.0055288809423489	0.0193563808273682
g1101_i12	7.536450646	8.31733010747513	8.6473579828073	12.0643696343008	10.9844585099622	10.3632706602622	-3.078411709	6.26589648257126e-10	1.09255098725449e-08
g1101_i15	7.4656824796796	8.63435037841344	8.61017115197106	11.1834435935857	9.97714447739882	8.63361443047193	-1.954595601	0.00184479639250303	0.00760048662497278
g1101_i17	7.33942808340864	8.39035517046447	8.66559802034081	11.7501265889001	10.4294141594384	9.908784138	-2.682844071	1.12606069326974e-06	1.06724222298869e-05
g1101_i22	9.65774365083526	9.8204287293943	10.0134357232199	12.4089616204796	11.0728574643319	10.820900675103	-1.776965257	7.10816984389808e-05	0.000439295375932798
g1101_i23	8.04252884587032	8.67778386488902	8.79385113616964	10.6552190311363	9.60165930929057	10.0163465457291	-1.61938373	2.44782490994089e-05	0.000170550751523455
g11013_i5	12.9304987444405	12.1272600758339	12.5078102326566	10.1834968461111	9.53929159748612	9.86434259965071	2.67425582734269	2.40488681650413e-18	1.36155303370662e-16
g11013_i7	10.3708713902213	9.80981940392447	9.99624318295399	7.43346646558911	7.61201161614971	6.27460948675478	2.86946201360672	4.47132013765152e-12	1.08528151919313e-10
g11014_i0	6.50552559909674	6.63321606608574	6.13715330520156	9.52352064752531	9.33610276488622	9.44045605937666	-3.010741725	5.65475190657026e-28	9.48170208728528e-26
g11014_i1	8.17165158870647	7.61784421239362	7.55245132013551	4.46110394926648	4.12397573719266	5.00767858034382	3.2918943099085	3.85072670402226e-12	9.45335642758003e-11
g11014_i10	4.30460956437021	3.58988728948974	3.93401795730092	8.17471680856526	8.17089118523696	8.03026301055569	-4.238470924	6.98059034591374e-24	7.51497080651913e-22
g11014_i11	6.64015735327974	5.38721855979595	5.48782359381776	10.4116949237615	10.2898417957409	10.1677900251235	-4.354666377	6.15275201728041e-27	9.26348656732093e-25
g11014_i15	7.02629732299639	6.75619631969954	6.53652426509194	0	0	0	9.32685521925583	5.70802885617436e-12	1.36675579833953e-10
g11014_i16	2.79173837704606	1.68176707184933	4.61280951980346	8.35872475526278	7.81960517936943	7.8216716598275	-4.615793716	2.00611715933794e-09	3.21999429283506e-08
g11014_i19	2.30735792844805	0	4.11481601645768	7.59906676256108	7.95149517838324	8.589105542	-5.336806885	7.30234938983937e-09	1.06828824514629e-07
g11014_i2	7.94183981461397	7.55993199618142	7.35079401448321	4.46110394926648	4.12397573719266	5.00767858034382	3.1211698734278	4.96212028873961e-11	1.03472465387203e-09
g11014_i21	4.15270835560845	4.5287004851954	4.55135683811559	7.37110159570978	8.16655428449744	7.83443926540931	-3.469099411	5.26282947481192e-14	1.69792139967021e-12
g11014_i3	4.56749112968679	3.71645722464571	5.31371036804028	9.63221469297997	8.75129088437862	8.67679116165101	-4.465723968	4.75981647370645e-17	2.28927534635585e-15
g11014_i4	3.98291069990282	2.1084608835083	4.67175117325483	9.12811658521593	8.76856349678788	8.8088077754727	-5.072189692	9.0967194140675e-18	4.79946053085999e-16
g11014_i5	5.02671430333888	4.040668606	3.34809535463049	8.57473581738161	8.78845693832624	8.02470336783877	-4.260831797	8.62190665800943e-15	3.06611232587736e-13
g11014_i6	4.15270835560845	3.451135913	3.34809535463049	7.44107587874886	7.76900988742688	7.92675617363341	-4.132919441	1.06594249862573e-16	4.92918872692799e-15
g11014_i7	8.15175290411647	7.74208668278949	8.02328631779067	0	0	0	10.5297368546628	9.94460782948007e-17	4.61257967699764e-15
g11014_i9	8.88568434085503	8.16471972028539	7.42975492793176	1.49993810811277	1.44894214615923	4.00743152105003	5.66134078796834	3.94336294778757e-11	8.34947929875437e-10
g11017_i12	1.57283093691692	2.70498627328012	2.3452112091786	4.3360841655363	4.75227596242234	4.59255873266791	-2.567959482	0.0111428569346076	0.0348759911072852
g11017_i4	0	1.07320555109005	1.01459592090065	2.88734399749857	4.88490490021381	3.17697212392087	-4.359202034	0.0141089836257388	0.042460578204593
g11017_i5	1.57283093691692	2.70498627328012	2.02183887650365	4.3360841655363	4.84203585898227	4.25543705778879	-2.631947579	0.012454199435517	0.0382747201211436
g11017_i7	4.37495522519463	2.9306654266072	3.19577208516313	5.75544491145147	5.62767052992428	6.25574910878009	-2.350369239	0.00191072063800385	0.00783412102144513
g110189_i0	6.64015735327974	7.6735211728127	9.69789530890896	11.02411889	10.4905448404013	9.96501968730016	-1.997405586	0.0045400794149491	0.0163780578440785
g11029_i1	7.82733402151189	7.1075708353538	7.70133002903539	5.23136004707147	6.84781085916691	4.25543705778879	1.75334747620254	0.0159951131623314	0.0470425966871385
g11029_i10	9.8826501874444	9.01294921953234	8.75689828495628	7.97428776967139	8.68915430037626	8.05774432056503	1.02667714197919	0.0147267367859626	0.0439747143235013
g11029_i2	7.50542587272595	6.63321606608574	7.52873266062986	5.23136004707147	6.0417231714658	4.53114386606357	1.90190829079649	0.00137817234483877	0.00591493014367618
g110331_i0	10.1948838634139	10.3522136603396	9.96712566466817	11.7285248768398	10.8883135416071	10.7126891010009	-1.002095667	0.003201220411925	0.0121773318199163
g110339_i0	5.98205089795964	6.60076020136633	6.93569659979553	8.3303238429496	8.17952606998022	7.55477778993587	-1.511345245	0.000580010092511661	0.00278709046299209
g110341_i0	7.55928908968056	7.68904204021922	7.66552576562539	6.90496422800558	5.72525959501965	5.65162370110821	1.43469861337277	0.0040360998140475	0.0148171903796614
g110357_i0	0	3.71645722464571	5.45464152459723	7.91541460102891	7.31562177214117	7.18778017689325	-3.305001547	0.00358004070380676	0.0133813149599598
g110358_i0	2.98405630598302	3.83281305669161	4.93497742073498	6.96952804715728	6.50722464108531	7.25580111071718	-2.879290601	3.41052381835565e-05	0.000228884126027746
g11038_i6	12.0685680877696	12.0135888683242	11.4352400611316	12.6353984402089	13.1764508900171	13.537233463679	-1.296683781	5.09364365995732e-05	0.000326374002085208
g11039_i3	7.83359266659411	8.47336955606396	8.90242845034427	9.23703485909878	9.9203210164952	9.91330436055085	-1.258592152	0.00108549168852619	0.00480954624782306
g11043_i4	6.44140432736891	7.20794888432622	7.09492023422277	9.49456057707314	9.12210339167991	8.46323029932529	-2.14503459	2.03269403820841e-07	2.24821434040718e-06
g11043_i5	6.09055458023553	6.85582461568358	6.64346204459014	8.6257084674607	7.73426624088663	8.5777604058671	-1.813489429	2.37603696864166e-05	0.000166049916705461
g11043_i6	7.91847702476852	8.03104436352208	7.50461752665502	8.94222154953221	9.02722446397121	8.53146607533377	-1.017995402	0.00102196735498243	0.00456443450774537
g11043_i7	6.22993314447192	6.84200634810045	6.71526697420264	7.66553340006424	7.48541096124031	7.83443926540931	-1.058224579	0.00376921119077378	0.0139837700904881
g11049_i0	4.44202972257259	3.1257706489861	2.3452112091786	0	0	0	5.99308006984862	0.0135566396712679	0.0410871548350182
g110493_i0	8.92724524355135	8.37604287263923	9.04301050076251	3.3422032642697	4.38514774912984	3.46663850360941	5.0944225647622	4.73825534288717e-27	7.24071669152011e-25
g110514_i0	3.44286316135146	2.70498627328012	3.72727173189609	7.16599081692526	6.82597723242427	7.41727003938901	-3.935867108	8.42904440627756e-12	1.97199684920871e-10
g11052_i0	2.79173837704606	5.09267680060646	5.86143109935355	7.65248279287267	6.93198386433167	6.92672351191645	-2.201015774	0.00605799737748788	0.0209156661211752
g11052_i1	6.32184073090875	7.28146147773984	7.31426352966883	9.50548884143435	7.81960517936943	8.75274101078562	-1.818318858	0.000705512367908471	0.00330960548351928
g11052_i4	2.79173837704606	6.3308351405388	6.55229501638765	8.78367777549563	6.81493524512299	8.49574361464852	-2.354463458	0.00897805071446401	0.029105072293375
g11052_i5	1.98634479266321	3.451135913	4.41999312742169	7.63268282187122	6.6875450424567	7.35660526077034	-3.796690942	4.16429830883543e-07	4.31022129371463e-06
g110527_i0	6.50552559909674	7.71959164998883	6.31407916602437	3.58133132696533	3.5084879469166	4.09492343029568	3.33949336123861	4.8653229266199e-07	4.96983215814055e-06
g110543_i0	1.57283093691692	2.1084608835083	3.19577208516313	3.05540793786072	4.05056278100254	6.76273991368896	-3.276198534	0.0121623120554179	0.0375397948617237
g110555_i0	3.44286316135146	5.86822678439591	1.60439109674302	0	0	0	7.08223793218333	0.00195618470455464	0.00799455218778358
g11058_i0	11.2969209479795	11.3486108460145	10.9185344559673	8.6423068472944	8.6083196620293	8.02470336783877	2.75157351491809	3.9518718462411e-23	3.91363205070628e-21
g11058_i11	10.2763995433324	10.296307786984	10.4394758742371	7.36311296123233	6.23636541119959	6.00780209412684	3.68690316182573	4.29155979433932e-19	2.67855065356307e-17
g11058_i12	10.3985751356405	10.598105518856	10.6289399651165	5.3970115968409	7.48541096124031	7.89663549619895	3.29510165047604	4.76599815770832e-09	7.20930843420822e-08
g11058_i13	9.42058247890289	9.68378920350162	9.22866909147209	5.98099401180737	3.71265582862214	5.8151393720057	4.02448060193321	1.67319262862488e-12	4.34093833222128e-11
g11058_i14	9.96477589193209	10.0161742737588	9.56428227333325	7.10980907554827	6.33241410028235	6.07389681480517	3.29949768673586	7.58268060393777e-19	4.57216963864236e-17
g11058_i15	10.9547530995684	10.8775049772668	10.4750744444049	7.90994142155699	7.80293646005732	7.57773960576703	3.01904506266466	1.88020384003978e-33	5.5725053471242e-31
g11058_i16	11.1181226774585	10.7135901895485	10.0062970471114	7.44107587874886	6.00332890203204	6.19764188000134	3.99815300150438	2.88902425642199e-16	1.26160586900848e-14
g11058_i17	11.6233701430627	11.5469021284975	11.074109094049	8.3055271245783	8.56942680582118	8.37422386027093	3.01707970817773	3.2211113674571e-34	1.03213852309481e-31
g11058_i7	4.56749112968679	4.22231408958542	5.52025960085529	6.41112225479899	6.86931897771251	5.96199442036318	-1.61534408	0.0115843901548499	0.0360532848338226
g11059_i0	5.84006154996176	6.11799431413653	5.02814677040977	7.39480546684769	7.10513493680213	7.47548649211189	-1.6218554	0.000586559525575749	0.00281524652662722
g11059_i1	5.91280233476841	6.11799431413653	4.98231407532542	7.40262099325172	7.09604168057472	7.55477778993587	-1.633762821	0.000745663216154834	0.00347438752608361
g11059_i4	6.2674016594306	6.71129820805559	5.31371036804028	7.63268282187122	7.99617098821888	7.80879005347106	-1.628050404	0.00072413550193621	0.00338477420013747
g11059_i5	5.88896060584604	6.07138082755797	4.88603474592803	7.09058489252299	7.42133001160648	7.55477778993587	-1.68741564	0.000646023262264833	0.00306222481486522
g11059_i6	5.76345752298714	6.09487582291752	4.83537323523878	7.32249247042879	7.2998678875781	7.62259511503543	-1.788750955	0.000274857945125759	0.00144753945078622
g11059_i7	7.01532726634703	6.48104485049426	5.98277809290072	8.1838163199914	7.45728133061729	7.59284693149572	-1.234491215	0.00728272268340873	0.0244536782613695
g11060_i0	5.1917134517683	5.42478527760183	6.23811038	9.50367320301186	8.24680539110889	8.5777604058671	-3.212191443	3.31141270823438e-10	6.04789855474069e-09
g11060_i1	4.30460956437021	4.7812799575206	5.5519823580802	8.78666723626265	7.6866002347013	7.89053515534718	-3.274116808	2.4892250334262e-09	3.93759499859784e-08
g11060_i2	4.30460956437021	4.99615790870773	5.64316853446982	8.72566835494964	7.5732195106163	7.97943766143311	-3.129735421	1.44591358779572e-08	2.00800552303776e-07
g11060_i3	3.68361486943152	4.94536375681111	4.72837897503461	8.81914884424114	6.6875450424567	7.68031219434103	-3.496624168	5.20251807013682e-07	5.28867221872791e-06
g11060_i5	1.98634479266321	2.70498627328012	4.41999312742169	7.41812616411861	6.57424153868721	5.96199442036318	-3.494010156	8.13103691241533e-05	0.000494593968209157
g11060_i6	4.44202972257259	2.9306654266072	5.67232662168071	8.64560372972202	7.94644471059331	8.37422386027093	-3.654283258	1.0300491516616e-07	1.2118621334101e-06
g11060_i7	4.50612381259947	4.6605107123252	4.98231407532542	8.61229088204503	6.90099163319812	7.49973478262502	-3.168321641	1.21328880910987e-07	1.4082249515483e-06
g11060_i8	2.79173837704606	4.38362549165781	4.11481601645768	8.25892903614031	7.04024462312162	7.0846826460355	-3.765200222	2.23761283161215e-08	2.99926369952534e-07
g11060_i9	2.56978203901647	4.45798578287112	4.83537323523878	8.17471680856526	6.84781085916691	7.10589998668275	-3.335822648	7.84455227079754e-06	6.18170717926158e-05
g11061_i0	7.1617998303165	6.31090966881413	5.45464152459723	7.61933024431243	8.34602440324326	7.87825653931453	-1.517136422	0.00554417740726686	0.0194049379892226
g11061_i2	7.68921111929647	7.31185523884321	7.01750390086944	8.78666723626265	8.69217466548348	9.02471862651152	-1.480466611	2.83280389223476e-06	2.46496429675911e-05
g11061_i4	3.88987769755815	5.34864741959836	5.11566250248876	7.59906676256108	7.04969528366999	7.990887931	-2.729992304	2.07462715269106e-06	1.85779985366886e-05
g110629_i0	3.68361486943152	3.29760619996268	3.19577208516313	0	0	0	5.81840188681368	0.0147686716734718	0.0440741293036775
g11063_i4	8.03711560806416	8.46437813175919	7.79709806497773	9.52888653246968	8.76282890596157	9.28636232785641	-1.103553039	0.00151416789456843	0.00641515374915212
g110650_i0	15.6216139492234	14.7957148804799	15.8402442133743	12.2641911528795	12.0846408822464	11.3959399334743	3.52400602491268	2.95744652419896e-22	2.64235973976678e-20
g110651_i0	15.5016157900823	14.6658186786054	15.7114088095193	12.0717411616714	11.926275725282	11.1815993120482	3.5830744159043	1.9205229471072e-22	1.75436482595394e-20
g110652_i0	15.5701571253737	14.7217140211086	15.7030718116068	12.1910523953798	12.0209043331672	11.5701654078424	3.44215279775764	2.46562191586697e-25	3.07021347904151e-23
g11066_i4	8.53640184158339	8.48675248652466	8.69785998179263	10.1054372436802	9.92802804089614	9.03027821054031	-1.184399004	0.00082511973660915	0.00379263823657177
g11066_i5	8.40388245166075	8.50440544255054	8.67282995083637	10.2672126673711	9.7099327892096	8.70139346324293	-1.165763054	0.00689499322940427	0.0233471119879388
g110663_i0	1.57283093691692	3.58988728948974	4.02724732952304	5.93861727676157	6.47952121290597	5.65162370110821	-2.808380438	0.00134929112779604	0.00580746971436219
g110667_i0	1.98634479266321	3.1257706489861	5.88653078122028	7.31422930137634	7.31562177214117	6.56243036287109	-2.573401557	0.0114208846485494	0.0356201837306624
g1107_i1	8.56677447384163	8.58956859560649	8.62516110223993	9.15843651815735	9.75540320534489	9.87828187259258	-1.037654913	0.000313328404907123	0.00162584177759289
g1107_i11	9.08245994926254	8.66606745454145	9.66200463194449	8.33441550752874	7.80293646005732	8.21246994856694	1.06432619945594	0.00401264155858628	0.0147474366412609
g1107_i13	5.3397637175059	4.72215867831647	6.15791782053727	0	0	0	8.0482916942752	7.67270271196148e-07	7.50855054968766e-06
g1107_i3	9.01797275087704	9.04647302185281	9.63448825549692	6.65309822576364	8.42439909586274	7.53144459695442	1.55370877639866	0.00195956344392139	0.00800622196300792
g11071_i2	7.87058486294613	7.63397237338976	7.57578633137488	5.00365612914926	6.25282418645562	5.56234627182703	2.02197022059219	2.11599028419324e-05	0.000149722917363079
g110793_i0	12.5805175514695	12.3958083552654	12.808760916837	10.6633740469614	9.83270973378015	9.90576276834208	2.42067633419511	2.118256204571e-15	8.21295636567337e-14
g11080_i3	7.79562693478251	7.43662925412431	7.72934711617777	4.3360841655363	6.06054381402579	6.27460948675478	1.90688583255757	0.00129424291097538	0.00560007456166815
g11080_i4	6.81481516714139	6.93606505306716	6.8616834042644	4.3360841655363	6.06054381402579	5.43400652946529	1.45239935290395	0.0146386067597546	0.0437574549273731
g11080_i5	7.1617998303165	6.9745714774273	7.14777983672295	4.46110394926648	5.8166635597672	5.53131571996287	1.74487956765851	0.000980027377419412	0.00439975320394813
g110802_i0	6.32184073090875	6.04749686137191	5.86143109935355	7.39480546684769	7.35426990519267	8.04131843112672	-1.55603975	0.000185370086654238	0.00102461233176001
g11082_i5	8.59652084195117	8.10233071812288	8.41697709721836	9.32602758540363	9.19204940884114	9.69791399987769	-1.036814773	0.000304514711685257	0.00158571508419647
g110841_i0	2.79173837704606	5.09267680060646	2.60920763761667	0	0	0	6.43086146579958	0.00560299608946118	0.0195723651559092
g110842_i0	2.56978203901647	3.29760619996268	2.3452112091786	6.22971066167295	5.22232686878669	6.57769800466722	-3.526518689	1.15030661095442e-05	8.73083217010384e-05
g11086_i3	7.70295034368424	7.96245212957941	8.69785998179263	6.4865990346018	7.33120548462095	7.17779570976858	1.14840042128364	0.0106521145729227	0.0335951516885428
g110868_i0	0	0	0	4.91900118555408	0	6.13709569747547	-7.429895469	0.00504569262290603	0.0179039007367286
g11088_i9	11.6599297410443	10.4060337020812	10.8283111358406	11.8005401671511	12.0349499077182	12.5787287359368	-1.114751759	0.00468526114363547	0.0168249341379322
g11089_i1	3.68361486943152	2.70498627328012	5.58302255969007	9.33830427985586	8.77142226684823	8.8813528571582	-4.5910981	7.80967127605953e-11	1.58053536389308e-09
g11089_i2	2.56978203901647	1.68176707184933	5.48782359381776	8.47076936396895	8.27930392079327	7.79579239217997	-4.113997288	1.23484893850023e-05	9.30156612111889e-05
g11089_i3	1.57283093691692	0	5.64316853446982	9.42335687207806	8.78845693832624	7.81524523384148	-4.727464544	0.000137397237845373	0.000785959972951911
g11089_i4	2.98405630598302	1.68176707184933	6.62866201708913	10.203767755047	9.66759342367911	8.97657661426347	-4.54055667	1.05911367604909e-05	8.11110244654398e-05
g11089_i5	3.44286316135146	2.4373378267447	5.5519823580802	8.5608333613438	8.78280103370173	8.87518741217779	-4.412636724	4.79720267095565e-09	7.25113356057861e-08
g11089_i6	2.30735792844805	0	4.93497742073498	7.44864536698022	7.4066948264081	7.18778017689325	-3.857779601	0.000691440898247536	0.00325057156005267
g110937_i0	10.6453336017293	10.4072071919275	10.0693080637634	9.38836159220044	8.89976920696064	9.46529523331088	1.12265993756538	8.80007327622389e-05	0.000530387596288793
g110946_i0	6.32184073090875	6.44493303011002	6.36854060742099	7.82524988887956	7.19304773233135	8.13718038590838	-1.400544367	0.000631985127640352	0.00300592607591566
g110950_i0	11.7395761549144	11.7031629791018	10.9024744353874	7.5785146091797	8.40979516934228	6.59280576375924	3.79271169297116	3.78344842145645e-15	1.41407395596933e-13
g110954_i0	5.37451848181585	5.38721855979595	4.98231407532542	7.19328199233638	7.06841288293429	5.76266672416531	-1.569014739	0.00828587064148754	0.0272187137029854
g11096_i0	7.68229212747748	7.49959751305091	7.11629704123382	9.01029893239329	9.18563415107488	9.37642010135561	-1.752519276	2.05882328100671e-09	3.29767344789774e-08
g11096_i1	7.54410370253263	7.68904204021922	6.9236217534884	9.08990320503312	9.47761070764175	9.56058417035538	-1.975061929	2.66557017206143e-09	4.19702149911252e-08
g11096_i4	6.94769527303703	7.18623842145233	6.94767122217605	8.21077548019948	7.5732195106163	8.76613055821296	-1.238127595	0.00339879665150191	0.0128102692859478
g11096_i5	6.62580387705837	7.22933747403708	6.74301728335943	8.24160404351945	7.76900988742688	8.59286751492344	-1.35722697	0.000578554537630737	0.00278094262658152
g110968_i0	0	0	3.72727173189609	7.5785146091797	7.85776586127072	7.58531304327548	-5.638653264	1.90778489224708e-06	1.72123905027355e-05
g11098_i0	6.75011686124811	5.69456691267687	7.13736172148893	8.66522835736813	8.44244854084062	8.23190083695416	-1.82162802	7.95636610344922e-05	0.000485298512712744
g1110_i3	5.84006154996176	4.94536375681111	4.78286775174691	1.90398638812702	2.1570941415485	0	4.15965953964517	0.000383888168103315	0.00194179293890319
g111014_i0	2.79173837704606	2.4373378267447	4.02724732952304	7.00075780437714	2.98555722918384	6.49969087024747	-3.121106064	0.00569616753419868	0.0198517650149779
g11102_i5	6.73682159736755	7.06061378592246	7.0060973403376	5.3330148559066	5.00636100796093	6.13709569747547	1.38992207850531	0.0067001326551855	0.0227780318712769
g11103_i1	0	2.4373378267447	4.78286775174691	7.41039440855217	6.31684350824326	6.43409844367961	-3.428464207	0.00483337507534224	0.0172721934639942
g11106_i1	2.56978203901647	4.59611041232742	4.02724732952304	6.58604262887141	5.52299815379694	6.07389681480517	-2.253537587	0.0047802372573984	0.0171132801396448
g11107_i6	8.42476041264262	7.30179496395278	8.41266384733655	9.65038086260463	9.92546360467822	9.58911586086005	-1.598975466	2.60576813937766e-05	0.000180384822606257
g11109_i0	1.57283093691692	1.07320555109005	1.01459592090065	8.56432155522823	7.28394007334832	10.9140604747832	-9.220986773	1.49565305491476e-16	6.77298988286299e-15
g11109_i1	1.57283093691692	1.07320555109005	1.01459592090065	8.5885055807905	7.15852276781419	10.8565442514973	-9.172126299	2.52781502474396e-16	1.1134029157566e-14
g11109_i2	0	1.07320555109005	1.01459592090065	6.84886216019142	5.86028181232776	9.52755108192807	-8.764944992	6.93015822335674e-10	1.19881159860339e-08
g11109_i3	3.30552626759599	1.07320555109005	4.27545893751533	8.71000695364976	7.55342516389315	10.7392399790203	-6.344521408	1.67934164640147e-11	3.75654486268503e-10
g11109_i4	6.1317697523639	3.94048093320994	5.67232662168071	10.64289942	10.3398092023623	12.8043697453678	-6.231734105	1.6437969502406e-17	8.45408915534664e-16
g111090_i0	9.44531455014512	10.0038158196328	9.65289069530581	7.20226551924761	7.704660043	7.39158256048858	2.27724062165368	1.80244173532706e-14	6.16790825191429e-13
g11110_i0	8.44534054314666	8.44165130581681	8.93887895127051	6.72965585406832	6.15113138433846	7.57012620154868	1.70261131849297	0.000260257890004419	0.00137937245153067
g11110_i1	8.38695977990547	8.36158716536448	8.89317008775543	6.91592751646959	6.16858580188833	7.990887931	1.35672404489657	0.010910700535445	0.0342799429807761
g11110_i2	8.28560300495362	8.2921432550199	8.81688315176764	6.81412294795325	6.09746416454538	6.8022702559193	1.89150391064293	7.15318920252654e-07	7.05315749271837e-06
g11110_i3	8.25794778602845	8.22983783842892	8.56424351811063	6.34776228105575	6.00332890203204	6.46726739650617	2.08889581393431	1.63805224985029e-10	3.14417669108789e-09
g11110_i4	9.72156625682474	9.53499017353383	10.0991398460842	7.41812616411861	8.14025547940371	7.54704191390943	2.07173879640031	3.38660590951903e-10	6.17509473780378e-09
g111107_i0	7.66133379991298	8.48230528930085	8.6800258099103	10.4337931984734	9.71588109879679	10.4098658795663	-1.888885324	6.24770444590105e-07	6.2407704830755e-06
g11111_i1	9.16914773405713	9.64452473548711	8.98608983371764	8.19735887128167	7.71657552801218	7.67322257869023	1.41474805871451	1.56003703919151e-05	0.000114495007641922
g11113_i0	5.50572503115995	3.29760619996268	6.77024387192088	7.46366622924181	8.23442719236559	9.01353476927493	-2.617452354	0.00146042332977294	0.00621681394230975
g11113_i1	4.84037785202937	4.5287004851954	6.77024387192088	6.59970540391461	7.67443353020073	8.44669467201982	-2.034306948	0.00957150011870698	0.0307141145767521
g111137_i0	5.53674344087138	4.5287004851954	5.0725681368009	0	0	0	7.61457734152174	6.74522382311958e-06	5.39353525506356e-05
g11117_i0	9.49945860754854	9.12844879965814	9.95827456669978	5.3970115968409	5.31928388096563	5.05208018568712	4.33977422488101	2.47167833386135e-33	7.16927286203707e-31
g11117_i1	12.2370916270492	11.8358853991381	12.040265940405	8.81622600522653	8.75129088437862	7.79579239217997	3.52647462145004	2.16648977978204e-26	3.037651947359e-24
g11117_i11	12.583769998773	12.4207163420736	12.4810242960043	9.83353913619364	9.34764198631948	8.98232447360283	3.06809629068682	1.32134045247503e-28	2.36458123895839e-26
g11117_i14	10.5974055166632	10.1441506657983	10.8144818270532	6.26443678576038	6.79259445293989	5.43400652946529	4.29315013504413	7.39195707573206e-26	9.81350448913131e-24
g11117_i19	8.49356711452837	8.23513397061607	8.20885558158234	7.05135052949801	7.12315129128441	6.95037584216239	1.28115425067619	5.01804870432541e-06	4.12843953222374e-05
g11117_i2	14.2570166524115	13.9389052335915	13.9507917749138	11.781559972151	11.1122894321672	10.6124737500628	2.80834749419602	8.24748298980382e-17	3.85383156283335e-15
g11117_i22	7.76320731067658	7.95605168217187	7.9418156659387	5.65432830450073	6.96232429246014	5.86577031245687	1.61867219634617	0.000891896966717914	0.00405601710187768
g11117_i24	11.5587268551533	11.5243671532376	11.2716124726876	9.94611209032374	9.67829532289892	9.2100360019752	1.81546598398291	1.44596552922072e-11	3.2691533919234e-10
g11117_i25	10.8998915184124	10.9372144598709	10.7654307267701	8.7411615656475	8.44603148936374	7.70137437139755	2.51358460212673	6.75939959800545e-15	2.43704727067528e-13
g11117_i26	12.0774950447615	10.6770863425145	11.0219698774636	10.3197529371797	10.4563115543663	9.31397480034873	1.27668191439034	0.00620369971825356	0.0213302713571098
g11117_i3	11.1579452631531	10.7482673939177	11.233604610678	7.39480546684769	7.53335544835288	7.38291741424035	3.63050330328766	1.16775851565784e-51	1.76467053519238e-48
g11117_i4	10.5286709103218	10.218228263168	10.7713383004142	6.62664880317218	6.6875450424567	6.25574910878009	4.0010324993245	1.42723763930243e-45	1.28455585294981e-42
g11117_i5	11.845181067607	11.6236177927594	11.92726159	8.85091521754933	8.34985467761073	8.35662950637261	3.26880157075346	5.79626429484753e-41	3.4274682837996e-38
g11117_i6	10.855986895269	10.3338180349307	10.8970811192086	7.89893237485621	7.06841288293429	6.21727214999654	3.50527810361293	9.16802577862859e-15	3.24336135088802e-13
g11117_i7	11.130884254914	10.7757847225235	11.4347083840892	7.54359670005499	7.18449363926775	7.45082366794641	3.74633046607641	3.18495424416888e-42	2.07367627288962e-39
g11117_i9	9.89167634350854	9.49139469480286	10.2590421436728	6.57224922497657	5.88160617289563	5.91468445581213	3.77354082011751	2.15115516449272e-25	2.68958117216105e-23
g11118_i3	8.50145043961791	8.50440544255054	9.18381331131583	9.93268025303246	9.89564022075831	9.53343568201286	-1.032648566	0.000907351362664013	0.00411589965147961
g1112_i0	7.97618958535054	7.88370638794298	7.58348154118382	8.60553500167701	9.03438240812056	9.29793181822794	-1.186181533	0.000176313151892357	0.000980484078153292
g1112_i1	7.97052111858387	7.93016210326615	7.70133002903539	8.52905417889396	8.96365459632415	9.31852593190738	-1.10353602	0.000635471817310576	0.00301934214447961
g1112_i2	8.01525722734446	7.9751684633066	7.62881026270092	8.57127274290368	9.04623395573675	9.35220934540538	-1.144721206	0.000516062401423726	0.00251485397658531
g1112_i3	7.94183981461397	7.87015385678441	7.66552576562539	8.55383156956053	8.9333424279409	9.33434277308665	-1.148175494	0.000370964226814346	0.00188342549334204
g1112_i4	7.99864332477561	7.85647280626828	7.69423990981188	8.57819059892778	8.96115276618761	9.3253258225416	-1.134732547	0.000348786797908587	0.00178414890765192
g1112_i6	7.65427948117419	7.85647280626828	6.8616834042644	8.1838163199914	8.55622598003246	8.7493741166401	-1.002314807	0.010959595445206	0.0344141587151432
g11122_i0	8.67877592957523	8.48230528930085	9.39532429597209	7.40262099325172	7.95652802757198	7.95626082910421	1.11715651372978	0.00353952260796297	0.013253341245185
g11127_i0	5.44161282256083	6.46310192585108	7.72934711617777	9.64544909485483	10.3693569391595	8.81203893638201	-2.914591189	5.09480238893332e-06	4.1856781771595e-05
g11127_i1	4.37495522519463	4.7812799575206	6.07300401935356	7.53651054532164	7.42133001160648	6.48357021807384	-1.97842742	0.00272068395341651	0.0106108841368168
g11128_i12	6.82741380426301	7.18623842145233	6.295458699	8.12361695092563	8.47437917716184	8.08471192050834	-1.432975427	0.000171498118863136	0.000956837401035748
g11131_i0	4.15270835560845	6.16314873802099	5.35025468620383	7.15677781525931	7.39190965413488	7.73580876902585	-2.035947142	0.00101222631815482	0.00452571685164273
g11131_i1	4.15270835560845	6.16314873802099	5.3858961382377	7.17514535780581	7.47842980542858	7.67322257869023	-2.033223024	0.00091913206167066	0.00416301353845459
g11131_i2	4.56749112968679	6.22833622433387	5.35025468620383	7.17514535780581	7.46436532429881	7.70137437139755	-1.949933762	0.000569458290873819	0.00274185504170826
g11133_i0	6.65436943136419	5.97337676406058	4.78286775174691	0	0.899205781370317	0	7.56166584035855	7.53160274581597e-07	7.38404727672294e-06
g11133_i2	3.98291069990282	4.94536375681111	4.11481601645768	0	0	0	6.89677613366469	0.000343119765035748	0.00175913012437427
g11133_i3	4.37495522519463	6.36987902628082	4.34953526805811	0	0	0	7.88394544446458	9.95767422341763e-06	7.67495217960589e-05
g11133_i4	5.44161282256083	6.27021363302032	4.72837897503461	0	0.899205781370317	0	7.17689479060507	3.82954006983949e-06	3.2370072695852e-05
g11133_i7	7.25800698094968	8.35673622827657	4.98231407532542	0	0	0	9.96056079086097	2.03740954104164e-10	3.85138287626568e-09
g111381_i0	10.0275412066076	9.51770974292476	9.22621335643217	7.23765046706273	6.25282418645562	7.13715215698311	2.70193324559396	1.46783203420981e-11	3.31308339139622e-10
g111389_i0	9.91547360260549	9.92899075502716	9.85078785879479	8.85945874263917	8.42076194996758	8.85025872089336	1.17704458763433	5.58352773418998e-07	5.6408561305364e-06
g1114_i2	7.25800698094968	8.3073080705319	7.04004998043979	8.6781646891896	9.36667126161959	9.55866184419164	-1.606155315	0.000530144237499457	0.00257455962098328
g11141_i0	9.45954818812474	8.66606745454145	8.06785530061912	1.49993810811277	0.899205781370317	3.46663850360941	6.7875711037731	7.9228520504254e-18	4.21280965412802e-16
g11141_i10	9.99300922123231	9.69728313966978	9.32132142137778	1.90398638812702	0.899205781370317	1.59025106711109	8.80474066289568	1.64390113710544e-37	7.23813218655591e-35
g11141_i2	12.7372803733158	12.1254787092252	11.0262110636532	3.96591781880091	6.11557596624469	5.65162370110821	6.66003419858473	1.27773900129726e-29	2.55139257283508e-27
g11141_i3	11.681342154286	11.5469021284975	9.87136467020251	3.20592045196772	0.899205781370317	6.2366388990884	6.43431870114026	8.89644596439185e-06	6.93428790005998e-05
g11141_i4	9.08508535789397	8.22452219248835	8.02328631779067	0.936706070209563	0.899205781370317	3.32906308892674	6.70488512179106	2.22556989669137e-16	9.86666633953678e-15
g11141_i5	13.7304825060905	12.0683946588144	12.2345273826946	7.9262990599738	7.87912716815682	6.51563337923806	5.32227528786469	1.64859860939209e-22	1.51725612168443e-20
g11141_i6	10.0110689715621	9.02828394640799	8.13746591834303	0.936706070209563	1.44894214615923	2.81415095343875	7.75521748713521	8.09106671268757e-23	7.69525198057349e-21
g11141_i7	13.3736807196152	12.7254654630635	11.5263885978766	5.08361778415201	6.61300653879785	4.96186692173641	6.98715446673444	3.17776515349528e-33	9.1420356063141e-31
g11141_i8	9.3393441626824	8.24041073179603	8.07878568601269	0	4.49990802054862	2.81415095343875	5.4531985909671	1.95044442237214e-08	2.64387817359955e-07
g11141_i9	12.8712705653105	11.1250885501798	11.45267638	4.68269285004294	6.92172691872975	7.30249600224707	5.37591158778828	8.06755414569095e-16	3.32828074704805e-14
g111436_i0	0	3.94048093320994	2.83228682541354	6.12021645371577	7.5732195106163	5.09515595317632	-3.83838347	0.00152067924634022	0.0064394692745249
g11148_i2	8.80835309205614	6.09487582291752	7.49648873297895	10.2445621319703	10.7951670905511	11.858501004311	-3.27011725	9.57071246279405e-07	9.19900658261361e-06
g11148_i5	6.94769527303703	4.38362549165781	4.72837897503461	8.61229088204503	9.27093251966259	10.5900624231691	-3.922144959	3.91106135272691e-07	4.07221464630133e-06
g11148_i6	6.04812725167072	4.040668606	4.98231407532542	7.31422930137634	7.93629042274421	8.87518741217779	-2.965323638	1.16635012931581e-05	8.83780619219833e-05
g11148_i7	7.3741908374943	4.83807353724095	6.19857121903967	8.80447507131543	8.63994815686326	10.1715683824315	-2.912053348	2.70068806307341e-05	0.000186279516312168
g11152_i0	8.4656312210846	8.24041073179603	7.59874990804146	6.10113136999822	5.8166635597672	6.25574910878009	2.09467885966858	2.15372919265095e-07	2.37179548445566e-06
g11152_i1	8.30374962576115	8.24041073179603	7.48831387836735	5.705772318	5.22232686878669	6.07389681480517	2.37146677984588	1.4861862170183e-07	1.69207643668411e-06
g11152_i2	8.98461497157941	8.74615180342643	8.20885558158234	5.5735501738136	6.25282418645562	6.63720237816547	2.48040767099773	8.70866356748766e-09	1.25763951783242e-07
g11152_i3	8.28103045951999	8.26650886072172	7.49648873297895	5.93861727676157	5.4676690876636	6.05219995616213	2.23879672923585	1.28522584701212e-07	1.48580264995912e-06
g11152_i4	8.66128904210555	8.4507850428996	7.86180954017517	6.1760020745772	5.57628342532748	6.73577148518865	2.14066491899368	3.26703218976712e-06	2.80001266038548e-05
g11152_i5	8.7762213814933	8.60601416046707	8.02328631779067	5.48797951905642	5.98374167405989	6.43409844367961	2.50340220908446	3.73089014810207e-09	5.74435066274573e-08
g11152_i6	8.78270522972202	8.48675248652466	7.94779006006639	5.42797595368548	5.67729006448288	6.60775695405638	2.46889862064871	2.64320195991551e-07	2.85912418435399e-06
g111521_i0	7.8460290879473	6.04749686137191	8.36434697740296	3.96591781880091	5.62767052992428	3.17697212392087	3.12666844092704	0.000256685358693762	0.00136327134314884
g11154_i13	5.95933537202487	6.66495781698506	6.47165858914619	7.18424217514706	7.53335544835288	7.49169721824277	-1.026451365	0.00953765379448666	0.030630397624504
g11154_i2	8.22975206254211	8.3073080705319	7.90544022964619	9.93672295112622	9.76690851588207	10.7843541235784	-2.08082	9.38003844857815e-09	1.34854853918224e-07
g11154_i4	6.37430006053613	7.74950775187565	5.35025468620383	2.69708819015097	3.71265582862214	5.46717757144637	2.46892901921066	0.0113776678215005	0.0355065153614702
g111541_i0	6.95918974681485	7.29166404331986	6.17838771049112	7.94247330875637	8.10442764175063	9.10330817057373	-1.60770392	0.00137490860231338	0.00590319943027
g111542_i0	2.30735792844805	0	2.60920763761667	6.74202960410609	4.12397573719266	3.59222929206745	-3.874212954	0.00662258622878908	0.0225576314767558
g111564_i0	4.30460956437021	6.3308351405388	6.21847624891353	2.21928054658148	0	2.32827205213809	4.49876296706266	0.000155421964886312	0.000875927537637285
g11160_i0	5.30415099423377	4.5287004851954	6.91144499139717	7.81942302097163	9.47585913272717	8.79907064409459	-2.938416117	3.27988209820265e-05	0.000221061994575408
g11161_i0	7.40813562924851	6.6491742363552	7.15812325881314	8.07064047794191	8.27528141480974	8.17280498414257	-1.074486697	0.00178964275221386	0.00740265718579294
g11161_i2	7.10083727566279	7.55993199618142	7.55245132013551	8.50020608940523	8.18810958015098	8.70139346324293	-1.063187221	0.000957164733101839	0.00430944171812254
g11161_i3	7.34819761490865	7.4274051667558	7.60632392020218	8.70052785064694	8.30320623867906	8.89055190111987	-1.191037652	9.35503161262669e-05	0.000559975201482692
g11163_i1	10.633724199648	10.4165609056202	10.373319439243	8.77768020582405	8.83292323983489	8.14744892156538	1.86340304045474	2.65212396747573e-11	5.76301406204329e-10
g11163_i10	7.74339998274806	7.3803787960709	7.70133002903539	5.98099401180737	4.96700090739916	5.49960304148239	2.10141511195192	2.85175897857983e-06	2.4786388270545e-05
g11163_i2	9.84442125248776	9.67602133470054	9.7805563508776	8.16555953929565	8.09988594836566	7.53144459695442	1.81289417255603	6.01133831224398e-11	1.23894907353412e-09
g11163_i3	9.65950623214219	9.43727931507419	9.6307794308264	8.00027418365309	7.87912716815682	7.55477778993587	1.75965579369622	2.6081360805526e-12	6.55536527318194e-11
g11163_i5	8.33496712877407	8.30227082286399	8.66196841494286	7.57159831036992	7.03073164569998	7.34772681009291	1.11426143652116	0.000398318018639422	0.00200517041963972
g11164_i1	8.98742443557066	7.59330878561357	9.12702525987744	7.14750560134684	6.96232429246014	6.40014892339065	1.85254093727962	0.000245319180919565	0.00131060600215873
g11164_i10	9.17408836771335	7.99403524199657	9.69256829818174	5.60098183912009	6.90099163319812	8.15764488605465	1.87967098109663	0.00676382321676519	0.0229652164163248
g11164_i12	7.15181662057241	5.49710560738525	7.09492023422277	4.57614855738018	3.80483673304083	4.53114386606357	2.47285964502955	0.000337974948027425	0.0017360254107574
g11164_i2	8.98180002583978	7.61784421239362	9.13490197119547	7.10022900453098	6.94216840191806	6.46726739650617	1.86713022174147	0.00015642794484784	0.000880957425406445
g11164_i3	9.3014650232437	7.77881608711854	8.99477242397679	6.44178841326807	7.21840984177023	7.72213347704915	1.61346409668099	0.00254626128065914	0.0100277521893697
g11164_i4	9.45954818812474	7.95605168217187	8.90242845034427	6.61324000112338	7.23507355468017	7.14742089285109	1.88264361419943	6.92084245717011e-05	0.000429017927746101
g11164_i5	9.41433264151467	7.88370638794298	8.65832965496305	6.44178841326807	7.36187682641802	6.90267694006412	1.8419092538474	0.0002597078916597	0.00137681514014093
g11164_i6	8.01525722734446	6.48104485049426	7.4039118476448	4.3360841655363	5.70147419359841	4.25543705778879	2.53900817041225	0.000183778335643912	0.0010171001219043
g11164_i7	9.69774799460602	8.33223382124292	9.22866909147209	7.25502271728718	8.03475369270515	7.32075884190833	1.61308665366673	0.000430771282267424	0.00214629902042015
g11165_i1	5.47402503444003	4.040668606	4.83537323523878	7.29755960917519	6.85860499923176	5.91468445581213	-1.933384121	0.00389877771158364	0.0143937863673257
g11165_i3	5.02671430333888	4.22231408958542	5.11566250248876	7.28069505241387	7.43581822226055	6.78921345573439	-2.392676028	2.47458523105206e-06	2.18184013533774e-05
g111656_i0	8.40388245166075	8.13102423076955	7.81681809031589	9.53778556069681	9.51902290546938	9.06860672769873	-1.2568624	2.84440480055882e-05	0.000195073131559616
g111696_i0	3.56825517040358	3.29760619996268	2.3452112091786	6.62664880317218	3.1350998932763	6.73577148518865	-3.149905076	0.00352204079013857	0.0131959559496823
g111701_i0	0	0	0	6.24717820478765	2.1570941415485	0	-7.099760855	0.0153704023098255	0.0455323989431725
g11174_i0	9.7923562540306	10.2047940719807	10.3362237643421	7.60585292924065	8.2590782888103	8.40021949650935	2.00569922134295	6.47858823268243e-10	1.12563703983234e-08
g11174_i1	9.94323228446022	10.2810262837057	10.4320364370775	7.60585292924065	8.3228267155566	8.94454740590773	1.84466994783858	3.2265234309646e-06	2.76820196287791e-05
g11177_i0	0	0	4.88603474592803	7.4561753470522	7.34662266213257	7.34772681009291	-4.122727153	0.00489882255212764	0.0174612118363074
g11177_i1	3.44286316135146	0	5.70090705488586	9.60706813631101	9.32835835447129	8.81203893638201	-4.938026494	1.42940880071979e-06	1.32459198155277e-05
g11177_i10	3.1537268069005	1.07320555109005	5.48782359381776	9.06795486242246	8.61151389740991	8.5586513055867	-4.619219239	4.55391267444484e-07	4.67828054555389e-06
g11177_i2	0	0	5.19817167512286	7.95315627186974	7.5732195106163	7.54704191390943	-4.121828302	0.00527474541619303	0.0185985867182397
g11177_i3	0	1.07320555109005	5.42067826315546	8.45582265891224	8.28331524244795	7.34772681009291	-4.258679791	0.00116693393010847	0.00512053704179952
g11177_i4	1.57283093691692	1.07320555109005	5.0725681368009	7.98473857139538	8.21355788696107	7.70832731561596	-4.401449463	2.39363388303441e-05	0.000167117477651691
g11177_i5	0	1.07320555109005	4.78286775174691	7.86539202453201	7.93629042274421	6.8280346123294	-4.411553734	0.000462474699762003	0.00228498335554739
g11177_i6	3.30552626759599	0	5.95931151443436	9.27371951451992	8.89453404095044	8.84395865717675	-4.466362644	3.97147571512923e-05	0.00026218893988171
g11177_i7	0	1.07320555109005	2.60920763761667	6.80235480177778	6.6631242889161	6.40014892339065	-5.567246904	1.2740199755405e-08	1.78672251473487e-07
g11177_i8	0	0	4.02724732952304	6.77852655392886	6.82597723242427	4.91455270664896	-4.029836809	0.00961818996354832	0.0308411536337385
g111798_i0	4.07030612422221	5.81263083899954	8.45941485169819	9.84362197146503	8.77996474462509	9.76447278241289	-2.398412678	0.00790839085808133	0.0261789402761876
g1118_i0	10.291254998603	9.76292215909401	9.22128931031115	7.85403636082839	7.5797577302758	8.41304374504212	1.83705749370278	4.1902431024233e-06	3.50846512558329e-05
g11182_i0	5.88896060584604	4.59611041232742	5.52025960085529	6.84886216019142	7.69866519100374	6.77603740774875	-1.764056446	0.00226231631764532	0.00906828081924902
g11182_i6	5.98205089795964	6.18520679830282	6.09470559516527	7.93710201529256	7.84153472267051	7.70832731561596	-1.758269791	5.80320497117091e-08	7.19533077155754e-07
g11184_i1	12.2642771732121	11.6751851881568	11.7199079622725	6.4865990346018	7.79733714641763	9.17030313219293	3.70750628895991	3.89472157487346e-10	7.03867561864477e-09
g11185_i0	8.89169541959073	9.11701931845962	9.14273591128655	8.1838163199914	7.09604168057472	7.32075884190833	1.44597347106163	0.000188509620327328	0.00104050917958813
g11185_i1	4.30460956437021	3.451135913	3.83434516544127	0	0.899205781370317	0	5.39792904162777	0.00456844841069899	0.016464869395024
g11185_i2	5.84006154996176	6.63321606608574	5.83588699554061	3.87895025145413	2.41283432436957	4.09492343029568	2.63172963842368	0.000573119355702022	0.00275744277407925
g11185_i4	10.6047427651515	10.5679921582923	10.3777517534102	9.8058108148525	8.9023796832595	8.76279480339515	1.28632792230634	0.000233954501978295	0.001257275622784
g11190_i2	5.30415099423377	5.75480626915479	5.42067826315546	6.74202960410609	6.86931897771251	6.59280576375924	-1.25357671	0.00384554974867906	0.0142277436657391
g111922_i0	10.0411258433341	9.61232513312793	9.87763740311585	6.9268081209485	6.73518035238659	5.32965608201333	3.38356487629358	6.49961275131839e-14	2.06751195221511e-12
g111923_i0	7.68921111929647	7.51709493876046	8.39964618131965	3.6875072741723	3.2705872127035	2.00594827614842	4.93179594116205	1.13416486044694e-15	4.56215299303804e-14
g11194_i0	6.53654825118244	5.78400824255878	8.08963388112146	3.20592045196772	0	4.59255873266791	3.7413596051841	0.00203125080804353	0.00825557737848258
g11194_i1	7.15181662057241	5.72500097791267	7.79709806497773	3.20592045196772	4.65655879965152	4.59255873266791	2.8997907699236	0.000136989237472661	0.000783845859368156
g112012_i0	0	1.68176707184933	1.60439109674302	4.78190699002035	4.49990802054862	3.17697212392087	-3.740431472	0.011440215219242	0.0356698788449767
g11202_i2	6.48976047494938	6.42653239889075	6.295458699	3.58133132696533	5.15386851671476	4.96186692173641	1.73107061294222	0.00664490435904738	0.0226254658868073
g112049_i0	4.56749112968679	4.13434826723811	5.0725681368009	6.77852655392886	6.40784185153816	6.00780209412684	-1.83056054	0.00173270490874313	0.00719926550691341
g11205_i0	10.317168742018	10.1623348619939	10.3328036495116	8.77467204509314	9.30289800140155	8.7958102745647	1.29488005301919	3.10124316225603e-07	3.30637198878832e-06
g11205_i1	10.2660246497225	10.0660625757237	10.2200802670838	8.96878667538149	9.17487825173003	8.68738641898837	1.23038138395989	1.62448510868924e-07	1.8335036905855e-06
g11205_i2	10.3502845265054	10.1469631961906	10.2969794137649	8.963512639	9.10633991567094	8.86899550566796	1.28578499010889	1.12170206886691e-10	2.21060731021711e-09
g11205_i3	9.89017590036262	9.61232513312793	9.57975409547912	8.30135258327337	8.7425764056813	8.31623969392561	1.23453913411017	2.32690558524031e-06	2.06154133798317e-05
g11205_i4	9.91547360260549	9.65838918333217	9.61020869288344	8.3786741790977	8.76569905068707	8.30252117445712	1.23924425058111	1.6243686376062e-06	1.48958060171973e-05
g112059_i0	10.7647728074714	10.6144546046928	10.3766449508233	9.21501171040288	9.15968398827518	9.13976846898669	1.42375644367769	6.92525941968411e-12	1.63771146446486e-10
g11207_i0	9.03164735801468	9.18701165500068	8.2816168008652	6.66614329203041	6.50722464108531	6.34767801831478	2.38335949602246	1.4357157735255e-10	2.78417860492103e-09
g11207_i1	8.76316560440551	8.99744974370867	8.30041561684386	6.99042281754428	6.94216840191806	7.16774166125807	1.68635591538712	2.11250405790526e-07	2.32870088890341e-06
g11207_i2	9.07982975421507	9.23802350874284	8.45941485169819	7.65248279287267	7.1141712373568	6.87822276091846	1.71655350465461	7.0628860226907e-06	5.62512525682499e-05
g112072_i0	0	0	3.02544676374403	5.26604696581493	5.96388484911633	6.00780209412684	-4.499644231	0.00160484051704255	0.00673982360008496
g112084_i0	1.57283093691692	4.13434826723811	1.60439109674302	6.42653681310091	7.47842980542858	4.96186692173641	-3.840707802	0.000459282638916089	0.0022717110006823
g11217_i6	10.4595353190437	10.7547352082218	11.0761559735222	9.27797466581323	9.35718799847032	8.73582741058313	1.63786719628486	3.15103265956509e-08	4.108863339314e-07
g11218_i0	9.74167353320079	9.54568626954007	9.11645563232212	8.3303238429496	7.92606415788976	8.17280498414257	1.34166717273726	4.64755108346658e-06	3.85262659366547e-05
g11218_i1	8.66480341738032	8.72748340483072	8.64368213800011	6.65309822576364	6.33241410028235	4.59255873266791	2.59759272755914	2.18757411629786e-06	1.94973166815184e-05
g11218_i2	9.45143188412796	9.15103965326912	9.46779606884773	7.72284280788642	7.60561826834829	7.25580111071718	1.82744563722839	2.19942435422301e-11	4.8316284754902e-10
g11218_i3	10.1353323270108	9.8976052414481	9.60643684072086	9.09473559862553	8.58250793692612	7.99657916618593	1.27133507454687	0.00047912363696873	0.00235642276034717
g112193_i0	9.57424499192067	9.4555442464728	8.7328802653369	7.47111841746823	7.58626645269012	8.25582711098284	1.48965137731312	0.000117005759935662	0.000682421167349541
g112200_i0	8.16670258869711	8.36158716536448	7.88690269579838	8.48556280369132	9.5625840257259	9.62446437245969	-1.16131796	0.0034708745469595	0.0130353745718591
g11223_i0	12.9268445056156	12.7367111228433	12.2311633721614	10.9190582232995	11.3291016589342	10.4013101782872	1.72861625944013	1.36013316112257e-07	1.56192644201188e-06
g11223_i1	6.56691783349328	6.6491742363552	6.70118905143054	4.82906747259573	2.81870187536236	4.39986659638813	2.46992296879107	0.000350592705395683	0.00179173936417073
g11223_i2	6.70985775545797	7.1075708353538	6.71526697420264	4.91900118555408	2.81870187536236	4.39986659638813	2.63946115455784	0.000137861429172862	0.000788099681322391
g112241_i0	2.56978203901647	2.70498627328012	3.19577208516313	6.10113136999822	4.55403704750472	4.70806128855681	-2.630123886	0.00459859797771817	0.0165530594578625
g11228_i0	5.06976667533072	4.83807353724095	5.42067826315546	6.58604262887141	6.75842088911022	6.40014892339065	-1.485517396	0.00188482320836951	0.00773830750644868
g11228_i1	7.20105586340814	7.08428334782085	7.47182387741185	8.71942418135121	8.07696051042704	8.3343304616096	-1.144385493	0.000625920555181436	0.00298123554526693
g11228_i7	8.25794778602845	7.73462724305761	7.58348154118382	9.26087823635346	9.60486830885904	9.68034125316369	-1.641579923	1.18811113563214e-07	1.38162222540297e-06
g11231_i0	12.1829730878219	11.1617052518939	10.3339445889002	8.67171102288859	9.36477958933889	8.13201857961464	2.61314391904716	5.42035147214529e-07	5.49198789475695e-06
g11231_i1	12.4503914640663	11.5075054585261	10.7620440775242	9.67155916130305	9.84361702449531	8.6803315669545	2.25756420888001	4.56376074569813e-06	3.79138435127212e-05
g11231_i2	12.5525716374888	11.6356826082065	10.6121096730232	8.9069390340975	9.84497465586793	8.49574361464852	2.61261217552965	1.37583876531549e-06	1.28008641098873e-05
g11231_i3	11.7374916440219	10.7666704725215	9.96123097040608	8.17927373843577	9.03913471660263	7.72898732647146	2.58456503771054	9.70009835542193e-07	9.31459040634711e-06
g112338_i0	13.7268095250406	14.2919002803539	13.7129153344681	12.2518053342237	11.5669229400475	12.222546620716	1.89056860068008	2.06603312688619e-10	3.90022700282815e-09
g112341_i0	7.52875677661208	7.01207680351651	7.90544022964619	3.05540793786072	1.84603869507286	4.09492343029568	4.41969865517671	5.53715046630295e-10	9.75348058249167e-09
g112348_i0	9.17162016583749	9.15383879860054	8.35088388293116	3.6875072741723	4.55403704750472	5.96199442036318	3.94577779923758	2.87536466304817e-10	5.308539007779e-09
g112364_i0	5.50572503115995	4.6605107123252	6.09470559516527	8.28875599029989	5.22232686878669	8.23671794136801	-2.252079953	0.00644097842866505	0.0220353146701226
g11237_i0	6.19146552170796	7.36113047765611	6.38624693951441	8.54679563038166	8.40243739282269	8.71526582052036	-1.829832601	2.07677474166626e-05	0.000147280148017912
g11237_i1	6.17184011154908	7.27118624665809	6.52057920943402	8.57127274290368	8.38760829930887	8.6409008853568	-1.81904054	6.33212220360984e-06	5.09573474502515e-05
g11237_i2	6.28577721104638	7.54294949830117	6.78366687648115	8.619015273	8.65240792380502	8.61523564461772	-1.674021011	5.61506109068971e-05	0.000355785245752554
g11237_i3	6.40824231250134	7.35140915037728	6.33246236306396	8.53972520910383	8.59224153182242	8.70834631567181	-1.85023776	4.08399059815098e-06	3.43090182530034e-05
g11237_i4	7.55171637563378	8.46437813175919	8.16849503083624	9.88744643962982	10.3750066126979	10.3829590769638	-2.128236175	2.38333406170394e-10	4.45320748723567e-09
g11237_i6	4.9823375555462	5.18314133632484	4.11481601645768	6.79048987214992	7.31562177214117	6.63720237816547	-2.157718089	8.73501305140391e-05	0.000526855493024561
g11239_i2	7.632907173	6.29070514212428	7.27678397287715	9.18813233606397	9.55264756854489	8.98232447360283	-2.097767539	9.40843700968555e-07	9.05797014105356e-06
g11239_i4	6.04812725167072	5.97337676406058	7.0511922529909	9.06549541753502	9.05329843180296	8.3343304616096	-2.422529515	9.26059831990548e-08	1.09987800965429e-06
g11239_i5	6.09055458023553	5.92175953657035	6.81014392967333	8.6257084674607	8.53619546107235	7.93863054163764	-2.083020701	8.91259970990443e-07	8.62606036918749e-06
g11239_i6	7.416498485	7.16419624958282	7.34174774442382	8.86795197135909	8.97857514724952	7.92675617363341	-1.356249003	0.00054924682572823	0.00265561423889029
g112399_i0	3.30552626759599	0	2.60920763761667	5.45828966719129	5.28768338649702	5.21716532911907	-3.056176461	0.00825363479978883	0.0271321250636464
g1124_i0	8.29470484682684	7.77881608711854	7.70133002903539	6.1760020745772	6.37814228107295	5.13698277183118	1.97460679451238	4.12746941746379e-05	0.000271054652382229
g11245_i0	9.67352989291865	9.29492094495369	9.51885361743195	7.47111841746823	7.00181045600298	6.43409844367961	2.48213548863163	4.39088502693106e-12	1.06723965614867e-10
g11245_i1	9.83665238462219	9.4211055824248	9.55256853683436	7.63931305149166	7.2597137030687	5.91468445581213	2.51668239050397	8.70516488393021e-08	1.03945664076928e-06
g11245_i2	9.12645484911375	9.28218533531689	9.28166394287492	7.31422930137634	6.07912209074231	5.56234627182703	2.73137008715259	4.78037974206588e-08	6.02489293603616e-07
g11245_i3	8.94758517070938	9.35209875780845	9.07883994419889	7.10022900453098	6.7234181652204	7.64451049940816	1.93876565688941	4.65281033939611e-08	5.87439501581683e-07
g11245_i4	9.53253543731988	9.51770974292476	9.65106097849738	7.92086709524565	7.33120548462095	7.55477778993587	1.95101860166953	5.13277392927278e-13	1.43703581893574e-11
g112494_i0	8.58172432263819	9.0098626171372	9.90553200647884	9.73638585842194	10.3787608076886	11.0128444297362	-1.195366397	0.0109820335982308	0.034463398040196
g112510_i0	6.00441430042647	5.13861802735646	7.35978391412304	8.90143354446236	8.47437917716184	9.17532999724678	-2.43334278	4.89414485722815e-05	0.000315264563697073
g112526_i0	6.47382117149256	6.38901174369237	6.33246236306396	8.53617696173345	8.27930392079327	8.60781806858817	-2.094178108	1.01865167040355e-12	2.72599560699773e-11
g11257_i1	5.95933537202487	5.59921193622492	5.58302255969007	4.12554796095457	2.62999391438448	3.9142891722225	2.12775824054623	0.00447607699979745	0.0161872464053892
g11257_i3	6.47382117149256	5.69456691267687	5.52025960085529	4.12554796095457	3.2705872127035	3.9142891722225	2.23109109832769	0.0012765788079983	0.00553283593280306
g11258_i0	6.53654825118244	6.02321082804531	5.3858961382377	7.37904623821078	7.51300259419899	7.46731230693891	-1.410469608	0.00195448159939966	0.00798919237578616
g11258_i1	6.85228574535946	7.09597407840478	5.61340896019146	8.16555953929565	8.27528141480974	8.39160622534357	-1.640790283	0.000506303947718949	0.00247300991287271
g11258_i2	7.04799031926532	7.09597407840478	6.27659475660334	8.32622054088191	8.67395689078693	8.83763096118135	-1.78474862	1.93830668857641e-06	1.74607368198783e-05
g11258_i3	7.12144568280502	7.62593083024498	7.08411186555783	8.51470223864668	8.96864527854993	8.68738641898837	-1.443739805	7.73608295873291e-06	6.10409010817213e-05
g11258_i4	7.17171443239127	7.13048838772789	6.07300401935356	8.20631712622779	8.36128486111492	8.782694611	-1.606540088	0.000204987441551005	0.00112027917183982
g11258_i5	6.0694968752251	6.63321606608574	5.02814677040977	7.78993035515753	8.08617444766681	7.96209003693936	-1.916806384	0.00015629442954029	0.000880358168213597
g11258_i8	6.64015735327974	6.92299774999454	6.33246236306396	8.28453256583722	7.32343466980935	8.28867095287945	-1.388097742	0.00150473404068802	0.00638159051751011
g11259_i5	7.27650181644637	6.78537045271338	6.83614380709933	5.60098183912009	5.4391879323418	5.56234627182703	1.46854685974279	0.000485039215071245	0.00238187996796841
g11259_i6	5.76345752298714	6.16314873802099	6.13715330520156	2.88734399749857	4.55403704750472	4.81499821080681	1.7884911485221	0.0164466141124927	0.0481587329272657
g11261_i0	7.20105586340814	7.17525943143887	6.31407916602437	0.936706070209563	4.88490490021381	4.46699790454695	2.86361923139923	0.00340332090779809	0.0128244777377178
g11261_i1	6.98190754780439	7.36113047765611	6.27659475660334	1.49993810811277	4.92653678025454	4.39986659638813	2.82971294945669	0.0018306613637876	0.00754911139618828
g11261_i11	7.06936195624907	6.44493303011002	5.91120124136273	3.58133132696533	3.97321290535797	0	3.43193204819401	0.00144350308358112	0.00615239219480703
g11261_i2	5.98205089795964	5.63170226099538	4.67175117325483	0	2.41283432436957	0	4.9330873609584	0.000629308134267268	0.00299482263002413
g11261_i3	5.95933537202487	5.99850895850996	5.02814677040977	0	2.41283432436957	0	5.13370499338403	0.000181045381697961	0.00100406320064144
g11261_i4	6.7632907196019	6.6805705868501	6.13715330520156	1.49993810811277	3.80483673304083	4.39986659638813	3.00064365282559	0.000483900864020901	0.00237695739634875
g11261_i5	6.77634536960648	6.60076020136633	6.05097100813548	0.936706070209563	4.32415227726893	4.25543705778879	2.82785628424951	0.00328073758519298	0.0124296303984693
g11261_i6	5.40845565534313	4.45798578287112	4.88603474592803	0	0	0	7.4765724993766	1.4909897805552e-05	0.000110034434522536
g11261_i8	1.57283093691692	1.68176707184933	2.60920763761667	3.96591781880091	0	7.34772681009291	-4.247133426	0.015170884717861	0.0450613194128867
g11261_i9	5.50572503115995	4.89271578599297	4.11481601645768	0	0	0	7.45147126307208	2.58525258866519e-05	0.000179185698992076
g11264_i3	6.50552559909674	6.42653239889075	5.15750685620211	2.88734399749857	4.49990802054862	3.46663850360941	2.45604200408188	0.00224116487869096	0.00899198721028217
g112651_i0	7.31279504183001	7.17525943143887	6.93569659979553	8.40614789461418	8.59547152445146	9.22223141190219	-1.641783013	4.65914065965087e-06	3.86118790320856e-05
g112652_i0	7.95338084926738	7.88370638794298	7.26725994575236	4.63040402895243	4.7978538700474	5.93853335748861	2.52160793279315	3.48789358324026e-06	2.97347907900084e-05
g112656_i0	5.47402503444003	4.94536375681111	7.97144326037358	12.1032562406644	12.0889443067768	12.1284857188248	-5.35462701	7.61525427257708e-15	2.72901301356042e-13
g11267_i7	7.07993021310283	7.36113047765611	8.26256979220986	6.21202903422281	6.79259445293989	5.65162370110821	1.37682355750051	0.0111029691920891	0.0347796048978521
g112670_i0	4.07030612422221	4.72215867831647	5.83588699554061	7.21119345257559	6.43694233369766	6.97364664967598	-1.876956287	0.00409020289075649	0.014986595463231
g112681_i0	8.92138077311048	8.71994787702639	8.25776848748398	0	3.97321290535797	4.91455270664896	4.78969338274634	4.12382376796978e-07	4.27194079633187e-06
g11269_i0	8.50537600695533	8.6502960756337	7.86180954017517	9.87485976418103	9.31666322878671	9.41518172108184	-1.181761384	0.000446240067009638	0.00221471715372208
g11269_i4	7.68921111929647	7.94316496643551	6.99459987548173	8.78965051526673	8.97361875612048	8.41729328661883	-1.154890977	0.00218940313050427	0.00881566813790063
g112708_i0	5.15219886022469	4.5287004851954	5.95931151443436	2.69708819015097	0	1.59025106711109	3.98007447927099	0.00158510036252561	0.00666973615588123
g11272_i5	7.23927196591516	7.41812172409922	6.64346204459014	7.69765258435881	8.72203554879974	7.990887931	-1.073066468	0.0152447355661516	0.0452389597614241
g112807_i0	12.7347746108367	13.4560282990677	11.6007888478435	8.45582265891224	6.73518035238659	10.4846662546917	3.4868220091799	1.06345638754312e-05	8.14181358899347e-05
g11281_i0	13.1452586261901	12.0794784255677	10.9389237890479	8.4670471799821	8.07696051042704	8.96501173565787	3.77596027198149	1.40800705095845e-12	3.68575053604614e-11
g112813_i0	0	0	3.93401795730092	6.99042281754428	5.72525959501965	6.56243036287109	-4.245623172	0.00383474296462973	0.0141935723808326
g11282_i8	6.30392165449413	6.07138082755797	5.75642345215879	7.09058489252299	7.45728133061729	7.16774166125807	-1.198473664	0.00248857317029736	0.00984268160582517
g112821_i0	7.05871571149577	7.5683488634685	6.53652426509194	9.28221730366572	8.66476100330713	9.13719450016389	-1.944517437	6.91045708244729e-07	6.83805649733127e-06
g11284_i1	5.1917134517683	4.040668606	7.07322191125476	8.29716592757219	8.29924991853989	7.54704191390943	-2.138621058	0.00556126390114114	0.0194536164424806
g11284_i3	4.9823375555462	5.18314133632484	7.4382674287827	9.81169280851785	9.46883148943752	9.10066826223651	-3.174790479	2.66392659689565e-06	2.33274057340273e-05
g11287_i0	6.87673615321862	6.96184985733085	5.23772163910712	8.56432155522823	8.64619149131524	9.14233785366827	-2.276473737	1.30166627953255e-05	9.74192352674426e-05
g11287_i2	3.1537268069005	3.451135913	2.3452112091786	3.87895025145413	4.49990802054862	6.59280576375924	-2.577967049	0.0168108117787457	0.0490047774461916
g11289_i3	2.98405630598302	2.70498627328012	2.60920763761667	8.14240879793712	6.84781085916691	8.42575500131463	-5.393911788	6.91412943726192e-16	2.87960904946787e-14
g11293_i6	9.21301589882547	9.54568626954007	8.85553079931328	6.95896607191232	6.99203977017607	8.12163922928713	1.77350239877383	6.08404426835069e-05	0.000382177642729754
g11293_i7	9.05861376441583	8.77552770386913	8.71897399541177	3.96591781880091	4.88490490021381	5.86577031245687	3.7947423471338	6.19082811618476e-13	1.7097972128463e-11
g11293_i8	10.0152046958611	10.1157196162198	9.62146543999148	7.02120828603669	5.41013316956635	6.89050166321868	3.34748781522797	4.38489921362675e-13	1.24099237767576e-11
g11295_i0	3.88987769755815	3.58988728948974	3.48586078773894	5.23136004707147	5.52299815379694	5.36528481182733	-1.794934155	0.00836560235766562	0.0274452744837229
g11296_i0	2.56978203901647	0	4.67175117325483	10.4630521657713	8.9023796832595	9.429978842	-6.447552737	3.91540028740398e-12	9.60249763132431e-11
g11296_i3	2.56978203901647	0	5.23772163910712	11.1691965735538	9.36667126161959	10.0604862056852	-6.593644435	2.3825747803896e-05	0.000166440294155238
g11296_i4	4.07030612422221	2.9306654266072	3.34809535463049	9.48170542126037	6.94216840191806	8.09535937995913	-5.127352475	8.94051257726015e-12	2.08488188513422e-10
g11296_i5	4.07030612422221	2.1084608835083	2.60920763761667	7.99511421223445	6.71155929299623	7.59284693149572	-4.495034106	1.6263982031662e-09	2.64730911782387e-08
g112971_i0	0.990910904339469	0	2.02183887650365	4.87473499373924	2.98555722918384	4.32945844473199	-3.734186269	0.0161237763309481	0.0473606910638647
g11302_i0	6.3395399701172	5.66347697137542	5.48782359381776	7.90994142155699	7.78607289906322	7.61521537786479	-1.913299208	3.99717210282752e-06	3.36614966683523e-05
g11302_i1	3.68361486943152	4.83807353724095	5.61340896019146	7.031325836	7.45728133061729	5.65162370110821	-2.018503396	0.0086006754888303	0.0280832577302741
g11302_i2	7.4817114567316	6.90981100631938	7.41257774616675	9.15612670480748	8.94857812100912	8.7958102745647	-1.690297484	2.94867451832129e-08	3.86434213855031e-07
g11302_i3	7.1617998303165	6.7413849941839	7.47182387741185	8.90143354446236	8.65550612406836	8.18780743237971	-1.461621775	8.70639808484347e-05	0.000525233095700927
g11302_i4	4.23065724498911	4.83807353724095	5.61340896019146	7.69128569925886	6.45127537554054	6.2366388990884	-1.974201696	0.0041936769063028	0.0153006893808784
g11302_i5	6.1317697523639	5.63170226099538	5.52025960085529	7.61933024431243	7.8140703107502	7.637242298	-1.924536981	4.70598057602844e-07	4.82155224263986e-06
g11302_i6	5.1917134517683	4.6605107123252	5.0725681368009	6.4865990346018	6.84781085916691	5.98508005717311	-1.519256656	0.00488487857908249	0.0174236873151503
g11302_i7	6.77634536960648	6.14074817799769	6.07300401935356	7.97428776967139	8.6083196620293	8.32531343387561	-1.97142597	5.42335747559066e-07	5.49400520104444e-06
g11302_i8	6.0694968752251	6.07138082755797	6.93569659979553	8.53972520910383	8.2590782888103	7.30249600224707	-1.715213044	0.000708742557569858	0.00332233930824069
g11302_i9	6.5818662044764	6.29070514212428	6.9830100457342	8.43691884980128	7.95652802757198	7.36542940683787	-1.346575284	0.00264225189227125	0.0103503080987428
g11307_i10	8.585437704	8.69325918560808	9.12175012562089	8.16095901542575	7.59274594281857	6.96205816545142	1.16935896401404	0.00459559995766587	0.0165437273459836
g11307_i8	9.25092060544794	9.22210851128745	9.71726110479827	8.53261996607844	8.64930305580785	7.28399900901845	1.14458523257162	0.00798709602526306	0.0263937934147647
g11309_i0	8.54405515589571	8.39981842520397	8.59882558561797	10.0885788319555	9.9672047226974	8.95042403781562	-1.236516081	0.000813379175506372	0.00374514236377829
g11309_i12	6.92442788066346	6.27021363302032	6.38624693951441	8.98709543597574	8.23442719236559	7.64451049940816	-1.84785063	0.000120630494049621	0.000701323026201664
g11309_i3	6.61130616081873	6.61707940049694	6.55229501638765	8.95024257460288	9.28099802429981	9.17783687672191	-2.56162112	2.55326256761038e-22	2.29970236442812e-20
g11309_i4	5.56710895753842	6.18520679830282	6.25748088754861	8.79262763802109	8.15346480604697	7.45082366794641	-2.217553071	7.26933217943415e-06	5.77367573698073e-05
g11309_i6	7.14176384702777	7.08428334782085	7.4382674287827	6.12021645371577	5.08199916908787	5.62247412902336	1.58030575460213	0.000804515149307413	0.00371074957931361
g11310_i2	6.61130616081873	6.14074817799769	6.27659475660334	9.41565317324012	8.55953752771487	9.36326462673803	-2.819500937	6.70093769330807e-14	2.12713064681453e-12
g11310_i3	7.23927196591516	5.78400824255878	6.59859854097824	8.79856351604656	8.90758650791506	9.52558420252796	-2.465414344	1.3208156789336e-07	1.52313232398374e-06
g11310_i4	10.7499590308233	10.1898705232603	10.9890331475402	8.80152232156113	9.49154727253841	8.05774432056503	1.78260544505861	3.00591478453121e-05	0.000204579367965392
g11310_i5	10.9110320030642	10.3739831960224	11.1628172628581	9.42143480045297	9.11311679236822	8.80232366207415	1.71939153175999	4.45998604216816e-08	5.64959258517595e-07
g11310_i6	5.56710895753842	5.09267680060646	6.19857121903967	2.88734399749857	3.2705872127035	1.59025106711109	3.14449470439274	0.000366613779527039	0.00186404390916456
g11310_i8	8.94758517070938	8.66998350654171	9.54075891341609	7.09058489252299	6.26909731017027	5.62247412902336	2.66040562477774	4.57501793880318e-08	5.78393406095088e-07
g11310_i9	5.50572503115995	4.83807353724095	6.38624693951441	2.88734399749857	3.2705872127035	1.59025106711109	3.17098338247668	0.000628337567861815	0.00299082402333393
g113104_i0	9.90213597734814	9.41645101556536	9.69789530890896	6.5583226702311	7.20155140488597	8.55479892373471	2.00679254608841	0.000166842439070159	0.00093371351097036
g113107_i0	7.61121348512804	7.80041310597741	8.52081886941103	10.3664562316951	10.5086471224942	10.1006755002645	-2.306452331	4.70634528654906e-12	1.14006627440085e-10
g11311_i0	7.22981242571083	7.08428334782085	7.18871588822718	5.5735501738136	5.00636100796093	6.07389681480517	1.57590632201546	0.000790253223691179	0.00365405543943394
g11311_i1	6.81481516714139	6.89650261841019	6.99459987548173	5.36536805249653	3.89147981306233	2.32827205213809	2.61381427392389	0.00161658224672664	0.0067830842358538
g11313_i2	7.42481314410499	7.15304757465737	6.93569659979553	10.1338868175027	9.36477958933889	11.605510086463	-3.496976391	4.35342532754096e-10	7.79287326400006e-09
g11313_i4	6.80210553982115	6.71129820805559	6.97132635504153	9.97915455450507	9.5019120514518	11.5201695342859	-3.783888544	1.69622301814907e-12	4.39323915178837e-11
g11313_i5	9.31046765097078	9.67407281480643	9.48638562580702	10.9856121156031	10.4914120239232	12.069632453138	-1.841401536	1.86694563787278e-05	0.000134156166407291
g11317_i1	10.9028707359229	10.917584603853	10.7129000390359	12.3741080331191	12.2366682250766	12.046842708332	-1.378538675	3.41993398814025e-13	9.80359718698639e-12
g11317_i4	7.09042161633666	6.92299774999454	6.43809825069728	8.06079584729532	8.11796756171867	7.6589379652575	-1.124397236	0.00211519113503613	0.00855271722030134
g11318_i0	10.2855594501434	10.6022101924523	10.410567046283	10.9823563392458	11.5111480129529	11.9559257278401	-1.098850366	0.00036161053626637	0.00184120532783481
g11318_i1	9.85983459818469	10.0998403737199	10.0610639131732	10.6503038028373	11.1981876801902	11.7061937964928	-1.238409417	0.000122008819928858	0.00070832024629474
g11318_i2	10.9943976048919	11.1789840237876	10.8128460997326	11.6637424170423	11.9088553851884	12.6538079186098	-1.136538111	0.000410634825988691	0.00205828604587714
g11318_i3	10.5354056872189	10.7992157686431	10.7233861842293	11.5473873708534	11.7527048779799	12.1825375348877	-1.162561331	2.99674485298018e-06	2.59122320559612e-05
g11318_i4	10.0968243813113	10.2288862666181	10.2200802670838	10.8262255082182	11.468184962512	11.9994455023825	-1.326489669	8.13180440057763e-05	0.000494616073269879
g11318_i5	10.2957953032232	10.4419752434341	10.5027311787005	11.1396889573471	11.7403559343164	12.253179549657	-1.36577603	2.82600370199983e-05	0.000193985058961186
g11318_i6	9.89017590036262	10.0435996999898	10.0486086764652	10.6154201713208	11.1610645556079	11.611085736249	-1.190205357	0.000117550680882345	0.000685207559537245
g11318_i7	10.0863796049512	10.2288862666181	10.232369264171	10.8663408808245	11.3954625534977	11.756954683074	-1.201236474	3.0682259606887e-05	0.000208333683082121
g11318_i8	9.84131872374734	9.98664821399982	10.0596852962323	10.631305416728	11.1583369882775	11.636824253667	-1.235079541	7.78240404879775e-05	0.000476155845840768
g1132_i12	5.15219886022469	5.2682664364273	5.72893227809571	3.78640195202045	3.89147981306233	2.32827205213809	2.01099604866946	0.0142767428333862	0.042864196565474
g1132_i16	5.7894467745884	6.53357231626121	6.83614380709933	3.58133132696533	3.97321290535797	3.17697212392087	2.93696818050487	6.44894942927129e-06	5.18202065214024e-05
g1132_i5	6.22993314447192	5.84069660199827	6.5044559533564	4.57614855738018	3.97321290535797	5.09515595317632	1.64243802618958	0.00726647477081377	0.0244091653955018
g113236_i0	6.88880770053308	7.49076857113177	7.67995427420074	8.42545651476948	8.65859768517453	8.83445667512333	-1.263810184	0.000259592572798876	0.00137628684851818
g11325_i2	5.76345752298714	5.42478527760183	6.27659475660334	7.02120828603669	7.6373053956048	7.03023261010599	-1.410062493	0.00279980225879365	0.0108709594190445
g11325_i5	5.88896060584604	4.99615790870773	6.295458699	8.60553500167701	9.17271741550109	8.73582741058313	-3.057465135	4.35193343515217e-12	1.05903391689138e-10
g11325_i7	5.50572503115995	4.89271578599297	5.80988244754408	6.54426036888671	7.08689074613642	6.69434938590495	-1.361650924	0.00671047462510573	0.0228087564148462
g11335_i0	11.4437616393118	11.6659007933105	10.4740398687696	9.36054376299638	9.03200037058193	9.82809581650922	1.83695699828132	2.55885643789985e-06	2.24864859950243e-05
g11335_i1	10.5751671841761	10.8732652592832	9.33049627429073	7.31422930137634	7.64978790899997	8.45498617618459	2.5140797540992	3.15862837702376e-07	3.36082013092156e-06
g11335_i2	9.1592154163043	9.45099964652404	8.56812716096205	7.98473857139538	7.55342516389315	8.26999469698138	1.14246531670704	0.00208045786697354	0.00843037589793852
g11336_i1	6.73682159736755	6.31090966881413	6.48815046869656	7.87665900373987	7.85776586127072	7.49973478262502	-1.240822689	0.000360510897989274	0.00183629378542213
g11336_i2	6.80210553982115	6.66495781698506	6.56789523298777	7.79587731850126	8.0010506332522	7.70832731561596	-1.166827836	0.000189940197253303	0.00104746144057697
g11336_i4	6.73682159736755	6.3308351405388	6.64346204459014	7.95315627186974	8.00591382942218	8.53146607533377	-1.616149989	6.13327615566802e-06	4.95144133068453e-05
g11336_i6	9.0505766352027	8.71994787702639	8.69075274638426	10.203767755047	9.62397384165189	10.1487483673243	-1.186277249	2.04693871965581e-05	0.000145425437948081
g11336_i7	6.61130616081873	6.49876735597748	6.53652426509194	7.69765258435881	7.75752138971676	7.60779769736523	-1.147762421	0.000183618128268577	0.00101630537520176
g113378_i0	8.79878849689504	9.37626888644601	9.00912828638667	6.19412800956734	6.90099163319812	6.90267694006412	2.39053141286551	2.00252690028058e-11	4.43169956069325e-10
g11338_i0	6.97059336337358	5.97337676406058	7.0288209832725	9.64544909485483	9.39845590033768	9.17281875414302	-2.696764812	2.27914045687171e-12	5.77709481223699e-11
g11338_i1	6.77634536960648	6.14074817799769	7.10564823061563	9.76698194433204	9.18563415107488	9.40665757979428	-2.756052079	7.41647618135963e-14	2.33729750387009e-12
g11338_i10	3.88987769755815	2.9306654266072	3.93401795730092	5.80346402868878	5.549886784	7.18778017689325	-2.81635408	0.000345794074515417	0.00177128297191936
g11338_i11	7.60390915495482	7.32184584643713	6.83614380709933	10.1857632858882	10.1275176737234	9.55866184419164	-2.703651605	1.18760334476298e-15	4.76614425614322e-14
g11338_i12	4.44202972257259	4.6605107123252	5.48782359381776	7.87665900373987	7.14976086831466	7.80879005347106	-2.749724885	8.48777240558321e-08	1.01607559269732e-06
g11338_i2	6.2674016594306	6.20693267480689	7.06224913026144	9.25225344202531	8.96365459632415	8.76613055821296	-2.452386605	8.78355064447626e-11	1.76050717715158e-09
g11338_i3	5.73699148915876	6.49876735597748	7.11629704123382	8.81329723264074	8.82743932734268	8.82808707321393	-2.278384832	9.32117734982508e-08	1.10642881335142e-06
g11338_i4	6.30392165449413	5.49710560738525	6.87428563480627	9.19939299859295	8.71907712012186	8.97369407417764	-2.660034689	1.11133513539949e-09	1.86242970856297e-08
g11338_i5	4.50612381259947	4.45798578287112	4.41999312742169	6.04231285259653	6.82597723242427	7.10589998668275	-2.314696859	3.55089783408489e-05	0.000237108776653389
g11338_i6	6.65436943136419	5.97337676406058	6.83614380709933	9.55015269571638	9.1813414093059	8.69090095006967	-2.66185366	2.58621708082852e-11	5.6266125134054e-10
g11338_i7	6.17184011154908	5.46139855995955	6.43809825069728	9.11865771216173	8.40243739282269	8.61893018000823	-2.682249352	1.20746296701268e-10	2.36932185017987e-09
g11338_i8	7.14176384702777	7.28146147773984	6.27659475660334	9.47801138188138	9.66144221982861	9.25584011093995	-2.521787409	4.19698821505883e-12	1.02438314152754e-10
g11338_i9	5.1917134517683	5.89524144503766	5.58302255969007	8.81036250234362	8.59547152445146	8.21246994856694	-3.004544497	3.87283454459434e-15	1.44439500181757e-13
g113385_i0	2.30735792844805	0	4.55135683811559	7.4561753470522	6.7234181652204	7.06314860404139	-3.960370603	0.000344115441241472	0.00176386543005532
g113390_i0	2.30735792844805	3.451135913	3.93401795730092	5.29991944547862	6.46546741958963	5.59272342476191	-2.621722017	0.00153586763107195	0.00649293159887168
g113392_i0	6.24878903629877	6.48104485049426	7.64360877726082	8.85091521754933	9.49846539229316	9.27235534568929	-2.312715457	8.61117299235796e-07	8.35546586568833e-06
g113408_i0	6.17184011154908	5.84069660199827	5.86143109935355	7.66553340006424	6.73518035238659	7.67322257869023	-1.467148198	0.00147902153503938	0.00628801194730854
g11345_i4	8.62926837360957	8.97546686363472	9.40404177554201	8.29296708695884	7.79171601630998	7.16774166125807	1.21857499004076	0.00318431856794841	0.0121209481603121
g11347_i2	8.6001963809758	8.2084567207867	8.13746591834303	9.43864194874505	9.29099378944059	9.50576650220303	-1.086246878	2.24218948477802e-05	0.000157677215727202
g11347_i9	5.65454931492109	5.59921193622492	5.64316853446982	7.00075780437714	6.61300653879785	7.16774166125807	-1.32948421	0.00156942937941993	0.00661311693202925
g11348_i4	6.62580387705837	7.08428334782085	7.07322191125476	4.82906747259573	5.86028181232776	4.59255873266791	1.76234086920794	0.00180970032920439	0.00747703230594526
g11348_i5	7.87665905202567	7.3803787960709	7.81681809031589	6.5012318595377	6.02265375573872	3.46663850360941	1.92947629702717	0.00954823644872828	0.0306555366365937
g11348_i6	8.17165158870647	7.4274051667558	7.54458834828972	5.36536805249653	6.8369353489378	4.09492343029568	1.92275000276623	0.00856912899948583	0.0279974286262295
g113487_i0	0	0	0	4.91900118555408	1.44894214615923	5.84067694050182	-7.253310928	0.000767622912171281	0.00356273897324587
g11349_i0	4.37495522519463	6.02321082804531	6.89916457845958	8.86512644704936	8.08617444766681	8.70487407798204	-2.511453758	8.98905479371552e-05	0.000540367480095253
g11349_i1	5.6259873576001	6.94901505982639	7.28624553875226	9.35652563679988	9.08811105333202	9.24392668160293	-2.468163431	1.167664364273e-07	1.3596536229497e-06
g1135_i12	7.28566107598851	7.25041359532304	8.14268400376235	6.3797900687077	5.67729006448288	5.32965608201333	1.77522607901416	0.000605393009705549	0.00289519538816167
g1135_i13	7.10083727566279	7.11907511740572	8.05684147001362	5.84993621286989	5.72525959501965	4.86563401957532	1.97853533521724	0.000217414040807551	0.00117931171900237
g1135_i14	7.31279504183001	7.77154463269301	8.14788328387876	5.75544491145147	5.49559884639146	5.32965608201333	2.27004711678385	9.90615412262845e-08	1.16962755785301e-06
g1135_i3	7.55171637563378	7.81463357030088	8.36880690038046	8.90968392031407	9.24236967098634	9.18782105992986	-1.170837658	0.000388961262978132	0.00196396396475436
g1135_i4	7.85220732630485	8.03712129048311	8.44258925130554	9.37451972396063	8.85465278471671	9.2463172507294	-1.045292689	0.000730470771105466	0.00341053658221226
g1135_i6	7.09042161633666	7.86332954860936	8.1057547432118	8.56780133558511	9.09953105515719	9.45912541788578	-1.34425991	0.00113162806868384	0.00498383773321255
g113540_i0	9.09032188536993	8.56032990443743	11.3810780761821	14.7108965527967	14.1084726607288	13.9190361461914	-4.063399802	8.03376729328439e-10	1.37572083347395e-08
g113540_i1	6.91265193570795	6.16314873802099	9.99191284310137	13.3966512738318	12.8352578072243	12.6699250965099	-4.348941033	0.000113151720338581	0.000662880404724978
g113541_i0	10.3622390155354	10.1720322385206	9.99046650326218	11.7623267397264	11.5102926151736	11.0440954461387	-1.286583269	2.01387382382069e-06	1.8084235311492e-05
g113543_i0	10.8901663523018	10.7417704528211	9.72597853187315	7.8878386729259	8.0489602727533	9.23913362679442	2.01425453140788	3.35221029929295e-05	0.000225353662936431
g11361_i1	3.56825517040358	5.81263083899954	3.48586078773894	0	0	0	7.21984799039886	0.000332509620921804	0.00171161561206579
g11362_i0	13.1938064586233	12.8474069306311	11.603629750261	6.99042281754428	3.80483673304083	7.97943766143311	5.66860477162988	7.13898281700056e-13	1.9553368823722e-11
g11362_i1	11.1168402890321	10.7794143611635	9.45317008289459	4.39994786553585	3.1350998932763	5.25564509928234	6.17400096039943	5.01982365880186e-24	5.51567769418297e-22
g11362_i10	11.678302626714	11.3443287699292	10.0219557677294	5.48797951905642	4.55403704750472	6.62255478749206	5.4019655628842	1.31151002012317e-19	8.73892610251263e-18
g11362_i11	13.2114861870665	11.1107539800008	11.3225058434251	7.36311296123233	6.82597723242427	5.70821331002578	5.44365049772176	4.38458182754585e-18	2.41209147873673e-16
g11362_i12	11.207581786452	10.7268095078119	9.75352551399595	3.6875072741723	4.32415227726893	4.17741142821404	6.6786556471095	7.15217463130645e-45	6.07954710812802e-42
g11362_i2	11.3365715348224	11.0661326263176	9.60076050781007	4.39994786553585	3.2705872127035	5.17763103020733	6.43443492067043	3.39672200550804e-27	5.25628774162081e-25
g11362_i3	11.3508231285948	10.9396495179559	9.61772294155592	4.3360841655363	4.05056278100254	6.25574910878009	5.60881390190585	3.74602035749883e-17	1.83264538704751e-15
g11362_i4	11.2391595226275	10.8578982739715	9.5545274428855	4.39994786553585	3.1350998932763	5.32965608201333	6.23295678583385	6.47126938941595e-24	7.00361855298029e-22
g11362_i5	12.2552721239975	12.1261915198353	10.6400520623959	6.19412800956734	5.70147419359841	7.23669159442264	5.32775497449695	2.72612388599577e-23	2.75320518268503e-21
g11362_i8	11.7692638744791	12.7719826194503	9.94489526211782	5.36536805249653	4.32415227726893	7.87825653931453	5.28865145690877	1.10980117941451e-05	8.45801030851467e-05
g11362_i9	12.323008540565	10.342431857928	10.2384747298181	5.5455867913486	5.65269361124402	5.40005482052854	5.80645790245612	1.46992734280759e-23	1.52546141852978e-21
g11364_i0	8.95621525695315	8.88402431624101	8.30507729442323	6.36386505005018	5.18850371292588	6.65170274627496	2.56959223921854	9.30427349043683e-08	1.1046365589946e-06
g113677_i0	12.8678441925228	11.6570495912823	13.4397593439801	10.5270161863597	10.2277109767245	9.84554489237577	2.6024215421795	7.75555464988221e-09	1.12892247754095e-07
g11368_i0	1.57283093691692	2.1084608835083	2.60920763761667	7.20226551924761	7.08689074613642	7.03023261010599	-5.309080201	4.99055080861069e-15	1.83332347292072e-13
g11368_i1	2.79173837704606	2.4373378267447	3.19577208516313	7.54359670005499	7.86313591298684	7.20754417336738	-4.925574279	1.50435194983252e-17	7.77612736770691e-16
g11368_i2	0.990910904339469	3.451135913	4.83537323523878	8.65871643083842	8.67700920690333	7.89053515534718	-4.768194691	1.20856120484633e-08	1.70174537809744e-07
g11368_i3	4.37495522519463	2.4373378267447	3.02544676374403	7.96903384163983	8.54290324886065	8.002248038	-4.797044087	6.49087363670694e-15	2.34511453255776e-13
g11368_i4	2.56978203901647	2.70498627328012	3.19577208516313	7.22006647616035	8.29130458034526	7.22704107073538	-5.032042894	4.84084729998712e-15	1.78314496812405e-13
g11368_i5	2.79173837704606	2.1084608835083	4.11481601645768	7.67846700914629	8.51246951222079	7.78267656576875	-4.938932156	8.44725760125447e-14	2.63769928424478e-12
g11368_i6	2.56978203901647	2.4373378267447	4.27545893751533	7.2463627405679	7.93118635116066	7.26526177984202	-4.298661211	8.827459101849e-10	1.50092555063582e-08
g11369_i1	8.97048499483232	8.59781481118894	8.42127749013283	9.84792170772214	9.84497465586793	9.85810387172041	-1.170290805	2.32255502415289e-06	2.05798483550319e-05
g113700_i0	2.30735792844805	0	5.19817167512286	7.63268282187122	7.67443353020073	6.1777408186701	-3.571635994	0.00396353942632541	0.0145963379246626
g113718_i0	1.98634479266321	2.1084608835083	1.60439109674302	4.73315262159075	4.70521104282401	5.21716532911907	-3.386995818	0.000597725984620275	0.00286277933331221
g11373_i0	9.04249448089027	8.92720154637036	9.12439010377723	7.94782467852894	7.76327707422066	6.92672351191645	1.42792065193081	7.5070330883543e-05	0.000461071889857582
g11373_i1	8.99022843912205	8.93698465175781	9.09238698311307	7.96376071018474	7.63102340335608	6.99654804759214	1.42793609138103	3.55414399850404e-05	0.000237286703388725
g11373_i3	8.53255990543746	8.50878513632889	8.63999690357364	6.57224922497657	7.37697138867486	6.51563337923806	1.69040317210779	5.3246499661018e-06	4.35609179555357e-05
g11377_i10	6.32184073090875	5.97337676406058	6.00586907016897	3.96591781880091	5.04467573002623	4.59255873266791	1.54761804849674	0.00970685251876563	0.0310703542313389
g11377_i5	7.22981242571083	6.89650261841019	6.72920885007045	5.12199581288094	5.9437509020854	5.98508005717311	1.24921608764417	0.00928180457535613	0.0299367607504912
g11377_i8	6.24878903629877	6.02321082804531	6.13715330520156	4.26926194460596	5.04467573002623	4.59255873266791	1.50421930843293	0.00627864892992361	0.0215530757600027
g11377_i9	6.11130934160384	6.18520679830282	6.23811038	4.26926194460596	5.00636100796093	4.00743152105003	1.7284312635913	0.00320926211047269	0.0121992024896835
g11379_i1	5.98205089795964	6.42653239889075	5.5519823580802	7.15677781525931	8.79409075624734	9.07668915668598	-2.541001054	1.28971725235473e-05	9.65958211816855e-05
g113819_i0	9.95188837056528	9.78294965265585	9.81364789379687	5.705772318	6.42246546430095	7.26526177984202	3.26299805558303	4.70427966513321e-14	1.52738102952511e-12
g11385_i0	7.97618958535054	8.26650886072172	6.9236217534884	5.42797595368548	5.67729006448288	2.59157018509652	2.79850273603126	0.000519870021702263	0.00253129281739305
g11385_i5	9.00416728745289	9.12559990701228	7.95373981542217	7.08087587755476	8.02520431936304	6.60775695405638	1.4240587750235	0.00643535617135929	0.0220228510623759
g11385_i6	8.90066533661647	9.08217733232742	8.05684147001362	6.36386505005018	7.50615399918235	5.13698277183118	2.11272156308893	0.000871171678703809	0.00397534752819069
g11385_i7	8.220229688	8.8149670887238	7.08411186555783	5.29991944547862	6.11557596624469	2.59157018509652	2.97613690525635	0.000459776429803525	0.00227369400911727
g11386_i2	7.10083727566279	6.89650261841019	7.21867324279128	4.82906747259573	5.67729006448288	4.81499821080681	1.93865806773992	7.58036720768442e-05	0.000464979838481285
g11386_i5	6.22993314447192	6.40789404439164	6.17838771049112	5.12199581288094	5.00636100796093	3.9142891722225	1.53337958756337	0.00983423045219465	0.0314163572468534
g11387_i1	3.98291069990282	4.3052231969181	3.83434516544127	6.10113136999822	5.7716853346304	6.36538121011124	-2.11466981	0.000359703355473421	0.00183279063911121
g11387_i4	1.57283093691692	2.70498627328012	1.01459592090065	6.57224922497657	4.05056278100254	2.59157018509652	-3.762178506	0.00773404527586944	0.0257106898526217
g113881_i0	0	0	2.3452112091786	5.45828966719129	6.40784185153816	5.21716532911907	-5.310943616	9.40114605542244e-05	0.000562295568906879
g11390_i0	7.32172746304547	7.29166404331986	7.07322191125476	8.20184495190495	8.23027741222686	8.43835523906028	-1.065784204	0.000129329140369988	0.000745379271478917
g11390_i1	7.99864332477561	7.96882430708068	7.70838547423122	10.2193394314828	9.53761337366801	9.60782825409177	-1.928936715	2.59461523618784e-10	4.82368291874752e-09
g11390_i2	7.58177161813465	7.77881608711854	7.59874990804146	9.29066533193536	9.02722446397121	9.5097518803118	-1.63827484	7.74951985714768e-10	1.33002275461905e-08
g11390_i3	8.11625581017194	8.31733010747513	7.91766756466265	9.53067073490907	9.22787334854863	9.91930937761015	-1.464151484	1.19308273887103e-06	1.1246676901715e-05
g11393_i2	6.47382117149256	7.20794888432622	6.05097100813548	8.32622054088191	7.28394007334832	7.76944040597036	-1.206622893	0.0168002923376602	0.0489811114543388
g113969_i0	9.57424499192067	9.39057895335288	9.20142332294822	5.3970115968409	5.41013316956635	7.26526177984202	3.10284868346353	5.21500087684561e-08	6.52362766815953e-07
g113993_i0	6.97059336337358	7.13048838772789	7.39519358057363	6.34776228105575	4.12397573719266	4.76252033397811	1.80817973631258	0.0097849350685754	0.0312784704934164
g11405_i1	10.0316300455385	9.2327379928672	10.0596852962323	8.3384956004435	8.39132988694488	7.6589379652575	1.65924341964844	6.59229456190391e-06	5.28471559077403e-05
g11406_i0	8.62566625133694	8.32728300389239	7.72239368761565	10.2226544645857	10.5374823755944	9.8439673048115	-1.960378924	1.83750743514767e-08	2.50270679973089e-07
g1141_i0	7.7300423865386	7.88370638794298	8.29573882747541	6.41112225479899	7.31562177214117	6.97364664967598	1.04895321661505	0.00962017936455272	0.030843638612256
g11410_i5	2.56978203901647	3.94048093320994	4.67175117325483	6.65309822576364	7.28394007334832	7.11639277857836	-3.165293399	4.70615466001924e-06	3.89592962941293e-05
g11410_i6	4.56749112968679	5.53195019984912	5.80988244754408	8.03588629573087	7.21840984177023	8.11642141663067	-2.479297671	2.44273298535393e-06	2.15557846110058e-05
g11414_i3	9.10850148513143	8.55610415184975	8.35987322433004	9.34440367207866	9.77832279848013	10.0427170252256	-1.040518162	0.00209073377299177	0.00846556985607953
g11417_i2	2.98405630598302	4.22231408958542	4.48716962179375	0	0	0	6.49123109172608	0.00229161770280403	0.00916766916017989
g11420_i0	7.33060491946961	7.57671691036265	7.86812386489503	0	3.2705872127035	1.59025106711109	5.75044211239665	8.05504983846637e-11	1.62620867627847e-09
g11420_i1	6.2108275405529	6.24942687137318	6.56789523298777	0	3.39443576943233	1.59025106711109	4.37737085630274	6.3034602757554e-05	0.000394482719767659
g11420_i2	8.36552341960746	8.13102423076955	7.98312600816765	0	3.2705872127035	4.65146559778088	4.72121966855469	8.2358866186713e-07	8.01674326578006e-06
g11420_i3	8.0479218481885	8.20306156034073	7.98893209554265	2.47787532017946	4.38514774912984	5.86577031245687	3.31311738581743	2.43565293858618e-05	0.000169781672089232
g11424_i6	8.21064404445327	8.21918688846442	8.70493237596979	7.37904623821078	6.6631242889161	6.53140163923641	1.49664633861464	0.00015288566910757	0.000862745721333411
g11426_i0	9.54784243186681	9.45327373597745	10.4234869818866	8.53261996607844	7.31562177214117	7.11639277857836	2.08317308526696	2.70696162843789e-05	0.000186630016428586
g11426_i1	9.4716376673381	9.37626888644601	10.3843747966049	8.45206166108507	7.2998678875781	7.25580111071718	2.04187812854486	1.90982623717132e-05	0.000136867898556627
g11426_i2	10.012448864052	9.8344542137909	10.823445326153	8.60214516062333	8.03950478032627	7.6660979515026	2.13992061608935	1.08459254615023e-07	1.27085576274083e-06
g11426_i3	9.93743257173557	9.76658426178714	10.7475614614519	8.70052785064694	7.64978790899997	7.7425981097277	2.1072695832792	1.20600275546163e-06	1.13562244233807e-05
g11426_i4	10.2391670191193	9.99447700517085	10.3953460807204	8.44829083298614	8.21775596872414	8.14744892156538	1.94537001976696	2.70757805216196e-16	1.18830542809908e-14
g11426_i5	11.5886379045607	11.4101919343878	11.741993906818	10.0885788319555	10.2667285323473	9.96356754525858	1.47561596259486	4.40465442880369e-13	1.2457193177063e-11
g11426_i6	10.5788974595014	10.4926050395022	10.8136641952163	9.21722921552422	9.26282924566791	9.10857353942618	1.43861662067884	1.11634958156894e-12	2.96347113819919e-11
g11426_i7	10.3773119428221	9.96768394469807	10.5979328749121	9.20163462224904	8.65240792380502	7.76944040597036	1.68440939220463	5.23516258009594e-05	0.000334305962696433
g11426_i9	9.12645484911375	8.96275317144496	9.4362710651556	7.92086709524565	7.84696541744356	7.70832731561596	1.36439326982803	2.72470503638405e-07	2.93923323586457e-06
g114269_i0	0.990910904339469	3.29760619996268	6.52057920943402	10.7623623915432	9.6144527017172	10.3264622176232	-5.239259699	0.000249273384397144	0.00132828607129633
g114277_i0	5.44161282256083	5.49710560738525	4.98231407532542	8.00027418365309	5.96388484911633	6.54699941812278	-1.802916276	0.00877276799377969	0.0285613717453682
g11428_i14	8.10595126991682	8.31232779155497	7.72934711617777	6.65309822576364	7.19304773233135	7.19769601912463	1.03827598436122	0.00405614376853	0.0148805101706323
g11428_i7	7.95911692869721	8.14797034699338	7.67275805742153	6.3797900687077	7.04024462312162	6.49969087024747	1.277115331	0.000678475722924717	0.00319749842785327
g114280_i0	7.33060491946961	9.6285147655646	6.9595472707054	4.51977269767031	5.67729006448288	6.98514279036855	2.44178327866412	0.00497607948203796	0.0176974179306556
g11429_i4	9.8781158438015	9.88586784728012	9.14793500467521	10.8670471862058	10.885677465547	10.9133084814585	-1.213667425	1.19397535260742e-05	9.02478443007031e-05
g11429_i8	6.19146552170796	6.24942687137318	5.64316853446982	7.07110108013607	6.9522815466429	7.274660813	-1.064289944	0.00956154294896769	0.0306910133509582
g11430_i0	5.59684850044665	6.11799431413653	5.52025960085529	7.35507984486966	7.74594067171253	7.93270557437342	-1.948389824	2.32116051840157e-06	2.05689808220102e-05
g11430_i1	6.0694968752251	6.31090966881413	5.35025468620383	7.32249247042879	7.8738164200847	7.94453127529619	-1.791987675	7.16973867028091e-05	0.000442775608607001
g11430_i2	6.37430006053613	6.48104485049426	5.58302255969007	7.65248279287267	8.2590782888103	8.21735226046448	-1.885397275	1.07677873182241e-05	8.23659691850962e-05
g11430_i4	5.59684850044665	6.27021363302032	5.3858961382377	7.36311296123233	7.519818832	7.92675617363341	-1.841533417	4.25789726383415e-05	0.000278796254177975
g11430_i5	6.04812725167072	6.36987902628082	5.35025468620383	7.29755960917519	7.82511889471202	7.76277650705846	-1.681564392	0.000199043226094018	0.00109180762029183
g11430_i6	6.22993314447192	6.60076020136633	5.52025960085529	7.52223295701207	8.23442719236559	8.0793585771882	-1.808453131	7.66296397509976e-05	0.000469481676964868
g11430_i7	5.81497611875569	6.14074817799769	5.11566250248876	7.51504082422724	7.9764856692847	8.0358013105727	-2.132027113	1.7359866547943e-06	1.58048540981268e-05
g114335_i0	0	0	0	0	3.5084879469166	7.34772681009291	-8.234486501	0.00143570427114246	0.00612465155697564
g11437_i1	10.8350836585331	10.6134381968483	11.1596033879437	7.08087587755476	7.16723177486212	6.70828931475356	3.89729661748495	1.07544084634089e-45	9.89761363575265e-43
g11437_i2	10.6985945487659	10.4803919638842	11.0877004200574	7.29755960917519	6.6875450424567	6.72209583811389	3.85801156612592	2.20877160179164e-35	7.90533564753519e-33
g11437_i3	10.6943021203668	10.4680746156325	11.0610776455644	7.17514535780581	6.73518035238659	6.81520994742598	3.8517405683164	8.40468559656837e-42	5.35816216542893e-39
g11437_i4	11.916565463073	11.7320140037422	12.0652124169511	8.3303238429496	8.34602440324326	8.31623969392561	3.58417126511091	1.95345384578611e-78	1.99258803783003e-74
g11437_i5	13.5623775763615	13.2096212662713	13.4572723404406	9.58491418046833	9.13547919599976	9.63727223775127	3.95003213385634	1.669401687365e-64	6.0100424747125e-61
g11437_i6	11.9845836706307	11.812161426962	12.046891048803	8.28875599029989	8.17089118523696	7.99657916618593	3.79837727420333	9.84980979110172e-84	1.20565611767001e-79
g11437_i7	11.2584776001155	10.8553211204929	11.4792156209612	7.20226551924761	7.41403097695971	7.19769601912463	3.95356429090899	2.65151438848699e-51	3.86376151438526e-48
g11437_i8	10.8256952191825	10.5794885823401	11.226250097267	7.04137292530919	6.79259445293989	6.86583845406956	4.00984596276936	5.34535682539446e-48	6.05826904495911e-45
g11437_i9	11.1635455221288	10.8231518156548	11.5173779196148	7.4561753470522	6.71155929299623	6.49969087024747	4.25630548903772	7.70693841796793e-33	2.11515715271961e-30
g11439_i4	7.9360344900991	6.78537045271338	7.1268678264936	3.46671609721118	1.44894214615923	5.13698277183118	3.42736922843605	0.000256213346170531	0.0013608825525996
g11439_i5	10.5382824236521	9.96768394469807	10.0679373060714	8.95024257460288	8.50561838013215	9.03304998896485	1.36834057565008	2.59959008041075e-06	2.28149583568221e-05
g11443_i0	8.89768155667752	8.57711021664205	8.47190651444387	6.80235480177778	6.85860499923176	6.59280576375924	1.91392372204832	1.19759244534499e-10	2.35108429318377e-09
g114464_i0	0	3.71645722464571	5.98277809290072	7.77194095043451	7.62471393747118	7.15761705473138	-2.901108134	0.015970567545973	0.0469896002571337
g11448_i0	9.93888468717725	10.0541259142465	8.2816168008652	8.45957387758798	7.38445985594646	8.48363682625804	1.42884161296811	0.00847220048794509	0.0277407171314884
g11448_i2	10.005536165371	10.1228800779127	8.26735517112821	8.4929030250498	7.45016238104129	8.42996731998083	1.48119639815474	0.00668231121470877	0.0227307031437642
g11448_i4	9.69431305680686	9.64651354705122	7.88067020548266	8.11888049266266	7.03073164569998	8.12163922928713	1.44504495132433	0.0101953419274512	0.0323798197578614
g11448_i5	9.40385570086683	9.5876948581382	7.78380002091261	7.98993571929645	7.28394007334832	7.95040797277677	1.34675834230682	0.0101152792334782	0.0321684598440971
g11448_i9	9.52675318299223	9.6544414896236	7.98893209554265	8.3747063019828	7.41403097695971	7.99657916618593	1.24942412820204	0.015336639146796	0.0454510805056391
g11449_i1	9.25558942941396	8.72748340483072	9.45526860961786	8.1141284330761	8.00591382942218	7.33879338227347	1.32273132418389	0.000273048266938455	0.00143972986765449
g11449_i2	9.24388891699079	8.74985666904096	9.62519825511755	8.14240879793712	7.68052970812237	7.49169721824277	1.4558722322309	6.41288794173266e-05	0.000400604155852175
g11449_i5	9.26024319294033	8.74243739915274	9.4362710651556	7.93171064922707	7.75752138971676	7.24627799222115	1.50594104301533	1.40128610637159e-05	0.000104104773345659
g11449_i6	9.41015099092062	8.73871340697605	9.60265510138919	8.15171372138488	7.75174265069198	7.274660813	1.52955609873644	7.91255234241506e-05	0.000483032296105417
g11449_i7	9.21541434415242	8.66998350654171	9.44051441330063	7.85403636082839	7.96154338065758	7.25580111071718	1.42500864754323	8.02031549208819e-05	0.000488733358636712
g11450_i0	9.70288511549604	9.60211357170573	9.4657156986156	8.25461725377867	7.15852276781419	6.77603740774875	2.06010746781748	3.21943722636679e-06	2.7628969659693e-05
g11450_i2	8.76970826155338	8.90411295711548	8.82339675178928	7.15677781525931	4.75227596242234	5.76266672416531	2.62791114103414	1.74891494383632e-05	0.000126693605246695
g11450_i3	10.7850983718858	10.7040731050692	10.308633098039	8.9555652563509	8.14907512176279	9.34106869353741	1.72074062249518	2.69472526065535e-06	2.35603679146612e-05
g11451_i0	7.00427315533459	7.13048838772789	9.55648369272024	12.4925806945288	12.1659188482058	12.1167749249556	-3.860615544	1.77653959163289e-09	2.872596462011e-08
g11451_i5	6.11130934160384	5.66347697137542	8.2432679495351	10.7137170447654	11.0929938569709	10.5490169080673	-3.673639212	9.40597938444041e-09	1.35211920208226e-07
g11451_i6	2.30735792844805	2.4373378267447	5.80988244754408	7.893396187	8.16655428449744	8.1525559110389	-3.666582913	0.000111409402563987	0.000653925218732245
g11451_i7	4.50612381259947	4.59611041232742	6.53652426509194	9.29276963198515	9.40030395531483	9.06047876319159	-3.744487111	4.19499557727923e-10	7.53240778408812e-09
g11453_i0	6.22993314447192	5.94779898531545	6.65811178499862	8.52547955661374	8.78280103370173	8.01912221729055	-2.181541523	3.58794760147587e-08	4.62537270364457e-07
g11453_i1	6.7234026694716	5.92175953657035	6.91144499139717	8.34662133179831	8.57270822494471	8.48768372151182	-1.903263212	6.35238749878519e-07	6.33551405036505e-06
g11453_i2	6.30392165449413	5.63170226099538	6.61370858701093	8.52905417889396	8.86806940605137	8.16271597325489	-2.324169527	2.53487264435731e-08	3.36090285051897e-07
g11453_i3	6.24878903629877	5.69456691267687	6.52057920943402	8.3786741790977	8.62105438784889	7.76944040597036	-2.119257312	7.39396564812667e-07	7.26365145419982e-06
g11453_i5	5.86471824254634	6.02321082804531	6.89916457845958	7.67201469811212	7.03073164569998	8.38728022887573	-1.474748334	0.0071973886788006	0.0242163046684967
g114628_i0	5.40845565534313	5.38721855979595	5.11566250248876	7.44864536698022	7.47842980542858	7.33879338227347	-2.142266365	1.56529438369038e-08	2.15934062595782e-07
g11463_i5	8.00974049073205	8.17577890402356	8.07878568601269	7.08087587755476	6.638283033	7.12680980658604	1.13210131031155	0.000315156418668144	0.00163397036175423
g11463_i7	7.61121348512804	7.41812172409922	7.82981659789216	5.98099401180737	6.96232429246014	6.49969087024747	1.10149055862618	0.00933280965142346	0.0300774922348763
g11463_i9	6.86456274603689	7.22933747403708	7.22852236874992	5.705772318	6.09746416454538	6.21727214999654	1.10674705503563	0.00606263880620637	0.0209299199129875
g11464_i0	7.33942808340864	9.5773068295805	6.56789523298777	5.3330148559066	4.88490490021381	5.29312513870381	3.26248932823854	3.36642771500317e-05	0.000226259728765236
g11464_i1	11.1660275651459	10.5415181147727	10.8396012748467	7.02120828603669	7.2998678875781	6.60775695405638	3.87669903906742	2.30929986601612e-36	8.97357272380434e-34
g11464_i3	10.2473941376548	9.45327373597745	9.71726110479827	6.5012318595377	7.30776633333393	6.69434938590495	2.97753704691647	1.41073764235402e-15	5.60285302967882e-14
g11464_i4	8.37413622287235	7.83570485411448	8.17360228160872	4.19919372090095	6.09746416454538	5.09515595317632	2.839234096	6.77496574875164e-07	6.71429768852883e-06
g11464_i6	11.7987528930017	11.6940574633046	11.268632287945	8.68458961456336	8.73673737120708	8.10065378607157	3.07279313287252	6.09147588023855e-27	9.18252479858029e-25
g11465_i5	9.74996955338879	10.1871404869769	10.0788670725268	10.9033065801246	11.2323060084012	11.5157175232924	-1.222479469	3.3580153844022e-06	2.87276010003052e-05
g11466_i0	5.06976667533072	4.5287004851954	4.72837897503461	6.22971066167295	6.49343942304295	6.51563337923806	-1.659429842	0.000964515204217944	0.00433790854854105
g11466_i1	5.26763687823826	4.5287004851954	4.67175117325483	6.24717820478765	6.49343942304295	6.81520994742598	-1.710048071	0.00133353479879272	0.00574834460879785
[truncated: 34,396 more rows]
