# Supplementary material for: The molecular mechanism of leaf margin fission in Solanum nigrum revealed by combined PPI network and WGCNA and functional validation of SnNAC90
Source: Front Plant Sci. 2025 Nov 18;16:1706416. doi: 10.3389/fpls.2025.1706416 (PMC12673809; doi:10.3389/fpls.2025.1706416)
Supplement: Supplementary file 1 [file DataSheet1.zip › Supplementary Materials/SnL5vsSnL1Differential Gene Screening Table.csv]

	baseMean	log2FoldChange	lfcSE	stat	pvalue	padj
g82480_i0	2284.16694206087	-5.77131820943669	0.241121311894051	-23.9353301626553	1.31366612474014e-126	1.60008474991723e-121
g54331_i1	3448.57814883345	-6.88589278627162	0.288948457981372	-23.8308687797723	1.59912558083591e-125	9.7389146561278e-121
g37761_i0	3047.95692923764	9.10810467286978	0.383870045636127	23.7270523616302	1.89623242137564e-124	7.69889325402722e-120
g11558_i0	3406.44043165445	5.6730821054784	0.246321716927369	23.0311893577421	2.27072035086107e-117	6.91451377239828e-113
g118756_i0	1328.45890672739	-6.11520388142443	0.277340047262812	-22.0494802022932	9.66271519395852e-108	2.35389539753946e-103
g23603_i1	1482.25877275539	5.01525006400355	0.233963831737699	21.4360058422459	6.16863956612123e-102	1.25226467512044e-97
g56733_i0	5175.43112581272	8.58749589801211	0.412190445312893	20.8338063040092	2.13777864580658e-96	3.71982646278827e-92
g34980_i3	2726.13870616439	-8.12055867153677	0.403103005126463	-20.145120647238	2.96985417029544e-90	4.52171434380619e-86
g34457_i0	4763.1024036585	10.0053578225023	0.503301880273813	19.879436605838	6.13184990025474e-88	8.29864126000809e-84
g5492_i16	920.777419157038	-7.10366929341459	0.370244109678308	-19.1864478265075	4.80373473251233e-82	5.85109301624199e-78
g37761_i1	3369.21511927042	8.55057664629757	0.448431673332071	19.067735743915	4.68140615192865e-81	5.1837210320306e-77
g102161_i2	1067.65765249793	-7.28698295987099	0.382450029823443	-19.0534250009995	6.15408639638386e-81	6.24655154448952e-77
g23603_i2	967.493685280214	4.69997681809045	0.248016892681173	18.950228620646	4.39669083571744e-80	4.11946256817609e-76
g66854_i0	2872.2880199362	-9.96847465559016	0.526843297190086	-18.9211378577974	7.63874625595425e-80	6.64587293009997e-76
g9618_i13	1186.68748183091	6.97255733110589	0.372371219485144	18.7247482250278	3.11139042003364e-78	2.52651124887572e-74
g19987_i2	2283.1991100722	-9.54586373808583	0.510022071692628	-18.7165698660955	3.62773461461459e-78	2.76168099539938e-74
g14866_i5	2410.60962851831	-7.98164997166745	0.428833273225948	-18.6124782520362	2.54565795451224e-77	1.82393397549091e-73
g11362_i12	790.371335680321	6.6601531826705	0.357902105234794	18.6088684175279	2.7230796315941e-77	1.8426626020392e-73
g11117_i3	1447.96871741449	4.03222433473217	0.218459656421075	18.4575239235942	4.53667725547359e-76	2.90832052499184e-72
g9054_i28	803.075828151557	-7.3162909785783	0.398406333883717	-18.3638922284647	2.55612318470436e-75	1.55671736133272e-71
g17583_i1	2789.14983813201	3.93674563139598	0.215449577529198	18.2722364858778	1.37690278956767e-74	7.98623287989101e-71
g7600_i7	2614.58239423031	4.22967748427319	0.231730575470816	18.2525654013485	1.97417112240083e-74	1.09299984191722e-70
g28257_i1	1997.24547728416	4.81745529587455	0.265067726350297	18.1744317280939	8.22765114610487e-74	4.3571851849957e-70
g5913_i2	2694.1221073354	4.4677256881987	0.247145529615573	18.077307306137	4.81004428114574e-73	2.44115759823498e-69
g27926_i2	1642.74914049324	-9.33988085118788	0.522352661329736	-17.8804121097261	1.67593642917363e-71	8.16536339530541e-68
g837_i7	5426.5017027945	3.91317995308443	0.220107879720831	17.7784637153728	1.03785088712841e-70	4.86205198480389e-67
g17993_i1	2176.46980919691	8.36973891929956	0.471658043122517	17.7453539515395	1.87216811966342e-70	8.4457664251616e-67
g18503_i1	2423.10804141985	-4.54275402632436	0.25682357939314	-17.6882279931564	5.16750520149028e-70	2.24792012877543e-66
g35793_i4	16567.4814915382	7.46032185076013	0.422340993519436	17.6642143794569	7.91064984272963e-70	3.32255476825516e-66
g6932_i1	2946.52921549499	7.03752732780412	0.398455183836417	17.6620297922723	8.22287137184599e-70	3.33856800568319e-66
g3135_i4	1046.58834581671	5.02289906851278	0.285281714204672	17.6068034452049	2.18437707579483e-69	8.58269938590446e-66
g9638_i1	507.191811159267	6.43390151263964	0.365845938214215	17.5863685792034	3.1332427438692e-69	1.19261989353594e-65
g94728_i0	3897.24354277318	8.39997790275195	0.478478623952532	17.5555970157306	5.38972955282789e-69	1.98934917794877e-65
g5567_i0	1824.16255988208	-5.12367319266407	0.292764998122208	-17.5009759552107	1.40835156614353e-68	5.04533664149942e-65
g100886_i0	871.704133173604	-5.90162765014299	0.338224802524479	-17.4488316826376	3.51345818314246e-68	1.22271356308943e-64
g41943_i1	2373.78306948223	6.67606576161414	0.383759592590795	17.3964791773502	8.77323689058378e-68	2.9683515916216e-64
g7731_i8	899.740539798069	-6.96242429209588	0.400369023180196	-17.3900174313992	9.82043746029114e-68	3.23286147020498e-64
g11437_i5	6219.93503627474	4.10299340586471	0.236948085281925	17.3160015240591	3.56269314749426e-67	1.14196503537959e-63
g4948_i10	2082.87215802911	-6.66927904013114	0.386142559485692	-17.2715461590507	7.70501549953134e-67	2.40639487920363e-63
g94180_i0	1584.64014535308	-6.21307549025299	0.36025636424611	-17.2462615705757	1.19378151321154e-66	3.63515424134263e-63
g32111_i2	2209.68994977054	-5.31131760930383	0.310458528617735	-17.1079777803225	1.29415111587096e-65	3.84467044796173e-62
g63031_i1	15978.9744939994	-6.89319220796327	0.403334059003894	-17.0905284443056	1.74584589918808e-65	5.06307781092394e-62
g9054_i20	1651.76753139929	-6.27416814245455	0.367846032301483	-17.0565062322388	3.12707251616128e-65	8.85783287641843e-62
g15982_i0	830.649190207239	5.58131388772791	0.327304271309096	17.0523710717392	3.35637303994385e-65	9.29127966782456e-62
g13217_i0	2007.99390899885	-4.96041310701889	0.291144694904751	-17.0376214776701	4.31944616049486e-65	1.16915889041501e-61
g57286_i1	999.51827752429	8.81014599084346	0.518987556267106	16.9756401371388	1.24390501783548e-64	3.29372528016119e-61
g8223_i4	3656.54131209655	4.76688657253271	0.280854900434798	16.972773361451	1.30615096816891e-64	3.38495971012505e-61
g67856_i0	2400.37358342989	-8.74672126796862	0.516183282803094	-16.944991361344	2.09564899998982e-64	5.31784031553668e-61
g51801_i0	6314.00593241068	5.48372902365664	0.324762643417285	16.8853442192569	5.76789233579522e-64	1.43376855138136e-60
g8223_i5	1345.16564313307	4.34871499841919	0.258102623134166	16.8487826493676	1.07096553872919e-63	2.60893631027664e-60
g6641_i23	4505.16742904284	4.98422951055544	0.296231321836006	16.8254642340445	1.58812009978049e-63	3.79289789242279e-60
g27535_i6	947.718093221873	-5.78901057466304	0.344369901389838	-16.8104429315664	2.04636596744043e-63	4.79333680638744e-60
g4955_i11	4918.55642621148	7.97493650744934	0.475555899945428	16.7697141563473	4.06459338430602e-63	9.34112581110616e-60
g9056_i0	3205.46495017583	6.06825904363078	0.36262403604981	16.7342989994112	7.37199183022669e-63	1.66283466832797e-59
g5913_i7	1657.10088701427	4.33170388171524	0.258957501361071	16.7274701792687	8.26760961541273e-63	1.8309448254293e-59
g837_i15	6540.7338723536	4.70731073701666	0.281431578076747	16.7263061564931	8.43074383102478e-63	1.83373194794698e-59
g199_i5	1079.60140568339	-5.56651197015433	0.333066644455423	-16.7129073499864	1.05560961738651e-62	2.25572663555314e-59
g86709_i0	2346.03359068114	3.53012901670673	0.211383642566938	16.7001049553248	1.30834455322639e-62	2.74759123476954e-59
g7253_i5	1014.11733435859	-8.64787592963023	0.518280379963966	-16.6857096350657	1.66515575409208e-62	3.43764349687588e-59
g47229_i0	3663.85095085321	4.40814783334354	0.26463128158868	16.6576974833806	2.66072142202944e-62	5.40139752279087e-59
g60682_i0	1874.76363289461	3.49159039262218	0.209686040509712	16.6515156857114	2.95034246246334e-62	5.89115676976103e-59
g6333_i5	1480.20560928391	-4.58055631583127	0.275302631695733	-16.6382583690436	3.68171480063843e-62	7.23296625584132e-59
g26892_i1	1064.08569867299	-6.60529324666518	0.397355590314573	-16.6231290251535	4.73931858931903e-62	9.16290828785438e-59
g18358_i2	2502.42713130019	-10.0998722914355	0.607919990382824	-16.6138183498051	5.53548317009251e-62	1.05349758838559e-58
g102161_i1	584.177968434976	-6.85389734651734	0.412888624399225	-16.5998696536872	6.98424312355795e-62	1.30877194642881e-58
g7600_i15	1000.51746413378	3.95480689860158	0.23866457502063	16.5705651886533	1.13751577974364e-61	2.09000501620597e-58
g4288_i13	819.295449648704	-7.57344975574183	0.457059925226358	-16.5699273503165	1.14964603569534e-61	2.09000501620597e-58
g5144_i2	2485.6903159717	3.50590735506954	0.212020506377211	16.535699376324	2.03008232114989e-61	3.63632524945619e-58
g12002_i4	721.164852008459	-8.07678333152693	0.489264980047472	-16.5079939519547	3.21390255311197e-61	5.67187623362176e-58
g9735_i2	1277.08715690326	-8.82520800761303	0.534629696071532	-16.5071414335208	3.25961869866525e-61	5.67187623362176e-58
g15018_i0	13944.1575049255	5.0553815733451	0.307069948135089	16.4632898922466	6.73389123174694e-61	1.15522275169081e-57
g27803_i1	2753.18094417369	3.58353620448203	0.217957163362878	16.4414701916256	9.65480565164254e-61	1.63331151775975e-57
g50557_i0	4738.57661445379	3.45645959614986	0.210536756793719	16.4173688660762	1.43662666318665e-60	2.39706078707018e-57
g12954_i5	1732.00197748928	9.89881194915218	0.603418452491792	16.4045562549097	1.77418310498994e-60	2.92028141536608e-57
g28257_i0	1742.32105267489	4.71441707758007	0.288013936210234	16.3687116658786	3.19914531975739e-60	5.19553996509879e-57
g4395_i3	773.862325398799	5.09801879939575	0.311472865351454	16.367457221814	3.26576033761801e-60	5.23393955793272e-57
g18936_i1	1036.11114620104	-4.07961114579217	0.249379038245267	-16.3590780303669	3.74758593056027e-60	5.92814557272769e-57
g9638_i0	443.13935583789	6.27384523616074	0.383618249820307	16.3543972141563	4.0469310710524e-60	6.31959416983841e-57
g15411_i1	808.54213395181	-6.75749935193533	0.413516291361135	-16.3415553222638	4.99619958362767e-60	7.7031911124633e-57
g11866_i6	1258.93261443014	-4.44722689420285	0.27282771883312	-16.3004951008042	9.78959115323891e-60	1.47210070523205e-56
g88810_i0	781.707064973254	-6.35812318943491	0.390043577904508	-16.3010585217007	9.69976042797073e-60	1.47210070523205e-56
g57711_i0	1696.32185588551	-8.86850922745875	0.54473526152503	-16.2804023419204	1.35972019787151e-59	2.01973169830906e-56
g46840_i0	2139.80828304654	11.4770465107741	0.70501610369085	16.2791267471626	1.38835986639962e-59	2.03742646755509e-56
g72996_i0	867.458841908599	-7.3844218215515	0.454337173736812	-16.2531755013935	2.12088522445949e-59	3.07535932136713e-56
g38914_i4	3182.75550157541	-7.30606685369547	0.449615459840739	-16.2495899413321	2.24863386376006e-59	3.22223941773608e-56
g113540_i0	9911.20107326602	-5.33809446669975	0.328912751219557	-16.2295151127676	3.11913606192054e-59	4.41767592732683e-56
g48941_i2	4808.90299190724	-10.2931124616907	0.63452181437656	-16.2218417530752	3.53435533182768e-59	4.94821933888053e-56
g6333_i4	1218.94352140349	-5.0461383984326	0.311199210835652	-16.2151388009063	3.94186076228346e-59	5.45602802759559e-56
g7600_i21	937.290342267787	4.11306074104212	0.253840795080396	16.2033086121537	4.778541874275e-59	6.53978354957661e-56
g12954_i7	1698.76407312867	9.86657186876657	0.610284102642846	16.1671782470479	8.59456291727813e-59	1.16315949668136e-55
g7712_i0	748.089896004846	7.33489293938846	0.453891019340609	16.1600309916778	9.6513138311615e-59	1.29182305338128e-55
g5492_i8	867.659749207812	-5.96560970264491	0.369208570784662	-16.1578310329213	1.00019308348828e-58	1.32420128421873e-55
g15025_i0	823.452715476039	8.36011557916479	0.517679436122113	16.1492131922211	1.15019446533748e-58	1.50642082216668e-55
g9054_i2	699.574514743574	-6.35754620122589	0.393749068618682	-16.1461872748777	1.20801511763764e-58	1.56531771674061e-55
g17993_i0	1975.91830077442	8.21064716256783	0.508629647169311	16.1426830076909	1.27860348010192e-58	1.63934462828268e-55
g55242_i0	905.540555205739	-5.75742789704905	0.356795156093311	-16.1365080179041	1.4131341014394e-58	1.79295805164191e-55
g13673_i3	722.524194283821	8.41247523008601	0.521373029387658	16.1352328484776	1.44262504884293e-58	1.81150576107439e-55
g15025_i1	809.981796403021	8.33619048684056	0.517076743359628	16.1217664377582	1.79406868831107e-58	2.22982600451381e-55
g23262_i1	3094.49057621671	3.049533910894	0.189178735131244	16.1198556950831	1.8504084596695e-58	2.27661920821338e-55
g76441_i0	1835.90423746154	-5.99704195259961	0.37210564110759	-16.1165037292881	1.95353466731614e-58	2.37946383083108e-55
g62712_i0	1864.78479546257	-6.17797306144652	0.383354557308132	-16.1155591962372	1.98361447195913e-58	2.39218013394097e-55
g5144_i3	2544.27375845292	3.55462811383178	0.220646835482221	16.1100344179566	2.16903114465704e-58	2.59014216188883e-55
g131989_i0	1257.96619217239	-7.05398064727732	0.438178016243553	-16.0984357630496	2.61635683733455e-58	3.09398166852292e-55
g17818_i0	733.940274289753	-7.67099485572396	0.476564417510439	-16.096449029487	2.70171469480351e-58	3.16420149010723e-55
g12864_i2	13229.3248772619	3.54191604318877	0.220069428749029	16.094539179397	2.78638312273777e-58	3.23228403332218e-55
g15411_i0	649.548261394245	-6.81005083435591	0.423703624184554	-16.0726754402026	3.96593343715796e-58	4.55719424949199e-55
g12954_i6	1978.57380174076	10.2101014407945	0.636861622903442	16.0318993539708	7.65081029254878e-58	8.70926772021794e-55
g34432_i0	1568.00289039666	9.56596342071398	0.59679748845767	16.0288265378524	8.03864184400473e-58	9.06602493078989e-55
g12954_i8	2542.57854986784	10.5744040667483	0.660743916274935	16.0037857425362	1.20236156392138e-57	1.34358940890198e-54
g25155_i1	1841.07968311912	4.63287248369025	0.28955883803561	15.9997619658927	1.28264543092395e-57	1.42027328566209e-54
g9054_i9	573.916910275946	-7.00125780479184	0.437845547684613	-15.9902455142354	1.49440893767229e-57	1.63985127779548e-54
g19987_i4	945.361016179666	-8.18890627747353	0.513461787312943	-15.9484239719724	2.92177613590998e-57	3.17750980966288e-54
g23262_i0	3553.28325994901	3.01766822146559	0.189244828759653	15.9458424372489	3.04505939655647e-57	3.28227760777671e-54
g61842_i0	2153.69674758227	-6.13563595867037	0.385406744570493	-15.9198977317018	4.61130004671875e-57	4.92693139991653e-54
g21515_i1	700.512995622345	-4.90245158581788	0.308165755924351	-15.9084891541983	5.53327276453443e-57	5.86060193511815e-54
g100628_i0	533.54125403125	-6.30721863749162	0.396913438283614	-15.8906653923489	7.35427709768432e-57	7.72218114939002e-54
g5567_i1	1740.3436021808	-5.07003591906015	0.319901296060703	-15.8487507912381	1.43403199758063e-56	1.49290084958388e-53
g12901_i4	1448.29184588486	-4.92646933188951	0.311492462574023	-15.8156935521956	2.42524183271473e-56	2.50340449957756e-53
g11437_i6	2005.86693340575	3.7634817389515	0.238282845568001	15.7941782589527	3.41210597935805e-56	3.49247684540966e-53
g54556_i0	920.475534297325	-6.34454653459812	0.402142476895349	-15.7768624284104	4.48957209984818e-56	4.5570279206484e-53
g34980_i0	1512.93875059152	-8.21522921052314	0.520815337504411	-15.7737850998936	4.71381135345913e-56	4.74509391971391e-53
g69269_i1	595.205356574987	5.50278442150052	0.349751147127402	15.7334278005843	8.92459847744827e-56	8.91018744548059e-53
g26181_i0	2864.15724386424	4.47545441484548	0.284501803240489	15.7308472701045	9.29588034449961e-56	9.2054155577324e-53
g6565_i1	1221.69763301281	-7.28105157543771	0.463575186254598	-15.7063013537548	1.3693856933536e-55	1.34512327102862e-52
g4288_i16	1032.69843385035	-7.79463113662917	0.497269045584407	-15.6748770224953	2.24659405197774e-55	2.18913516250436e-52
g17796_i0	950.618851315115	-7.24038652492193	0.461950063406344	-15.6735264230348	2.29485661052161e-55	2.218416029614e-52
g31982_i2	2756.69176083063	-6.60907097887398	0.422260094951868	-15.6516589132755	3.23670962201308e-55	3.1042593865359e-52
g5887_i2	447.64779425554	5.78067472705769	0.369817699232963	15.631146748918	4.4669112976578e-55	4.25064997491104e-52
g7600_i8	2251.47975368467	3.889723515987	0.249049340495233	15.6182847473208	5.46562717560924e-55	5.16069602225374e-52
g55431_i1	921.147932399513	-8.76251215209603	0.561669480851513	-15.6008336767946	7.18497022610191e-55	6.73193021884531e-52
g34588_i3	787.261424849164	9.17955519863595	0.589521903392058	15.5711859827728	1.14268686083717e-54	1.06246326496603e-51
g7731_i7	645.329861218799	-6.08521530287483	0.390917694180794	-15.5664872515607	1.22978028892645e-54	1.13477976160688e-51
g4955_i13	4306.91446150155	7.90724410797119	0.508323038383677	15.5555493473481	1.45898015699385e-54	1.33615157941595e-51
g40567_i0	4294.26928442749	4.5840294952511	0.295894195350029	15.4921237634567	3.92120316798947e-54	3.5642858915718e-51
g199_i4	603.711066088509	-5.47020417885903	0.353238127118913	-15.4858826352501	4.32091437277183e-54	3.89852098775354e-51
g70676_i0	6197.74006839533	4.15341639195071	0.268389590986232	15.4753259121878	5.0914764067018e-54	4.55997868209926e-51
g92296_i0	3896.95836508549	3.83764384786724	0.248239322624348	15.4594518197047	6.51506051303044e-54	5.79236434794632e-51
g15474_i2	2004.47921875477	5.10580942726218	0.330554602281329	15.4461907110787	8.0035817967399e-54	7.06420488107471e-51
g1266_i8	1869.30945191482	7.2510676267443	0.469902194937311	15.4310145916889	1.01265649191687e-53	8.87371213560793e-51
g9054_i27	589.125149373619	-7.22634239117736	0.468398375903933	-15.4277699559306	1.06486537689725e-53	9.26455696444395e-51
g7604_i7	1202.71495788621	5.76071061158014	0.373753903518421	15.4131115617799	1.33620035899884e-53	1.15427810161089e-50
g12006_i0	2163.47244934821	-4.95699336911809	0.321678205278576	-15.4097893104859	1.40669718760269e-53	1.20661927846177e-50
g15726_i2	1538.28551970108	-7.05610974139308	0.457955124105756	-15.4078628450145	1.4492600267238e-53	1.23443509814713e-50
g39543_i1	512.016914466302	-5.74943793947195	0.373181955174085	-15.4065271907102	1.47952007412642e-53	1.25145821936681e-50
g28716_i1	4856.48131843523	3.2738199778832	0.212826124495044	15.3826039244512	2.14158715047687e-53	1.79897751510024e-50
g21767_i0	487.534386307088	-5.22167578010219	0.340676344970954	-15.3273799522165	5.01823093642346e-53	4.1865450873232e-50
g38489_i0	524.064895434774	-5.65733353890526	0.369528053034903	-15.3096185592462	6.5949562275345e-53	5.46452689375772e-50
g6641_i27	590.531329990412	6.6444575401509	0.434687223935527	15.2856057741794	9.53720049150957e-53	7.84905156396852e-50
g19645_i0	748.152813243006	-6.87675097178185	0.450180387186169	-15.2755454647073	1.11292876747544e-52	9.09785655468528e-50
g6641_i24	1635.84455881694	6.82923478557882	0.447582396331392	15.258050454072	1.45531763885226e-52	1.18174702910081e-49
g18181_i1	393.277597210553	6.24722371500264	0.409878820175394	15.2416358384396	1.87125965137476e-52	1.50943734646623e-49
g15474_i7	1951.69660780835	5.16331910142092	0.338868734168957	15.2369297630348	2.01100628600664e-52	1.61149078062149e-49
g11117_i4	796.696698860909	4.08155708411821	0.268262894057256	15.214765718762	2.82227977672245e-52	2.24681139636682e-49
g72362_i0	5175.54029625058	7.02694149011213	0.461923997453358	15.212332610673	2.92917196312468e-52	2.31676579626283e-49
g34613_i4	2130.45601251994	3.12855855397715	0.205769229459567	15.2042098917997	3.31607503675276e-52	2.6058573400103e-49
g77831_i0	1288.29443316575	4.67918902700826	0.307908862801207	15.1966688598673	3.72065886329636e-52	2.90504750978261e-49
g5492_i13	682.570704608664	-6.70606903579392	0.441502475230952	-15.1891991823737	4.16982708234794e-52	3.23501559306513e-49
g13074_i0	2688.0814026427	3.92924263013247	0.259108488190547	15.1644689742581	6.07885559260278e-52	4.68622055535314e-49
g80175_i0	5208.88492578005	6.8368272011866	0.450934803277719	15.1614538321097	6.36447720819313e-52	4.87554979490282e-49
g15025_i3	622.63420501417	7.95615194138288	0.525863220863958	15.1296984191278	1.03167099229838e-51	7.85378886718251e-49
g7659_i0	411.470523481535	-5.38517484229868	0.357151030240033	-15.0781445000436	2.25518080622461e-51	1.70613532758122e-48
g22175_i3	3765.96506797076	3.56336527758348	0.237070171982677	15.0308461321058	4.61078391088091e-51	3.44544363617808e-48
g29367_i1	988.275911119098	-8.1700235394782	0.543549153658734	-15.0308826432425	4.60824313796739e-51	3.44544363617808e-48
g9607_i3	390.736969722065	-5.4457112972789	0.362452380258262	-15.0246255615665	5.0646717657564e-51	3.76153789685626e-48
g25506_i0	420.540974385079	6.23043410088502	0.415109664375946	15.0091280342787	6.39832885818084e-51	4.7232463631091e-48
g23262_i2	3086.87178203304	2.95622885925458	0.19698693571827	15.0072330861706	6.58373180202993e-51	4.83083304025694e-48
g4955_i9	4449.76418133398	7.8183785438011	0.521392474118662	14.9951887146375	7.89380122542522e-51	5.75741718958365e-48
g7604_i6	1518.23600745916	6.42028896582716	0.428600665387037	14.9796523531513	9.97373737197451e-51	7.23113769713459e-48
g18503_i0	1591.36847790211	-4.96962812884005	0.331852324596508	-14.9754205726373	1.06293293456223e-50	7.66085326795762e-48
g22175_i0	1205.40872006176	3.98687649458482	0.266349612159045	14.9685838183392	1.17803118388978e-50	8.44045484066629e-48
g6565_i0	1126.41729634149	-7.89441623187447	0.527438027683009	-14.9674764001261	1.1978086534903e-50	8.53197002462449e-48
g8959_i1	530.58825016095	-6.02797439383939	0.403119757398205	-14.9533092417619	1.48197953568635e-50	1.0494741475884e-47
g7600_i16	1590.49727742337	3.84822912967259	0.257615812041026	14.9378607593378	1.86878767710584e-50	1.3157453493325e-47
g11058_i17	1924.23518608553	3.41265180980617	0.228831390109756	14.9133901960275	2.69703624771473e-50	1.88797187402527e-47
g7414_i3	9412.86988265705	3.22506068677844	0.216314558615386	14.9091245056358	2.87497461861513e-50	2.00103161983531e-47
g27187_i0	1184.47923153477	-6.87591116094664	0.461637292388877	-14.8946180785465	3.57219996457639e-50	2.45942939993883e-47
g99902_i0	573.196699283698	8.08918360670823	0.543095596082695	14.8945851615349	3.57395962159531e-50	2.45942939993883e-47
g10707_i3	737.362257417992	-5.31908145908227	0.357504393394695	-14.8783666924335	4.55483737601321e-50	3.11681380286818e-47
g17796_i1	816.344233645911	-7.01665116068011	0.471883294649971	-14.8694629376208	5.20290352834979e-50	3.540386918791e-47
g16894_i0	714.91550129594	-9.16109713227006	0.616284541729884	-14.8650444915514	5.55779564134659e-50	3.76086768057188e-47
g88511_i0	1599.93849911176	-9.69184176401871	0.65284716715023	-14.845498688958	7.43994795818499e-50	5.00667392900998e-47
g99093_i0	506.429231225178	-5.6336220623761	0.379641614240151	-14.8393164791793	8.15829789760136e-50	5.4599184550634e-47
g21474_i0	814.235086714283	4.54492743650745	0.306871902707378	14.8105036544885	1.25297940959024e-49	8.33970770635628e-47
g56965_i0	799.689384066384	-6.73444875527308	0.455232991988143	-14.7934110088587	1.61554651989932e-49	1.0694478954527e-46
g78988_i0	2548.40765208838	-6.25417719269912	0.422835992862925	-14.7910237024846	1.67388421571532e-49	1.10207631960418e-46
g23262_i3	3742.02083116288	2.9555056596953	0.199829137274843	14.7901637368845	1.69540869229868e-49	1.11024658574223e-46
g8223_i11	3826.88905268501	3.72546461223972	0.252057714276452	14.7802046961106	1.96567881157844e-49	1.28035067532989e-46
g14317_i3	1968.88250659063	-11.4332587771365	0.773979552222682	-14.7720424193416	2.2188563273455e-49	1.43710382102783e-46
g52643_i0	5613.49703401537	9.71550714098405	0.657710531435022	14.7717068172625	2.22993376332488e-49	1.43710382102783e-46
g22175_i6	1261.28972165468	3.83778026320177	0.260577664373528	14.7279709196428	4.26314799131999e-49	2.7329695515092e-46
g35468_i1	863.472285754127	-8.12082106835938	0.551435471949388	-14.726693296772	4.34449618215258e-49	2.77053753128131e-46
g12901_i5	1331.15900478622	-4.39800607086262	0.298933037869383	-14.7123452871218	5.37130860624854e-49	3.40750782378589e-46
g22175_i5	1286.80226448203	3.76286170141682	0.255859314737772	14.7067606480278	5.83337270398513e-49	3.68146267079534e-46
g9054_i21	426.281060348802	-6.4445691048934	0.439308078526351	-14.6698169687923	1.00616096689736e-48	6.31718681706182e-46
g17583_i3	675.251345470543	3.98852722011734	0.271903516383807	14.6689063575306	1.01975424645356e-48	6.36969879388632e-46
g28259_i1	3052.54083137157	3.44270691762758	0.234839845279157	14.6598074680862	1.16603121821774e-48	7.2462296159477e-46
g29580_i0	4515.03761899025	3.41618241655396	0.233219290129963	14.6479410628952	1.3886014341485e-48	8.58557464383702e-46
g39023_i0	4691.59318325366	3.40979644973138	0.233048884066801	14.631249848654	1.77496276361446e-48	1.09189792675016e-45
g13074_i1	5211.12361698776	3.63710081211959	0.249057656188167	14.6034491281476	2.66988871524519e-48	1.63417314162317e-45
g69082_i1	10293.566523955	3.39421730051275	0.232607954702934	14.5920087077312	3.15761650201651e-48	1.92303581397558e-45
g32940_i3	914.845013035312	4.58958963309343	0.314799886979382	14.5793878045262	3.79908215959643e-48	2.30218708599663e-45
g38914_i0	8204.13497951284	-8.49293792478309	0.582772246395565	-14.5733397177229	4.15091885800391e-48	2.50294242406659e-45
g22874_i4	818.362710565176	-3.71624169483989	0.25515552791698	-14.5646136894555	4.71643140126469e-48	2.82992854171548e-45
g5913_i6	1363.40235247428	4.00133278883482	0.275252393161177	14.5369591264255	7.06625831892382e-48	4.21907579421509e-45
g9638_i2	306.437603636333	5.73321656519569	0.394482008617548	14.5335311622642	7.42899853008726e-48	4.41402101444009e-45
g10792_i3	986.451820614194	-8.71506103165587	0.599709590129514	-14.5321355120797	7.5819389077305e-48	4.48302380960339e-45
g3221_i2	1001.87915963228	-5.21733529814192	0.359047033544023	-14.5310636510306	7.70152139560602e-48	4.53173145192754e-45
g90266_i0	1509.21614432164	5.20398417279511	0.35825008692016	14.5261211728746	8.27767543184993e-48	4.84733509916162e-45
g199_i8	499.352275916534	-5.49400120162376	0.378497737775607	-14.5152814754229	9.69588699280607e-48	5.65066087743903e-45
g22175_i4	804.247437507326	4.25437048807049	0.293435243965498	14.4984986485492	1.23828759120508e-47	7.18224492721675e-45
g22359_i2	573.208658718743	-7.29608229368185	0.503272187637418	-14.4972888884102	1.26030164418076e-47	7.27528536332461e-45
g39619_i0	1048.13782168977	3.7287967369912	0.257456905781398	14.4831878782745	1.54750224032058e-47	8.89105732913998e-45
g9054_i17	455.049805717519	-6.52600869484303	0.451608429526313	-14.4505909725558	2.48544117158832e-47	1.42128728179799e-44
g4955_i3	5616.95341000967	8.00794694905032	0.555234541897395	14.4226382632552	3.72814487404505e-47	2.12195901912761e-44
g6565_i2	720.043180463175	-8.16973655641539	0.566501669607996	-14.4213812504182	3.79667524883792e-47	2.15091365271723e-44
g7600_i6	1178.63681286041	4.03410324203283	0.280115207233636	14.401585982685	5.05696035533764e-47	2.85163399148699e-44
g5814_i4	555.658899162091	-7.89281939097852	0.548569468289003	-14.3880034293494	6.15471422126148e-47	3.45466661885858e-44
g72059_i0	6931.89606438647	-6.12241911673024	0.425569343895861	-14.386419521394	6.2972649196906e-47	3.51846678446364e-44
g29651_i0	1038.13256433774	-5.44246276724535	0.378834924718107	-14.3663173908665	8.41904242969818e-47	4.68248687244077e-44
g27803_i0	4438.47322253894	3.67286918198904	0.255682035115491	14.364987279337	8.58224667356865e-47	4.75156087082128e-44
g55240_i0	898.892048103927	-5.13698699678425	0.357635641502478	-14.3637445507473	8.73757274566393e-47	4.81566775176517e-44
g60433_i0	968.043215494528	-4.77084571258559	0.332158965947745	-14.3631399470823	8.81414941033236e-47	4.8359902730933e-44
g31415_i0	1314.03894987865	-5.7174637627433	0.398395248564791	-14.3512348185384	1.04657061652788e-46	5.71638748004241e-44
g31638_i0	1801.03450930359	5.24250286849665	0.365528947648049	14.3422371941508	1.19151604655377e-46	6.47902808117806e-44
g26892_i2	863.459294860989	-5.8420432799347	0.407728241619641	-14.3282772287934	1.45689978711374e-46	7.88687843421399e-44
g75603_i0	1683.77141624642	-6.32207734861742	0.441543717497332	-14.3181232074843	1.68615535186413e-46	9.08755665146488e-44
g46036_i0	3738.36140010075	7.78656245046843	0.543842138884229	14.3176887073217	1.69672884336475e-46	9.10425829552231e-44
g55431_i0	669.142987498757	-8.56221314816123	0.598741309721937	-14.3003547761514	2.176969191658e-46	1.16298850198035e-43
g17583_i5	3958.76752086087	3.4718562554588	0.243517476705855	14.2571132980836	4.04858151505029e-46	2.1534033811252e-43
g7604_i11	17277.9546014808	6.5185087039128	0.457251626476446	14.2558458548175	4.12276438055224e-46	2.18332639062785e-43
g1474_i30	1054.06815477919	3.71343472724319	0.260518424982321	14.2540195669277	4.23204107653195e-46	2.23149480192563e-43
g34980_i2	6732.69268494149	-7.83776388607506	0.550067118739917	-14.2487409609752	4.56436158032897e-46	2.3963488515897e-43
g37448_i0	1266.90150015731	6.90639826182911	0.485054300210083	14.2384022960684	5.29232167733883e-46	2.76661226293949e-43
g15474_i1	1182.37165842894	4.38594579112329	0.308517579359483	14.2161940989846	7.27006748229563e-46	3.7842565365216e-43
g18180_i3	645.996987796023	-4.03067257512439	0.28354894738566	-14.2150856572999	7.38610108040409e-46	3.82829476551685e-43
g16080_i2	714.079118920202	5.59989785273209	0.394098222264337	14.2093963798091	8.01130623987539e-46	4.13475056752348e-43
g85901_i0	10641.9658858427	4.0455387977051	0.284892195309768	14.2002443882547	9.12934795708919e-46	4.69190704311112e-43
g18760_i5	1006.76724417699	5.14188583609491	0.362320140383559	14.1915539960092	1.03342999286187e-45	5.2888602277544e-43
g21019_i1	2815.53769261044	-5.77961487437352	0.407373134275685	-14.1875209435442	1.09460326279475e-45	5.57849210117947e-43
g8223_i6	1111.39167875798	4.2442606122498	0.299172876427584	14.1866490803926	1.10829415491793e-45	5.62473137297784e-43
g26165_i1	1530.83941754828	3.23274321240782	0.228193666768553	14.1666649131269	1.47333226536336e-45	7.44631908373665e-43
g25996_i2	1173.44326363264	-10.3713430478722	0.732504384799097	-14.1587453441889	1.64912186864175e-45	8.30033020521368e-43
g35356_i0	398.079830712532	-6.39851650773351	0.451927670935109	-14.1582755808999	1.66018152644541e-45	8.32160866113703e-43
g11362_i2	800.479018516177	6.27467061180292	0.443587557229459	14.1452809249047	1.99717508722423e-45	9.96975070283494e-43
g5492_i7	1226.20981080752	-6.03035440752535	0.426606831575868	-14.1356255014705	2.29089357008764e-45	1.13892942660157e-42
g25996_i1	1155.43232986453	-10.348996241422	0.73236485093937	-14.1309297246418	2.44889687387203e-45	1.21253246312291e-42
g9054_i26	1162.42348266092	-4.7928414400998	0.339421330075039	-14.1206253568101	2.83464642907281e-45	1.39784793117553e-42
g66648_i0	2001.02581477709	-5.73426223726753	0.406132751958427	-14.1191819906573	2.8933026222771e-45	1.42101991653717e-42
g6565_i3	598.194442412858	-7.80223134297255	0.553506214922246	-14.0960139789371	4.01834350707652e-45	1.96564776784113e-42
g99898_i0	8477.89362283997	-7.19703991989915	0.510584550335077	-14.0956868263562	4.0370096401857e-45	1.96687954081416e-42
g19633_i2	8074.28081242036	2.9686157072446	0.211177587442761	14.0574373596783	6.93524034667239e-45	3.36547043803083e-42
g8959_i3	635.102133035793	-5.91806153486833	0.421633104268487	-14.0360457349189	9.3802476469252e-45	4.53389803229536e-42
g14866_i3	1602.54163324599	-6.84580302939114	0.487846494063829	-14.0326990409722	9.8336582385307e-45	4.73426511631524e-42
g15228_i1	705.817912216663	-8.1470858116796	0.580761031027249	-14.0282928371917	1.04640248745188e-44	5.01791189681499e-42
g35462_i3	609.100340658919	-7.22098867562279	0.515379822647985	-14.0110038428006	1.3350445436386e-44	6.37695806073773e-42
g13823_i0	523.513311634376	-8.19668276820376	0.58542995267941	-14.0011332366733	1.53404919575414e-44	7.29889821056412e-42
g199_i0	530.521893719383	-5.35855185278313	0.383042175392271	-13.9894565064421	1.80788215179972e-44	8.56830621539538e-42
g8747_i2	609.009342686436	-5.85756273527166	0.419272071711785	-13.970791594481	2.3500007356421e-44	1.10944627753262e-41
g46535_i0	2134.53788176883	-6.55990233881253	0.469717819576359	-13.9656237541274	2.52683462069325e-44	1.18832446835637e-41
g37628_i0	1055.91157261665	-4.89875027220444	0.350982564631766	-13.9572467861587	2.84202231319516e-44	1.33141093774658e-41
g32111_i4	730.558891035779	-4.67345763475619	0.33501824767672	-13.9498599469301	3.15223782296956e-44	1.47108055000445e-41
g17796_i4	641.968494334514	-6.48166284895299	0.465011011414067	-13.9387298146826	3.68438878287284e-44	1.7128610951155e-41
g12006_i5	1414.4423111805	-5.04540552242548	0.362097923845108	-13.9338151095937	3.94696302613242e-44	1.82795413487455e-41
g22360_i1	435.599736243647	-5.2701609654585	0.37868253987716	-13.9170952195685	4.98766120492376e-44	2.3011821884217e-41
g13075_i12	3307.17251483921	-8.71429637829113	0.626402986184916	-13.9116456506142	5.38265706197704e-44	2.47405199290562e-41
g4395_i1	1057.39230867423	4.65704895916977	0.335056647217743	13.8992883676273	6.39742535947292e-44	2.92941955285669e-41
g18129_i1	570.309695952247	-4.42973132804947	0.318998424711187	-13.886373677425	7.66172713050513e-44	3.49521104747909e-41
g40101_i0	2626.26058760196	-5.59772110823803	0.403751627140489	-13.8642688523216	1.04283280122195e-43	4.72631125799368e-41
g97596_i0	1068.92333335474	8.23321353156368	0.593846892129627	13.8642024412018	1.04379836982693e-43	4.72631125799368e-41
g15644_i0	749.572940332573	3.65473515398687	0.264018825008952	13.8427066852636	1.4080316073798e-43	6.35194347680304e-41
g47538_i0	4673.76357413933	3.38434835511543	0.244666538334498	13.832493720447	1.62295112449286e-43	7.29447659839867e-41
g95803_i2	769.373668962333	-4.45783558139699	0.322827220819502	-13.8087351186827	2.25760873691709e-43	1.01096881243644e-40
g199_i1	562.729718141296	-5.27282351373851	0.381980470874243	-13.8039086178163	2.41400792964802e-43	1.07704545001801e-40
g3230_i2	2486.64896854561	3.26475490710854	0.23663810469853	13.7964040544854	2.67885855375668e-43	1.1908503957052e-40
g17583_i4	4397.4397713801	3.49271809289369	0.253182027184227	13.7952844905228	2.72077411837683e-43	1.20508527251147e-40
g47012_i0	2253.3162939462	2.91774218363715	0.211725268037834	13.7807934342337	3.32596514725232e-43	1.46779903199556e-40
g22808_i1	974.863930758658	-4.39433152093114	0.319007438546271	-13.7750127111652	3.60319661636999e-43	1.58440490059103e-40
g48941_i3	1968.84502369738	-9.54581599679683	0.693147329127882	-13.7716984480159	3.77238746703782e-43	1.65283493038708e-40
g18180_i4	617.61687404212	-4.38710060513805	0.318604186572092	-13.7697519054583	3.87541705733825e-43	1.69189040801065e-40
g58700_i0	6939.69333801684	4.61640641948503	0.335559244887162	13.7573513167172	4.60075826658744e-43	2.00137913980411e-40
g2438_i3	397.925417084963	-6.38916799450393	0.464785106649957	-13.7464989800454	5.3454336292036e-43	2.31704573785725e-40
g4955_i7	4350.35143930588	7.63658299529751	0.555830669174504	13.7390457540586	5.92515826719888e-43	2.5592271362398e-40
g36522_i1	1033.27703972403	10.7645087927784	0.784141205090853	13.7277683188849	6.92333568280556e-43	2.9693065358196e-40
g4955_i8	4899.26390945813	7.79912700719782	0.568121141170767	13.7279295593993	6.90794762947151e-43	2.9693065358196e-40
g26201_i0	1528.70097335336	-5.39653429466861	0.393270933896887	-13.7221793667659	7.47832553286553e-43	3.19607889431446e-40
g13673_i4	477.298942635408	6.27953373580447	0.45787487053414	13.7145192713437	8.31154384579292e-43	3.53975865401788e-40
g26809_i2	1385.4272736821	5.02874619359295	0.367187369800439	13.695313638718	1.08291740430189e-42	4.59590901031998e-40
g13545_i9	448.280531474245	5.49116052316733	0.401072860237467	13.6911795026872	1.14633192751916e-42	4.84814818637558e-40
g74016_i0	294.745769600302	6.11038626264637	0.446594075865994	13.6821928298034	1.2972086418063e-42	5.46726312103572e-40
g13217_i1	1498.44796508198	-4.59851027629128	0.336235202886587	-13.6764688432768	1.4034439019831e-42	5.89460957218097e-40
g5492_i9	1844.25820023823	-5.99734597235194	0.438561109274766	-13.675051995079	1.4310495783607e-42	5.98990143618792e-40
g26181_i1	2738.18898795929	4.35415112228028	0.318817418232357	13.6571933441445	1.82898251510229e-42	7.62929990708917e-40
g8168_i0	486.279546479165	-5.82465528941566	0.426678948468026	-13.6511428799777	1.98737039558293e-42	8.26169543662758e-40
g628_i3	436.171804311657	7.83044589480813	0.573756111196575	13.6476906162753	2.083780976095e-42	8.63301953167686e-40
g38914_i5	5528.05750772854	-7.75397778253525	0.568185141708424	-13.6469210708688	2.10589812797255e-42	8.69507490445562e-40
g22175_i2	728.378859863129	3.95777137180792	0.290040185602672	13.6455966044295	2.14451215674657e-42	8.82459507527712e-40
g8863_i5	1060.33459313484	-6.07016833025762	0.445129674771322	-13.6368538749434	2.4176786169945e-42	9.91516863925187e-40
g47396_i1	1094.65994027598	4.88007657515406	0.35817598986258	13.6248009729139	2.85186687844214e-42	1.16565752145936e-39
g13823_i1	470.927674462742	-8.19399218756056	0.602002203330566	-13.6112328862377	3.43401498518911e-42	1.39890744896652e-39
g4951_i6	419.851943072455	-4.38238636340038	0.32208807292714	-13.6061739994692	3.68011074261547e-42	1.49416176260931e-39
g9638_i4	278.911825881339	5.75301951514645	0.423207814658068	13.5938404629759	4.35609649223846e-42	1.76274292705688e-39
g25301_i4	326.347056527106	-7.13044064625393	0.524845558107414	-13.5857883068806	4.86268097981035e-42	1.96122228935046e-39
g51049_i0	2628.50473132368	3.84304898859196	0.28290398687494	13.5842871323366	4.96340886728632e-42	1.99524122198705e-39
g2916_i0	571.428486905224	-5.10174154206859	0.375746803345514	-13.5776046439904	5.43758017612055e-42	2.17866308615793e-39
g15726_i1	1152.42121013034	-6.54543073804949	0.482105406732494	-13.5767627714687	5.50042713676764e-42	2.19661811980232e-39
g452_i1	1951.32923901932	-4.97390044888806	0.366414010823411	-13.5745367315803	5.67010665689602e-42	2.25634180273025e-39
g19987_i0	986.782159754399	-10.1012263080001	0.744142432176068	-13.5743183982419	5.68702686664686e-42	2.25634180273025e-39
g3749_i5	3199.08636067454	4.16987893860842	0.307297417593736	13.569521577045	6.07170445684348e-42	2.40114226609385e-39
g54974_i0	922.035863017738	-6.5661080720449	0.484267076567187	-13.558857064143	7.02217318256761e-42	2.76803158626629e-39
g25591_i4	1516.05923513468	-7.41245488145171	0.547078160717416	-13.5491697781014	8.0131303124609e-42	3.14846229499572e-39
g7604_i0	10855.5759560976	5.9863088270606	0.441897777444421	13.5468181389836	8.27395984139077e-42	3.24049238122482e-39
g38517_i2	1138.18057428745	4.83386119674496	0.357180959412298	13.5333675252414	9.93653742137039e-42	3.87916688312557e-39
g18431_i3	648.43005236352	9.75359724936481	0.721315444576704	13.5219581428602	1.16045275235732e-41	4.51586666438909e-39
g17993_i2	2095.86866679154	9.03659347046989	0.668691307433203	13.5138491707888	1.29565973362624e-41	5.02596313805341e-39
g9504_i1	636.066286948841	-4.98118798921765	0.368821451853824	-13.5056894445279	1.44752264497903e-41	5.59722541988509e-39
g33199_i0	576.292351548202	4.9568690611233	0.367279916561093	13.4961614768794	1.64738328842146e-41	6.34988059112656e-39
g6641_i3	969.823698043333	4.76381291490176	0.353003201577045	13.4950983266423	1.67132037965485e-41	6.42182448590222e-39
g51231_i0	804.390849185475	-6.70593655467213	0.497020113972267	-13.4922840467706	1.73636755014215e-41	6.65077914182279e-39
g101311_i0	1923.37832645182	3.61081324180258	0.267643104178849	13.4911499135419	1.76328735645207e-41	6.73271755103234e-39
g78252_i0	6294.50707008188	2.9296731587623	0.217268260118113	13.4841285937009	1.9394334891565e-41	7.38215053999153e-39
g18180_i1	516.400701932047	-4.5546204174895	0.337885879376804	-13.4797595741202	2.05776282467415e-41	7.80815219108366e-39
g11141_i7	1802.5748972818	6.10238322972801	0.452746386558335	13.4785906876404	2.09062026492681e-41	7.90819317170434e-39
g5492_i5	1159.04284576161	-5.77070318799522	0.428392121302007	-13.4706099880091	2.32933650036107e-41	8.78390630815727e-39
g30957_i1	913.773997609003	-6.837229234385	0.507905343142892	-13.461621002206	2.63080673724731e-41	9.89012817953499e-39
g10739_i1	2008.5071676307	3.43302515678168	0.2551131767572	13.4568711832906	2.80546313526307e-41	1.05142715773676e-38
g837_i6	3689.10381789369	4.92693293213882	0.36613888717441	13.4564590234085	2.82115177616914e-41	1.05406364967095e-38
g10044_i4	1572.06242876635	-4.74266574655291	0.352595612599227	-13.4507225191812	3.04878642739608e-41	1.13563098842852e-38
g3838_i12	866.925505062684	-5.25391672275485	0.390612363842598	-13.4504619133663	3.05955073903072e-41	1.13616603251878e-38
g2916_i2	542.111091126485	-5.10166705603215	0.379443544698219	-13.4451280758766	3.28835948593402e-41	1.21742264579095e-38
g85638_i1	4203.82803816126	-6.31951654202844	0.470037162631108	-13.4447168105899	3.30669265925025e-41	1.22050026052927e-38
g5913_i0	2543.11388250919	3.92854371885693	0.292525564729761	13.429744926691	4.04803407453754e-41	1.48961539087884e-38
g28807_i2	806.658597560734	5.93079897410583	0.441850599589441	13.4226342107867	4.45588219641955e-41	1.63475849147738e-38
g13649_i7	484.990062066049	-6.11226105695272	0.455439527409425	-13.4205765839424	4.5813484268226e-41	1.6757416889858e-38
g72685_i0	1238.59333082717	3.57447952645847	0.266438979100244	13.4157529747688	4.88941639984335e-41	1.78307061601832e-38
g13453_i6	859.500424874115	-7.1476427742226	0.532908355965543	-13.4125177325701	5.1074972022146e-41	1.85704024394431e-38
g7276_i5	598.012603974596	-5.14188980211568	0.383490933337978	-13.4081130872109	5.42003395560736e-41	1.96481070206798e-38
g26271_i0	1974.91633963873	-4.89411435633761	0.365081157980863	-13.405551750206	5.61044744308343e-41	2.02780216590472e-38
g11451_i5	868.229361516045	-7.52559603691415	0.561466008760562	-13.4034757572002	5.76964957357077e-41	2.07917345269124e-38
g14206_i0	1050.41718130733	3.33199504700325	0.248597573353344	13.4031680279812	5.79362775344874e-41	2.08165557891834e-38
g7253_i8	359.83163885559	-7.25585468201892	0.541414464579038	-13.4016638947031	5.91226308358852e-41	2.11803347167745e-38
g30984_i1	526.008579476638	-6.46046857379601	0.482151101098131	-13.3992612670216	6.10679665001085e-41	2.18130836469581e-38
g10018_i5	339.268660541987	4.89566306696818	0.365442557825853	13.3965324019572	6.33547555250765e-41	2.2563740605909e-38
g29821_i0	502.643424133875	4.89216669385119	0.365241599720227	13.3943304858991	6.52618854480792e-41	2.31751995137971e-38
g19782_i0	1107.23312995726	-4.8810257587961	0.364417502290383	-13.3940486615451	6.55100655537074e-41	2.31957049844134e-38
g13954_i4	827.101880547141	-5.77847845292761	0.431581308247069	-13.3890841482402	7.00390615632203e-41	2.47274429437244e-38
g6110_i0	662.465825860053	6.66457935707639	0.498150670021587	13.3786417607098	8.06069067005557e-41	2.83761938059185e-38
g4589_i8	2530.99595984093	4.40979969548807	0.329661347124879	13.3767568868715	8.26767955471772e-41	2.9020984807011e-38
g98508_i0	3638.52864306334	-7.32452849382387	0.547883841734248	-13.3687616532715	9.20607494075277e-41	3.22220559197848e-38
g19441_i0	458.088190585946	-6.86462870293487	0.513727326563646	-13.3623974197612	1.0028150951472e-40	3.49988214997748e-38
g10748_i7	661.208090034976	3.97781103687813	0.297891102006946	13.3532388516438	1.13408684219356e-40	3.94671941827721e-38
g32940_i1	1453.94926098844	4.69400748499362	0.351600786628469	13.3503895995366	1.1783103860623e-40	4.08893846021498e-38
g39543_i4	324.391784778099	-5.62697400964453	0.421646114976502	-13.345252831176	1.26241535922348e-40	4.36835164771299e-38
g38914_i1	2694.15575269664	-7.81038990006421	0.585799698640215	-13.3328677331075	1.49055828289988e-40	5.14318613405251e-38
g7841_i1	589.975522966675	-3.5859151890924	0.269069433427998	-13.3270997876166	1.61037218307085e-40	5.54090855973387e-38
g50903_i2	1144.49412170309	-4.67790853424588	0.351293142817512	-13.3162534763052	1.86220567452817e-40	6.37552864839435e-38
g12058_i0	5385.55272726631	2.78174270435172	0.208901834832775	13.3160281075486	1.8678338912423e-40	6.37552864839435e-38
g14340_i8	1491.93563455543	3.66626714614052	0.275328050227935	13.3159957480007	1.86864340572628e-40	6.37552864839435e-38
g39543_i2	338.425686826298	-5.82310506767015	0.437857804168742	-13.2990779477486	2.34340334316247e-40	7.97300439684966e-38
g74881_i2	4188.48254349341	-7.94320395723023	0.597329467037344	-13.2978605536191	2.38186622373975e-40	8.08129391783211e-38
g49464_i0	8204.79519819033	4.65486536506202	0.350411345363313	13.2840030057696	2.86650976306126e-40	9.69859690750417e-38
g13458_i1	904.003923062653	-8.71771525542493	0.656885261713102	-13.2712906858191	3.39679293182913e-40	1.14609299023707e-37
g29821_i1	473.576065521924	4.84755670630094	0.36551525662076	13.2622554558113	3.83194915546918e-40	1.28934503586633e-37
g43216_i0	3348.24478660278	-3.97029479175815	0.299583218730653	-13.2527276013004	4.35097415883421e-40	1.45994960184155e-37
g10018_i2	644.119990117477	5.12093879155299	0.386489209308552	13.2498881423225	4.51876268218221e-40	1.51208475543363e-37
g11117_i5	2038.09312231579	3.37285621653472	0.2545939048762	13.2479849357542	4.63481245000049e-40	1.54666865985592e-37
g17250_i1	2368.18512242216	-12.1157671140638	0.914667757207768	-13.2460852791509	4.75360066105301e-40	1.58197492163453e-37
g17583_i0	936.541694142388	3.48081451103575	0.262924385323644	13.2388424403886	5.23494463687934e-40	1.73741678911666e-37
g4810_i26	443.0227663552	5.0688212230326	0.383086768670162	13.2315225624429	5.77064067427145e-40	1.91000365773991e-37
g80909_i0	2544.80950234877	3.51542973444011	0.265708807702973	13.2303846636875	5.85867601796573e-40	1.93388703256444e-37
g4347_i2	569.791737542669	-8.30635604955538	0.62791338280919	-13.2285061554095	6.00694128644721e-40	1.97746883652197e-37
g15741_i0	540.548922364101	-6.08175830832027	0.45976875474603	-13.2278634542701	6.05851970254789e-40	1.98907244024108e-37
g42334_i1	1319.70200469019	-8.66251980373485	0.65592455669956	-13.2065794995119	8.03954614170309e-40	2.63236784596199e-37
g628_i0	282.083242497153	7.5627385350023	0.572793227245754	13.2032610988914	8.40175274778867e-40	2.74358898106944e-37
g72373_i0	887.706474388048	-9.67737975698123	0.733279607870654	-13.1973938087315	9.08232316787372e-40	2.956539462195e-37
g11362_i9	1926.91585546069	6.43827707064168	0.487850739028057	13.1972272573956	9.1024219298632e-40	2.956539462195e-37
g15018_i8	5611.05423669836	4.79117797663334	0.363517136381219	13.1800608475548	1.14298601864019e-39	3.70263633054339e-37
g77935_i0	511.50431557566	-7.77135958337529	0.590161221955679	-13.168197594587	1.33752726728745e-39	4.32134837499769e-37
g22835_i1	1398.76651447459	5.38171612570953	0.408717315266203	13.1673308780773	1.35296758071292e-39	4.35966958289883e-37
g37273_i0	1023.8864657601	-8.69336024033306	0.660423531907209	-13.1633108457354	1.42693291723385e-39	4.58587625640726e-37
g69327_i0	4571.79575324001	-6.74892207311035	0.512739226817374	-13.1624843977739	1.44263003242866e-39	4.62412278526075e-37
g18936_i2	532.254249433392	-4.65527558559581	0.353691168067786	-13.1619786013532	1.45232143408202e-39	4.64296870434364e-37
g56826_i0	1252.79240302528	8.36169396661795	0.635305842538224	13.1616827781886	1.45801958048151e-39	4.64898321888452e-37
g16922_i0	301.03228415438	-4.88541630560671	0.371217229628854	-13.1605322050681	1.48039407682456e-39	4.70800103758387e-37
g37033_i3	731.530813295455	4.87539628838104	0.370502945784911	13.1588597171677	1.51352810266765e-39	4.80084019503198e-37
g921_i2	1956.88150869601	3.83251928777051	0.291292618765736	13.1569392455245	1.55248536271486e-39	4.91162012038332e-37
g31120_i4	722.520774122322	5.66914506145403	0.431389507379818	13.1415923764289	1.90181970909337e-39	6.00122658100258e-37
g51055_i0	1762.49955719133	5.9029877909507	0.449462423395742	13.1334400467851	2.11811402011369e-39	6.66647653725859e-37
g9338_i1	631.68564865459	-6.91188167549581	0.526343855288682	-13.1318749255748	2.16235545195978e-39	6.78817992564579e-37
g75391_i0	412.603202346382	-8.16591170039163	0.622536877484658	-13.1171533699108	2.62615395952982e-39	8.22296737101827e-37
g35468_i4	446.095252307345	-7.59212959217935	0.578981562334068	-13.1129039093627	2.77755918762759e-39	8.67474465975907e-37
g4878_i6	624.168085009066	4.49857121093138	0.343433203429054	13.0988243594819	3.34397210732047e-39	1.04170290175948e-36
g11888_i4	539.372755083776	-8.5740322217607	0.655373986843472	-13.0826556956532	4.13728692002893e-39	1.28554581306195e-36
g34222_i2	1289.82034206005	-4.94350760646445	0.377886752593497	-13.0819817644741	4.17413750655817e-39	1.29369585422724e-36
g7470_i5	422.028671433809	-6.26390954243383	0.47889594930183	-13.0798966906398	4.29022879120665e-39	1.32630136409986e-36
g39543_i3	352.066948451007	-5.74665270160263	0.439406884886363	-13.078203595032	4.38685305047989e-39	1.35273889141165e-36
g9007_i4	2785.03930646745	-12.3560509320799	0.945198658451504	-13.0724380759517	4.73240755472831e-39	1.45560969037518e-36
g64773_i0	377.783590322965	-5.64709040014721	0.43220446461275	-13.0657845129086	5.1649402677172e-39	1.584647907881e-36
g44340_i7	262.334537861464	-6.24995520736626	0.478408027619999	-13.0640684238907	5.28273507141406e-39	1.61671602990816e-36
g22677_i0	427.027968946649	7.56310022131548	0.578951006638966	13.0634546526177	5.32551051685489e-39	1.62572219920921e-36
g74619_i0	750.656751474609	-8.03021067777998	0.615046331377236	-13.0562695330585	5.85261837994332e-39	1.78216619133059e-36
g10683_i0	1947.44645723092	2.63026685475515	0.201739225222704	13.037954576516	7.44270356525072e-39	2.26070728767639e-36
g5281_i13	369.383985249348	5.10191077550553	0.391704923422266	13.0248829423203	8.83364485459109e-39	2.67652846821831e-36
g15964_i0	422.594420671478	5.63098036859606	0.43242859178441	13.021757755101	9.20277660468973e-39	2.78145359499013e-36
g7021_i6	467.269637901273	-3.73405226609428	0.286856121659342	-13.0171608139103	9.77378660990576e-39	2.94672408526325e-36
g81105_i0	6174.64671906511	3.21308025722267	0.246989084111408	13.008997012084	1.08760194762887e-38	3.27094271671703e-36
g11014_i11	639.992353908516	-4.16944043341632	0.320516638814275	-13.0084991807003	1.09470970343108e-38	3.2842100001728e-36
g63883_i1	2943.29987030701	-8.53911599354908	0.656658575765226	-13.0038901625524	1.16274699454402e-38	3.47975607313133e-36
g9814_i0	368.521985269933	-5.95482112073984	0.458040281281753	-13.0006494277669	1.21308729202017e-38	3.62151155465522e-36
g66648_i2	1678.04843580125	-5.53492177963789	0.425808907789544	-12.9986049572583	1.24595388405323e-38	3.71053596428694e-36
g7414_i4	3659.64985893541	3.46251636100888	0.266471472740662	12.9939476274772	1.3241670085326e-38	3.93384180829992e-36
g26892_i0	1251.53892360973	-6.18386973349024	0.476244439096359	-12.9846549919275	1.49510374566342e-38	4.42020997632646e-36
g45216_i0	375.566711237347	-5.36778084021654	0.413394243497337	-12.9846530875825	1.49514093269173e-38	4.42020997632646e-36
g42637_i4	554.250171307531	-4.560056349571	0.35141087204619	-12.9764236462542	1.6647412775175e-38	4.90969689650035e-36
g18487_i0	6802.46282347556	3.23020005270475	0.248934916179161	12.9760826736734	1.67216675316692e-38	4.91968422792248e-36
g18180_i7	609.38150239947	-4.27612622759834	0.329549563641565	-12.9756695179523	1.68120831958982e-38	4.93436667351805e-36
g19576_i6	483.135770499316	3.98509545131532	0.307148831797038	12.9744769921464	1.70757926085547e-38	4.99971819014373e-36
g20595_i3	860.633519420679	-4.31405581872467	0.332554435404428	-12.9724801699855	1.75265993882343e-38	5.11940619972447e-36
g4950_i2	1134.86242019622	-3.4801758295716	0.2684667866898	-12.9631522486719	1.97942890307037e-38	5.76795164307847e-36
g14340_i7	6254.43182807856	3.39484353275229	0.262208272536819	12.9471259617699	2.43916041115761e-38	7.0906218510795e-36
g3369_i2	704.538868683309	-3.96530360715453	0.306622561042892	-12.9321977928423	2.96228116049448e-38	8.59082695694547e-36
g9735_i4	255.73107524566	-6.00270435272085	0.464332297536096	-12.92760461543	3.14464206525733e-38	9.09802464310067e-36
g3531_i2	750.262000200185	6.5829559639046	0.509242373231143	12.9269603433346	3.17109837727614e-38	9.15282691107501e-36
g21777_i0	6859.59545719012	3.22547712806006	0.249554942552381	12.9249178360113	3.25644309077844e-38	9.37693942756704e-36
g146576_i0	7797.15369217754	5.47456529514753	0.42361169328235	12.9235462145247	3.31503297643094e-38	9.52313588745796e-36
g9455_i1	1157.04792739023	3.93694541907439	0.304665546024857	12.9221878562966	3.37408893951399e-38	9.66998011999111e-36
g40498_i0	1851.10021786571	-5.85843437323804	0.453468369376774	-12.9191687201681	3.50912099955277e-38	1.00333677255522e-35
g77461_i0	3611.82094481881	5.61613139048084	0.434734500275406	12.9185316254473	3.53829456939175e-38	1.00930888392418e-35
g79277_i0	2435.6129312839	3.48224706606669	0.269727441409763	12.9102439405731	3.94050738596703e-38	1.12141500264706e-35
g24415_i2	1024.33978319327	-5.07239538159246	0.39296177844223	-12.908113867207	4.0510255550553e-38	1.15017964028532e-35
g4948_i12	387.169150184606	-7.50390165671273	0.581524790712106	-12.9038379387469	4.28226704269293e-38	1.21300691302588e-35
g114899_i0	1054.79737351197	-4.14005324544752	0.320879049830752	-12.9022235874582	4.37294296997702e-38	1.23581803381e-35
g23822_i1	1865.98815683896	4.50150507981795	0.349005617308642	12.8980877572439	4.61404976568486e-38	1.3009377398373e-35
g12577_i0	390.54327765732	-5.10586203915169	0.395881499640128	-12.897450484029	4.65235796781113e-38	1.30870937079284e-35
g89840_i0	475.216713704846	-5.35746614590235	0.415482041518053	-12.8945793332672	4.82890928971247e-38	1.355243406025e-35
g31982_i0	624.045761222884	-5.77269219253031	0.447862750895824	-12.8894224424417	5.16290081819173e-38	1.44564783530622e-35
g90261_i0	3636.7822953734	3.1517425493292	0.244693315119613	12.8803786396393	5.8050067343091e-38	1.62171384233727e-35
g14848_i3	515.405579643415	8.77173780871963	0.681234680615721	12.8762349573739	6.12514466819932e-38	1.70723340050499e-35
g27400_i2	449.036209383377	-6.81060614937861	0.529295757443596	-12.8672978265925	6.87660600137612e-38	1.91230876891693e-35
g31990_i1	265.820800217661	-6.94858600830123	0.540196167275829	-12.8630790613389	7.2625027410922e-38	2.01502191656778e-35
g41354_i0	430.934008603351	4.72713224000618	0.367544252303708	12.861396173052	7.42237815685203e-38	2.05469983327056e-35
g11948_i6	3545.97744242308	3.39303609763077	0.263865873926516	12.8589424889999	7.66176872541036e-38	2.11615967360807e-35
g68573_i0	976.21863786546	-3.28397018242189	0.255411234758243	-12.8575792115421	7.79807584283627e-38	2.14893446127825e-35
g10044_i3	2237.81461992818	-4.60460547720379	0.358132512461729	-12.8572673995798	7.8295894951884e-38	2.15274828280459e-35
g30957_i0	727.168967320306	-6.9916052326847	0.543991672292143	-12.8524122496676	8.33693387222526e-38	2.28708008206904e-35
g26201_i1	1155.28664310886	-5.41415643793092	0.421280298576325	-12.851672523561	8.41704973592406e-38	2.30386945839271e-35
g5196_i0	600.884814816054	-3.68987061761445	0.287248314434957	-12.8455779623033	9.10692277375099e-38	2.48710877715514e-35
g39881_i4	340.310521880298	-5.87940351519587	0.457827388430384	-12.8419654738281	9.54207339410819e-38	2.60011893875293e-35
g32975_i1	2069.74011203627	-11.9170331319525	0.928306491975513	-12.8373907055116	1.01229128512269e-37	2.75223471879014e-35
g28456_i2	1222.3185650438	3.58102941327792	0.279158178165816	12.8279581017714	1.1433794094009e-37	3.10171586198791e-35
g12058_i2	2170.84211846602	2.60881924474019	0.203399035049751	12.8261141656945	1.17091156805071e-37	3.16934537162846e-35
g29513_i1	1201.13078176445	-4.33213998823776	0.337797631644221	-12.8246606323176	1.1930781961032e-37	3.22218411352456e-35
g21589_i3	1837.48612474913	3.26758249346516	0.254823090235858	12.8229450888488	1.21977775781641e-37	3.28700420874586e-35
g4950_i0	1132.33422123962	-3.48655802960268	0.272137219197988	-12.8117647408828	1.40893364298893e-37	3.78835197609228e-35
g11437_i7	898.290591761974	3.46916386834721	0.270835271111459	12.8091287892836	1.4576188586169e-37	3.9106244457294e-35
g3159_i6	1657.19784430955	-3.97026440168946	0.310184388796812	-12.7996912323341	1.64604404534136e-37	4.40644182098273e-35
g18503_i7	1123.32455545892	-3.99895449861729	0.312450631944599	-12.7986763020097	1.66769677413175e-37	4.45461557411337e-35
g56930_i0	584.430722070159	8.05584655749136	0.629476267046141	12.7976970367667	1.68885692718311e-37	4.50126565211563e-35
g26135_i0	2538.64162320368	3.15364950959991	0.246454524468796	12.7960706600832	1.72459124670791e-37	4.58647134547519e-35
g5492_i12	587.904416883852	-5.64620177648696	0.441303569634791	-12.7943714145788	1.76272959524031e-37	4.66751636715339e-35
g24869_i1	319.600741143875	-6.08937296935531	0.475935478741147	-12.7945346404133	1.7590300030928e-37	4.66751636715339e-35
g9504_i5	332.730438364344	-4.21041088222621	0.32916580813108	-12.7911550295332	1.83722890374173e-37	4.85422976491223e-35
g17827_i2	789.821956816577	-5.21840691382636	0.408111431802784	-12.7867207511798	1.94509482320301e-37	5.12810356603021e-35
g10044_i0	2807.66280538229	-4.58612506173589	0.358730047177479	-12.7843348997943	2.00571275598029e-37	5.27649742584596e-35
g61641_i1	1526.20180620993	-3.49748799153888	0.273648295742338	-12.7809602542968	2.09467258308213e-37	5.49865096200761e-35
g9814_i4	321.891399557365	-5.40507595456335	0.423292533810221	-12.7691266035575	2.43875569847843e-37	6.3881238783176e-35
g35793_i3	28501.834148946	7.38885214927721	0.579512004643384	12.7501278490755	3.11234417210968e-37	8.13503985398017e-35
g28467_i2	314.53926453174	-5.89024781403689	0.46201474842845	-12.749047155037	3.15578838602431e-37	8.23093132297471e-35
g9955_i1	716.405793426771	-5.60468358368069	0.439887087375991	-12.7411868739173	3.49044037835158e-37	9.08431857701618e-35
g69327_i2	1078.61482224944	-6.87940566733432	0.540000400270989	-12.7396306815366	3.56076398283216e-37	9.24758497656516e-35
g41246_i0	698.705854854608	-4.61153651816615	0.362127064935345	-12.7345812138883	3.79878934545428e-37	9.84476465200781e-35
g34240_i0	6406.83240695067	3.9941889669844	0.31392887810351	12.7232288762789	4.39323747622725e-37	1.13611359727581e-34
g10819_i9	428.814178474736	-4.10189621995187	0.322453152487162	-12.7209059310257	4.52582322911657e-37	1.16792128554255e-34
g15378_i3	618.766114163352	6.32772267287876	0.497546365517025	12.7178552822978	4.70600247952724e-37	1.21185035943733e-34
g22175_i10	1657.43410455782	3.47107091530226	0.273025095786361	12.7133767879651	4.98350574434167e-37	1.28060327041782e-34
g10927_i8	1007.37475182538	4.39162801071203	0.345596044227521	12.7074024256505	5.37917206905353e-37	1.37936693795143e-34
g17827_i1	1236.96891709705	-5.42609232818104	0.42723755000663	-12.7004106453116	5.88202530468844e-37	1.50514354661127e-34
g39918_i0	847.199345813912	-7.8274037753564	0.616374420968196	-12.69910546103	5.98094272889782e-37	1.52724689142126e-34
g6333_i3	616.987717879837	-5.55320831757071	0.437314603903909	-12.6984287009791	6.03288219664262e-37	1.53728692509971e-34
g10018_i3	576.730708112887	5.34513064167391	0.421217494584489	12.6897166200246	6.74293106847197e-37	1.71463305414007e-34
g57524_i0	343.796546114701	-5.03214268699917	0.396562485271753	-12.6894067741955	6.76965846871094e-37	1.71784314680083e-34
g2931_i0	495.23597333284	-5.60001569120721	0.441473889029907	-12.6848174498217	7.1780896407935e-37	1.81769823808227e-34
g143114_i0	465.773510301253	4.78611528470542	0.377344328949127	12.6836815012812	7.28290929831988e-37	1.84041535531796e-34
g135769_i0	2964.36663390497	3.03764322880258	0.239622826594512	12.6767690372957	7.95436289516577e-37	2.00593222302252e-34
g18203_i4	1068.3348307476	-8.76440545078197	0.691826910180412	-12.6684945639024	8.83945281279586e-37	2.22452865900201e-34
g22359_i1	781.382018626105	-8.34222962516341	0.658511652898522	-12.66830979899	8.86029500480779e-37	2.22517631437238e-34
g12016_i2	915.271318482235	3.46203071570069	0.273287425022471	12.6680937310454	8.88473026200052e-37	2.22672181091039e-34
g10683_i1	1971.72086657293	2.69442516513808	0.212724995083346	12.6662368194316	9.09750980650213e-37	2.27536752969482e-34
g13075_i13	806.848762094428	-9.55211898061734	0.754466179796067	-12.6607649705376	9.75441847852862e-37	2.43466687282832e-34
g9063_i3	285.367891375747	5.10678767647105	0.403426709368059	12.658526463135	1.0036553232737e-36	2.4999637901985e-34
g155261_i0	663.501043501252	-4.72258769721896	0.373445407724679	-12.6459921571741	1.1772893299271e-36	2.92647698475736e-34
g24827_i2	387.031593512225	-7.36724305315306	0.582709062932492	-12.6430898741772	1.22157303052307e-36	3.03037189076989e-34
g6177_i5	1114.09628615767	-7.4252712571959	0.587317935016325	-12.6426775252309	1.22799762599547e-36	3.04011778128305e-34
g54817_i0	579.280764063821	-3.89527096878092	0.30812012664892	-12.6420529912974	1.23779216808437e-36	3.05815009024706e-34
g39034_i0	1074.92519458226	-4.67132340613484	0.369539717183037	-12.6409238004073	1.25569873210712e-36	3.09611078272963e-34
g22954_i1	1550.73968296226	5.29753492861611	0.41948112827764	12.6287801083386	1.46532252795144e-36	3.60567030044583e-34
g17722_i2	464.404695054385	-6.16528373253593	0.488285209573959	-12.626398694147	1.51033757909754e-36	3.70894451908905e-34
g11117_i7	1093.32147497693	3.6400253452806	0.2883682580995	12.6228364011708	1.5802522881328e-36	3.87282634711145e-34
g6333_i2	566.815782886016	-4.26022283480157	0.337649425970506	-12.617296246118	1.69542811302845e-36	4.14675161548602e-34
g11014_i0	350.981699067751	-4.32202189958224	0.342747668362938	-12.6099235633767	1.86173491422319e-36	4.54438672859974e-34
g21618_i2	260.974882366969	-4.47495529845606	0.354895161840679	-12.6092316256061	1.87815150304609e-36	4.57528975051046e-34
g72364_i0	420.966767552903	5.262556031427	0.417594462826839	12.6020733028952	2.05666206574942e-36	5.00015188811331e-34
g43192_i0	1041.66442443367	-8.15178074142714	0.646930804692349	-12.6006996147042	2.09279892197937e-36	5.07787225286561e-34
g59699_i1	801.561003180463	7.9551942009246	0.631557867395845	12.5961445682355	2.21720169587983e-36	5.3690222298857e-34
g3245_i2	671.999463787363	-6.48811852814978	0.515207302527298	-12.5932192659595	2.30094194357281e-36	5.5607466577976e-34
g23532_i3	1889.77728614827	3.41660250933501	0.271345468708041	12.5913379928639	2.35644862593455e-36	5.68361409870704e-34
g20553_i2	1097.72069898704	-4.28800552242687	0.340783062123681	-12.5828011982316	2.62551957678594e-36	6.32008223342408e-34
g14837_i0	1714.53317191818	-4.90683248898054	0.389999191721958	-12.5816478421801	2.66413955735849e-36	6.40039823481136e-34
g11362_i1	692.652334789259	6.03646457721176	0.479944207911878	12.5774297880893	2.81025018641522e-36	6.73812802078609e-34
g112348_i0	1709.60989603454	6.78998164911911	0.539961540164202	12.5749357020026	2.90036178391064e-36	6.94052586180094e-34
g4878_i2	547.029942009791	4.25430148171255	0.338338496619036	12.5740982011362	2.93126021236337e-36	7.0007115224803e-34
g10748_i8	1229.9482356149	3.55919325353625	0.283224636727617	12.5666795609988	3.21964322176098e-36	7.67440711037481e-34
g11362_i5	1555.71698408472	5.10837393373329	0.40680923166917	12.5571730827573	3.63074441491657e-36	8.63741331972818e-34
g18936_i5	456.029807761872	-4.62778897804774	0.36863437657737	-12.5538725417174	3.78534624220668e-36	8.98765162455166e-34
g5609_i3	1263.98363498089	-5.19001341028528	0.413477478947939	-12.5521066431257	3.87073190159969e-36	9.1725050157694e-34
g30556_i0	655.089037767022	-5.07792734951568	0.404560874049305	-12.5517015491143	3.89058755424392e-36	9.20165506542858e-34
g15228_i2	578.853581994189	-7.76440319056054	0.618690084198198	-12.5497456462761	3.98788934834403e-36	9.41350554837884e-34
g16561_i0	4211.52323307334	5.79683893727146	0.462198019553589	12.5418947984033	4.40339350786932e-36	1.0374207726093e-33
g15956_i4	745.553394723474	3.35938636353557	0.267869594457764	12.5411261040501	4.44631925428298e-36	1.04551162959349e-33
g22609_i5	401.207221296389	6.40184629412977	0.510555710012953	12.5389769785698	4.56855074871648e-36	1.07218340432739e-33
g31756_i2	577.774255815373	-7.73930227286018	0.617793291706814	-12.5273329716455	5.29122486319257e-36	1.23939819617586e-33
g850_i10	5001.6530520598	-2.35835017489011	0.188271663328603	-12.526315076815	5.35955529732994e-36	1.25299407654641e-33
g10018_i0	1730.12160643475	5.22602205477001	0.417228482140154	12.5255639978445	5.41053617089334e-36	1.26248953491058e-33
g46921_i0	4379.10112164693	15.6982106486561	1.25364210004146	12.5220831752036	5.65316691467987e-36	1.31658258070507e-33
g11362_i4	741.477752345476	6.09174063050067	0.486535487919796	12.5206501514333	5.75617016071738e-36	1.33801296581271e-33
g19645_i1	561.348786175711	-6.48730624054745	0.518520419396823	-12.5111875981546	6.48473908412376e-36	1.50449652316862e-33
g9504_i2	327.335366607752	-4.09454901252588	0.327312496194507	-12.5096018640629	6.61549699091572e-36	1.53191517107321e-33
g4589_i9	824.8233172147	4.54432244311729	0.363370543101032	12.5060287064981	6.91981789756951e-36	1.59934455289878e-33
g10186_i3	733.254430415629	-3.57762704505318	0.286195812405748	-12.500626808547	7.40649881523824e-36	1.70858669544027e-33
g68189_i0	5203.37249926696	2.98152356852345	0.238668599517272	12.4923160170791	8.22246625601767e-36	1.89323451300892e-33
g20659_i1	1872.07348750867	3.44720921113563	0.276075618230352	12.4864674150955	8.84965204741661e-36	2.03380031760658e-33
g9063_i2	356.989928785199	6.42573934369206	0.514631985486036	12.4860862226109	8.89214200314129e-36	2.03971670886745e-33
g5492_i6	1001.34103145681	-6.03306003341762	0.483451827819805	-12.4791337755916	9.70365570279095e-36	2.22168115708091e-33
g25978_i1	354.011389770214	-5.13411682204456	0.411488975592928	-12.4769243565922	9.97664384480196e-36	2.279897092361e-33
g1428_i14	4034.97433361401	4.93214924066076	0.395665282873636	12.4654586948836	1.15206965895883e-35	2.62781911367345e-33
g17722_i3	421.450341006181	-6.0235005896277	0.483534551988473	-12.4572288885186	1.27732322428996e-35	2.90807104090075e-33
g8168_i1	1114.19258105821	-6.268899013755	0.503454453680054	-12.4517699027823	1.36777923550385e-35	3.10820175787455e-33
g38449_i6	2025.33319106782	4.74571254984657	0.381163179563418	12.4506059459423	1.38787442590456e-35	3.14799383051124e-33
g12006_i6	938.236219402499	-5.08714852821746	0.408759677501016	-12.4453286569706	1.48272787760846e-35	3.356890402906e-33
g11766_i3	447.059611727571	-4.52478515497367	0.363581923523689	-12.4450223243259	1.48842754211081e-35	3.36354248444755e-33
g2916_i3	336.95931364888	-4.62980501729907	0.372130327794652	-12.4413536642837	1.55840239427799e-35	3.5151497561156e-33
g8906_i2	509.323844990012	-5.3655320197251	0.431321578364608	-12.4397486443154	1.59003483165748e-35	3.57987084289049e-33
g21767_i2	414.273018722419	-5.25217285289068	0.422386417902942	-12.434521164214	1.69754967458394e-35	3.81488271242339e-33
g10748_i6	1682.45252473012	4.08647405376098	0.328731819807558	12.4310267748137	1.77341725075496e-35	3.97803943634817e-33
g46626_i0	22655.7765762047	4.30617202722946	0.346667452691948	12.4216219140017	1.99475958894729e-35	4.46631805537769e-33
g7604_i10	5102.08352968073	6.73422925044736	0.542661079448351	12.4096411286638	2.3168891353941e-35	5.17805591483316e-33
g7276_i6	334.332786587499	-5.18127692324161	0.417606058228204	-12.4070923329619	2.39182007004639e-35	5.33573003648097e-33
g452_i6	739.133537270495	-4.99925558746614	0.402972645021344	-12.4059428083545	2.42639762180227e-35	5.40297092373642e-33
g9932_i4	330.006354645614	-7.54164385122836	0.607986753723491	-12.4042897399345	2.47699413332389e-35	5.50557146754106e-33
g20418_i6	1242.62490535847	-6.66228844577409	0.537195438545786	-12.4019825332271	2.54936945390583e-35	5.65611744251534e-33
g11117_i0	318.291531717091	4.0506570175261	0.326635944038833	12.4011367745998	2.57642330219043e-35	5.70574704503093e-33
g199_i7	403.98936739797	-5.45947267590719	0.44033311143958	-12.3985058903669	2.66241634688327e-35	5.88548635752128e-33
g17993_i3	782.042948721839	7.20657812498791	0.581554488562828	12.3919224538998	2.89030387818375e-35	6.37767542163796e-33
g4828_i4	353.641740937542	4.02058338879685	0.324582161552759	12.3869511792111	3.07513598778493e-35	6.77325115226342e-33
g60630_i0	617.589669105719	4.38039120912031	0.353888566798991	12.3778828141921	3.4430596308733e-35	7.56994570792889e-33
g22382_i0	470.520575624948	-9.03484484443176	0.730030817735738	-12.3759773216893	3.52576226720287e-35	7.73780939517316e-33
g9607_i4	395.393763277243	-5.43597444348467	0.439448613764626	-12.3699888296752	3.79874230953074e-35	8.32191024330527e-33
g25458_i6	545.134757626159	-6.64864099199777	0.537655687197493	-12.3659828219311	3.99297308039626e-35	8.73170736286365e-33
g71581_i0	911.827068705662	4.38546977030455	0.354664918987208	12.3651072759827	4.03672046931265e-35	8.81155310615929e-33
g34837_i1	1802.5266134263	4.75672781265021	0.384774958738063	12.3623632583855	4.17693628697581e-35	9.10131253242424e-33
g22808_i2	839.298207345636	-4.87255004506889	0.394152416731265	-12.362096078155	4.19084470597726e-35	9.11531174503836e-33
g57764_i0	451.146315536221	-4.95155158255858	0.400563650910964	-12.3614600858009	4.22413753566474e-35	9.15502890136249e-33
g9455_i2	992.813225562625	3.91672831698695	0.316849218025117	12.3614896113661	4.22258613540535e-35	9.15502890136249e-33
g19441_i1	508.675668618163	-6.74654006070601	0.545946566293607	-12.3575098319746	4.43689038979261e-35	9.59905080191668e-33
g30238_i1	711.560026979178	-3.55504350325983	0.287856578011821	-12.3500512922579	4.86803815172593e-35	1.05131498403311e-32
g13823_i2	462.566779613699	-9.0158027916041	0.730332301014129	-12.3447953473849	5.19662122884232e-35	1.12029036378174e-32
g96956_i0	4556.82710855391	-3.33452422893436	0.270126652534626	-12.3442992301803	5.228752235122e-35	1.12522563338262e-32
g10927_i9	1178.2787377601	4.1299360586921	0.334774504536643	12.336471274622	5.76265856759644e-35	1.23793492329621e-32
g42058_i3	280.767776588678	-6.3508823982459	0.51483638381539	-12.3357295597104	5.81597333157371e-35	1.24718837976351e-32
g20418_i8	2202.18131356261	-5.95229179464598	0.482674196913436	-12.3319038654007	6.09884736304388e-35	1.30554992154804e-32
g10625_i2	3545.50528736012	2.55937222627133	0.207780647218731	12.3176641353758	7.27716986957338e-35	1.55505459933973e-32
g19435_i7	1118.47472284542	-5.57658765344355	0.4528586114727	-12.3141914764709	7.59727334680694e-35	1.6206141601771e-32
g8184_i4	279.324195930576	-6.90237074397606	0.560565579475698	-12.3132261357037	7.68871548079829e-35	1.63725281767076e-32
g34328_i0	1599.6105190785	2.64995984673017	0.215228175600457	12.3123277857889	7.77479384537906e-35	1.65013909497432e-32
g12006_i1	998.514064529253	-4.98123566839984	0.404573545162713	-12.3123118848427	7.7763260388928e-35	1.65013909497432e-32
g4414_i4	4753.97873299853	7.30968505358008	0.593946208882046	12.3069815822862	8.30722501155329e-35	1.75973030970822e-32
g29821_i2	559.082793030998	4.87737399570006	0.396502664299098	12.3009866890096	8.94744206887757e-35	1.89205778874218e-32
g18358_i3	1514.43869602704	-11.4729168599188	0.933313591436807	-12.2926709363105	9.91741860348352e-35	2.08991580996558e-32
g10756_i1	335.988587119511	-6.51742543627519	0.530186577022075	-12.2927016992432	9.91364445927718e-35	2.08991580996558e-32
g42499_i0	408.367135168672	-3.65090077787281	0.297080819518955	-12.2892510657016	1.03460089603304e-34	2.17646792641645e-32
g3297_i1	1009.52912004305	-6.95586726046405	0.566076281098329	-12.2878620651053	1.05252931544652e-34	2.21036600360918e-32
g533_i8	2563.03172081529	3.26036353918272	0.265492567479149	12.2804324435138	1.15379874611212e-34	2.41886658644912e-32
g18203_i3	838.736956765529	-8.41410485342844	0.685382469685173	-12.2765101612439	1.21110688996742e-34	2.53464695049315e-32
g17352_i3	451.872146896024	-8.00103183867529	0.65179792060051	-12.2753258115703	1.22896081152235e-34	2.56320400215507e-32
g9955_i0	649.639252222104	-5.51490055154965	0.449265941950422	-12.2753586163409	1.2284627804185e-34	2.56320400215507e-32
g18760_i0	1499.09131687374	4.92464450425463	0.401239068984406	12.2735916936494	1.25557516322415e-34	2.6142362667725e-32
g21589_i6	1600.3543186477	3.26725551740076	0.26622891311322	12.2723541902126	1.27491708653941e-34	2.64997825753856e-32
g4950_i4	827.152780357063	-3.48047905178339	0.283765201304597	-12.2653483788078	1.39013113174583e-34	2.88453393935328e-32
g113540_i1	4046.23752012318	-5.67116948964037	0.46242667845391	-12.2639323245828	1.41464617903556e-34	2.93041068954198e-32
g8427_i8	311.543247756435	-5.58107374314516	0.455118725948081	-12.2628963058352	1.43285358435128e-34	2.96308769328929e-32
g3297_i2	1596.86344135627	-5.88806494222116	0.480284530605397	-12.2595348528075	1.49354739369667e-34	3.08336530838026e-32
g27803_i8	471.317124577739	3.85389151876767	0.31445447488593	12.2558011622054	1.56396006174909e-34	3.22326611507994e-32
g55965_i3	389.621391556643	-5.48387996031375	0.447546961063161	-12.2531944966996	1.61506378394648e-34	3.32296645398705e-32
g10819_i6	541.826008415908	-5.60655038972064	0.457585826017541	-12.252456415697	1.62983289137536e-34	3.34769874651252e-32
g20553_i4	1742.44932360571	-3.95048090797127	0.322629350521625	-12.2446420376329	1.79467156434119e-34	3.68007374665741e-32
g5492_i10	909.314035541996	-5.69782143975537	0.465385317843401	-12.2432342003377	1.82608257438583e-34	3.73819051778012e-32
g40692_i0	268.370558541264	4.50161655276465	0.367714580278256	12.2421486506143	1.85067525754056e-34	3.78217782540626e-32
g41943_i2	300.12834615011	5.79489733267409	0.47347650534684	12.2390388271306	1.92296340704249e-34	3.92332850700162e-32
g9007_i5	1550.95194132176	-11.5109097197916	0.940521969019533	-12.2388525722492	1.92738087596962e-34	3.92576543203558e-32
g7380_i0	445.290687220173	-6.08040609344702	0.496829590955897	-12.238413742121	1.93782865405399e-34	3.94045648664003e-32
g4414_i2	690.815920645982	6.83017699178103	0.558286604081589	12.2341767505187	2.04164317630445e-34	4.14463773005684e-32
g19633_i1	3340.41031995339	2.72354790552826	0.222751168542206	12.2268624822599	2.23401978459374e-34	4.52762582068005e-32
g14287_i1	1243.51787512312	-4.12536191350225	0.33749031333039	-12.2236453923455	2.32423752715207e-34	4.70264291560969e-32
g4414_i1	686.150396233177	6.71557829753961	0.549485290583156	12.221579744951	2.38406367827715e-34	4.8156900199866e-32
g6177_i6	683.14119847147	-7.55960567367737	0.618818916976253	-12.2161838726845	2.54765635340564e-34	5.13761898698455e-32
g40020_i1	415.925175720497	-8.6072905984392	0.705023646481912	-12.2085133475875	2.79957866252374e-34	5.6363153691137e-32
g21618_i0	285.170180993162	-4.69814629292537	0.384899464588221	-12.2061647915037	2.88155027141939e-34	5.79177339454943e-32
g8287_i1	455.810586399066	-6.84566568627721	0.56150569335422	-12.1916229297406	3.4449163494416e-34	6.91270421929218e-32
g24040_i1	526.063815734435	-9.1799626156861	0.753162390570479	-12.1885568512426	3.57699706756821e-34	7.16593706942451e-32
g2937_i10	2263.43802325466	6.27417070903666	0.514849627561566	12.1864139996613	3.6722815525036e-34	7.3447440055763e-32
g30984_i0	929.898763827623	-6.23858345291477	0.511971610823722	-12.1854089582768	3.71783641868235e-34	7.42366605417649e-32
g10186_i4	714.947426365317	-3.75739626142547	0.308527379138979	-12.1784856563181	4.04726806720569e-34	8.06823882798453e-32
g64932_i0	716.090132904947	-3.71249321251102	0.304850719929123	-12.17806936252	4.06797600928462e-34	8.09626931141984e-32
g8223_i3	5108.01128246244	4.5517451948639	0.373813619188208	12.1765097931656	4.1464946244597e-34	8.23907805453613e-32
g19315_i1	268.583310426235	-5.39502008189506	0.44324578463556	-12.1716218606137	4.40246926873222e-34	8.73345218793796e-32
g37174_i0	1349.88476556451	-10.894222080056	0.895105879692708	-12.1708753424746	4.44292157277328e-34	8.79936872078867e-32
g8120_i2	1646.86863637056	-2.81645057754795	0.231422560377526	-12.1701642785103	4.48179596710118e-34	8.86195120423416e-32
g8435_i8	1036.51364877896	3.95782498631591	0.325258095618039	12.1682597286178	4.58759161144288e-34	9.05644118393155e-32
g48380_i0	259.965940082913	-7.04052091206048	0.578653235120862	-12.1670812236796	4.65429491929009e-34	9.17325378728626e-32
g12864_i4	3767.76366122505	3.34365745711503	0.274849976563655	12.1653910941508	4.75164108461709e-34	9.34998609094693e-32
g4618_i4	564.844509332247	-4.55972636279541	0.375071732768853	-12.1569448306184	5.26927044280542e-34	1.0351821737823e-31
g28120_i0	572.327225611116	-3.68080332465985	0.30282895638458	-12.1547271060347	5.41422779100657e-34	1.06194716204182e-31
g8537_i3	544.825303495707	-5.4369075591772	0.447454201569181	-12.1507576420346	5.68364350201167e-34	1.11299811812786e-31
g51492_i0	1200.51586842045	5.4332715940556	0.447212725394526	12.1491882621686	5.79379713324887e-34	1.13093248753383e-31
g10098_i0	383.88497165222	-5.6638625789311	0.466189695211228	-12.1492659256761	5.78829644860252e-34	1.13093248753383e-31
g56595_i0	3445.00838225416	4.65057449368961	0.382867370374808	12.1466984484391	5.97292209754021e-34	1.1640317283947e-31
g32479_i0	1636.5282544384	4.28398485799469	0.352699064461114	12.1462892580681	6.00288235018473e-34	1.16800172348171e-31
g19424_i5	472.73128682578	-4.25088724081227	0.350173233164283	-12.1393837056014	6.53161327698676e-34	1.26885182133464e-31
g43705_i0	1217.77401305797	-4.28332370072263	0.35289835053783	-12.1375565915644	6.67908420882129e-34	1.29543390746347e-31
g31990_i4	217.507745158363	-6.65689743982042	0.548755324177534	-12.1309026929218	7.24464060082264e-34	1.40289182687122e-31
g5281_i5	238.10073776588	4.71319513192967	0.388596543667134	12.1287623596748	7.43648270968463e-34	1.43775540236146e-31
g62926_i2	343.068749769393	-5.49907912526165	0.453458576925148	-12.1269712496129	7.60089550247511e-34	1.46721374784148e-31
g12236_i2	452.187736251763	-4.87606102954265	0.402094524099413	-12.1266536530528	7.63042350135073e-34	1.47058302806174e-31
g98617_i0	558.232882369818	-6.21385904814308	0.512534287307737	-12.1237919140659	7.90168067130464e-34	1.52045562528739e-31
g48074_i0	1233.43316414048	-4.97423445880839	0.410333708407422	-12.1224124581777	8.03583612269955e-34	1.54383114708702e-31
g13738_i1	473.799991326413	-5.53519181794793	0.456681010898453	-12.120477282509	8.22785809689087e-34	1.57823275555212e-31
g19906_i1	457.696980868344	-3.31240969930468	0.273430847921412	-12.1142501823961	8.87722393729245e-34	1.70011400508496e-31
g14310_i0	639.589014775372	7.57771623431115	0.625537819825634	12.1139218031987	8.91284640287794e-34	1.70425656265266e-31
g17135_i4	408.897422791542	-7.82838603866011	0.64630682589842	-12.1124916602544	9.06965092788446e-34	1.73152146076663e-31
g4935_i1	453.764157293678	-4.21188421759185	0.347881119924941	-12.1072515188539	9.66796867921069e-34	1.84286007673537e-31
g22910_i2	900.89367168036	-4.40268399562595	0.363760968411957	-12.1032336560088	1.01531393757681e-33	1.93231693029169e-31
g11808_i0	5696.21999501011	3.09656853247616	0.255895412248128	12.1009146091044	1.04441010437277e-33	1.98459101315002e-31
g35462_i4	727.13270356335	-7.41616917271261	0.612929665606758	-12.0995435346911	1.06200046368544e-33	2.01487293579872e-31
g48382_i0	5108.73230047461	5.03470918778791	0.416119011640102	12.0992049076152	1.06639004254539e-33	2.02005453113774e-31
g12061_i6	1315.45616474762	2.55487443553592	0.211222365618984	12.0956624458253	1.11340490804673e-33	2.10583941016795e-31
g94832_i0	8326.72693879371	-4.76071599494638	0.393673697045412	-12.0930507439952	1.14938009078099e-33	2.17051074724647e-31
g103411_i0	476.577842626882	-8.37107838354398	0.692391733035684	-12.0900900229445	1.19156090249787e-33	2.24668254809518e-31
g15499_i3	376.367646479934	-8.0289825325618	0.664123155279691	-12.089598847341	1.19870577789444e-33	2.25666089435667e-31
g1474_i31	892.308952174745	3.9427177962825	0.326719510328102	12.0675921444762	1.56651015839216e-33	2.94453143244816e-31
g37272_i0	513.039985259769	-7.69211611816635	0.637536704919173	-12.0653698192037	1.6093778698992e-33	3.0204476531176e-31
g21789_i3	291.869376882356	5.38294585302031	0.446217637297112	12.0634986228393	1.64637458994554e-33	3.08512867967903e-31
g51055_i2	5228.34822163671	6.10011192930589	0.505698116263413	12.062753910138	1.66133272981196e-33	3.10837650521176e-31
g25264_i0	1353.89568538773	3.30775276918878	0.274441324817116	12.0526774580797	1.8775048524279e-33	3.50744974755024e-31
g15474_i8	384.950142604432	4.46303063208461	0.370331664515725	12.0514421523226	1.90585895212841e-33	3.55496689044558e-31
g5186_i7	938.627866381187	7.69098604833639	0.638462223711533	12.0461097974236	2.03321405025902e-33	3.78672126855809e-31
g21895_i2	1941.78432438002	4.30676797819329	0.357552162152832	12.0451459509072	2.05711991080891e-33	3.82539506101157e-31
g11551_i2	313.22199753696	-4.82583646276318	0.400658284820824	-12.0447689355065	2.0665466328192e-33	3.8370667609341e-31
g8427_i2	417.654913574526	-5.69379547913917	0.472763127542672	-12.0436538880144	2.09467861012097e-33	3.88338110728408e-31
g26809_i3	4536.40312575855	4.40649141169814	0.366150573070015	12.0346429468937	2.33642660984735e-33	4.3249813124504e-31
g16479_i13	652.29724213344	-6.29507939722952	0.523397554223712	-12.0273381990984	2.55258117242883e-33	4.71793694302502e-31
g12543_i7	316.126894175955	-5.53529807687195	0.460313620262305	-12.0250582064413	2.6240312108497e-33	4.84264959962313e-31
g14769_i0	398.626430833442	-3.65503807697442	0.304064928895509	-12.0205841898671	2.7700606476866e-33	5.10441296626583e-31
g66057_i0	1416.89775558538	-5.77069563379415	0.480366399618589	-12.0131125706879	3.03213794670654e-33	5.57890480849995e-31
g48244_i0	588.87036519492	4.50747841003882	0.375315648233559	12.0098334062368	3.15479936725756e-33	5.7958375162907e-31
g43274_i4	922.064888799711	-6.5666158701396	0.546811046610178	-12.0089305270033	3.18942961447414e-33	5.85063396584027e-31
g51642_i0	13135.1504159569	3.40268218132149	0.283387722092444	12.0071616236483	3.25837467013332e-33	5.96811744280074e-31
g3531_i0	823.617384848374	5.77673900629351	0.481136063923933	12.0064560514982	3.28628632140346e-33	6.01020319528387e-31
g64362_i0	6781.60980150217	-7.62011083624386	0.634909721576701	-12.0018808616136	3.47312761481401e-33	6.34238924838367e-31
g2438_i10	307.017119521919	-5.8951047012515	0.491195422144724	-12.0015465036532	3.48718866533144e-33	6.35853354795456e-31
g21693_i5	409.12844697441	-5.30708102389753	0.442272613646073	-11.9995696322823	3.57148669665491e-33	6.50250813322359e-31
g19987_i3	412.791181816424	-8.84267486563661	0.737256724285171	-11.9940240276686	3.81891934430792e-33	6.94262437156325e-31
g30527_i0	893.405798841827	3.480262059327	0.290221677956912	11.9917370881017	3.92584890363355e-33	7.12638113277612e-31
g14806_i0	379.334651556752	4.32253201265058	0.360509083680556	11.9900779434472	4.00528109891844e-33	7.25975079898158e-31
g62913_i0	343.366791922909	-5.35942565920947	0.447028643774586	-11.9889983200091	4.05782366663396e-33	7.34405789104036e-31
g43059_i0	7894.02121063618	2.93413133440262	0.2448465933739	11.9835497564876	4.33361996020545e-33	7.83157139485022e-31
g27521_i2	1037.75711796181	-5.53321127522376	0.46195137057018	-11.9779085586308	4.63878921736573e-33	8.37064360063405e-31
g69672_i0	504.27187420954	-5.81686759060528	0.485815830197832	-11.9734006778589	4.89791476343286e-33	8.82515846050906e-31
g44746_i0	323.304577805981	-5.03991185861586	0.421107490961109	-11.9682313109963	5.21279979207662e-33	9.37865071010795e-31
g9632_i5	2368.2631382469	3.4832516234696	0.291060283528074	11.9674576731924	5.26162359218662e-33	9.45253006488358e-31
g48132_i0	387.973058501198	-5.47563715503051	0.45758814675505	-11.966300250259	5.3355170677e-33	9.57116326063421e-31
g29876_i3	426.960756486014	-4.90069226178801	0.409563678270714	-11.965641783666	5.37801462522802e-33	9.63321052053895e-31
g18494_i6	695.055258371337	4.69282556821425	0.392196966579139	11.9654815516461	5.38840678306448e-33	9.63765214974454e-31
g10756_i0	306.720118175406	-6.31023660468511	0.527382888295846	-11.9651902720538	5.4073493915549e-33	9.65735158269153e-31
g71658_i0	454.558442493909	4.70523952619532	0.393327508850099	11.9626505147102	5.57534332524833e-33	9.9428044369725e-31
g102813_i0	2862.13817757638	-14.8251625479035	1.23938819052655	-11.9616780773142	5.64102929894936e-33	1.00452381827475e-30
g10186_i5	695.058005831791	-4.28675917173574	0.358395089512595	-11.9609874609766	5.68814507510755e-33	1.00996083758502e-30
g32856_i4	252.719681311418	6.72274100753007	0.562050604429646	11.9610955927218	5.68074230218268e-33	1.00996083758502e-30
g10683_i3	2342.20738629531	2.49738962384427	0.208847876425896	11.9579364012849	5.90101811556635e-33	1.04623247384327e-30
g10756_i4	349.946481317415	-6.25206873476688	0.522843764993129	-11.9578144626991	5.90968827018747e-33	1.04624674472913e-30
g50289_i0	278.479320847702	-6.7703842064286	0.566262710531436	-11.9562600194433	6.0213281870586e-33	1.06446420488868e-30
g7502_i2	784.500210172019	-4.19897886856201	0.35127929174601	-11.9533914102687	6.2328786875816e-33	1.10026568519348e-30
g18944_i0	354.1618522657	6.20997595134657	0.519926513084717	11.9439493756586	6.98271332385485e-33	1.23084722284442e-30
g27803_i3	842.909330085209	3.20433952804299	0.268285323100567	11.9437749743837	6.99737443679904e-33	1.2316491308171e-30
g33741_i0	3947.78909285185	-2.68075413258334	0.224491234767383	-11.9414645982108	7.19450670027407e-33	1.26452020146246e-30
g18129_i0	410.477547628483	-5.21218661721131	0.436515785150537	-11.9404310096457	7.2844736683244e-33	1.27510774855966e-30
g5913_i4	4388.53869732867	3.90592577488915	0.327118178072212	11.9404118655458	7.28615052993379e-33	1.27510774855966e-30
g4935_i2	498.977224807586	-5.02897347124334	0.421165472250354	-11.9406119508628	7.26864366267037e-33	1.27510774855966e-30
g4414_i0	705.022098697539	6.63010616647876	0.555334444287821	11.9389428022629	7.415978076052e-33	1.29596610846106e-30
g43030_i0	491.671975422728	-7.63048615871885	0.639254763225827	-11.9365339105393	7.63385256831086e-33	1.33212914667331e-30
g9618_i12	681.12906121331	7.71369645651236	0.646259754426695	11.9359072008983	7.69157042012581e-33	1.34028090398081e-30
g85420_i2	902.101112659511	-8.868136179912	0.743732737188573	-11.9238212014641	8.89339296484601e-33	1.54748849042448e-30
g10044_i5	3849.91975509287	-4.72790408384668	0.396583253168406	-11.9215928712931	9.13452071684736e-33	1.58717835502733e-30
g42186_i0	710.227573556808	-4.06821118730838	0.341498244461781	-11.912831920176	1.01471409091602e-32	1.76061567543938e-30
g85903_i0	2471.11507116963	3.88234981665007	0.325922463755847	11.9118816540317	1.02634657610446e-32	1.77826588917853e-30
g17993_i9	1388.17278039139	6.28531630867773	0.527897509287036	11.906319310289	1.09714208550807e-32	1.89822723637982e-30
g43184_i0	457.862614625844	4.90315610558986	0.411848726039615	11.9052355770022	1.11148967673582e-32	1.92032307936812e-30
g15228_i4	322.465253271552	-7.35582479394123	0.618139589871699	-11.8999412340957	1.18430521783605e-32	2.04322844827315e-30
g61454_i0	251.722038381881	-6.74204493881015	0.56659527924355	-11.8992254009093	1.19450722968482e-32	2.05791462655304e-30
g38618_i1	403.679366250832	-5.52353889880912	0.464320189654971	-11.8959696818559	1.24201974840811e-32	2.13674761886091e-30
g9814_i2	288.758241589439	-5.79524639540686	0.487517368214116	-11.8872614049344	1.37852854719035e-32	2.36824982557723e-30
g42824_i0	3867.46090324705	-15.2594523122492	1.28377158886707	-11.8864231336633	1.39243026818391e-32	2.38876315430429e-30
g6413_i3	536.361869949285	-4.18854767865062	0.352426777215705	-11.8848735381052	1.41849599862821e-32	2.43005721689046e-30
g33630_i1	2190.69080916558	3.94896881300756	0.332288572417734	11.8841547401851	1.43075084477749e-32	2.44760878014653e-30
g19315_i2	246.97557231173	-5.49033743793623	0.462124710969329	-11.8806402419381	1.49220033088425e-32	2.54915114870539e-30
g88511_i2	759.179053806278	-10.0611239873769	0.846869596417777	-11.880369811285	1.49703587000963e-32	2.55382997303618e-30
g69269_i0	497.63173896071	5.4932763582767	0.46245325499503	11.8785548570433	1.52989397484162e-32	2.60623322821866e-30
g27803_i4	345.777053426156	4.05403593288991	0.341308442990878	11.8779245463854	1.54147192294415e-32	2.62228917081517e-30
g4421_i10	221.178658467375	-5.1539006958927	0.433996142844928	-11.8754527681004	1.58772085585105e-32	2.69719893173257e-30
g63174_i0	5230.78613467481	5.2392488745268	0.441394541583861	11.8697636262713	1.69947117369795e-32	2.88301792994334e-30
g9632_i7	1024.17421425363	3.5275970256402	0.2973162626525	11.8647967459594	1.80339911485936e-32	3.05506846157462e-30
g7253_i10	464.073821406668	-8.76691591495296	0.739490408504745	-11.8553477017771	2.01884465135697e-32	3.41529632040602e-30
g8863_i2	1413.71802807889	-6.16166565705058	0.519894692009239	-11.8517571957459	2.10725127362542e-32	3.55991022026904e-30
g16196_i1	446.900782125332	6.88659225709897	0.58109110538964	11.8511403689122	2.12282130126305e-32	3.5812465783621e-30
g19812_i7	3319.25927914502	3.12283099907256	0.263534177637266	11.8498140433644	2.15668857628286e-32	3.63334908239255e-30
g3297_i5	393.566248015329	-6.58053421924266	0.555523024055705	-11.8456552371136	2.26639984433465e-32	3.81290469944051e-30
g4828_i3	515.356605994303	4.21070633699168	0.35551872623547	11.8438383867375	2.31605199480279e-32	3.88570359673504e-30
g48255_i4	292.628784097709	8.13644988044105	0.686975393379606	11.8438738255433	2.31507324570208e-32	3.88570359673504e-30
g37726_i0	3868.11527601818	3.56132812457819	0.300700557678331	11.8434370460592	2.32716494084472e-32	3.89897759683231e-30
g837_i14	2817.3501138652	4.72261922441359	0.398784514748588	11.8425341249545	2.3523603667082e-32	3.93577678222745e-30
g46051_i0	716.357462920997	-7.38298125988963	0.623504656099592	-11.8411004435392	2.39292395413884e-32	3.99815248814778e-30
g42058_i2	3456.7762947199	-5.86294660549233	0.495251689096246	-11.8383172325798	2.47366355256422e-32	4.12739235195862e-30
g199_i2	423.296130552159	-5.53342652850793	0.467606879986413	-11.8335010996175	2.61981807949998e-32	4.36527635481992e-30
g2358_i21	334.101245904488	6.27352648374544	0.530269459134289	11.8308274702215	2.70462304227994e-32	4.50042623522983e-30
g17135_i8	291.990576372129	-6.95934254570242	0.588256586750705	-11.8304540951136	2.71668106293037e-32	4.5143233766454e-30
g7659_i20	337.077504135915	-5.24187080697424	0.443107579775113	-11.8297926874431	2.73817217695132e-32	4.54383631701909e-30
g18944_i1	275.305777656817	8.25593623357177	0.698335503643661	11.8223063133627	2.99351755389359e-32	4.96080841655647e-30
g28895_i3	376.750365596775	-5.63007583586007	0.476281185148479	-11.8209075046811	3.04378556496845e-32	5.03725833111212e-30
g45110_i0	647.063409470102	-7.52320689221801	0.636667341916007	-11.8165427954533	3.20608795328031e-32	5.29865849353326e-30
g15604_i6	503.071830072572	-7.28026089142864	0.616153128400122	-11.815668144593	3.23963105778539e-32	5.34683986085954e-30
g17722_i0	321.829857563057	-7.24305252749519	0.613067622097897	-11.814443083309	3.28719912027631e-32	5.41800696139399e-30
g8120_i0	573.971681317543	-3.39429097083419	0.287334375027463	-11.8130347979067	3.34273904535158e-32	5.50210329649944e-30
g25569_i5	2396.86384328831	-14.5692720780673	1.23351910433279	-11.8111442513473	3.41876606174566e-32	5.61964861833747e-30
g1082_i8	2314.77429661475	2.83059109539702	0.239737101431546	11.8070631474839	3.58878844938125e-32	5.89117519541757e-30
g26480_i2	3511.99460624221	4.7613889151798	0.403275378261945	11.8067930050693	3.60033458436388e-32	5.90217433888658e-30
g3230_i4	3247.66975978815	3.14259799013406	0.266451465697604	11.7942604740655	4.17855104774832e-32	6.84086093103345e-30
g11437_i1	749.274450854353	3.48563158604321	0.296102187791046	11.7717184464134	5.46008034847365e-32	8.92690156624344e-30
g60702_i2	879.575287142391	-10.2402223930194	0.869922276677308	-11.7714221920287	5.47929093387473e-32	8.94630125494295e-30
g58019_i0	425.978731200892	-5.00169868016371	0.424912678459836	-11.7711213002473	5.49887092672776e-32	8.96625134522384e-30
g36923_i2	825.879336806962	-4.08957558133174	0.347474221974996	-11.7694358968189	5.60983691217681e-32	9.13495943066674e-30
g14646_i4	338.782892600409	-5.99746547344492	0.509727481350713	-11.7660234004892	5.8413674718908e-32	9.4992801358974e-30
g53383_i3	433.904126179205	-8.41489156155721	0.715471107138877	-11.7613296715892	6.1754012941671e-32	1.00290987177791e-29
g7276_i1	265.584775163404	-4.96635395020346	0.422310680015728	-11.7599534778957	6.27688708828953e-32	1.01803419176422e-29
g97325_i0	2554.70923117048	3.60584284151701	0.306690414237639	11.7572727223324	6.47935479223246e-32	1.04947453691262e-29
g2811_i0	586.93092402595	8.65167027883592	0.735995444329982	11.7550595530004	6.6513839651305e-32	1.07590773055085e-29
g4950_i1	941.079751878438	-3.5345057204253	0.300726975892092	-11.7532047463995	6.79904515923173e-32	1.09833434685664e-29
g11766_i4	842.136047743544	-3.75907371743473	0.319860764127242	-11.7522188996565	6.87884848733172e-32	1.10975414874499e-29
g39619_i1	347.312002027354	4.35591808352885	0.370925027322963	11.7433922293309	7.63609316440171e-32	1.23028975622172e-29
g19643_i1	565.528291889545	-7.49880663576235	0.63861339633329	-11.7423259186513	7.7330022445009e-32	1.24425742719543e-29
g14797_i1	2026.06217804081	2.71276974268305	0.231062722107764	11.7404041549284	7.91075073739983e-32	1.27117832726585e-29
g1658_i1	1693.22286306774	-5.53568746542027	0.471515552772892	-11.7402012147128	7.92975635207177e-32	1.27255350849987e-29
g15474_i4	323.067413111743	4.51842234838757	0.384937231793747	11.7380756528342	8.13156258100685e-32	1.30322199612418e-29
g7600_i9	676.685004776643	3.96139160810128	0.337759882866335	11.7284254556334	9.1138224865989e-32	1.45872657074271e-29
g14531_i5	1049.76173592357	-4.74372685243165	0.404502745018928	-11.7273044765362	9.23530045766708e-32	1.47623005465252e-29
g4582_i6	438.317465980298	-8.04723434964213	0.686248287937103	-11.7264181071147	9.33249132526248e-32	1.48981053852024e-29
g4414_i3	684.877757623377	6.64913921268362	0.567298425911499	11.7207080241765	9.98341022069808e-32	1.59163522920378e-29
g2082_i2	736.958338193074	3.36500680468782	0.28716362332997	11.7180817182447	1.02977394708823e-31	1.63960204022468e-29
g13453_i2	414.83987521555	-6.72476144290574	0.573889478336863	-11.7178685038697	1.03236851312635e-31	1.64158723243249e-29
g25666_i3	686.165013335002	-9.11720593707312	0.778581054020021	-11.710027992588	1.13242227653997e-31	1.79833677378615e-29
g13453_i9	251.225178008044	-6.1907673762244	0.52870073317734	-11.7093981296747	1.14086585082098e-31	1.8093865003587e-29
g78200_i0	669.118815036366	7.55784068305149	0.645969721031882	11.6999921776186	1.27465247643907e-31	2.01894012467761e-29
g6000_i13	2696.19378883101	2.9881478793161	0.255445973283667	11.697768576676	1.30849105092792e-31	2.06984591527499e-29
g10927_i2	1194.70328291205	3.97141831591185	0.33955033367347	11.6961107737593	1.33429832471143e-31	2.1079317619303e-29
g57100_i0	1360.80550533406	4.64200740936806	0.396904372136446	11.6955310529365	1.34344167053086e-31	2.11962727714598e-29
g63126_i0	592.014834013838	-6.19972939061745	0.53041060504465	-11.6885471965546	1.45860301113087e-31	2.29834699307599e-29
g11117_i1	3227.75592005785	4.10163674721557	0.351098270531543	11.6823040483963	1.56981800786979e-31	2.47039460998144e-29
g35566_i0	264.131424894899	-5.03722103363505	0.431525518235687	-11.673054827047	1.75023482893736e-31	2.7507593918588e-29
g28467_i8	470.447702121664	-4.97873170652993	0.426572409425651	-11.6714808471402	1.78292418899146e-31	2.79852467772844e-29
g16850_i3	1095.55414047361	-3.98939300061092	0.341824129596378	-11.6708934659515	1.7952779724249e-31	2.81428884009357e-29
g10344_i0	1048.19545338353	-4.14936517417449	0.355684355893539	-11.6658635821938	1.90460647988654e-31	2.98183525796428e-29
g18958_i3	514.819398449575	8.06167812686929	0.691523977818631	11.6578432353125	2.09276363452794e-31	3.27220653371511e-29
g4948_i11	1264.59430862749	-6.78195698100538	0.581854813098113	-11.6557547146418	2.14471696761156e-31	3.34914052315373e-29
g32541_i0	432.69852628071	-8.66582346253535	0.743633649147647	-11.6533503728188	2.20611376687632e-31	3.44060531558049e-29
g8688_i2	6699.86722872454	3.3555073643569	0.288124774846334	11.6460216451241	2.40423078681202e-31	3.74478929061463e-29
g10748_i3	667.053974793908	3.86705337100876	0.332138590277603	11.6428909021883	2.49415712572567e-31	3.87494668858118e-29
g6333_i7	471.970148171017	-4.28930177737082	0.368402367569527	-11.6429810309547	2.49152220862196e-31	3.87494668858118e-29
g54332_i0	1572.98183239299	4.27591096842066	0.367476698583774	11.6358696616675	2.70815711770761e-31	4.20205938099541e-29
g1166_i6	475.639637379577	-5.2278052878697	0.449294289747678	-11.6355925440442	2.71696735682557e-31	4.21036609368225e-29
g5877_i1	519.050978018169	-8.93880843375768	0.76829916134165	-11.6345414436587	2.75064379206707e-31	4.25713679549105e-29
g15378_i2	4166.76768292047	4.82612755759576	0.414816280270035	11.6343735459323	2.75606135370776e-31	4.2601083891582e-29
g8554_i8	405.767627148325	-4.99046259101104	0.428969510357545	-11.6336067494669	2.78093857471906e-31	4.29311357688854e-29
g22874_i0	1161.8568345382	-3.25314305908174	0.279650324531164	-11.6328957047901	2.80420618527631e-31	4.32355349348368e-29
g13673_i8	1739.48371395822	6.82704160672598	0.587006523870465	11.6302653021834	2.89197354356332e-31	4.45323708630396e-29
g26809_i0	2248.45368517449	4.42743332428965	0.380696964843006	11.6298098833424	2.90744385401053e-31	4.47140636048036e-29
g6885_i0	3165.23519930257	-2.48073458339032	0.213322197262175	-11.6290503999519	2.93342601588171e-31	4.50567577569281e-29
g23202_i0	1572.69057671006	14.2207874062221	1.22362843101395	11.6218183933812	3.19267603889523e-31	4.89770175775259e-29
g29684_i1	640.257532057817	-4.12815781123555	0.355356417751814	-11.6169502083363	3.3798716799024e-31	5.17834604059311e-29
g34880_i1	231.108154395103	-7.15365401871065	0.615942258037951	-11.6141633819673	3.49189571890028e-31	5.34325847046747e-29
g20267_i0	1193.16898583482	-4.39190026792885	0.378313903428278	-11.6091431695464	3.70307625980413e-31	5.65929482651095e-29
g37892_i6	435.514485917997	-8.46581257867207	0.729352321389058	-11.6073018901878	3.78366918801091e-31	5.77521626700868e-29
g56750_i0	433.378752696842	-5.74347840372488	0.494822510046995	-11.6071485979476	3.79045679613558e-31	5.77833553366336e-29
g7600_i4	528.801215149261	4.14063805309003	0.356784510984482	11.605431081256	3.86733792955173e-31	5.88816702291486e-29
g51055_i8	9977.17915225302	6.40544570648334	0.551970079810772	11.6046973210564	3.90065330332469e-31	5.93147658308186e-29
g2082_i0	728.023062381626	3.39548206305233	0.292762843289896	11.5980635551148	4.2150797258523e-31	6.40161291581031e-29
g9372_i7	1965.5630311967	2.71944829240245	0.234616100888409	11.5910556952607	4.57459097167353e-31	6.93896518210151e-29
g7600_i1	308.468378107712	4.84031316085642	0.417761677868881	11.5863024716585	4.8355996355746e-31	7.32575301507329e-29
g44737_i1	598.255820179882	-3.50864442882603	0.302989643371792	-11.5800803941033	5.199726856436e-31	7.867606587509e-29
g35639_i0	7751.93510083838	3.16143356717288	0.273042149409354	11.5785550839374	5.29306767939201e-31	7.99890226492537e-29
g3826_i3	519.355288125193	5.05809132086181	0.436884795273028	11.5776318507509	5.35037071785573e-31	8.07547961024759e-29
g94402_i0	1536.70153153632	3.75078468034193	0.323979423428624	11.5772311730416	5.37543112814201e-31	8.10326284283516e-29
g24899_i9	934.552317077638	-3.2434727227864	0.280289003954066	-11.57188714873	5.72102829981759e-31	8.61357737951399e-29
g11437_i8	699.327701685236	3.48336286280907	0.301043231240629	11.5709722103825	5.78237001716109e-31	8.69518537284286e-29
g3872_i0	1431.73247258317	5.09358506180727	0.440407001134144	11.5656314470255	6.153691931616e-31	9.24214720526046e-29
g39496_i0	1392.91722572668	3.26939665102829	0.282793153729886	11.5610884065146	6.48811630342977e-31	9.73241416387508e-29
g19770_i4	287.891704442267	-5.82839667091699	0.504288245979581	-11.5576690858525	6.75166404428254e-31	1.01152882605873e-28
g7276_i0	1668.24892021949	-5.12111721066954	0.443186121337855	-11.5552292007934	6.94619123253216e-31	1.03939426375444e-28
g7276_i3	220.715251784808	-4.93769234863312	0.427539464156162	-11.5490913999686	7.4604965715495e-31	1.11498265509748e-28
g30459_i2	1289.39016947995	4.94158691497195	0.427965017019916	11.5467076009673	7.67028129220901e-31	1.14493048068007e-28
g7798_i5	664.346510649899	4.13249820083286	0.357936003588642	11.545354922111	7.7919162774162e-31	1.16166313138081e-28
g5605_i7	3366.16705750218	2.54809737596922	0.220715347929572	11.5447221947714	7.8494675004215e-31	1.16881257940567e-28
g36585_i1	2084.75403224429	-14.3679548474657	1.24534000717744	-11.5373751462708	8.54943947478279e-31	1.27148641800607e-28
g13738_i5	368.18194255404	-6.31334936985761	0.547241488047615	-11.5366789758241	8.61889535543005e-31	1.28025281826518e-28
g38914_i3	408.479244166063	-7.37735867175024	0.639536144043958	-11.5354835539102	8.73946989037146e-31	1.29658179178674e-28
g23099_i0	1121.20899601522	-3.31432080858626	0.287334114929754	-11.5347278181588	8.81655842639492e-31	1.30642733091263e-28
g23608_i1	790.597715864544	-6.08643827994396	0.527673365056136	-11.5344807659497	8.84190499060711e-31	1.3085911951044e-28
g18550_i7	2049.86308601051	4.21215369248334	0.365434678721689	11.5264202817798	9.70976697523604e-31	1.4352897413649e-28
g66648_i1	4913.9331840334	-5.76013680418771	0.499884289215946	-11.5229402652808	1.01101102542755e-30	1.49265667794124e-28
g17722_i1	246.19885559179	-6.42133944398397	0.557491083656031	-11.5182818743446	1.06717698789291e-30	1.57367262295787e-28
g45639_i0	728.957015353671	5.00867483323366	0.4349254882155	11.5161676400807	1.09367966097144e-30	1.61080367285737e-28
g146_i61	386.433312518008	3.72571533124036	0.323561862925941	11.5146924224909	1.11255798648125e-30	1.63662923221469e-28
g79381_i1	647.500963780253	-6.08196259754688	0.528268386551788	-11.5130163991947	1.13439877034042e-30	1.66473702920209e-28
g837_i12	2882.8218956251	4.72968771249153	0.410809856755115	11.5130823535982	1.13353130796774e-30	1.66473702920209e-28
g23202_i1	1396.51254643948	14.0493961615593	1.22082454522242	11.5081206521775	1.20066402740057e-30	1.75986137821265e-28
g25918_i0	828.887460255015	3.51324353868378	0.305323665052719	11.5066204844526	1.22172795490755e-30	1.78858329437025e-28
g10764_i0	573.669237432116	-4.78693639759614	0.416098628442495	-11.5043311137895	1.25458218168051e-30	1.83447627221166e-28
g18503_i9	1220.10671338305	-4.10316962987703	0.356666959009758	-11.5042044860813	1.25642476541423e-30	1.83496769426559e-28
g8616_i6	1135.80997418925	-6.13895175211637	0.533715989258841	-11.5022818796218	1.28473325083445e-30	1.87406424133399e-28
g34863_i0	1554.09753045263	3.49360180530995	0.303798827529909	11.4997211599377	1.32342272857042e-30	1.92819208861319e-28
g36923_i1	742.474350245706	-4.14181410943344	0.360217383444389	-11.4980961491351	1.34857228391651e-30	1.96248685660552e-28
g64911_i0	1261.85414803494	3.48590319510219	0.303234206021665	11.495745288225	1.38579727146111e-30	2.01425137298064e-28
g12236_i1	268.37516446576	-4.79483060275667	0.417136641684413	-11.4946281951999	1.40384173557043e-30	2.0380469000916e-28
g69806_i0	702.056749833018	3.25327616200231	0.283067610404452	11.4929297539693	1.43172455044241e-30	2.07605173116116e-28
g11362_i10	1216.61255956989	5.50180978235875	0.478814412630422	11.4904849086182	1.47282862496652e-30	2.13311468497975e-28
g8554_i0	384.542047293572	-4.84451202584811	0.42170195881975	-11.4879998172331	1.51580968451793e-30	2.19275732783061e-28
g4288_i15	1256.5136736721	-6.01122625748105	0.523523793205875	-11.4822407987809	1.62026037971142e-30	2.34107443689194e-28
g4774_i10	1188.30916804711	5.76211511975412	0.501885506941287	11.4809354724567	1.64491072070055e-30	2.37387512456741e-28
g10044_i2	2049.22030660544	-4.48281943425992	0.390551560558758	-11.4781757057798	1.69825948505692e-30	2.44796568116436e-28
g2976_i3	801.074541459803	3.52854421123694	0.307442871313392	11.477072784817	1.72005710934929e-30	2.47645527293229e-28
g79182_i0	2322.45713199738	3.48423557167504	0.303659302751623	11.4741604821669	1.77895840686422e-30	2.55823460249448e-28
g7600_i10	901.248234417956	4.24397388766575	0.369995360002989	11.4703435406095	1.85919719812495e-30	2.67046929626431e-28
g85638_i0	2058.72734243517	-6.18506674138791	0.539288227615207	-11.4689444802809	1.88949896546469e-30	2.71079673133682e-28
g5847_i2	2471.29642214382	3.16304159788106	0.275866165402185	11.4658555291464	1.9581484401584e-30	2.80598064066604e-28
g11782_i2	574.061160270825	-4.00014447105398	0.348889670217973	-11.4653565654576	1.96946740723145e-30	2.81888411989439e-28
g80642_i0	3961.26083836721	3.70362474193828	0.323109326923314	11.4624507351881	2.03668822763599e-30	2.91167530740313e-28
g3117_i0	533.307690651124	-4.59761639844707	0.401147296962001	-11.4611675892274	2.06709151045327e-30	2.95167581767573e-28
g56264_i0	511.122265661277	-7.60662055662858	0.663699441192137	-11.4609416319013	2.07249187360356e-30	2.95592186979549e-28
g1777_i3	304.419214166433	-5.68271791131557	0.496003865067937	-11.4570032847168	2.16889917016729e-30	3.0898061476478e-28
g14473_i0	2191.91454885036	3.65021858163125	0.318614380566793	11.4565405840683	2.18051392245708e-30	3.10052347444323e-28
g28794_i2	321.502163670176	4.98709279164009	0.435306804487622	11.4565008867944	2.18151327766791e-30	3.10052347444323e-28
g7380_i2	376.134612347622	-5.83676194414024	0.509785610864225	-11.4494442756934	2.36657806244528e-30	3.35963062634059e-28
g22669_i3	434.286337642742	-7.07215811156125	0.617742814295948	-11.4483858782259	2.39564772858652e-30	3.39693923498282e-28
g12045_i2	1323.76537030107	3.45981046670618	0.302287328128495	11.4454366583157	2.47853325601064e-30	3.51038123467283e-28
g24586_i2	1053.18842910101	3.03085288586136	0.264833161029683	11.4443858694933	2.50874744474099e-30	3.54904721268045e-28
g57884_i0	5982.5485375931	3.07918587009916	0.269098820597175	11.4425840413047	2.56141011519681e-30	3.61934380813593e-28
g63359_i0	5329.1029820938	3.13538421919516	0.274071949709759	11.4400040665071	2.63873163277733e-30	3.72428075396497e-28
g10683_i2	2398.88750524496	2.49806698947542	0.218416000953984	11.4371977261946	2.7254694579921e-30	3.84224949527559e-28
g21789_i0	2288.13117115115	5.71840909854734	0.499988558075067	11.4370799215145	2.72917178667184e-30	3.84302093794209e-28
g58031_i0	1855.05999215037	-4.46904470824927	0.391254990677107	-11.4223327874109	3.234339746025e-30	4.54910258758756e-28
g11451_i0	2394.78994818721	-7.9479123118388	0.695858837682502	-11.4217307899813	3.25682492090294e-30	4.57544458870519e-28
g4771_i6	541.01468652997	-4.23547949185764	0.370920505472908	-11.4188334949495	3.3672306637897e-30	4.71966394179029e-28
g28807_i12	454.139401746409	5.47240127640257	0.479241328255743	11.4188842943075	3.36526324846921e-30	4.71966394179029e-28
g46580_i0	1601.39716884824	-5.49151767196672	0.480976315633514	-11.4174388498394	3.42169222085665e-30	4.79048709858624e-28
g12032_i0	1052.61851249649	5.35773948089499	0.469291132287605	11.4166646507429	3.45230149762638e-30	4.82779195540053e-28
g60874_i0	3398.26721253801	3.20676826827471	0.281137738365241	11.4063956227343	3.88496119643292e-30	5.42660468588439e-28
g37178_i0	440.076550093202	-7.47814984824261	0.655623856985791	-11.4061588341571	3.89554784901875e-30	5.43515938893506e-28
g14863_i4	3866.80537624403	3.77424207813961	0.330935067160545	11.4047813382939	3.95770494322112e-30	5.51556447596296e-28
g10018_i4	375.470516264548	4.97974631683726	0.43672469414265	11.4024839529928	4.06356761530736e-30	5.65662544282608e-28
g18964_i3	572.992352411489	3.83172578081071	0.336057163638678	11.4020059543516	4.08594431632752e-30	5.68128168449362e-28
g16751_i1	3070.77808945674	7.1753084526288	0.629642415061826	11.3958467234521	4.38545686312203e-30	6.09078451880105e-28
g12045_i1	1229.59395285698	3.72264888216076	0.32676455140549	11.392450209635	4.55984147615472e-30	6.3257673271079e-28
g25712_i2	4509.53164866208	3.06202746906056	0.268883888930176	11.3879172204911	4.80333995608207e-30	6.65598653777775e-28
g16228_i13	194.967461489734	-5.0891100235405	0.44694921155491	-11.3863273319932	4.89176559921229e-30	6.77081506000971e-28
g1541_i15	360.815937978708	-4.01319319824348	0.352484071983859	-11.385459705048	4.94070028281075e-30	6.83078452380474e-28
g48172_i0	378.048694042121	-8.70021846799407	0.764212239455911	-11.3845578738549	4.9920790657561e-30	6.8939932703661e-28
g12073_i5	236.664852419633	4.60972229703546	0.405220566169667	11.3758349942815	5.51722846519687e-30	7.61058866077434e-28
g8959_i2	362.915008521812	-5.39674829376641	0.474614686556765	-11.3707991906419	5.84499426768984e-30	8.05359543877179e-28
g4429_i1	850.383658060567	-3.73929461512208	0.328906983048098	-11.368851401295	5.97689019011182e-30	8.22602435961796e-28
g10927_i0	1664.06967582026	4.22239456711982	0.371632278806008	11.3617540992017	6.48296871798861e-30	8.91247222073551e-28
g79697_i0	4176.4474001293	3.90706339590543	0.343893173383782	11.3612705872041	6.51895371752698e-30	8.95183900401284e-28
g23244_i0	1488.66692892134	3.41287178846771	0.300399225202564	11.3611204761476	6.53016588668908e-30	8.95713733667105e-28
g23988_i0	4336.21440908031	3.48860978456401	0.307114652658658	11.3593075236349	6.66710065260559e-30	9.13467784914869e-28
g11437_i4	1676.09749025188	3.29307473641552	0.289920335806746	11.358550366093	6.72512990147866e-30	9.20383143134613e-28
g12061_i1	2948.09178047811	2.81396013346713	0.247797652732023	11.3558788892575	6.93390735888326e-30	9.47890817097708e-28
g50391_i0	708.252143692439	-4.77504086569727	0.420661565898383	-11.3512648950933	7.30975033127559e-30	9.98149685650629e-28
g28456_i3	978.670452603052	3.45653003465607	0.304532405682834	11.3502864396507	7.39201423204331e-30	1.0082525302414e-27
g28456_i11	846.449200327178	3.42076943837045	0.301388612422211	11.3500288245076	7.41382566222678e-30	1.01009642856399e-27
g17250_i0	870.893451456145	-10.6730454324831	0.940404948023231	-11.3494143718812	7.46610754094351e-30	1.01608301319502e-27
g22835_i3	712.57984856099	4.28823468851554	0.377923045247778	11.3468462493576	7.68861060535809e-30	1.04519624728173e-27
g25500_i0	2961.41273674873	2.81428848494913	0.248067497744502	11.3448497305669	7.86612547972879e-30	1.06813565418886e-27
g44639_i0	903.154834179243	2.88590449010012	0.254410780890782	11.3434834797313	7.98993989060223e-30	1.08374014309023e-27
g37448_i1	1033.81955868167	6.0135019302966	0.530188263216775	11.3422011528722	8.10790755588065e-30	1.09851775754052e-27
g85222_i0	3100.50538509208	3.43630959102465	0.302988324230498	11.3413927739687	8.18316097522194e-30	1.10675227835765e-27
g7382_i0	3530.51707086856	5.15555524449871	0.454580254059541	11.3413532560159	8.18685748955477e-30	1.10675227835765e-27
g60895_i0	779.782038030529	-4.41851792754507	0.389697264056435	-11.3383344844453	8.47418719839511e-30	1.1443253030223e-27
g43274_i1	570.973995478	-4.31960926455617	0.38098450860146	-11.3380181268074	8.50487174195059e-30	1.14719700197653e-27
g3531_i1	731.000353083875	5.60128805111453	0.4940789784652	11.3368272993809	8.62136582320622e-30	1.16162413867698e-27
g79995_i0	2822.75577172811	-14.8051600804115	1.30607581225388	-11.3356054384488	8.74254177524267e-30	1.17664952027611e-27
g10896_i10	280.787084619372	7.71823944795727	0.681066719904704	11.3325746544145	9.0504596089433e-30	1.21674738603545e-27
g9054_i18	287.101659043796	-5.06708365311435	0.447189221552879	-11.3309610538437	9.2187619432342e-30	1.23800756446721e-27
g54051_i0	980.566612289041	2.64813754341028	0.233750726306927	11.3288954659038	9.43874747855573e-30	1.26615391974727e-27
g51500_i1	1649.74128997058	2.55144657596145	0.225220773564682	11.3286467121945	9.46558880094283e-30	1.26835765975934e-27
g50273_i1	1068.07642124461	3.87482317973033	0.342053924322747	11.3281061967125	9.52417355200768e-30	1.27480539687384e-27
g15228_i3	315.710507057857	-7.20929612484342	0.636433601360446	-11.3276484922115	9.57406394631471e-30	1.28007652124366e-27
g101029_i0	1325.99269920162	3.83586566789321	0.338636280787053	11.327391320794	9.60220967896659e-30	1.28243195781488e-27
g70062_i1	511.16019421266	-9.17183520276061	0.809934017867662	-11.3241757975638	9.96113693707026e-30	1.3289116783636e-27
g10038_i4	316.083525492875	-7.34147254257666	0.648535333148981	-11.3200810616284	1.04375362692988e-29	1.39094445318315e-27
g44983_i2	1746.58358270774	-14.1126122432836	1.24723886250589	-11.3150837963221	1.10496685949247e-29	1.47091014630341e-27
g5281_i11	1206.82967270981	3.99510096945083	0.353107676865186	11.314115300235	1.11723602202608e-29	1.4856189867996e-27
g28009_i2	572.540056284617	-7.34219915105591	0.649185083411988	-11.3098703877587	1.17262617397652e-29	1.55757236498213e-27
g18340_i4	3734.58950760193	-6.60915518100319	0.584382146977205	-11.3096459486142	1.17562947198059e-29	1.55986052914653e-27
g61015_i0	3747.69007992123	3.6403472047765	0.321971845862105	11.306414680542	1.21972381036654e-29	1.61660521516949e-27
g15228_i5	310.884044490874	-6.77543169718072	0.599263921502918	-11.3062566493046	1.22192192680986e-29	1.61775822229588e-27
g9080_i9	244.716325380968	7.33993753233583	0.649254958067509	11.305169781349	1.2371464433292e-29	1.63613624578531e-27
g25155_i0	697.419683170164	4.62393534902245	0.409065939283517	11.3036430193169	1.25885129469078e-29	1.66303540398288e-27
g39397_i0	911.089491174938	6.50658735890511	0.575680954901681	11.3024189935489	1.27652493934408e-29	1.68455652423539e-27
g35356_i1	212.085964349589	-6.20224635524234	0.548762687886594	-11.3022377288962	1.27916305838617e-29	1.68621101732263e-27
g32111_i3	1563.17806700333	-4.41141806560556	0.390455265149243	-11.2981395292989	1.34027340748012e-29	1.76485753352758e-27
g21180_i3	1025.03361146126	3.76066872420368	0.332940927441753	11.2953032031834	1.38425501630845e-29	1.81883941479415e-27
g837_i10	1168.25948705728	3.86488922367967	0.342167745432073	11.2953055198095	1.38421851537257e-29	1.81883941479415e-27
g29621_i0	449.561717011263	-7.2043029753603	0.637950461219885	-11.2928877919208	1.4228367954726e-29	1.86751929093695e-27
g3965_i1	471.735810025985	4.46054691846469	0.395146751005205	11.2883299865622	1.49856892467104e-29	1.9648029142272e-27
g11117_i11	3928.88158774623	3.43088021928849	0.304004983258328	11.2856051980342	1.54574031400631e-29	2.0244710480313e-27
g26136_i1	827.632649129418	4.38835807615072	0.388882069344607	11.2845472241663	1.56445044844174e-29	2.04677505877068e-27
g34588_i5	225.348425452258	5.96880021939226	0.529112731498738	11.2807722514734	1.63306050384244e-29	2.13424537070302e-27
g11948_i11	1984.96084193272	3.22478695579496	0.285873588244785	11.2804648222125	1.63877776167412e-29	2.13942173317462e-27
g63867_i0	4753.4056527374	4.11762061180618	0.36504566922771	11.2797410266978	1.65231672555679e-29	2.15478730324405e-27
g49107_i0	398.58677770404	8.03472128817067	0.712326349181549	11.2795508651371	1.65589216808826e-29	2.15714046791074e-27
g53118_i0	539.039679230226	-4.34756638978547	0.385648748917628	-11.2733838810251	1.77610069576795e-29	2.31126488297674e-27
g12955_i7	703.611056301824	-3.38448829853915	0.300310429067267	-11.2699659117768	1.84641370282399e-29	2.40019987454718e-27
g19315_i3	247.854358286447	-5.40656508760358	0.479754673723327	-11.2694370346489	1.85753757024953e-29	2.41208580670687e-27
g27521_i3	1781.48398097535	-5.91103844849026	0.524586029508051	-11.2680058484088	1.887974274961e-29	2.44899819609239e-27
g11451_i7	296.40763814798	-8.38227196301451	0.743943423085132	-11.2673513911222	1.90205685951543e-29	2.46464076233572e-27
g14585_i0	681.503938602305	-4.2168757589217	0.374279140562522	-11.2666598319745	1.91705107560217e-29	2.48143009735995e-27
g5913_i5	1991.47235336092	4.0088257873144	0.355888061084899	11.2642884818721	1.96936231820657e-29	2.54643565227723e-27
g40020_i2	470.473122507245	-9.37501100378062	0.832396243377355	-11.2626781756517	2.0056902150644e-29	2.59065838033392e-27
g129_i16	4072.86015028291	3.60247017956474	0.32000668945542	11.2574839785235	2.12746178120533e-29	2.74503418788297e-27
g3872_i1	1245.37830288117	5.10116855474641	0.453141950096187	11.257330189058	2.13117685530598e-29	2.74691782546914e-27
g22359_i0	440.33040955627	-7.40597498022853	0.6582419992635	-11.2511431791271	2.28609656893585e-29	2.94348224509612e-27
g106649_i0	29279.1735262514	-3.94511262741033	0.350836812633601	-11.2448650921089	2.45471684003154e-29	3.15725317071131e-27
g3297_i0	1238.02648990421	-6.97186936020102	0.620053989063644	-11.2439714656612	2.47970099612744e-29	3.18334720251505e-27
g14807_i9	680.96209025088	4.21313291852159	0.37470212427209	11.2439525842192	2.48023159953924e-29	3.18334720251505e-27
g59812_i0	314.830935548969	-7.63446743476048	0.678993666629274	-11.2437977111926	2.48458807182114e-29	3.18558190433716e-27
g45265_i2	322.458377209396	-8.24580257052952	0.733472401237965	-11.2421442941986	2.53157343807577e-29	3.24241050975755e-27
g16133_i5	310.455569832859	-5.32153430187736	0.473385851249001	-11.2414308282278	2.5521194053328e-29	3.26529201604781e-27
g15499_i7	311.711159006279	-7.17832108862954	0.638616767176797	-11.2404206365635	2.58149358639351e-29	3.29940884893483e-27
g8863_i1	1377.02560264263	-6.16137128309424	0.548232180437838	-11.2386165988533	2.63478798774744e-29	3.3639945625954e-27
g20644_i0	292.527911755336	-8.09159930960463	0.720104002236651	-11.2367092593181	2.69232167483266e-29	3.43385190533657e-27
g12564_i1	395.548045325834	-5.1600778265264	0.459440130029977	-11.2312301195582	2.86462278211039e-29	3.64978712060033e-27
g4950_i3	1281.30093832002	-3.2453036217217	0.288966880839069	-11.2307113268426	2.88149342808757e-29	3.66744560105904e-27
g1428_i9	17581.713493391	4.06467806582838	0.361942154629465	11.2301869617524	2.89864546069699e-29	3.68542497963753e-27
g9054_i0	279.72201475143	-5.26843481892032	0.469145072206904	-11.2298628527357	2.90929771812273e-29	3.69511146986968e-27
g69403_i2	879.688368270074	-10.286271091478	0.916338782340386	-11.2254018816122	3.05992105089763e-29	3.8823704558592e-27
g8207_i1	374.047301255181	3.87683611207487	0.34544715147657	11.2226605299937	3.15629426622411e-29	4.00047981799058e-27
g12236_i0	273.004210166457	-4.93205829059194	0.439528549594281	-11.2212467088762	3.20716873909321e-29	4.06073569571486e-27
g2438_i5	200.509910546116	-5.56674833110895	0.496270856898493	-11.2171574327355	3.35894140252126e-29	4.24848535463444e-27
g3061_i1	292.694612905604	-6.60921234296148	0.589410956773375	-11.213249884499	3.5106208361937e-29	4.43572769409648e-27
g5988_i8	3569.60909289827	3.15875158172092	0.281757519519458	11.2108865350185	3.60563713862482e-29	4.55106135125304e-27
g628_i5	197.243699677	7.56339059096381	0.67479340955334	11.2084535561338	3.7061184957617e-29	4.67304711324288e-27
g21515_i2	314.773653081078	-5.82374887264498	0.519793696702947	-11.2039620903159	3.8989686105342e-29	4.91112795934743e-27
g36807_i2	791.990118129842	6.54998635788137	0.584670767986135	11.2028627332309	3.94766881950963e-29	4.96733373163979e-27
g77659_i1	672.927322428196	-9.89270527304086	0.8832506051359	-11.2003379511059	4.06181033750493e-29	5.10568301897949e-27
g25996_i0	1164.92183619524	-13.5283246851245	1.20877390346903	-11.1917742816087	4.47390322992977e-29	5.61788489809418e-27
g39543_i0	548.487564789635	-5.47427462454517	0.489386284209753	-11.1859992835412	4.77495827445543e-29	5.98974503299171e-27
g29849_i0	547.049948122814	2.97220356653185	0.265715290233076	11.1856700603294	4.7927140163006e-29	6.00583277085866e-27
g17583_i2	866.069896198527	3.91403366843797	0.349929782237729	11.1851973370444	4.81832365783794e-29	6.0317191828945e-27
g50661_i1	1161.89492117237	13.784124951541	1.23275043825857	11.1816021505642	5.01758636850901e-29	6.27471326944048e-27
g22175_i11	691.302528074511	3.63151625793627	0.324904852139763	11.1771684356813	5.2746151144628e-29	6.58937379268629e-27
g146_i78	432.074855704085	3.59610000376671	0.321892428390929	11.1717446158732	5.60686560561107e-29	6.99726487049432e-27
g26421_i0	561.610817095306	4.32734752283479	0.387374627138126	11.1709627313608	5.65644423171014e-29	7.05191276105415e-27
g20838_i3	179.968734425662	4.93994210077504	0.44221707685053	11.1708533192732	5.66341656161964e-29	7.05338576129813e-27
g13671_i2	2292.92821955297	2.84069545365449	0.254361895474464	11.1679284680424	5.85299779532849e-29	7.28204995367106e-27
g9384_i5	613.550398165152	-4.87168321929124	0.43623916899268	-11.1674594249307	5.88398030511564e-29	7.3131270724898e-27
g10931_i0	252.491134193924	6.7988516596803	0.608824802015174	11.1671726203934	5.90300520883794e-29	7.32929402091832e-27
g45599_i1	1082.24394077687	-3.83543460700126	0.343488626397944	-11.1661182124784	5.97347446538798e-29	7.40923737584168e-27
g12061_i4	974.279676204258	2.97634977514272	0.266664923452547	11.1613846193474	6.30025980038868e-29	7.80661794981427e-27
g7276_i2	306.677009013958	-4.70422351160326	0.421503418249517	-11.1605821161301	6.35739300004161e-29	7.86940589008199e-27
g87918_i0	317.529216026918	5.73920674926772	0.514308854189892	11.1590665852093	6.46669494816652e-29	7.99657710427946e-27
g4828_i0	462.627693463862	4.26450008385559	0.38217368239622	11.1585393769589	6.50515330991652e-29	8.03597554368927e-27
g10683_i4	1226.35531847108	3.04233362726519	0.272699773874935	11.1563481848007	6.66744105226325e-29	8.22810863717144e-27
g12543_i1	289.493457905949	-5.75371115766256	0.515904241587077	-11.1526727129872	6.94872809355654e-29	8.56655797550067e-27
g70672_i0	617.862694150116	3.27468207129932	0.293637020170364	11.1521431098824	6.99021796196829e-29	8.60899411953108e-27
g13977_i2	731.717527021075	-6.41571079400055	0.575380354199373	-11.1503820858254	7.12995453240742e-29	8.77222072637193e-27
g3965_i6	351.347330885856	3.8083930938937	0.341698580208121	11.1454753238193	7.53409279777083e-29	9.26009187736509e-27
g199_i6	662.470359808799	-5.36225985770302	0.481174001757517	-11.1441180074506	7.64984467775887e-29	9.39288337988975e-27
g11141_i2	949.5250458313	5.44597885152367	0.488792645450196	11.1416955680823	7.86083149505668e-29	9.64222415500894e-27
g88010_i0	1798.5545548373	-4.82822984514954	0.433494118148315	-11.1379362326149	8.19974396946997e-29	1.0047821073575e-26
g11437_i3	662.958944707789	3.37910918449214	0.303550870124358	11.1319370723852	8.77084900092271e-29	1.07368414156722e-26
g14780_i3	315.04364830067	4.18111363452681	0.375600741235493	11.1318034697523	8.78400691303325e-29	1.07421525504838e-26
g24899_i12	1025.26388672731	-3.07996509548959	0.276771771294709	-11.1281764071597	9.14879945013359e-29	1.11770433242189e-26
g39020_i0	2835.51072606698	3.37205891413104	0.303087230328295	11.1257043408874	9.40600123183665e-29	1.14797511827795e-26
g39581_i0	1007.28396610996	4.76992128530898	0.428911935783672	11.1209805262094	9.91759642366788e-29	1.20920219939141e-26
g40656_i0	2042.05051871607	2.31979620570384	0.208599149258483	11.1208325343134	9.93406242393081e-29	1.20999860542204e-26
g17993_i10	387.349412821497	6.16530153788958	0.554439572312062	11.1198800478467	1.0040689724347e-28	1.22176436612851e-26
g14531_i2	263.573843387978	-6.93560670865578	0.623813011378813	-11.1180860003641	1.02446194139566e-28	1.24533470906003e-26
g42896_i0	1590.35175009959	2.78215698786932	0.250303121141826	11.1151510024236	1.05871372181535e-28	1.2856880105511e-26
g11058_i15	1111.08755862219	3.25866711996603	0.293182082622689	11.1148235622563	1.06260473942416e-28	1.28912793900479e-26
g850_i0	7279.43799609192	-2.39213125363927	0.215223372102847	-11.1146444285622	1.06473941069493e-28	1.29043238249626e-26
g9384_i4	2818.16432300285	-4.85596456267417	0.436961708453134	-11.1130208179214	1.08428245394799e-28	1.31281168725872e-26
g355_i8	245.740691176224	-6.82188988135219	0.613954494339922	-11.111393343063	1.10422910606319e-28	1.33563473491375e-26
g6000_i7	3301.13559388695	2.28194965888381	0.205390675578417	11.1102884902513	1.11797742648789e-28	1.35092266347722e-26
g20418_i5	498.528312270733	-5.5709681411031	0.501449468008897	-11.1097298860915	1.12499295873722e-28	1.35805269923756e-26
g28283_i3	670.303869431352	4.69965935746983	0.423040251227453	11.1092486916641	1.1310713035659e-28	1.36403839592314e-26
g31360_i2	407.459883908908	-6.78244084502501	0.610599859338956	-11.1078323083267	1.14915249299037e-28	1.38447300794961e-26
g31831_i0	1230.06694421548	-5.32473672168897	0.479377201673012	-11.1076135934412	1.15196999485365e-28	1.38649606011027e-26
g19435_i6	340.703764964512	-5.26445991907167	0.474171999695605	-11.1024268038838	1.22083213109991e-28	1.46792710823655e-26
g28863_i13	372.869908793502	-3.34171402970085	0.301005253042559	-11.1018462167116	1.22878999094479e-28	1.4760385332056e-26
g66052_i0	40086.1780967615	3.0375895379188	0.273624056849757	11.1013248355816	1.23598018434185e-28	1.48321275264424e-26
g9563_i12	6853.96402381892	4.41854467164109	0.398061937123921	11.1001436197743	1.25242470635509e-28	1.50146738689142e-26
g31875_i0	462.702317839364	-4.76081816305284	0.429022069011907	-11.0969073782559	1.29859899277485e-28	1.55529255768884e-26
g102161_i0	375.042930863971	-7.18352663285357	0.647415790619822	-11.0956926552196	1.3163630618539e-28	1.57501935189578e-26
g83807_i0	5477.22468220708	3.17420288931215	0.286116047450758	11.0941099515169	1.33987059943512e-28	1.60157270483804e-26
g19770_i5	223.264808784896	-5.56181708983214	0.501362492869935	-11.0934048097511	1.35047756548647e-28	1.61266881283283e-26
g7294_i13	228.520164491692	-5.1241024942383	0.46192685384323	-11.0928872214416	1.35831626725525e-28	1.6204407081341e-26
g12564_i2	298.69265427215	-6.03020033238036	0.543718296822884	-11.0906702379094	1.39240565240715e-28	1.65948322583315e-26
g34864_i0	962.123027112964	2.93320466508648	0.264480490582873	11.0904386883969	1.3960146527564e-28	1.6621580913948e-26
g20807_i2	253.038148509563	-7.87432200015531	0.710376284716927	-11.0847197035767	1.4881577259552e-28	1.77013745600118e-26
g30696_i0	370.277781750534	3.88593542447118	0.350586450373229	11.0841004275387	1.49849044827701e-28	1.78043249984854e-26
g34880_i0	241.42341225391	-6.30262754796472	0.568622585359421	-11.0840260486328	1.49973625021108e-28	1.78043249984854e-26
g10927_i7	1326.27132443561	4.28124656528468	0.386275177402377	11.0834110389262	1.51007674339186e-28	1.78922059898208e-26
g35355_i1	242.038591648265	4.3242772742792	0.390155301229082	11.0834769145945	1.50896576623073e-28	1.78922059898208e-26
g33741_i1	5080.98980078184	-2.45356502116802	0.221389796223717	-11.0825569336026	1.52455469873562e-28	1.80461939718265e-26
g32856_i7	397.051157325785	4.66989580678006	0.42140919385786	11.0816182343549	1.54062548286137e-28	1.82187189989285e-26
g4951_i5	459.34937606365	-3.52398979005273	0.318025753758729	-11.0808314999741	1.55422395600791e-28	1.83617013107305e-26
g20807_i3	288.00781491264	-8.06116849053261	0.72755073811344	-11.0798712285489	1.57098342568445e-28	1.85417145541321e-26
g4414_i5	665.574349234893	7.16476113564697	0.647079329146772	11.0724617723368	1.70647296810774e-28	2.01213482027519e-26
g13977_i3	385.431493546348	-6.98596434128203	0.630941408222002	-11.0722869829839	1.70980532723043e-28	2.01411429664069e-26
g96258_i0	906.554539826382	-5.19464112095423	0.469211629195396	-11.0709982398817	1.73457529670943e-28	2.04131859773042e-26
g4395_i7	707.66687731228	4.85844137334002	0.43886574453774	11.0704502089983	1.74521616097382e-28	2.05185872640053e-26
g2438_i6	245.366777167803	-5.46893778071271	0.494086967021511	-11.0687756321138	1.77813354385626e-28	2.08854387697516e-26
g5988_i9	1317.97980334172	3.06112425263255	0.276584611889542	11.0675869916257	1.8018718452183e-28	2.11438724819966e-26
g10596_i5	341.924148832246	-4.6246311077731	0.417878296601784	-11.0669329931249	1.81506662561628e-28	2.12782059865197e-26
g7908_i0	449.566686062675	-3.39564201315155	0.306905217841934	-11.0641390753428	1.87252333146318e-28	2.19306691675201e-26
g8304_i2	316.113532031072	-4.59084620606817	0.415004094281037	-11.0621708781487	1.91407882880199e-28	2.23958255124465e-26
g23025_i0	4316.37074881251	3.47407800771489	0.314085166381128	11.0609426345823	1.94047357800055e-28	2.26828697909022e-26
g102032_i0	1823.76533470193	-4.76603780181416	0.430934341448059	-11.0597771943609	1.96585243147917e-28	2.29574998764581e-26
g2082_i8	650.490026717395	3.54585234567507	0.32064676654154	11.0584378689367	1.99542468946609e-28	2.3280528108337e-26
g10909_i3	874.856187753217	-4.92085632285945	0.445045058226692	-11.0569845275148	2.02801381912576e-28	2.36381021254521e-26
g44433_i0	507.922884110638	9.37983230981416	0.848388801821004	11.0560538867098	2.04915885665052e-28	2.38617300398282e-26
g4589_i7	1880.45750158923	3.74453428520537	0.338834955526588	11.0512042046723	2.16293872565218e-28	2.5162600343898e-26
g23791_i1	676.849221300912	4.43104608864718	0.401095325038543	11.0473640853864	2.2574603863202e-28	2.62121494218264e-26
g37964_i2	430.290842226601	7.15465860507085	0.647632290734474	11.0474087031035	2.25633896834451e-28	2.62121494218264e-26
g44808_i0	243.814673249081	-5.59152346594095	0.506230056585563	-11.0454197517525	2.30686987176252e-28	2.67603496181229e-26
g24415_i3	563.065753072788	-3.92895024370655	0.355797778688431	-11.0426497270156	2.3791200298095e-28	2.75722128440425e-26
g42410_i0	1406.04514441306	3.75201312626023	0.339873665926316	11.0394346559161	2.46579684719185e-28	2.85495678116453e-26
g78883_i0	2578.08743598626	2.8250607367326	0.255939652022923	11.0379955368525	2.50560283528539e-28	2.89829004887243e-26
g10098_i1	358.347816294237	-5.56345553187052	0.504037559369521	-11.037779682192	2.51162809195828e-28	2.89975200459521e-26
g49309_i0	247.232853839885	4.48883077609932	0.406677616321966	11.0378112685344	2.51074551004377e-28	2.89975200459521e-26
g4168_i6	735.194013922063	-2.56347293653437	0.232249497753988	-11.0375822609948	2.51715138946301e-28	2.90337680578374e-26
g34437_i0	267.443991185743	5.69203751988477	0.515703463440438	11.0374234873491	2.52160217598229e-28	2.90575884428733e-26
g66862_i0	1041.14656159732	13.6256026830405	1.23450940429747	11.0372611464994	2.52616103114001e-28	2.90826079466869e-26
g57582_i1	327.682846445583	4.67918468870707	0.424102679357129	11.0331410681016	2.64463782701355e-28	3.04178301457726e-26
g12002_i3	342.731940100519	-8.11811489497806	0.735987593517545	-11.0302333442589	2.73155390689178e-28	3.13878736340697e-26
g19438_i9	2401.57662457453	4.6958662447776	0.425874359930394	11.0264122159059	2.85009488685356e-28	3.27191430257704e-26
g7731_i6	274.208625912534	-6.73971086749526	0.611282966617882	-11.0255172081513	2.87858973954283e-28	3.30151474619148e-26
g84362_i0	16044.6944126418	3.45269339510889	0.313233786346276	11.0227361977229	2.96894593949104e-28	3.39733127711748e-26
g26135_i2	420.437838179854	3.1442171412743	0.285249552930835	11.0226891119324	2.97049974970248e-28	3.39733127711748e-26
g7276_i4	605.217829549723	-5.39482654370804	0.489422089747007	-11.0228505347945	2.96517622187976e-28	3.39733127711748e-26
g11089_i1	251.834276167935	-7.43971435466434	0.675068142142769	-11.0206864910697	3.0373374395379e-28	3.47051418525361e-26
g21180_i5	1133.16963687827	3.68240074304272	0.334138195898657	11.0205920431784	3.0405262225937e-28	3.47090173843093e-26
g77047_i0	3277.39066606198	2.47248074801884	0.224360098625512	11.0201446833278	3.05567531845925e-28	3.48492903384168e-26
g41939_i3	1538.35532430355	3.46755646348566	0.314730441701109	11.0175439170854	3.14524048175929e-28	3.5803712747638e-26
g21589_i7	1844.54597010085	3.50658598814959	0.318270906420413	11.0176139804549	3.14279384786121e-28	3.5803712747638e-26
g31650_i3	484.74696742019	-6.42329391967474	0.583253878397639	-11.0128610500136	3.31312374369054e-28	3.76795902290139e-26
g1007_i2	872.257256606324	-3.3344314665494	0.302793175377502	-11.0122411523716	3.33600347426159e-28	3.79044058932355e-26
g2082_i1	681.877327812805	3.37819443170588	0.306965344118463	11.0051329781455	3.60982985040285e-28	4.09774562226113e-26
g9955_i3	305.844127368151	-7.37422418999301	0.670269107352851	-11.0018858233175	3.74222799290856e-28	4.2440837636894e-26
g3230_i7	2593.36363206618	3.09239683610506	0.281175113938089	10.998117126347	3.90194049754198e-28	4.42109821788005e-26
g18340_i3	1718.7481415541	-7.19952513100921	0.654731967739942	-10.9961411474395	3.98836317063679e-28	4.51481969584641e-26
g5971_i2	433.234375921753	9.18230715093796	0.835572540050653	10.9892399651876	4.305362277445e-28	4.86913687539121e-26
g18349_i2	303.127965253044	-4.62808874206548	0.421166080095844	-10.9887499511173	4.32879811055993e-28	4.88698155576165e-26
g2916_i1	482.46269356041	-4.44913693348961	0.404881360708782	-10.9887422965112	4.32916520830096e-28	4.88698155576165e-26
g30976_i3	522.416529239352	-4.39112489132205	0.399705226937463	-10.9859081027456	4.46723113632221e-28	5.03816809349495e-26
g47098_i0	407.437093462663	-6.99163062998433	0.63666726414674	-10.9816084848567	4.68506581825192e-28	5.27895533636021e-26
g44340_i6	488.300793539566	-6.46966884327327	0.589217151918606	-10.9801094930906	4.76346104992255e-28	5.36232759947981e-26
g107998_i0	2647.59366620506	3.67363369307186	0.334644179751889	10.9777307222123	4.89054653692352e-28	5.50030692370172e-26
g4537_i8	3132.15858890224	3.02474046722475	0.275560726737766	10.9766747353051	4.94803490977522e-28	5.55982929995711e-26
g10044_i1	2141.37182511888	-4.52659488416722	0.412390156321776	-10.9764862588894	4.95836591229639e-28	5.56630270244643e-26
g25401_i0	227.149114944637	-6.99127948237486	0.637136002868373	-10.9729782195642	5.15460542575137e-28	5.78127444450087e-26
g14023_i2	1185.4570694338	-13.5536086684504	1.23547482070612	-10.9703641395977	5.30582806918819e-28	5.9454073257712e-26
g11437_i9	917.723893457782	3.85369539920379	0.351480880581335	10.9641679309268	5.68207946070673e-28	6.36116107125424e-26
g44737_i3	396.370987325138	-3.75107367319544	0.342138794395718	-10.9636023001149	5.71771668571096e-28	6.39517948089671e-26
g77053_i0	1892.67877227629	3.12204041002654	0.2848347228822	10.9608841872756	5.89208630583942e-28	6.58416319550605e-26
g26468_i2	166.23998831053	-6.260480866193	0.571173173955235	-10.9607403702816	5.9014578209971e-28	6.58788827370115e-26
g36627_i1	363.264717651544	-6.84765464934743	0.624752702387061	-10.9605842810825	5.9116457584422e-28	6.58788827370115e-26
g19560_i0	871.391450148111	-4.27113434501489	0.389678982152766	-10.9606484840911	5.90745311963553e-28	6.58788827370115e-26
g12491_i2	2696.56127403273	4.93816191165472	0.450626101578711	10.9584462470205	6.0529638432719e-28	6.73920617003699e-26
g48851_i0	983.594989427452	3.67030773320511	0.335011145161126	10.9557779978927	6.23403607775953e-28	6.93446846008534e-26
g35358_i7	527.088139166836	-3.59950343408923	0.328593044062902	-10.9542898096169	6.33735058200934e-28	7.04295905967594e-26
g16850_i4	787.766975938944	-4.30974111787661	0.3935451872152	-10.9510705705059	6.56668607753393e-28	7.29117652052749e-26
g10909_i2	670.11117212753	-5.43788896582018	0.496647141311062	-10.9492001735178	6.7036923833024e-28	7.43651952061368e-26
g142603_i0	273.084517017058	4.54429398027772	0.415131181307626	10.9466457469265	6.89539451434441e-28	7.64221781647582e-26
g36567_i1	651.641599356993	-6.1215238291498	0.559305999087055	-10.9448563740454	7.03291036325188e-28	7.78754164522881e-26
g14442_i0	1122.90447522821	13.7348843226233	1.25529864894006	10.9415272088603	7.29603935549072e-28	8.07156659052531e-26
g74290_i0	419.764714447312	4.73517595786955	0.432814427343412	10.9404300289474	7.38487907199387e-28	8.16243580404782e-26
g23608_i3	890.260971577577	-4.54491654554567	0.415615050508468	-10.93539933163	7.80615422099843e-28	8.62024481033792e-26
g48496_i0	240.153088117393	-5.65950051031088	0.51759258870068	-10.9342765600991	7.90338207534196e-28	8.71970694676518e-26
g78089_i0	2275.0361947934	-6.31874936763137	0.577938289938405	-10.9332596189548	7.99248153635156e-28	8.81002921784823e-26
g30468_i1	176.415288191237	-6.01457730442959	0.550129182359722	-10.9330271821442	8.01298599456739e-28	8.82464496470427e-26
g40220_i0	734.543865589038	3.23938097254856	0.296308371365086	10.9324652476905	8.06277294172819e-28	8.87145377255031e-26
g16101_i8	253.376588329637	-5.86426521516719	0.536427763733587	-10.9320687921732	8.09808305780145e-28	8.90226363438078e-26
g11058_i16	1228.52029753081	4.56591877677289	0.418009233323408	10.9230093806093	8.94809047428664e-28	9.82781121766939e-26
g14854_i4	331.794987483772	-5.12747556602105	0.469589605081514	-10.9190567903031	9.34613248285058e-28	1.02557385117896e-25
g15741_i1	378.981187854734	-5.32822811675153	0.488024217099286	-10.9179584333364	9.45982622434339e-28	1.03711540378371e-25
g20115_i5	514.452887480476	-4.5383060858641	0.415707002372929	-10.9170787597001	9.55187186988404e-28	1.04626497245277e-25
g11922_i0	696.867049864324	3.63340007353406	0.332859755787965	10.9157085239483	9.69702049678058e-28	1.06120951264094e-25
g40622_i0	303.614162097071	-7.94022238145696	0.727438087641245	-10.9153239517655	9.73814979970012e-28	1.06475391387152e-25
g6208_i3	571.452193872366	-3.49837901313681	0.320594909152307	-10.9121477392981	1.00845224722175e-27	1.10163685263095e-25
g30459_i1	1359.65973425984	5.2364454222392	0.479898631425874	10.9115656501889	1.01493125791162e-27	1.1077210753352e-25
g22970_i2	490.601394331359	-7.05629721028363	0.646715103203386	-10.9109825568191	1.02146283610877e-27	1.11385172628968e-25
g96011_i0	1232.67014329679	-13.6098391098892	1.24744273737328	-10.9101914678242	1.0303909927581e-27	1.12258241584002e-25
g2065_i8	269.664967318247	6.88602099846643	0.631218439120085	10.9090935430617	1.04291045115959e-27	1.13520662808392e-25
g8048_i5	249.179257319033	-5.44236429284677	0.498974928634829	-10.9070896763026	1.06615041345499e-27	1.15946713223266e-25
g11948_i7	1554.85938093489	3.29627104110031	0.302281444912908	10.9046423343981	1.09523130836153e-27	1.19003085684531e-25
g31360_i3	605.999763006609	-6.85047418642589	0.62830854789329	-10.9030415221875	1.11467738782404e-27	1.21008065837016e-25
g9372_i2	2595.54418645518	2.95879319942167	0.271377964055882	10.902849867399	1.11702837290885e-27	1.21155304457183e-25
g24111_i2	360.485606621913	-4.70992531786776	0.432106702705275	-10.899912656713	1.15367979361764e-27	1.25019270375454e-25
g60875_i0	645.590003264841	2.72212517849317	0.249766737664687	10.8986697105666	1.16954651742713e-27	1.26626021744157e-25
g14854_i3	288.590442709364	-4.59178013582569	0.42133546900208	-10.8981571067377	1.17615297796221e-27	1.27228207082355e-25
g13553_i5	1012.04598436321	3.96201783453397	0.363696772962388	10.8937393154811	1.23464544830325e-27	1.33437018225094e-25
g18340_i7	2971.68631858243	-7.03346097206941	0.645747677390754	-10.8919648003834	1.25894446339048e-27	1.3594256425031e-25
g15956_i1	629.252932457082	3.5390730827662	0.32493993634951	10.8914685049963	1.26582486864202e-27	1.36564452148099e-25
g16196_i0	688.401277161463	6.60405623973848	0.606500610573269	10.8887874547995	1.30364366551134e-27	1.40405940975263e-25
g5605_i5	1524.06904533748	2.53351070375885	0.232671657611635	10.8887809102545	1.30373734015601e-27	1.40405940975263e-25
g8168_i2	230.654967910448	-7.51019060481336	0.69026096768715	-10.8802191582376	1.43218214466744e-27	1.54102545730502e-25
g18760_i2	1223.36782851666	4.82402737924845	0.443432218185904	10.8788382562361	1.45404261388821e-27	1.56316639452273e-25
g1658_i0	1076.016597507	-6.3874326113919	0.587186133942015	-10.8780372051883	1.46687503619736e-27	1.57557125250395e-25
g61460_i0	1424.0852632322	-13.8180799276293	1.27042623441093	-10.8767274740957	1.48809862208985e-27	1.59695926402123e-25
g16373_i2	646.210628083047	-6.60209122455712	0.607222907029044	-10.8725990869797	1.55701028915324e-27	1.66944123459271e-25
g27475_i0	302.327994569875	4.10608900545243	0.377659088922187	10.8724750069459	1.55912971839474e-27	1.67024342207242e-25
g17135_i7	220.767142028703	-6.67391030479293	0.613845814499277	-10.8722909681105	1.56227858294606e-27	1.67214603021598e-25
g25918_i2	806.455087799267	3.75174298757211	0.345083571698576	10.8719837606445	1.56754889307921e-27	1.67631394050682e-25
g137369_i0	4808.9466314822	4.43840175896706	0.408268092402157	10.871292274771	1.57947630581434e-27	1.68758730243073e-25
g6846_i1	624.55767419607	-3.97964021416333	0.366107794406694	-10.8701324444967	1.59968459350405e-27	1.70768082859398e-25
g32111_i6	1577.90341996162	-5.15326019167434	0.474084074165384	-10.8699289271561	1.60325692598672e-27	1.70999565110298e-25
g86208_i0	4438.23588362471	2.92738938219651	0.269354916068235	10.86814907605	1.63483764961974e-27	1.74215337039924e-25
g64433_i0	1335.78558158322	2.79554989887914	0.257257802580933	10.8667254047607	1.66054196549374e-27	1.76799819076079e-25
g8120_i3	2813.86303987853	-2.52504170340604	0.232396986861157	-10.865208441427	1.68837181939922e-27	1.79605897570553e-25
g4014_i1	278.262965943779	-4.84027710094094	0.44558231190702	-10.8628124851396	1.73327258800651e-27	1.84221466873435e-25
g2358_i22	296.784475883032	6.04807336964282	0.556865661672087	10.8609199415931	1.76957472150522e-27	1.87915876027463e-25
g46872_i0	575.104989745756	3.58222883639111	0.329834412329824	10.8606885833641	1.77406396324804e-27	1.88228495570994e-25
g20115_i3	461.492343640054	-5.53223297967117	0.509391789313358	-10.8604675138726	1.7783641155248e-27	1.88520525990659e-25
g56666_i0	7065.0599192815	4.18517580888008	0.385412546864261	10.8589506048283	1.80815050866861e-27	1.91511440354229e-25
g14811_i4	307.116194128555	8.01321874373683	0.738145283569891	10.8558828757701	1.86990955238081e-27	1.97880619642606e-25
g1837_i3	1003.16533329674	-5.66547724984243	0.521899875293495	-10.8554868817633	1.87803258553731e-27	1.98567710951563e-25
g1101_i17	950.605567248241	-5.79437168114938	0.533795161363686	-10.8550472176378	1.88709242630359e-27	1.99352574849138e-25
g34548_i1	1002.55722529061	3.52765105733159	0.325128468827602	10.8500220545193	1.99377234389815e-27	2.1043973379881e-25
g19438_i10	281.809762963001	4.1242816383817	0.380121422652521	10.8499058264122	1.99630925411615e-27	2.10525070198363e-25
g11948_i3	2117.11347591927	2.73106606195962	0.25184397408613	10.8442779775449	2.12305537382335e-27	2.23697676209174e-25
g6331_i2	417.662309805582	-5.49546494301398	0.506785847134826	-10.8437616679377	2.13507542054043e-27	2.24769741960316e-25
g19060_i2	418.616742441128	-7.10074800660964	0.654862045034805	-10.8431204105473	2.15009834020192e-27	2.26155810130927e-25
g6641_i30	209.890730799348	5.73133201228504	0.528608603539676	10.8422980138931	2.16951837898658e-27	2.28001593715015e-25
g30468_i0	410.574335517022	-5.19680335652649	0.479329224758472	-10.8418245500159	2.18077752939731e-27	2.28987280528604e-25
g9338_i3	222.972739285516	-7.12907031169939	0.657585397794947	-10.841284395312	2.19369339169329e-27	2.30145078542995e-25
g19633_i0	2658.14164400814	3.10963419882979	0.287025115972808	10.8340142579174	2.37509553225275e-27	2.4896192867038e-25
g26167_i2	265.550467568195	-6.2500369263382	0.576904320528577	-10.8337495559259	2.38197373414716e-27	2.49468225916016e-25
g8197_i2	937.465044509957	4.64754167783829	0.429261290179367	10.826836204812	2.56877966779779e-27	2.68801606423345e-25
g15008_i4	357.316708230907	4.05223930832925	0.374458952950821	10.8215847862541	2.72032297631695e-27	2.84415021016595e-25
g1997_i2	319.290973757889	-4.18202233921576	0.386630377976172	-10.8165901528656	2.87267045574506e-27	3.00085659966652e-25
g6641_i16	1987.75402861829	4.33861502438345	0.40116656710742	10.8149965129614	2.92303796799381e-27	3.05085512952485e-25
g9372_i10	20098.7240576405	2.19225811701873	0.202715699248066	10.8144466617558	2.9406186122794e-27	3.06657678794065e-25
g49721_i0	1044.34428616058	4.05948123324871	0.375488023228632	10.8112136263183	3.04613119782875e-27	3.17389151658798e-25
g79206_i0	963.985958298835	-13.2551381207761	1.22610751087546	-10.8107470211252	3.06166607505225e-27	3.18735139264607e-25
g84845_i0	947.07701870928	-13.2297251858754	1.22460505510218	-10.80325867573	3.32200107618167e-27	3.45542012879723e-25
g14863_i1	1211.7741088976	4.04377263577057	0.374391971962567	10.8009063724659	3.4082238518529e-27	3.54208097122218e-25
g5435_i1	727.465842518191	-5.66922199388865	0.525093523268785	-10.7965947829577	3.57206466734254e-27	3.70919175342134e-25
g80664_i0	506.05625202967	-4.85127664139717	0.449355366180161	-10.7960803553688	3.59212720954652e-27	3.72684727857236e-25
g23183_i1	419.245853188234	-2.93587067859177	0.271942262527301	-10.7959338548823	3.59786110437154e-27	3.7296193710278e-25
g18903_i1	1778.19005954888	4.45623441127724	0.412773046724756	10.7958464018818	3.60128825979876e-27	3.72999756724718e-25
g63038_i0	2137.09227630554	6.08484846148878	0.563657768755279	10.7952889125007	3.62321167626601e-27	3.74951615806481e-25
g28807_i4	1499.41284932975	5.80040281912266	0.537347484048861	10.7945100541221	3.65406225785481e-27	3.77823213237258e-25
g9632_i2	625.605461784579	4.04078338744691	0.374511067913968	10.7894899073454	3.85925603444428e-27	3.98701410316723e-25
g15499_i2	234.413115896604	-7.34164798151125	0.680451245529549	-10.7893813550121	3.8638169469215e-27	3.98834318293119e-25
g32426_i0	304.741049539018	-5.88228917020788	0.545410490760229	-10.7850678889743	4.04944219312666e-27	4.1764115787418e-25
g7600_i12	343.06220108569	4.20555948981726	0.390052691851412	10.7820291403587	4.1854941734037e-27	4.31307738412091e-25
g29582_i0	1367.41616041482	3.62813919232882	0.336542578073402	10.7806245887185	4.24990162181822e-27	4.37574613053529e-25
g11766_i9	450.090331485307	-4.57293561354166	0.424191837763423	-10.7803479615561	4.26270206376716e-27	4.38521874554925e-25
g9372_i9	883.952633980827	2.78683612479774	0.258545449628569	10.7789022347961	4.33022515997968e-27	4.45092333469203e-25
g4951_i2	253.303085761611	-3.60467715608188	0.334476649458583	-10.7770666858711	4.41748509215494e-27	4.53678698718169e-25
g41939_i2	1714.04697865156	3.28762533823368	0.305128657183974	10.7745544734313	4.53974551962649e-27	4.65842142819769e-25
g15738_i0	879.372887921143	-4.65865369455411	0.432391078151311	-10.7741670213738	4.55889774583838e-27	4.67413654996929e-25
g62704_i0	1321.10525834839	4.79274602777268	0.444859593816858	10.773615078527	4.586319390821e-27	4.6982965581175e-25
g8554_i3	342.51853293586	-5.16676004751812	0.47964659591722	-10.7720144195703	4.66677173604545e-27	4.77669577954239e-25
g18340_i2	1008.61107504312	-7.30383493626623	0.678112436405044	-10.7708317148508	4.72711439906816e-27	4.83439727245759e-25
g28009_i3	343.119554610179	-7.69468277407248	0.714417678629632	-10.7705660207515	4.74077642031761e-27	4.84430193224787e-25
g8304_i5	528.141370856273	-4.33954261713649	0.402944259990316	-10.7695853943689	4.79154012613773e-27	4.89207009207003e-25
g112656_i0	2143.72130017577	-7.47800245547895	0.694470227091522	-10.7679237550575	4.87879090528919e-27	4.97697963682529e-25
g85827_i0	1401.64621771588	2.81685908705858	0.261818567725147	10.7588209328823	5.38547870742283e-27	5.48926747280521e-25
g16987_i4	282.594765362468	4.11396081461442	0.382404867787937	10.7581287822304	5.42607457088761e-27	5.52602141269083e-25
g57740_i0	289.889042904734	8.90694920576015	0.827939345474497	10.7579730984466	5.43524741966434e-27	5.53073885929303e-25
g49679_i5	439.185303732716	-3.29217987525439	0.306028461545621	-10.7577571662027	5.44799555066279e-27	5.53908348962754e-25
g10336_i1	548.104018577066	-5.69744998082723	0.529618637402923	-10.7576463108732	5.45455170107879e-27	5.5411239436739e-25
g33285_i2	1729.88580154779	2.39038561381807	0.222260458219205	10.7548847553466	5.62042307167204e-27	5.70486992832391e-25
g6333_i6	902.400243433432	-5.37056828579612	0.499377770703948	-10.7545201265677	5.64269482056477e-27	5.72270738742091e-25
g3230_i5	2912.04085603964	3.13896256201602	0.291879022189916	10.7543273869596	5.65450280540013e-27	5.72991185695634e-25
g50903_i3	1447.75723713558	-4.52709202918518	0.421227771278137	-10.7473731265357	6.09733942452772e-27	6.17351815399626e-25
g30960_i4	1032.20054222074	-10.4894524146687	0.976105042724613	-10.7462331978015	6.17313872019815e-27	6.24507321873999e-25
g36889_i3	1016.91016184506	-13.3323316754371	1.2412078205547	-10.7414177180086	6.50378847371781e-27	6.57411574659129e-25
g12002_i1	209.194659366253	-7.03460084140155	0.655151578669644	-10.7373637955449	6.79571800952618e-27	6.86350614190976e-25
g102669_i0	915.874635341855	-3.20571342226274	0.298568724197822	-10.7369364653839	6.82723769266027e-27	6.88962744556006e-25
g40057_i0	339.111401329647	-7.04165559859703	0.656014193166812	-10.7339988554279	7.04787288076042e-27	7.10639122926541e-25
g7600_i2	318.551403262786	4.70257442396416	0.438113135168906	10.7336987788581	7.07080489114943e-27	7.12361661006347e-25
g18964_i0	1334.8493433419	3.57927366017087	0.333471490290631	10.7333723103328	7.09583782436254e-27	7.14292838446968e-25
g15956_i5	584.659708877504	3.12888950041829	0.291515290281616	10.7331917217641	7.10972271104093e-27	7.15099550266654e-25
g28403_i2	404.793707659377	-4.67222881968581	0.435336886068612	-10.7324441580846	7.16748768262786e-27	7.20314770797955e-25
g3321_i0	2046.0269935137	2.2854641220234	0.212979519669152	10.7309103033648	7.28747106458732e-27	7.31769033866388e-25
g16118_i0	845.865071046694	-3.73000846376646	0.347634940316956	-10.7296707873082	7.38588347300179e-27	7.41040168584874e-25
g5814_i3	183.628369949267	-6.09503491310455	0.568160294300089	-10.7276678329185	7.54770206968827e-27	7.56652473410897e-25
g7798_i15	451.687451834084	4.04864531394805	0.377471696150002	10.7256924300337	7.71073688225321e-27	7.72360924727868e-25
g2506_i0	952.662676496996	-3.36266355072346	0.313537699019702	-10.7249098313762	7.7762880884657e-27	7.7828694990911e-25
g15457_i0	276.437703973639	-6.23920769669733	0.581754430411468	-10.724813375782	7.78440545232881e-27	7.78459718645325e-25
g9054_i24	167.770590108991	-6.52855091910379	0.608793763628382	-10.7237480229658	7.87462258206023e-27	7.8683564754937e-25
g19418_i8	449.491806167701	-7.54739742197362	0.703848725155767	-10.7230391307498	7.93522724622077e-27	7.91592534210834e-25
g23331_i0	573.182427332861	-3.22817420253301	0.301048917050154	-10.7230885736593	7.93098530769924e-27	7.91592534210834e-25
g60514_i0	465.360006430545	-9.33165434515949	0.870372016733535	-10.7214549247352	8.07234098047188e-27	8.04611578105087e-25
g8788_i4	436.391599313162	-3.34916562748611	0.31249800675011	-10.7173983678055	8.43423992404443e-27	8.39589451182063e-25
g78094_i0	380.463142282856	-4.09545735519318	0.382132768950882	-10.7173675956578	8.43704578907618e-27	8.39589451182063e-25
g66734_i0	1917.51331092151	-6.0521744869827	0.564907804683186	-10.7135614640285	8.79132954717738e-27	8.74130867620282e-25
g18944_i2	193.134565471566	7.74123967764751	0.72260565430021	10.7129519836713	8.84941553987708e-27	8.78472176857089e-25
g12955_i5	755.692705194716	-3.67636345575964	0.343168031107323	-10.7130126425147	8.84361749185961e-27	8.78472176857089e-25
g11117_i14	694.84799042251	4.15861820028205	0.388245058917227	10.7113229254739	9.00654599241181e-27	8.93342281362977e-25
g3590_i5	1049.77191987822	3.93457205000431	0.367356068563953	10.7105132777175	9.08566633207396e-27	9.00456807360133e-25
g11948_i17	661.767179391213	3.26269723701627	0.304889923333478	10.7012301401895	1.00435910030411e-26	9.94584971498709e-25
g45919_i1	1456.44191403072	-13.8505304478359	1.29442090085506	-10.7001752201982	1.01585939119339e-26	1.00515614480527e-24
g5070_i3	912.628518262054	4.62123178748997	0.431887265001161	10.7000881062736	1.01681488571988e-26	1.00528493121216e-24
g10927_i4	1134.00548164381	3.99930633405302	0.373778634801906	10.6996654214133	1.02146369975448e-26	1.00906198719542e-24
g29365_i0	352.843960986554	-6.44601574367393	0.602854706989914	-10.6924863801085	1.10371758285219e-26	1.08943365270782e-24
g26636_i2	879.560939735102	3.90407672029462	0.365226614597261	10.6894639225558	1.14028141671566e-26	1.12461293441472e-24
g1777_i2	346.329945932914	-6.16925001362615	0.577253970108347	-10.6872370448457	1.16798680470648e-26	1.15100563732737e-24
g37892_i2	853.269910119686	-13.0792397276343	1.22396085448006	-10.6859951278347	1.18372676647803e-26	1.16557373756931e-24
g11948_i1	2055.86281974904	2.77532657400059	0.259797165269683	10.6826668840657	1.2269532580059e-26	1.20716145141271e-24
g47070_i0	1028.18785115383	4.02173651365789	0.376479901932752	10.6824733352599	1.22951463139822e-26	1.20870517068763e-24
g124368_i0	393.13871530135	-4.08479183631796	0.382445516963447	-10.6807156971025	1.25301875482558e-26	1.23081809188726e-24
g12955_i6	607.946207273543	-3.27512199009271	0.306665430711552	-10.6797886624961	1.2655944678907e-26	1.24216924232466e-24
g19291_i1	2695.17780434515	-7.21026692176953	0.675295700425433	-10.6771995101214	1.3013843494251e-26	1.27626826016928e-24
g27006_i1	275.758576638773	-8.25072407128476	0.772807229124309	-10.6763029127379	1.31401047681081e-26	1.2876139831616e-24
g13074_i2	754.960656157055	4.0276483215729	0.377299180353979	10.6749458554196	1.3333523116384e-26	1.30551697439302e-24
g1227_i2	502.211004089223	-4.01929531881365	0.37654097199557	-10.6742575648871	1.34326998362416e-26	1.31417119530421e-24
g4421_i0	984.816318726371	-3.69630068721654	0.346285181760538	-10.6741520628295	1.34479662797207e-26	1.31460885775989e-24
g11948_i5	3752.59484286318	2.6576503217764	0.249024833757543	10.672230081133	1.37291129512357e-26	1.34101615461055e-24
g3221_i1	219.925714531326	-5.24011329412305	0.491009996239136	-10.6721112284055	1.37466887493014e-26	1.34165699497689e-24
g1777_i12	288.357176045103	-5.55897169873034	0.520936352050778	-10.6711149583749	1.38948958872585e-26	1.35503603183006e-24
g7414_i5	647.359200604584	3.18469921734441	0.298456696864239	10.6705570717787	1.39785790187442e-26	1.36210628817608e-24
g4168_i1	844.285797395163	-2.52729792140979	0.236859794883608	-10.6700165076631	1.40601403622883e-26	1.36895865431479e-24
g8788_i5	430.560711686331	-3.2721817950877	0.306774748207945	-10.666398763922	1.4618269939431e-26	1.42102883753593e-24
g121372_i0	1264.38282864309	6.04247909361061	0.566495267529011	10.6664246639998	1.46141971528474e-26	1.42102883753593e-24
g32856_i1	234.808751555449	5.57544044121921	0.522729262020243	10.6660193838609	1.46780565692219e-26	1.42570281044731e-24
g36350_i0	839.244869457876	-13.0551520191443	1.22449980602541	-10.6616203244	1.53892616735148e-26	1.49359222280409e-24
g9520_i2	1005.50382415723	3.1709832000584	0.297505391949158	10.6585738809074	1.59017046493238e-26	1.54209819379107e-24
g18_i60	972.527315268268	4.21602603723708	0.395566345328116	10.6582020615024	1.59653956146806e-26	1.5470430247056e-24
g2088_i10	1661.04181058823	4.22655042744988	0.396566789243913	10.6578527049835	1.60254692187875e-26	1.55162975139584e-24
g5177_i13	273.362130936051	4.9767017645224	0.466975314811832	10.6573122961066	1.61188369601246e-26	1.55943026072602e-24
g47014_i0	1508.74768051293	-5.10127709783743	0.47869940120007	-10.6565353644664	1.6254015080042e-26	1.57126015777329e-24
g16228_i5	525.01487968583	-4.04239904389654	0.379406357766098	-10.6545369131338	1.66069106686134e-26	1.60410114208494e-24
g26167_i0	281.146035221824	-6.33237131667314	0.594357187949487	-10.6541511486041	1.66759002410724e-26	1.60948865060486e-24
g28456_i6	1422.47435613602	4.37495136951082	0.410664335838362	10.6533511379298	1.68198799297005e-26	1.62209963189019e-24
g25666_i1	354.658584332925	-8.1619835179215	0.76623093025949	-10.6521196098902	1.7043933124418e-26	1.64240679300117e-24
g9372_i5	2553.47653328403	2.53519811594578	0.238018458816508	10.6512668326292	1.72008111248637e-26	1.65621375291839e-24
g46626_i1	7090.01760340511	4.1720863333175	0.391711486894081	10.6509164854939	1.72656755398128e-26	1.66114619097616e-24
g14310_i2	750.802957762047	4.48951417446589	0.421531595314163	10.6504808284179	1.7346672873665e-26	1.66762178060854e-24
g4935_i3	320.04318618346	-4.71242763963196	0.442480250135675	-10.6500293248953	1.74310138993818e-26	1.67440834856971e-24
g29365_i1	348.277241645419	-6.49187025179947	0.609783077453814	-10.6461961504518	1.81636255980106e-26	1.74340747731638e-24
g65162_i0	300.532325037611	-7.2037721148862	0.676744306853678	-10.6447472729811	1.84484210183598e-26	1.76934883881833e-24
g39022_i0	691.484961368055	3.21784399848601	0.302326640641539	10.6436005495835	1.86769588679799e-26	1.78985808103584e-24
g6527_i8	1546.11442908239	3.51436720572166	0.330234786277784	10.6420260728241	1.89953253463173e-26	1.81893680279676e-24
g37333_i0	2115.56733421976	3.14280708868411	0.295371756948145	10.6401746773503	1.93765745563045e-26	1.85398657555503e-24
g32257_i0	705.325818352024	4.80341267752466	0.451623746839665	10.6358726952194	2.02920051549912e-26	1.94005267181585e-24
g12998_i2	851.750424696496	4.18722004609325	0.393717138644025	10.635097218562	2.04615235483631e-26	1.95472545314609e-24
g22826_i2	480.814801986023	-5.32917962559478	0.501147775701158	-10.6339484758536	2.07152209627095e-26	1.97741070448347e-24
g10927_i1	1132.24501547792	4.30152886623382	0.40457406239265	10.6322408332224	2.10981243285972e-26	2.01238436773385e-24
g7659_i4	172.035426113612	-4.7821103623864	0.449840920142329	-10.6306699730059	2.14565491949403e-26	2.04497031423421e-24
g24514_i0	1404.2877638716	2.65726932754357	0.250017744266278	10.6283229430047	2.20033502780436e-26	2.09544493660402e-24
g9054_i16	165.561236460568	-6.51026078289794	0.612695064070101	-10.625613236788	2.26518458868175e-26	2.15551780043128e-24
g12006_i2	1021.06953630957	-4.80390256386182	0.452208291184067	-10.6232076180718	2.32434228571623e-26	2.21008480427083e-24
g65158_i0	504.584268395069	-9.86446688153243	0.928628103064767	-10.6226236843108	2.3389315576932e-26	2.22222215695558e-24
g4828_i7	759.838640316874	4.26609618261725	0.401697763176745	10.6201641474916	2.40138478648689e-26	2.27978075719768e-24
g14738_i0	404.056071742935	-7.4172264894462	0.698419633444397	-10.620014292649	2.40524292755565e-26	2.28166514256278e-24
g3648_i0	839.164219670993	3.20984306204973	0.302270439292499	10.6191100577442	2.42865398321678e-26	2.30208047562454e-24
g19435_i4	420.254827411871	-5.68706965132762	0.535570866851829	-10.6187061382878	2.43918450041554e-26	2.30991400014082e-24
g11089_i4	406.508629577545	-6.58007333443928	0.619671497143876	-10.6186477266866	2.44071108115665e-26	2.30991400014082e-24
g1979_i2	1334.70859397448	2.23582754595089	0.210606201015896	10.616152492975	2.50681578461324e-26	2.37063418488545e-24
g30696_i2	645.804791746393	4.14020204571684	0.390038385515138	10.6148579203268	2.54180829702387e-26	2.40186094648874e-24
g33741_i4	1156.94130125424	-2.6188895197928	0.246743343858102	-10.6138203318623	2.57020371430669e-26	2.42681025592014e-24
g11948_i10	3171.50292546286	3.2222146815795	0.303637084455236	10.612059088107	2.61912492644677e-26	2.47108654853599e-24
g44340_i2	221.422196152524	-5.57546508480353	0.525396543243491	-10.6119180959659	2.62308086979037e-26	2.47290339924982e-24
g4168_i7	689.683860078663	-2.6228042510777	0.247168856753792	-10.6113864243436	2.63805181449587e-26	2.48509377541408e-24
g409_i17	323.606101583851	3.54869679189395	0.334514428533404	10.6085014253416	2.72077742780647e-26	2.5610421409514e-24
g8916_i3	1089.78273066351	3.42927009657415	0.323331818016112	10.6060396951199	2.79339589792562e-26	2.62736679965277e-24
g40143_i5	1063.06183498078	2.79742646362023	0.263839565430243	10.6027557279306	2.89326875369503e-26	2.71920381177713e-24
g10978_i0	367.771092457834	3.75550729023246	0.354205844731628	10.6026124246422	2.8977066229022e-26	2.72127494055017e-24
g35564_i1	275.534306821588	-7.76934010530219	0.732892942486557	-10.6009208915867	2.95060334964539e-26	2.76881617717148e-24
g5877_i2	506.568949743348	-9.1685761304929	0.864897912622046	-10.6007610802265	2.95565010342935e-26	2.77141685564284e-24
g64571_i0	230.554768230445	4.16094462481016	0.392620523644541	10.5978785474222	3.04816213520845e-26	2.85596378888304e-24
g37592_i0	1878.87168970374	2.84636104271548	0.26858221307285	10.5977272662633	3.0530958526628e-26	2.8583876567401e-24
g84669_i0	745.914384786602	-12.8851776578438	1.21610603040278	-10.5954393249544	3.12868471806165e-26	2.92690618059956e-24
g28807_i6	1312.54192700271	5.52559748757808	0.521522368806391	10.5951303684721	3.13903316206323e-26	2.93433350912347e-24
g11362_i11	3207.13908279466	5.89841396768905	0.556743405685836	10.5944927366009	3.16049792948388e-26	2.95213289344268e-24
g12929_i1	450.647721065456	-5.26605538637838	0.497097047621122	-10.593616300035	3.19023927276638e-26	2.97762999341581e-24
g34222_i1	1759.1318808217	-6.09812161109028	0.575663030258885	-10.5932138951981	3.20398741163782e-26	2.98817211868087e-24
g17776_i2	779.277773783935	3.53845457821935	0.334071452172164	10.5919094708991	3.2489580248972e-26	3.02779521275098e-24
g26699_i0	936.312442871554	-13.2131284343208	1.24748250620456	-10.5918346498673	3.25155640433862e-26	3.02790003606771e-24
g9054_i5	170.180767125143	-6.70091181546029	0.632660439833903	-10.5916403074286	3.25831514313398e-26	3.03187593108593e-24
g60689_i0	921.304863951428	2.77433931731507	0.261949564839318	10.5911201609244	3.27647311921858e-26	3.04644469725329e-24
g42856_i0	397.114511330328	-5.47263536257927	0.516748053897884	-10.5905292168952	3.29722433663866e-26	3.06340057876124e-24
g44647_i0	780.821606598619	7.65258530667437	0.722662126139207	10.5894373454411	3.33590913799359e-26	3.09697973121214e-24
g2082_i7	2412.93149976251	3.13762495235136	0.296301665668124	10.5892923189494	3.34108113321119e-26	3.09941892816849e-24
g35530_i1	426.680775925002	-5.90022672571625	0.557348854606563	-10.5862363884847	3.4519304095744e-26	3.19981339176097e-24
g15474_i0	6069.22753246952	4.46051207173172	0.421353590165099	10.5861494380146	3.4551371797971e-26	3.20035037194544e-24
g86931_i0	608.677382428523	-4.36800136402431	0.412618238953661	-10.5860598288164	3.45844509499885e-26	3.2009801512625e-24
g31875_i4	480.262241202221	-4.72877593067724	0.446755800389176	-10.5846995753786	3.50904597368864e-26	3.2453479630463e-24
g6641_i31	585.209979858033	5.54813520016094	0.52430903262299	10.5818035832894	3.61923315883075e-26	3.34471514753461e-24
g42615_i0	6473.96198774764	-6.13165073202534	0.57949855523228	-10.58095948068	3.65199045038418e-26	3.37242905859094e-24
g5913_i3	7147.93524666122	3.30852414680112	0.312723868564065	10.5796981918677	3.70148602888335e-26	3.41554623315211e-24
g3159_i14	512.362439877986	-3.94833928196515	0.373308573198878	-10.5766102506885	3.82548786146305e-26	3.52729672967285e-24
g4948_i8	435.831791308394	-9.67247700400669	0.914651918791593	-10.575036038612	3.89027906172292e-26	3.58432420994733e-24
g13649_i8	621.135389547962	-6.91399401444623	0.653841188605339	-10.574424087895	3.91575823314694e-26	3.60507256290247e-24
g14199_i1	877.174659212773	4.57878463634345	0.433073901615938	10.5727558720545	3.98605923692933e-26	3.66702396703703e-24
g6527_i0	908.670139207261	3.58218174296161	0.338838656354079	10.5719394047481	4.02092092418465e-26	3.69630363266764e-24
g4168_i2	786.541581571994	-2.406134811207	0.227606793993462	-10.5714542566603	4.04177885211203e-26	3.7126756374344e-24
g8554_i4	281.323000262782	-5.52731721467859	0.522866004226908	-10.571192561756	4.05307437145808e-26	3.72024580005055e-24
g6331_i7	254.012072013392	-4.83605481493047	0.457520256260212	-10.5701436138819	4.0986649857264e-26	3.75925972331651e-24
g68655_i0	743.813234991358	4.96635083956282	0.469904159096079	10.5688590820652	4.1551877583043e-26	3.80823427031406e-24
g98616_i0	379.005953267051	-5.83542692527426	0.552138829016877	-10.568767524763	4.15924589340451e-26	3.80908742522067e-24
g36493_i3	516.756423755199	-9.51671990720161	0.900573954030664	-10.5673941208359	4.22059348430308e-26	3.86236625220562e-24
g30959_i8	819.964889403507	-4.90453881943522	0.464143009256023	-10.5668699552251	4.24424281901956e-26	3.88109240304083e-24
g17782_i0	1435.37272713293	3.9982809214841	0.378579694311255	10.5612661787318	4.5054305579143e-26	4.11684139719156e-24
g1101_i12	1252.42737789796	-5.83504626928182	0.552577282786382	-10.5596926458114	4.58159487841539e-26	4.18329835813815e-24
g14866_i9	419.028622745236	-6.55386917101306	0.620889187680902	-10.555618137743	4.78479753918682e-26	4.36556325592189e-24
g36350_i1	991.458831764469	-11.4454713496478	1.08436679945224	-10.5549813544913	4.81735220235416e-26	4.39197567592323e-24
g16812_i1	262.161823814398	-4.26627372861687	0.404376825638566	-10.5502428876329	5.066594786172e-26	4.61575500927531e-24
g18349_i5	563.597437504296	-5.35994239787482	0.5080983330485	-10.5490257480597	5.13265318931777e-26	4.67244063093029e-24
g5196_i2	382.357896626935	-3.18003535056893	0.301589882849985	-10.5442374940366	5.40091755491906e-26	4.91297954400154e-24
g6177_i1	272.691833639941	-8.2389091628644	0.781401431815305	-10.5437600027482	5.42841953336021e-26	4.93431182404383e-24
g3749_i3	2448.35175545636	3.60596478421224	0.342011003940021	10.5434174417517	5.44823543020917e-26	4.94863102241438e-24
g20115_i8	227.98610691168	-6.17816713407097	0.585978299009511	-10.5433377729415	5.45285424576734e-26	4.94913566093293e-24
g10764_i3	340.973601173081	-4.06224315466137	0.385298932679705	-10.5430947508964	5.46696748972486e-26	4.95825049256111e-24
g37892_i0	805.168307575526	-12.9955559033322	1.23292940593204	-10.5403892881508	5.62655065791326e-26	5.09918712638251e-24
g18649_i7	863.303047047883	-13.0959207743965	1.24262843041172	-10.538887131415	5.71714090126361e-26	5.17312588125753e-24
g12543_i3	1160.23128091052	-6.2087076870619	0.589127088451162	-10.5388256774694	5.72087761553811e-26	5.17312588125753e-24
g3230_i1	2468.53646683085	3.12542935612535	0.296561940793847	10.5388754462528	5.71785123258058e-26	5.17312588125753e-24
g837_i11	764.819695748178	3.99641228279685	0.379272723453988	10.5370411201787	5.83045005485894e-26	5.26829605364973e-24
g2740_i7	946.026220075691	-3.23255591967945	0.306830910915443	-10.5353007297569	5.93931363473436e-26	5.3626850900782e-24
g10764_i1	353.626628424801	-4.01193957371031	0.380879540913978	-10.533355412273	6.06338161532256e-26	5.47065237697136e-24
g22239_i1	696.54744550444	-3.15223118923206	0.299308902222888	-10.5316987427413	6.1710633094217e-26	5.56368633810134e-24
g4494_i3	509.084097349372	-5.29838660563637	0.503115028185395	-10.5311634692096	6.20625902711808e-26	5.5912793511839e-24
g837_i16	1879.90461203531	4.59025276454267	0.435998432591145	10.5281405193655	6.40879357200893e-26	5.76947733519146e-24
g10819_i4	1035.68976831523	-4.41647052853504	0.419525924454465	-10.527288711128	6.46703768511306e-26	5.8176114561287e-24
g8294_i2	839.682053355953	-4.98094700922784	0.473247089392068	-10.5250452055106	6.62296474383965e-26	5.95348320807307e-24
g10909_i1	1208.89803131084	-4.93084884998088	0.468683098024736	-10.5206457641889	6.93963105343608e-26	6.23353894691501e-24
g117018_i0	1241.90790779585	2.71895109892739	0.258446388616039	10.5203679319614	6.96012544778594e-26	6.24734089842794e-24
g1541_i11	633.642981778197	-4.00130078557062	0.380461124421889	-10.5169767125369	7.21516775979219e-26	6.47149542449166e-24
g85902_i0	2790.47947756712	3.40188682716488	0.323509851771484	10.5155586716656	7.32454068908131e-26	6.56476107102407e-24
g81800_i0	731.572171036006	13.11660212441	1.24764067404989	10.5131248100729	7.51610740068733e-26	6.7315031597494e-24
g55434_i0	798.121679180833	-12.9828413400608	1.23599909528961	-10.5039246303161	8.28617945998489e-26	7.41573487703556e-24
g3592_i6	1018.93701516593	2.91777204632868	0.277807205925058	10.5028666791163	8.37959897196746e-26	7.49383475464429e-24
g32856_i2	201.028087658486	5.35080935132889	0.509529648328463	10.5014681066793	8.5047000490296e-26	7.60013191542152e-24
g50273_i0	1918.30214123779	3.46605926853403	0.330162690512063	10.4980343574205	8.81975261754724e-26	7.87397396881266e-24
g45820_i2	232.851786217595	-5.19539752124098	0.494896257585143	-10.4979527357754	8.82738062030444e-26	7.87397396881266e-24
g4276_i2	538.03882625823	4.35929049511769	0.41525281954626	10.497919074652	8.83052834609829e-26	7.87397396881266e-24
g36279_i0	238.433127331506	7.19860987469306	0.685800838383534	10.4966478193006	8.95022413275245e-26	7.97486576475235e-24
g73312_i0	10797.7400517406	3.10408086657841	0.295779512446573	10.494576993865	9.14865642873912e-26	8.14571490489555e-24
g20553_i3	2377.8494506323	-4.12269561466773	0.392904309576069	-10.4928745096128	9.3150544565335e-26	8.28781284126479e-24
g13482_i1	418.58465805656	-5.03553519255695	0.479996139364719	-10.4907826950891	9.52361703323043e-26	8.46719069706982e-24
g8065_i8	391.907261536037	2.88554245944623	0.275070245146138	10.4902020860643	9.58232230989876e-26	8.51316998039824e-24
g2003_i15	1730.71880511524	3.18683743891507	0.303856162519348	10.4879802749176	9.81030034519823e-26	8.70935869494301e-24
g8389_i1	327.708202473859	5.72210556964859	0.545685292263266	10.4860908856747	1.00083926817831e-25	8.87874911740149e-24
g23076_i0	1112.16771465731	3.72814564708011	0.355538404965032	10.4859154314055	1.00269880632285e-25	8.88877166714276e-24
g3872_i2	1342.29360375651	5.1102107439657	0.487451659209925	10.4835231297571	1.02839771910203e-25	9.10995835489338e-24
g25591_i3	1154.65907199054	-6.63160360944499	0.632616595214926	-10.4828163845306	1.03611397395288e-25	9.17164174196094e-24
g11281_i0	2033.61417791291	3.36136124669513	0.320700174481646	10.481320292788	1.05263814136183e-25	9.31114622601998e-24
g8554_i2	249.740460210085	-5.10381563500909	0.487153965658207	-10.4768019862328	1.10414446621763e-25	9.75965953691629e-24
g63596_i0	814.36398025804	6.37405281816805	0.608487941614694	10.4752327568789	1.12261103098186e-25	9.91569190766377e-24
g56534_i0	1336.76417349696	2.95820167994458	0.28242479454825	10.4742987763392	1.1337470110616e-25	1.00067961730678e-23
g29876_i4	361.822147290061	-4.12522380120583	0.393909500686568	-10.4725166415528	1.1553002865706e-25	1.01896481394032e-23
g37964_i1	369.525824669225	6.93317184399894	0.662047062572641	10.4723247574839	1.15764502672652e-25	1.02029404624001e-23
g93396_i0	2039.89243731671	-5.66488402967415	0.540980550591727	-10.4715114498624	1.16763576727807e-25	1.02835530991881e-23
g63618_i1	627.797409904037	12.8960521882191	1.23196951230939	10.467833870373	1.21388889839191e-25	1.06831871019386e-23
g1635_i2	696.956956197979	4.83163146864658	0.461582562743462	10.4675346484696	1.21773115430233e-25	1.07092641001795e-23
g16196_i2	585.838301292824	6.67449620808737	0.63781278735993	10.4646635193923	1.25521700676564e-25	1.10309665999333e-23
g21019_i3	4293.50607063478	-5.34841311486544	0.511339185814314	-10.459619100672	1.32386782106159e-25	1.16258884072649e-23
g76454_i1	860.182231211774	4.38674329045944	0.419480886470587	10.4575522555234	1.35305914186272e-25	1.1873678865728e-23
g20762_i0	8055.476259559	3.12326631311351	0.298672566718422	10.4571583102844	1.35869502325858e-25	1.19141398684231e-23
g24073_i10	1028.75139430427	-13.3489118926682	1.27654133003917	-10.4570933807985	1.35962615182779e-25	1.19141398684231e-23
g46553_i0	1071.87163091968	-6.69984174833082	0.640709398950127	-10.4569119156192	1.36223182858951e-25	1.192839133125e-23
g10344_i1	337.381725611604	-3.50708959040343	0.335636473505185	-10.4490717405576	1.47966334524564e-25	1.29473731638616e-23
g4774_i17	641.397670815831	5.78931997517201	0.554111071001605	10.4479413571494	1.4974021403529e-25	1.30931854200577e-23
g9455_i0	1580.67290574456	2.99628460685123	0.286824247327585	10.4464132121617	1.52171838083237e-25	1.32962599670391e-23
g21180_i4	1051.64406082303	3.75109406935576	0.359091270482123	10.4460742371138	1.52716504713247e-25	1.33342856083066e-23
g18503_i5	1420.66981561273	-3.62026342177724	0.346618058573084	-10.444532049717	1.55218990391777e-25	1.35430792884596e-23
g23054_i1	336.889621193484	-3.08998290599022	0.295879669240271	-10.4433769103648	1.57120000318519e-25	1.36991319962753e-23
g19096_i0	412.571490650049	-4.93837864429899	0.47288146867496	-10.4431638189092	1.57473196822889e-25	1.37201057171805e-23
g21895_i0	1580.84423890444	3.97386938064883	0.380595549243713	10.4411872092182	1.60787133574105e-25	1.3998824325037e-23
g18834_i0	1776.52598997092	2.0784447630083	0.199101680086949	10.4391121265307	1.6434054715625e-25	1.42979797609091e-23
g511_i5	1848.277016386	2.86225618818012	0.274201573137769	10.4385111851347	1.65384067821168e-25	1.43784979392018e-23
g2090_i10	877.056948553633	3.33920909390536	0.31992179562529	10.437579244574	1.67015363492957e-25	1.45099659911074e-23
g3061_i4	290.320971775212	-6.88445606047408	0.659744830103178	-10.4350284327312	1.71562387288822e-25	1.48943788018107e-23
g75233_i0	1031.80000047718	12.6506757772531	1.21245268481549	10.4339541952338	1.73513817764142e-25	1.5053065203081e-23
g8048_i1	825.786967148614	-5.77836561195197	0.553817419833157	-10.4337014420615	1.73976149696154e-25	1.50824320010254e-23
g6177_i0	304.272491763908	-7.90313375767082	0.75764532798338	-10.431178634344	1.78658262002143e-25	1.54773202607731e-23
g5605_i4	1562.44514757544	2.50936017302744	0.240610541720688	10.4291364587858	1.82539647108535e-25	1.58023288107754e-23
g3117_i1	568.410681082431	-4.59017896858634	0.440137630844607	-10.4289627764342	1.82873580356631e-25	1.58199934006951e-23
g9372_i6	2821.39270058563	2.76537190540494	0.265230332298751	10.4263033622039	1.88063004818784e-25	1.62573727295545e-23
g14395_i3	7985.61343725256	-6.88534864547508	0.660429064748009	-10.4255687900444	1.89521951499471e-25	1.63718739421915e-23
g73747_i0	433.962424884888	6.27182967624509	0.601623498624853	10.4248416004042	1.90977282822758e-25	1.64859007651739e-23
g41918_i0	314.18766152504	-8.79241854605982	0.843443872573832	-10.4244263690352	1.91813251107625e-25	1.6546338119449e-23
g102542_i0	5986.65643235905	-2.18434241494875	0.209563688823622	-10.4232867211417	1.94126339084215e-25	1.67340201553253e-23
g13253_i1	377.71286320674	-9.44937758457293	0.906626466452897	-10.422569750851	1.95595682732772e-25	1.68487559716406e-23
g9384_i1	3084.32947861127	-3.81399943952639	0.366035277674222	-10.4197591657297	2.01462689898439e-25	1.73418798711657e-23
g22808_i4	560.309179907954	-4.08721173791021	0.39229596709292	-10.4186942532145	2.03730933981305e-25	1.75247450224046e-23
g84440_i0	816.064586631324	3.59663137794963	0.345264355819928	10.4170364456198	2.07312499415944e-25	1.78202430249543e-23
g8959_i4	186.624722579303	-5.91281005606394	0.567628614395591	-10.4166877886519	2.08073650429388e-25	1.78604614822063e-23
g42741_i0	5533.25019320353	4.33079708748287	0.415754207739069	10.4167246100391	2.07993135251318e-25	1.78604614822063e-23
g5847_i0	3084.77582797092	2.76839883505431	0.265851587064643	10.4133244627995	2.15559807235027e-25	1.84900219722873e-23
g8389_i0	322.394953400321	5.69801011995711	0.547190093620975	10.413218708422	2.15799475942265e-25	1.84975535314537e-23
g8863_i3	800.087245464289	-6.21988171119053	0.597365873798664	-10.412181184101	2.18164842556965e-25	1.86871535288087e-23
g13253_i0	391.041764818386	-9.49854062033693	0.912286356057405	-10.4117973016569	2.19046521440776e-25	1.87494894244911e-23
g10909_i0	400.970375905711	-5.0385008682793	0.483985467483352	-10.4104383432806	2.22196168785988e-25	1.90057302996065e-23
g30260_i1	362.052929518251	-4.15827368289861	0.399488831595556	-10.4089860692488	2.25611712969349e-25	1.92843392805653e-23
g26183_i2	1557.29125002666	-5.02468340170171	0.482881460873433	-10.4056250008296	2.33717319980928e-25	1.9963163201709e-23
g9772_i1	200.048559615742	-7.53506347496679	0.72428137546516	-10.4035030172183	2.38982662556243e-25	2.03986021354857e-23
g52015_i0	1399.33538491389	4.88069901527103	0.469347932510727	10.3988931817857	2.50829690019414e-25	2.13948240430215e-23
g33066_i0	463.820368809417	4.3683636540439	0.420147166709552	10.3972226880772	2.55264914108044e-25	2.17578952645921e-23
g5988_i7	1284.95624789727	3.29810778865122	0.317279337124722	10.3949655799827	2.61381299971133e-25	2.22636548813874e-23
g10018_i7	187.579012346947	5.40293423359075	0.519824362342479	10.3937687899881	2.64683092948374e-25	2.25291368067022e-23
g9054_i23	164.834363691147	-7.03448331363965	0.67697386451259	-10.3910707375747	2.72279073595232e-25	2.31595027940782e-23
g32904_i0	3156.72140865513	3.998291055785	0.384830021717026	10.3897586730513	2.76050682011111e-25	2.34639226943471e-23
g30697_i2	1746.29169020901	2.66396840538406	0.256425885258714	10.3888435549177	2.787118461622e-25	2.36735976276809e-23
g615_i7	465.271191474285	3.34754219668452	0.322246976049537	10.3881260197456	2.80816206982054e-25	2.38191200968211e-23
g52235_i1	6353.73246894946	3.05633376361234	0.294213748710814	10.3881405169017	2.80773534810776e-25	2.38191200968211e-23
g4168_i5	681.330786988118	-2.49755432054664	0.240495228252991	-10.3850472988151	2.90025527798177e-25	2.45831449981916e-23
g10927_i6	588.915602940256	3.88920105561749	0.374507178828212	10.3848504794657	2.90624344555335e-25	2.46167712377424e-23
g71428_i0	1050.03779999758	-13.3784780170296	1.28831041913936	-10.3845143362008	2.91649884449545e-25	2.46864703791577e-23
g20115_i4	173.342708708514	-5.00905845293024	0.482371173126973	-10.3842408750486	2.92486832210618e-25	2.47401205720485e-23
g235_i3	157.36715937349	-6.05759759820211	0.583480964584215	-10.3818255708114	2.9998315528714e-25	2.53565914388894e-23
g5605_i2	1897.46181039594	2.50959111283844	0.241738082475636	10.3814470899155	3.01174967942716e-25	2.54396772679103e-23
g13649_i9	203.442106751905	-6.70713828055171	0.646078545956959	-10.3813047539247	3.01624388161062e-25	2.5459982918352e-23
g9338_i2	296.615468404522	-6.3093390715608	0.607854383204544	-10.3796883692746	3.06774920241193e-25	2.58768044391537e-23
g46597_i0	237.408816662458	-6.77909505579829	0.653179614470876	-10.3786078218161	3.10266541929528e-25	2.61532149526937e-23
g15815_i2	205.69541302005	-4.55325243308686	0.438737633034983	-10.3780758481774	3.11999970315434e-25	2.6281142727753e-23
g8120_i4	9557.19407324778	-2.70410690873382	0.260629697675642	-10.3752831425186	3.21258615841101e-25	2.70423380686203e-23
g15025_i6	569.211592957373	12.7546802054669	1.22963323112257	10.3727517137958	3.29886026351272e-25	2.77493837483868e-23
g14780_i1	175.270861541227	4.55034283988822	0.438812308831636	10.3696791277432	3.40666728676972e-25	2.8636459318869e-23
g53488_i0	354.019111430614	-7.38369145831738	0.712069442497944	-10.3693418333124	3.41871245528082e-25	2.87178919441772e-23
g4537_i9	2527.14593235972	2.2421187621569	0.216237982987255	10.3687554387198	3.43975382193004e-25	2.88747301704028e-23
g39948_i2	2550.98064763295	-5.9874708024401	0.577470832002397	-10.3684384918254	3.45118007786076e-25	2.89506946986001e-23
g4951_i9	440.383012364017	-4.01350603673848	0.387188980891172	-10.3657547988603	3.54944973623031e-25	2.97545510132182e-23
g12864_i8	4134.14581894104	3.55547079758559	0.343016116262536	10.3653170478565	3.56573994629811e-25	2.98550619916036e-23
g10983_i0	195.54834524654	-5.91590354923896	0.570741129633161	-10.365300908034	3.5663419782586e-25	2.98550619916036e-23
g13911_i1	631.090051397821	-12.6440862585915	1.21994307472088	-10.3644887377097	3.59676718247426e-25	3.00890819455297e-23
g12002_i0	363.135480612402	-7.69287509197781	0.742299887103668	-10.3635676437917	3.63158420048834e-25	3.03594955643158e-23
g29006_i0	1564.4239205656	-2.70738844821108	0.261292792396128	-10.3615121694845	3.710489206163e-25	3.09978543743671e-23
g36627_i3	241.782871860348	-6.72131645840111	0.648758404508908	-10.360276509233	3.75873855953806e-25	3.13794128010565e-23
g1777_i4	232.023296512148	-5.95632237805777	0.5749293243928	-10.3600949287957	3.76588100707166e-25	3.14175071441335e-23
g31113_i0	1139.27972169513	-3.37815159472509	0.326136681078525	-10.3580854001262	3.84582925655347e-25	3.20625284692664e-23
g35793_i2	2064.48874331363	6.7959998359327	0.656308964375018	10.3548788830034	3.97689586536342e-25	3.31325476804966e-23
g11060_i0	229.825527492799	-6.49579551771666	0.627384286039874	-10.3537746517671	4.02304828292825e-25	3.34941455916275e-23
g14119_i0	237.117009456264	-5.24490984203852	0.506618765118235	-10.3527745183589	4.06530766882113e-25	3.38228599716817e-23
g9632_i11	1227.90017293896	3.62620016256294	0.350271595795269	10.3525384475721	4.07534653840738e-25	3.38832378442071e-23
g13253_i3	362.494735936407	-9.38985337656957	0.90721126875633	-10.3502389134141	4.17442797612502e-25	3.46833458919479e-23
g20838_i2	283.095571351411	5.01749354444014	0.484795758976277	10.3497059360325	4.19773130779279e-25	3.48531878993241e-23
g4380_i8	3751.43402581366	3.17084764198471	0.306396635421167	10.3488330987256	4.23617303314226e-25	3.51484049016231e-23
g26468_i0	170.575560399989	-6.70940009453554	0.648380492757875	-10.3479363883963	4.27602946222511e-25	3.54549500740235e-23
g36854_i0	312.264896440539	-7.94022893491766	0.76738264824113	-10.3471572534471	4.31096152233606e-25	3.57202752588503e-23
g10287_i1	1172.76725460986	-2.55099414415557	0.246548644444798	-10.3468187785017	4.3262248149652e-25	3.58223766918563e-23
g52646_i0	5351.13213523702	-5.81106520952796	0.561686594239938	-10.3457431049985	4.37508795852994e-25	3.62023667535884e-23
g33079_i1	1093.16603706521	-3.96879930259117	0.383696573491392	-10.3435880765826	4.4746327096429e-25	3.70009292554402e-23
g52265_i0	243.061092690386	7.85425605586572	0.759391316982817	10.3428310019029	4.51013344245098e-25	3.72691847822834e-23
g48134_i0	1113.97691688664	-13.463797663622	1.30191412421524	-10.3415405157676	4.5712913511224e-25	3.77489491824245e-23
g43764_i0	749.967023026064	-12.8929158750575	1.24687221504303	-10.3402062533028	4.6353879517963e-25	3.82523142745694e-23
g8959_i5	178.759934410049	-5.92972088506709	0.573610557167087	-10.3375379183264	4.76625528113763e-25	3.93056324988766e-23
g34613_i3	697.389181141778	2.85512006796079	0.276193785452499	10.3373798338118	4.77412232671663e-25	3.93438715670545e-23
g138589_i0	218.331703630567	4.8760121233996	0.47178552698605	10.3352304055393	4.88237374512014e-25	4.02087741228444e-23
g17246_i0	855.636150982169	3.16143315960561	0.306011743527634	10.3310844321245	5.09809308454971e-25	4.19569616200952e-23
g8277_i1	498.896143206617	10.1040440758966	0.978043971275485	10.3308689308925	5.1095604811113e-25	4.20229436381364e-23
g25096_i2	402.283186133455	-9.56155236624125	0.925773775649113	-10.3281737047878	5.2551578020537e-25	4.31764958299374e-23
g8304_i1	245.353897343009	-4.23178587600184	0.409733521438933	-10.3281417179155	5.25691020055312e-25	4.31764958299374e-23
g8423_i6	483.110331641193	-5.1450465251934	0.49816715609697	-10.3279520984557	5.2673103856434e-25	4.32327632683641e-23
g16442_i3	1011.60847516736	2.67559306448882	0.259066559608393	10.3278210377027	5.27451067537971e-25	4.32627086729478e-23
g10978_i1	249.337111308291	8.71282130195074	0.843797243995571	10.3257285609201	5.39079808489621e-25	4.41867684478205e-23
g30442_i3	467.146270527103	4.04665704453635	0.391938656367358	10.3247204091639	5.44772844802662e-25	4.46162570464359e-23
g49189_i0	11153.8723752478	2.84596833589266	0.275647357416269	10.3246712124101	5.45052178395414e-25	4.46162570464359e-23
g10909_i5	293.762933669358	-6.08722147150906	0.589635478562223	-10.3237028517216	5.50579400841039e-25	4.50384303295104e-23
g27521_i1	2364.97259565432	-5.78363823740223	0.560316763064186	-10.32208675281	5.59927742673477e-25	4.57724019066158e-23
g98309_i0	5298.8910650765	-6.22815790745467	0.603422516212826	-10.3213879829072	5.64018328155616e-25	4.60758715119641e-23
g8729_i0	940.455135702538	-13.2196122398591	1.28082452685674	-10.321173558646	5.65279490774299e-25	4.61479475970389e-23
g3297_i8	186.573372366241	-6.30751693744848	0.611160085279245	-10.3205642668345	5.6887838627693e-25	4.64106457358934e-23
g28467_i12	151.783730592097	-5.29402730922554	0.512986915087525	-10.3200045722848	5.72204328186077e-25	4.66507388126163e-23
g3159_i5	460.634092297855	-3.91609350383335	0.379588049068475	-10.3166933559779	5.9227886073361e-25	4.8255078310325e-23
g7804_i10	185.254419183125	-6.43142142904266	0.623461550383291	-10.315666499544	5.98644874488117e-25	4.87411374647568e-23
g9814_i1	281.92756192556	-5.56325100088993	0.539332279615605	-10.3150714525283	6.02364857195947e-25	4.90112536413079e-23
g3987_i15	850.71199048012	3.08928036404043	0.299509362892288	10.3144700860367	6.06147616540098e-25	4.92861135763909e-23
g20659_i0	3853.25234471117	2.63894705909535	0.255885546086719	10.3129977423618	6.15508711236625e-25	5.00138809571412e-23
g103510_i0	2668.2930544951	3.10053714319464	0.300659626638697	10.3124492565161	6.19032459979943e-25	5.02666738152914e-23
g29814_i1	1488.91172653831	3.09115503865952	0.299759530335025	10.31211596577	6.21183443056047e-25	5.04077327878452e-23
g3826_i11	541.566150431662	5.42591408500471	0.52619700944693	10.3115638963964	6.24762678701926e-25	5.06644264673307e-23
g10983_i1	171.462675867181	-5.72246290859812	0.554982309238744	-10.3110726474281	6.2796477429997e-25	5.08902151723614e-23
g39004_i0	801.031402000772	-12.9880028598711	1.25963253475612	-10.3109458524631	6.28793895551848e-25	5.09235258377006e-23
g58500_i0	5689.08056698898	2.91384001190262	0.282693479484228	10.3074185411665	6.52299116901356e-25	5.27920194923162e-23
g28586_i2	271.896139817876	-8.22528967159651	0.798102866165973	-10.3060520395199	6.61637347821593e-25	5.35122270097699e-23
g18760_i4	961.142326439904	4.00483950519406	0.388651059021727	10.304460549457	6.72680152523091e-25	5.43692505758262e-23
g16096_i1	309.309182483704	4.69668561437239	0.455840100750796	10.3033620926212	6.80408292649216e-25	5.4957408003682e-23
g7714_i11	367.262653554854	-7.49214311643427	0.727308421007551	-10.3011912141142	6.95941052470899e-25	5.61747568019303e-23
g22808_i0	414.65632527166	-3.79426437482071	0.368378231947072	-10.2999147228815	7.05237918673051e-25	5.68874796080355e-23
g14119_i4	2450.79177828825	-4.16620331196592	0.404529038601187	-10.2988980132852	7.12730708221252e-25	5.74538308758922e-23
g3913_i2	318.648217955924	3.44197945141946	0.334276397580541	10.296806703471	7.28391793635318e-25	5.85999376751404e-23
g9372_i8	963.011542711284	3.00916554296643	0.29224149845634	10.2968454475537	7.28098575943012e-25	5.85999376751404e-23
g63732_i1	432.483848504429	-3.18671446672018	0.309485520526501	-10.296812792078	7.28345706921625e-25	5.85999376751404e-23
g53311_i0	3387.19808766571	2.86285361232171	0.278059301361778	10.2958383276555	7.35758651561187e-25	5.91535386376945e-23
g46242_i0	560.475622990448	4.7455479707596	0.460994684155275	10.2941490083672	7.48787183416195e-25	6.01612963731153e-23
g22158_i3	419.663605962145	-3.65116487537501	0.354697619051714	-10.2937394537252	7.51980061556227e-25	6.03780009477476e-23
g12915_i6	199.162594046505	6.70031559783583	0.650976103562197	10.2927212860367	7.59976244668439e-25	6.09798330232872e-23
g6896_i1	206.567622215933	-7.5957293761156	0.738117210586091	-10.2906818418234	7.76247268518759e-25	6.22444016111852e-23
g13673_i0	490.085638937629	6.98654170991305	0.679139878850961	10.2873383340905	8.03672293137553e-25	6.44011160006798e-23
g52670_i0	466.009712641793	-5.34588565832135	0.519763271916253	-10.2852316567353	8.21443023637483e-25	6.57818702222987e-23
g29909_i0	636.207726718268	-12.6557423119978	1.23081647260073	-10.2823959491346	8.4597958515037e-25	6.77022676807296e-23
g71198_i0	755.272372129795	11.313888333571	1.10051413651147	10.2805479350179	8.62359317582369e-25	6.89677951145668e-23
g47098_i1	252.491740825745	-6.44029418701624	0.626505749333551	-10.2797048452742	8.69935980176551e-25	6.95280919904491e-23
g56264_i1	276.238780450695	-6.71184425825487	0.65297026538583	-10.2789431832534	8.7683755727209e-25	7.00337344186311e-23
g235_i0	155.219184269838	-5.5630695198236	0.541229496860698	-10.2785778530017	8.80167113504617e-25	7.02536008690713e-23
g837_i8	1163.76847221257	3.62893776313475	0.353061902931519	10.2784744913093	8.81111405280396e-25	7.02829158463445e-23
g37509_i0	495.097588088631	12.55327046665	1.22132526524524	10.2784007044424	8.81786121331517e-25	7.02907034925018e-23
g11058_i14	626.877478378563	3.66889473836818	0.357000008431101	10.277015831153	8.94544960111948e-25	7.12611247720834e-23
g11141_i10	177.899285809287	7.6247163517989	0.742088705298865	10.2746697225747	9.16578382737569e-25	7.29686253284863e-23
g16228_i7	176.012804625753	-4.75609816334966	0.462927383466949	-10.2739616043673	9.23333684533454e-25	7.34584015527291e-23
g15993_i1	845.972399238241	3.80934003854639	0.370830167253541	10.2724653357069	9.37770442342867e-25	7.45582592615459e-23
g13545_i6	159.88130716202	6.88569586552808	0.670528276726256	10.2690611336279	9.71454450678413e-25	7.71859533307128e-23
g44154_i0	1334.44870913687	2.28135685642765	0.2221702474277	10.2685075199822	9.77044556468145e-25	7.75795033321314e-23
g17135_i6	217.057147234143	-6.55662928680426	0.638553406711718	-10.2679419104005	9.82788704751467e-25	7.79847639119498e-23
g41642_i1	646.247446040276	4.09864089172816	0.399202377206363	10.2670753626535	9.91654044625741e-25	7.86370036442377e-23
g22808_i3	631.759068295023	-4.0390608053813	0.393429116029964	-10.2662986566395	9.99667556217248e-25	7.92208896225956e-23
g1979_i0	1326.67216656352	2.29639258487628	0.223705757700161	10.2652368382677	1.01072656028795e-24	8.00452062566667e-23
g13553_i3	1200.38529645739	4.00855575483759	0.390554278542569	10.2637609548059	1.02629971095015e-24	8.12257203982202e-23
g35657_i1	488.649108630835	12.5343447755702	1.22123208327975	10.2636877520511	1.02707828581702e-24	8.12345561346559e-23
g2645_i2	255.317781252856	7.18554526368351	0.700128316563728	10.2631833246663	1.03245924193746e-24	8.16071596662611e-23
g61398_i0	1417.11015356215	2.78706004522382	0.271598981828739	10.2616733923592	1.04873387598289e-24	8.28397745112477e-23
g36111_i0	661.533678522138	-12.7119303115835	1.23881820794123	-10.2613363527399	1.05240117510558e-24	8.30217748260268e-23
g23611_i6	906.698917690406	-3.6885283822521	0.359457102849834	-10.2613868331126	1.05185109461084e-24	8.30217748260268e-23
g12532_i6	566.165984276995	-2.97730691171985	0.290254813914602	-10.257562558793	1.0943412588996e-24	8.6274464956471e-23
g83995_i0	275.893949247498	-7.96550766776965	0.77660614103216	-10.2568177701801	1.10281204581633e-24	8.68860385618153e-23
g36923_i4	1081.96235552672	-5.14902843773392	0.50207187773422	-10.255560341222	1.11726096907679e-24	8.79675099007497e-23
g15852_i0	462.086365214028	5.91807397344652	0.577158990084305	10.253801942134	1.13778149039631e-24	8.95253222705051e-23
g7600_i22	235.510144591581	5.8348695089115	0.569062216269445	10.2534825579577	1.14154857368792e-24	8.9763744945713e-23
g57582_i0	279.658399896075	4.65057009727915	0.453763934052431	10.2488755678449	1.19728208337797e-24	9.40855158720559e-23
g40020_i4	254.530848995974	-7.90026062289139	0.770941432605735	-10.2475496694853	1.21381606569651e-24	9.53232999677837e-23
g21551_i3	2543.68811308782	-6.07695216957678	0.593036518154778	-10.2471803734534	1.2184613372241e-24	9.56264473311255e-23
g33285_i0	845.654738248952	2.74931704116001	0.268315306083621	10.246590406226	1.22591893986579e-24	9.6149777612668e-23
g9932_i5	374.37602946178	-6.14191771085783	0.599899461833443	-10.2382450754108	1.33638341678441e-24	1.04746144990085e-22
g5186_i3	1501.8072657051	7.16153242663495	0.699553433258467	10.2372915150699	1.34961692886586e-24	1.05715363849934e-22
g54693_i0	422.760259774668	6.40520286804619	0.625889100311872	10.2337664369847	1.39967483622853e-24	1.09565934496879e-22
g57444_i0	873.366439294963	-6.46713275713009	0.632030340245428	-10.2323137756627	1.42083461936653e-24	1.11150879346629e-22
g11117_i9	419.284452758912	3.49749660859961	0.341924924147392	10.2288437069067	1.47267174517984e-24	1.15132115903813e-22
g25996_i4	560.078324478717	-12.4717548062411	1.21939822666916	-10.227794770793	1.48870676114975e-24	1.16311064546711e-22
g1007_i0	654.27668234937	-3.23282921424466	0.316159729568032	-10.2253035788639	1.52748599656291e-24	1.1926434412779e-22
g4948_i9	1856.4712306805	-6.7174603700045	0.656974047062385	-10.2248489115227	1.53467081619312e-24	1.19748564653921e-22
g16922_i2	275.060196981386	-4.07045115426924	0.398126072133269	-10.224025601887	1.5477663635291e-24	1.20668311850299e-22
g24320_i1	464.578567648761	-4.92249333922867	0.481465306842335	-10.2239834714418	1.54843945897899e-24	1.20668311850299e-22
g40143_i4	1242.80918377657	2.78301805125306	0.272214667825027	10.2236153308312	1.55433339510273e-24	1.21050172969117e-22
g841_i1	271.372537058092	3.31638641530285	0.324431494635756	10.2221469559428	1.57806403446727e-24	1.22819765872343e-22
g10344_i2	318.632556501172	-3.43734243359464	0.336276606245436	-10.2217709164278	1.58419877751501e-24	1.23218495336948e-22
g54336_i1	785.632281671597	-11.1099223821874	1.08695685185498	-10.2211254873893	1.59478349269022e-24	1.23962612482544e-22
g87015_i0	2547.51912379166	3.15005032730337	0.308196739802357	10.2209073636647	1.5983764293007e-24	1.24162655751347e-22
g13329_i1	347.412227219922	-7.37381982291464	0.721505101146721	-10.2200522369074	1.61253959727917e-24	1.25183021394133e-22
g16850_i1	625.058181371204	-4.1396595845539	0.405121671220319	-10.2183118767365	1.64174971258456e-24	1.273694523834e-22
g12002_i2	863.367440024476	-5.72592993965762	0.560369176699039	-10.2181386445759	1.64468576115681e-24	1.27516015128061e-22
g35462_i2	731.221152830128	-6.78275232655722	0.663942481629606	-10.2158733839554	1.68356097428699e-24	1.30447059383638e-22
g15112_i4	1531.23612117555	3.40408782240897	0.333221069164294	10.2157040398025	1.68650347344302e-24	1.30591978751291e-22
g16348_i0	449.391491644353	-5.79129618939723	0.567022985603997	-10.2135122145503	1.72505118031306e-24	1.33492000581748e-22
g5877_i0	373.431470318035	-9.45257706835284	0.925573768354886	-10.2126674194255	1.7401405576623e-24	1.34574184345994e-22
g5338_i0	2596.37800978946	5.91887763147172	0.57958444636418	10.2122782428026	1.74713579035397e-24	1.35029429360714e-22
g74319_i0	651.791203443821	-12.6905951956095	1.2428170195659	-10.2111533683712	1.76751179346131e-24	1.36517589713994e-22
g44746_i4	238.593711940163	-4.12625684911681	0.40421670815646	-10.2080313996315	1.82530482978301e-24	1.40892017859354e-22
g70347_i0	2625.35431234269	5.40607475141644	0.529813509889291	10.2037314083329	1.90798135745918e-24	1.47180401065611e-22
g18794_i0	383.80434872183	-3.91725625252939	0.383985616547471	-10.2015702769041	1.95092380232342e-24	1.50397703730632e-22
g28456_i4	687.124779259767	4.1328983697481	0.405164114853414	10.2005538453063	1.97145036501574e-24	1.51883977741944e-22
g18790_i0	553.445797177531	-12.4546519391219	1.22098706138908	-10.2004782302547	1.97298591292991e-24	1.51906196683061e-22
g10748_i5	698.102345635922	3.26387972902441	0.320028551219719	10.1987141977953	2.00914705547645e-24	1.54592633479594e-22
g109459_i0	1217.17355409292	2.67064898896125	0.261885137641423	10.1977875224746	2.02840535745693e-24	1.55975920299448e-22
g2231_i4	2073.94348456792	-5.50039710929672	0.539472155711982	-10.1958869444104	2.06847743132338e-24	1.58956944206613e-22
g5651_i1	1118.79640498622	-7.78216728025483	0.763288623785456	-10.1955761395472	2.07510468467168e-24	1.59365684682891e-22
g7785_i1	1674.17745675966	-3.72439505950416	0.365340112149575	-10.1943228669601	2.10204215129696e-24	1.61332728515705e-22
g11437_i2	667.342401797587	3.37880252472169	0.331452173391227	10.1939368511352	2.1104086276726e-24	1.61872860249626e-22
g13673_i2	479.374857393524	7.02712120941742	0.689726212685649	10.1882762756765	2.23695227229385e-24	1.71471049479049e-22
g55616_i1	542.935666021309	-6.69440208329069	0.657108910025733	-10.1876598858301	2.25117768583873e-24	1.72452953250449e-22
g19064_i2	1241.29567322556	-3.21347794513636	0.315472955245379	-10.1862232299338	2.28468248490917e-24	1.74909604468505e-22
g18317_i3	437.642631672021	-3.08336053954489	0.302754572903887	-10.1843566224968	2.32895317932047e-24	1.78186861872343e-22
g67783_i0	1130.61378501707	2.54368129655203	0.249824049565132	10.1818912189591	2.38873047968726e-24	1.82645661404487e-22
g9054_i12	283.418598359182	-5.25815135607727	0.516432484345727	-10.1816820503437	2.39387147627763e-24	1.82923919338171e-22
g67784_i0	1318.15484396124	3.05159322740381	0.299759001247561	10.1801554405487	2.43172624844858e-24	1.85700032752215e-22
g9054_i8	1267.00926043335	-6.18630995685428	0.60774334846487	-10.1791487681117	2.45701215038538e-24	1.87513440446987e-22
g22580_i3	333.987370809734	-7.18760552545373	0.706189543232365	-10.1780118303008	2.48588340555143e-24	1.89598031588216e-22
g36627_i2	285.606455736809	-6.49845083697316	0.638519770007541	-10.1773682542303	2.5023749914643e-24	1.9073640868919e-22
g23608_i4	514.551856114732	-6.15345599293658	0.604654876304218	-10.1768070251047	2.51684487915824e-24	1.91599535510069e-22
g62567_i0	398.629879192679	-4.15412104391808	0.408194720048781	-10.1768122905207	2.51670873917811e-24	1.91599535510069e-22
g18494_i1	196.648051186727	3.84309018076522	0.377686935362916	10.1753325861601	2.55525570584926e-24	1.94402130380736e-22
g12032_i4	2974.61170801853	4.52940024274851	0.445293040428458	10.1717292468581	2.65158781354869e-24	2.01605087673952e-22
g11058_i0	1456.46265060223	2.93014410087346	0.288099295153974	10.1706048926897	2.68237643823649e-24	2.03818775612301e-22
g31651_i1	415.249980574251	-6.8956039605296	0.678040964971088	-10.1698928483232	2.70205750197976e-24	2.05186228125711e-22
g6781_i1	277.626882493773	4.83813380903439	0.475783803210929	10.1687652593115	2.73351732706876e-24	2.07445863544521e-22
g10336_i2	425.184667867505	-6.4693268959771	0.636215778910169	-10.1684477349163	2.74244157121437e-24	2.07993530945594e-22
g4881_i6	1354.9801931735	-2.41120597487799	0.237151324064633	-10.1673730239045	2.77286177128894e-24	2.10169808542817e-22
g24899_i2	560.545850640871	-3.04430602296907	0.299529211869169	-10.1636364746247	2.88125108930459e-24	2.18249394546372e-22
g57019_i0	1248.23060731261	3.27144460262624	0.321937148751034	10.1617493206917	2.93757800115936e-24	2.22377758405975e-22
g62581_i0	447.922512872991	-9.68855565358509	0.953450524275389	-10.1615714784449	2.94294206356967e-24	2.22645448552159e-22
g3159_i3	1012.69242570637	-3.95929744361187	0.389649254268209	-10.1611831672763	2.95468801583318e-24	2.23395322403805e-22
g33111_i0	985.479941312789	3.1238361515551	0.307441037377411	10.1607650631243	2.96738709429542e-24	2.24216284272001e-22
g355_i22	327.965523410754	-4.40637268251047	0.433676115833485	-10.1605150056323	2.9750079127453e-24	2.24652751888478e-22
g28395_i0	415.223982454975	-4.68308395423012	0.460926920167517	-10.1601441558851	2.98634573884265e-24	2.25369188369425e-22
g34247_i2	257.778900175826	-6.29587971810243	0.619793821344513	-10.1580227186596	3.05203107442392e-24	2.30183616692295e-22
g1997_i8	311.365847124775	-4.49416154646753	0.442429851241142	-10.1579075956564	3.05563624375123e-24	2.30312909280712e-22
g74445_i0	210.788212383131	4.26082524322125	0.419497275387193	10.1569795400662	3.08485354329528e-24	2.32371314863324e-22
g39694_i1	490.956284984299	10.1005369516084	0.994957102620954	10.1517310897135	3.25537054469749e-24	2.45064214125951e-22
g511_i6	1652.98938198678	2.69872183680111	0.266066081861313	10.1430509966611	3.55809733943068e-24	2.67688035969534e-22
g1819_i4	419.44538489127	-3.68204736933658	0.363088159531199	-10.1409183215742	3.63664620096427e-24	2.734286526025e-22
g16101_i9	319.109961587037	-4.99493288104452	0.492581628651231	-10.1403150067157	3.65917699943077e-24	2.74952952536499e-22
g31007_i1	239.339116978405	4.57999414488562	0.451847916603825	10.1361408929574	3.81889245840005e-24	2.86777162830149e-22
g8355_i4	363.532132371631	-6.26936995813418	0.618548513293478	-10.1356155958613	3.83947507524424e-24	2.88145152550816e-22
g717_i2	411.154942877734	4.78092966290751	0.471777422150506	10.1338670280459	3.90878375646432e-24	2.93166002394473e-22
g37232_i0	1652.97644088249	4.92460692224187	0.486062660321853	10.131629775842	3.99927249555e-24	2.99768238631063e-22
g10633_i5	270.147383964228	3.37045692226134	0.332743364500794	10.1292986783311	4.09576451957255e-24	3.06812057673736e-22
g56422_i0	883.039824070916	4.65916764057368	0.460047714729918	10.1275747958208	4.16860174114134e-24	3.12076335510902e-22
g36182_i2	546.083842412614	-12.4352279402132	1.22787337976656	-10.1274513684606	4.17386572357251e-24	3.12278480791341e-22
g10927_i5	1010.78871066085	3.79137313038035	0.374532318895009	10.1229531848309	4.37026497250423e-24	3.26771875043543e-22
g56693_i0	379.514718894291	-8.494222324811	0.839171665981822	-10.1221510081288	4.40623898340308e-24	3.29259587052421e-22
g45242_i0	2370.24823426544	3.07227668916637	0.303549615097882	10.1211681265868	4.45071686804258e-24	3.32379317399259e-22
g23103_i0	438.524633282588	5.13652336158232	0.507531062124074	10.1206088551219	4.47622353790641e-24	3.34029411411745e-22
g53383_i0	912.348792931248	-11.326217936405	1.11912917758653	-10.1205635267509	4.47829715881694e-24	3.34029411411745e-22
g199_i3	719.876643637717	-5.219187348045	0.515758365421018	-10.1194429367801	4.52986399654411e-24	3.37668925563686e-22
g28212_i1	1787.35668025842	3.70519229254134	0.366219262541632	10.117415088509	4.62468023383823e-24	3.4452594894324e-22
g11766_i1	397.015352236031	-3.461865932685	0.342199581980445	-10.1165112845837	4.66757026525225e-24	3.47508594754596e-22
g48125_i3	767.374590944492	-4.36406123863475	0.431458429083722	-10.1146737309145	4.7559899305308e-24	3.53875284977668e-22
g2945_i3	156.616233823915	-6.29149844674969	0.622048359684651	-10.1141629083938	4.78086310622362e-24	3.55508833288984e-22
g44300_i0	1272.02877100626	-6.71818286524514	0.664345201538956	-10.1124879801682	4.8633267290607e-24	3.61420247455632e-22
g24899_i4	626.744936972692	-3.02544875298493	0.299227413500924	-10.1108675758934	4.94444627018753e-24	3.67224627468081e-22
g10044_i6	419.438134926841	-4.32916218642624	0.428215537063694	-10.1097737277625	4.99996197544481e-24	3.71121492075017e-22
g95418_i0	886.190034287858	-13.1337759771773	1.2995953168176	-10.1060505583683	5.19359033700201e-24	3.85258759937793e-22
g21693_i3	162.28085876692	-5.34223957111255	0.528881766585015	-10.1010091643116	5.46766011366827e-24	4.05342303606291e-22
g21895_i3	1238.77451863189	4.09358328444798	0.405371484617253	10.0983503768478	5.617922810339e-24	4.16228620479149e-22
g3061_i3	169.204192908178	-6.55152129551847	0.649166098099103	-10.0922110915877	5.980693574962e-24	4.42836729186077e-22
g23332_i2	413.231138794127	5.01619833928192	0.497201816795771	10.0888576224619	6.18855085375972e-24	4.57949003426789e-22
g3230_i0	2416.07797036035	3.1782084858301	0.315023518120979	10.0887975119672	6.19234120701285e-24	4.57951266568176e-22
g16133_i1	227.406387705837	-4.20547949393204	0.416894018060194	-10.0876465282474	6.26536327257362e-24	4.63070414253207e-22
g8554_i5	442.230659666881	-5.06582050947676	0.50225466606227	-10.0861591773618	6.36098998435458e-24	4.69853040063275e-22
g22609_i1	461.070858583505	12.4506781715919	1.23455344469664	10.0851674142397	6.42555559722281e-24	4.74334514186988e-22
g19643_i3	297.440560526129	-5.39137633935852	0.534747883009207	-10.0820901038812	6.63005439255415e-24	4.89134170306646e-22
g9372_i4	3079.34381200559	2.73102254598364	0.270893064329853	10.0815521162927	6.66646185828914e-24	4.91522429615734e-22
g85904_i0	1625.39107054033	3.82044675497172	0.378965177427273	10.0812607134726	6.68626468868531e-24	4.92684269737409e-22
g30851_i4	1256.06051926727	2.97464849541473	0.295090758985552	10.0804528940209	6.741466732048e-24	4.96451555237994e-22
g7798_i10	508.051423022549	4.6997428159288	0.466266034306848	10.0795307187997	6.80503516479044e-24	5.00830029109951e-22
g25996_i5	533.417371957684	-12.401312547127	1.23046937682162	-10.0785218882573	6.87525714091699e-24	5.05692599960817e-22
g13230_i10	223.139081367131	5.03269356810341	0.499414392743372	10.0771896870211	6.96908880004048e-24	5.12284805740091e-22
g10927_i16	449.106674057309	4.5259713170306	0.449161301762079	10.0764943446264	7.01856686792677e-24	5.15610675641788e-22
g8294_i5	269.764229858476	-5.86584571057008	0.582149529543965	-10.0761838889833	7.04076997062583e-24	5.16930020935587e-22
g13114_i3	780.90762475079	2.3740168364841	0.235616632300273	10.0757608378793	7.07113767842486e-24	5.1884685701517e-22
g4395_i8	759.832160384037	4.96954145260998	0.493388913057813	10.0722600793984	7.32746070815569e-24	5.37330943188132e-22
g9007_i6	685.1678216987	-12.7626387347528	1.26711562625167	-10.072197414617	7.33213182988142e-24	5.37349971886309e-22
g53603_i0	2867.5380499576	-6.59118207606267	0.654403462064317	-10.0720464639212	7.34339602116912e-24	5.37851873461493e-22
g35504_i2	181.6386086442	-4.07648713692065	0.404739160103647	-10.0718871281858	7.35530451193244e-24	5.38400333814247e-22
g18203_i1	244.819565417534	-8.41500401133966	0.835690346347116	-10.0695240146335	7.53418160568095e-24	5.5116271598604e-22
g22669_i2	199.586614507308	-6.19731732287016	0.615534006816787	-10.0681964834394	7.63655285094713e-24	5.58316354684221e-22
g33077_i2	710.959156372131	-3.45638054214768	0.343318210717833	-10.0675712334655	7.68524442849597e-24	5.61539188436769e-22
g12929_i2	365.902239687086	-5.47480668559875	0.54383631079213	-10.0670120346035	7.72905265594851e-24	5.64401559144182e-22
g8120_i1	582.483997944663	-3.27405867243045	0.325233601577787	-10.0667909359525	7.74644190307747e-24	5.65332452438912e-22
g18794_i7	501.901754497965	-3.76117092636225	0.373629983404087	-10.0665661039694	7.76416450873821e-24	5.66286544705293e-22
g43181_i0	546.59965225757	-5.62406598575399	0.558751808052805	-10.0654099095505	7.85593888469295e-24	5.72637297410087e-22
g11694_i5	243.725593984057	-4.68407319176682	0.465411112547902	-10.064377634053	7.93878439901149e-24	5.78329997699041e-22
g140290_i0	1010.77102126393	2.77817649231774	0.276062894837859	10.0635635728932	8.00472680427328e-24	5.82785259378899e-22
g452_i7	615.541298888685	-3.97713499847263	0.395224909178935	-10.0629664429172	8.05344149222398e-24	5.85981681049795e-22
g13344_i0	671.734552408721	-12.7340837772051	1.26579775053216	-10.0601251438877	8.28929103505168e-24	6.02782397577552e-22
g38164_i10	1038.03588994512	-4.89299499158982	0.486407031996279	-10.0594659816251	8.34497675621961e-24	6.06469692027337e-22
g41430_i0	6719.35604604277	-6.20426721111721	0.617035175413989	-10.0549651921458	8.73522987362036e-24	6.34452715740358e-22
g19643_i2	285.646502434305	-6.97038331254292	0.69329456409646	-10.0539996612077	8.82127476897056e-24	6.40320459287795e-22
g17738_i0	515.677968961815	-4.62289104795054	0.459821754085619	-10.053658851229	8.85184662360628e-24	6.42037664775076e-22
g21180_i6	1028.93278262394	3.66089762619652	0.364137313210511	10.0536184933075	8.85547381281354e-24	6.42037664775076e-22
g23332_i3	393.705689064266	4.99876121862825	0.49731721604322	10.0514541973826	9.05216246257254e-24	6.55907521968306e-22
g7902_i4	202.014723224592	8.06148511192485	0.8022247276967	10.0489112758597	9.28879416410275e-24	6.72653386189184e-22
g1227_i3	356.039967995652	-4.12494139492334	0.410516338342543	-10.048178378424	9.35812411704714e-24	6.77271296392568e-22
g27424_i0	505.260185826018	-12.3233017493755	1.22648040930844	-10.0476955488625	9.40407815284969e-24	6.80192952049614e-22
g35125_i0	2538.51526249135	2.51886743278753	0.250724831496374	10.0463421104102	9.5340883883258e-24	6.89187280690355e-22
g41766_i0	1025.09982710343	5.25842613041965	0.523473464017773	10.0452582449167	9.63948589469564e-24	6.96392823506295e-22
g34588_i0	376.25316532493	6.62804568483239	0.659903589813987	10.0439606438582	9.76718613725771e-24	7.05200102594191e-22
g26684_i1	836.809573266466	-3.07808694203158	0.306495702369865	-10.0428388334042	9.87893575556949e-24	7.12845978575611e-22
g17621_i0	502.059631639387	3.3623955101389	0.334932694743643	10.0390184741817	1.02690860059979e-23	7.40559788507143e-22
g8389_i4	324.932527271567	5.63421303053332	0.561325238322914	10.0373413591144	1.04451433301256e-23	7.52810528425612e-22
g67282_i0	542.992317897008	-12.4271129022816	1.23849542904261	-10.034040183651	1.08004673600146e-23	7.77959388439891e-22
g33079_i2	333.722059496199	-4.63326124987517	0.461853473288059	-10.0318856906926	1.10387965608748e-23	7.94656346042692e-22
g142_i19	1187.30008168603	-5.46380585358235	0.544656749150921	-10.0316499558667	1.10651874952179e-23	7.9608566596576e-22
g11887_i5	552.787418265489	-2.91773452760281	0.290909435151048	-10.0297005701718	1.12858331031786e-23	8.11480713970758e-22
g25304_i0	205.45624731254	-5.23038643732822	0.521507025066551	-10.0293690898234	1.13237835064474e-23	8.13729086982783e-22
g511_i3	2216.5869552911	3.00611818416966	0.299756619103208	10.0285297891442	1.14204391034045e-23	8.19707568716547e-22
g20115_i0	211.476511484099	-6.00145962909689	0.598436503394401	-10.0285654285056	1.14163182399371e-23	8.19707568716547e-22
g64651_i0	1309.98560550314	-5.48150116954629	0.546612044637161	-10.0281382807525	1.14658050354474e-23	8.22479064035689e-22
g94416_i0	386.092228633042	-8.77915125665107	0.875816585049993	-10.0239609599879	1.19611021526309e-23	8.57503311063508e-22
g38618_i3	609.824264206153	-6.51494263233212	0.650024396851966	-10.022612480214	1.21254685297972e-23	8.68775554902874e-22
g12964_i8	158.011523418858	6.43202021455782	0.641768181302638	10.0223420262163	1.21587025075127e-23	8.70644586433021e-22
g4955_i14	491.645924225591	12.5434251922317	1.25164740793951	10.0215325120043	1.2258717423213e-23	8.77290574794133e-22
g22217_i0	635.433213936942	3.59834781050264	0.35927953020626	10.0154545638513	1.30361248774279e-23	9.32377638546888e-22
g22870_i0	1252.36379797699	4.25358523774033	0.424791901159375	10.013338828097	1.33180387004091e-23	9.51981847315688e-22
g9366_i10	570.888099544647	3.35998519192169	0.335558569134295	10.0131109766921	1.33487568301595e-23	9.53617963744231e-22
g17352_i4	216.286353751237	-6.93548490781461	0.692679833781346	-10.0125405267737	1.34259709669015e-23	9.58571829825034e-22
g44246_i0	977.870589673975	3.28237810977915	0.327842486355979	10.0120583706624	1.34915787530482e-23	9.62691720478927e-22
g14780_i0	216.055521351422	4.57283474800545	0.457000572411204	10.0061904165207	1.43159439686931e-23	1.0209162313927e-21
g27535_i8	154.832450665722	-6.58591100078791	0.658197352903504	-10.005982205391	1.43460934210684e-23	1.02246765182352e-21
g9434_i1	149.134829455817	6.78855594908906	0.678503873872302	10.0051837734484	1.44622922174464e-23	1.02954446461813e-21
g7022_i1	3584.31098216395	2.20615944546922	0.22050158864442	10.0051861713653	1.44619418480249e-23	1.02954446461813e-21
g9955_i5	301.826077552714	-7.3385210081447	0.733485816057713	-10.0049937537814	1.44900835096822e-23	1.0309203514777e-21
g57704_i0	1013.2332031109	-3.43174754247513	0.343043985772035	-10.0038120031512	1.46641113157897e-23	1.04269279077474e-21
g13453_i4	856.908376567713	-5.80157730540551	0.580288919102862	-9.99773925439566	1.55915788384167e-23	1.10799362733703e-21
g19438_i5	355.271082806564	3.87337665388116	0.387452889845982	9.99702610405329	1.5704237182686e-23	1.11534880557592e-21
g19060_i5	208.746332267928	-7.3829816146497	0.738654964421048	-9.99516955854541	1.6001315757793e-23	1.13578570119258e-21
g15738_i1	1263.86928704576	-4.82728863008234	0.483015040849851	-9.99407517742897	1.61790352974719e-23	1.1477315296086e-21
g14169_i0	856.218081415888	-2.78835934469236	0.279020846691648	-9.99337281695598	1.62941218795868e-23	1.15522289132672e-21
g35374_i1	162.299564573098	-5.47615205856668	0.548010057536044	-9.99279480962173	1.63894401478391e-23	1.16130481578083e-21
g23932_i0	839.047767957364	3.09924535241522	0.310190349528765	9.99143060744326	1.66166036715501e-23	1.17671638198013e-21
g98081_i0	635.280447786756	3.60484099151723	0.360799333134211	9.99126290007938	1.66447442137082e-23	1.17802427627095e-21
g37804_i0	1993.45388423531	2.18553255119836	0.218783486183908	9.98947676225076	1.69473935964894e-23	1.19874760873008e-21
g15564_i5	642.956732504989	3.14739161532566	0.315169804649661	9.98633615559795	1.74928210102666e-23	1.23660944719298e-21
g21693_i0	163.041693018503	-5.28526336698348	0.529402830938293	-9.98344371830442	1.80105082411918e-23	1.27246747987348e-21
g5807_i1	210.843450086177	-4.28156537631544	0.428962466505341	-9.98121213540284	1.84202581862655e-23	1.30066243934011e-21
g54336_i2	669.58594589937	-10.8794555936514	1.09000433518803	-9.98111222353501	1.84388177438599e-23	1.30121860814332e-21
g38442_i0	1069.65968564394	3.44462479383953	0.345196398199851	9.97873909404255	1.88851329682469e-23	1.33194316788152e-21
g22104_i4	297.670169310778	-3.24129947724259	0.324851970651983	-9.9777737864334	1.90697245004654e-23	1.34418382715867e-21
g11948_i16	957.483795763881	3.30588020769407	0.331354311791046	9.97687396860791	1.9243401174093e-23	1.35564140729211e-21
g9955_i4	299.948521194277	-7.32929039290152	0.734718064620192	-9.97565017907972	1.94821248605926e-23	1.37166546496807e-21
g8537_i2	435.115243058566	-5.09074889055724	0.510321576125223	-9.97557055927431	1.94977574434531e-23	1.37197305019348e-21
g69090_i0	2642.07658369908	5.22924018768731	0.52427774722198	9.97417917391264	1.97729564335373e-23	1.3897319171807e-21
g6641_i20	1357.36045489989	4.47002808399233	0.448159302806948	9.97419456875109	1.97698905799775e-23	1.3897319171807e-21
g60567_i0	307.182418085168	4.64607828175437	0.465820243494896	9.97397246391951	1.98141679756882e-23	1.39182531830608e-21
g129_i21	4078.76374067265	4.08401898218015	0.409535403862108	9.97232215741536	2.01462524719741e-23	1.41433659356995e-21
g5814_i5	291.984849825909	-5.98203321873534	0.599900969392677	-9.97170120393602	2.02726263587796e-23	1.42238865690002e-21
g2763_i0	411.910738100432	2.92905140229107	0.29374997250801	9.97123974951591	2.03670477853588e-23	1.42819085860683e-21
g10186_i1	347.036602144472	-4.80386602189678	0.481807808701664	-9.97050262601979	2.05187799893181e-23	1.43800285330202e-21
g37892_i4	461.665101748348	-12.1930337837752	1.22329946810771	-9.96733351207647	2.11839750683986e-23	1.4837675188362e-21
g34524_i1	408.519655575404	-5.64023418552468	0.566119725322013	-9.96297061070689	2.21348079610172e-23	1.54947472073321e-21
g81716_i0	315.364873974562	-9.20945876205644	0.924447169948636	-9.96212553992473	2.23238060373852e-23	1.56180732152305e-21
g2088_i7	1522.79695250802	4.30959929898703	0.432606930559769	9.96192847259901	2.23681089378301e-23	1.5640084804561e-21
g661_i3	693.029762501602	-2.41835153194868	0.242796090502975	-9.96042204361213	2.2709659540676e-23	1.5869791514819e-21
g49579_i0	1222.6183415381	4.24200363115645	0.425993481482813	9.95790737546201	2.32913490054948e-23	1.62669505901163e-21
g5651_i4	646.095259260824	-7.43679297975776	0.746887339548949	-9.95704785175352	2.34935367749359e-23	1.63987579358024e-21
g27498_i0	651.200547989122	2.72407289185214	0.273601604452947	9.95634838216242	2.36593565034582e-23	1.65050435291565e-21
g77220_i0	2762.59151285328	-4.34787168935352	0.436898848802203	-9.95166661865464	2.47994694958533e-23	1.72904967544557e-21
g35524_i0	1589.41026278955	4.10642699920624	0.412719184981062	9.94968770205018	2.52975832252639e-23	1.7627697537682e-21
g17418_i2	312.226765572377	8.46637005485815	0.851000415494204	9.94872611189202	2.55431892349543e-23	1.77886625407955e-21
g17626_i0	424.446842739793	-4.17712407262037	0.419901741160198	-9.94786080447984	2.57662205360309e-23	1.79337311997153e-21
g44983_i1	558.593576048648	-12.4679336743578	1.2539271781715	-9.94310825333474	2.70260017234609e-23	1.87998177494158e-21
g7600_i5	1893.29392821391	3.3035097497684	0.332254475234951	9.94270956751554	2.71344150623594e-23	1.88644586634735e-21
g36480_i1	924.735613276245	-3.24327525215706	0.326234327856343	-9.9415511343283	2.74518734618036e-23	1.90742757744898e-21
g29256_i0	186.662128422153	-7.23162119933852	0.727463192650317	-9.94087573419633	2.76386551496521e-23	1.91931078289229e-21
g50235_i0	2181.24862260836	4.62453505937381	0.465406533943742	9.93654949402326	2.88652801337166e-23	2.00334912599834e-21
g93392_i0	2577.91931825777	3.59744081788995	0.362068457380222	9.93580286976542	2.90823591393115e-23	2.01726571198494e-21
g1653_i2	461.595181952826	5.36554757248446	0.540107540848644	9.93422081101451	2.95476943085535e-23	2.04837667038403e-21
g40057_i1	243.870264988401	-6.5612966251895	0.660480016903461	-9.93413344426517	2.9573605443515e-23	2.0490067484849e-21
g20115_i7	167.935907624373	-5.03469692300534	0.506912912008335	-9.93207472869137	3.01907306991178e-23	2.09057508319764e-21
g4675_i1	1741.38776186687	6.79618081497162	0.684271851227849	9.93198946117196	3.02165638468684e-23	2.09117507172734e-21
g5492_i11	795.670627769024	-5.2637365162089	0.530115749838048	-9.92940978987512	3.10085488110663e-23	2.14476676367649e-21
g24827_i3	578.339440427888	-12.5181037402654	1.26106231625106	-9.92663374279537	3.18837922933592e-23	2.20405309461296e-21
g71576_i0	5372.45948791813	3.80018375249749	0.382850974347315	9.92601301061346	3.20828209855995e-23	2.21655351361825e-21
g13785_i2	524.607296042234	-12.3774566888249	1.24708817109781	-9.92508547164633	3.23825174069666e-23	2.23599079802764e-21
g10735_i0	279.02295760617	-6.51020163569531	0.656151575671992	-9.92179532454515	3.34681221226052e-23	2.30964174441908e-21
g52235_i2	7735.59407294728	3.00676080387428	0.303051435818855	9.92161873693126	3.35273965323589e-23	2.31242212900957e-21
g20501_i0	2117.49918770569	3.15779293362498	0.318281598429595	9.92138078106169	3.36074345970953e-23	2.31663064868704e-21
g16922_i1	573.080756736699	-3.87828290879764	0.390924317002108	-9.92080241653714	3.38027610033603e-23	2.32877697878523e-21
g14395_i1	6218.06603943732	-6.60659945799714	0.665940389166881	-9.92070696637318	3.38351045036087e-23	2.32968752620297e-21
g10255_i2	145.207930099518	-5.64309455859709	0.568845523336825	-9.92025836029248	3.39875265748497e-23	2.33886028214487e-21
g27125_i0	294.79557838524	3.94363024911562	0.397538386173109	9.92012441132755	3.40331698359988e-23	2.34067881735413e-21
g17252_i2	721.946998335535	-4.06841195026077	0.410120162749119	-9.92004860963035	3.40590262351247e-23	2.3411351989373e-21
g31481_i0	327.008299896408	4.26097777958326	0.42957743797064	9.918998073345	3.44193793691597e-23	2.36457059520686e-21
g28586_i1	365.928067042489	-9.40550841354124	0.948322549826611	-9.9180478364254	3.47485781624129e-23	2.38584051066312e-21
g25244_i0	1038.75952137129	-2.56637783415647	0.258778195171395	-9.91728778561386	3.50141315296806e-23	2.4027190212449e-21
g8389_i3	294.286738534709	5.5631712564156	0.560995731329192	9.9166017595794	3.52555462476195e-23	2.41792302905338e-21
g21180_i8	888.666560244275	3.74137888996924	0.377315264080753	9.9157899139975	3.5543367169693e-23	2.43629079987063e-21
g64453_i0	644.684326802191	3.61220243036935	0.364294744138653	9.91560402253435	3.56095973019273e-23	2.43945769413198e-21
g38890_i2	333.297296963063	6.79670426316134	0.685534407109211	9.91446117463594	3.60194688294062e-23	2.46614916347845e-21
g13545_i10	163.137074043409	4.85177284554255	0.48938033577727	9.91411483225333	3.61446010083015e-23	2.47332631270458e-21
g58034_i0	200.533624736607	-6.32580067579207	0.638128402818926	-9.91305299661934	3.65309270094485e-23	2.49835850787864e-21
g8080_i0	457.634821692568	2.93042883778417	0.29566666931798	9.91125866349377	3.71930694905069e-23	2.54221517573076e-21
g235_i1	148.524131897364	-5.86635023901354	0.591971929011178	-9.90984530096319	3.77229811506089e-23	2.57698949696445e-21
g12032_i1	904.039222574185	5.36517741546139	0.541429303038381	9.90928526652179	3.79350165201941e-23	2.59002175852533e-21
g62440_i1	676.944998193571	-4.16337583599608	0.420427485025436	-9.90272040788245	4.05102878005182e-23	2.7642994873762e-21
g412_i30	2836.65553798319	3.93502519682057	0.397409682564544	9.90168425546974	4.09322703501489e-23	2.79153041739037e-21
g3965_i5	309.287516627892	3.90648118670854	0.394529765958194	9.90161332243432	4.0961317126832e-23	2.79194813094545e-21
g8688_i0	2863.02002983056	3.19196895295241	0.32238747704961	9.90103270190367	4.11998472678229e-23	2.80663590422966e-21
g37509_i1	379.030978871603	12.1677936587188	1.22903444477226	9.90028693701372	4.1508240534349e-23	2.82606384673298e-21
g12543_i0	189.534811963594	-6.14999957435137	0.621240067158078	-9.89955397192124	4.18135675385865e-23	2.84526143402372e-21
g20115_i6	338.512729475957	-5.23675639845127	0.528995368599625	-9.89943713933487	4.18624408540648e-23	2.84699658478373e-21
g43694_i0	343.664041161701	3.34582256347261	0.337992968366117	9.89908926107712	4.20083001922751e-23	2.85532198008911e-21
g41904_i0	2757.77099702581	3.69634474064574	0.373409423320665	9.89890589202271	4.20853860656152e-23	2.85827895890821e-21
g52235_i0	2107.8358318787	2.96814738106472	0.299846965513417	9.89887416730219	4.20987369135516e-23	2.85827895890821e-21
g850_i7	2108.22697767499	-2.45771370601966	0.248311476683211	-9.89770484573754	4.25937640330766e-23	2.8902775713208e-21
g16850_i0	409.886070779729	-4.82416616842598	0.487415422354048	-9.89744260681559	4.27055704604019e-23	2.89625089019395e-21
g50681_i1	254.956903609431	-5.51582184181968	0.557408932245798	-9.89546726421563	4.35571546319908e-23	2.95236065978874e-21
g57384_i0	1055.38375298321	2.91852867162883	0.294959214266312	9.89468553775627	4.3898786743352e-23	2.97386202541741e-21
g16922_i14	189.585711851	-4.84882784666323	0.490080081880904	-9.89395004190674	4.42226367344508e-23	2.99413553205464e-21
g6896_i0	180.943447217703	-7.4042292497326	0.748445747089205	-9.89280689820008	4.47306814583329e-23	3.02685066314962e-21
g53228_i0	162.753006645086	5.60523325420023	0.566628789229108	9.89224931868726	4.49805776963701e-23	3.04207068581397e-21
g19812_i0	949.066288143114	2.81229252249923	0.284306399517881	9.89176651411382	4.51980775535264e-23	3.05508404009554e-21
g13458_i3	358.625467024602	-6.89986910700997	0.697601243275732	-9.89084978491466	4.56139267365622e-23	3.08148259472739e-21
g14863_i5	1166.01148038136	4.09113587765197	0.41366309440121	9.89001903487188	4.5994044434028e-23	3.10543935376824e-21
g28556_i1	5483.5874441509	-3.30271575880871	0.333950858455463	-9.8898256290878	4.60829882042409e-23	3.10885701071067e-21
g12032_i5	2192.47375135279	3.87042547514385	0.391355362024626	9.88979799617593	4.60957099689127e-23	3.10885701071067e-21
g66739_i0	469.323909722806	-6.52289094085681	0.659568127794883	-9.88963939580377	4.61687944037581e-23	3.1120629024687e-21
g3230_i8	1625.08088379824	3.27472430411314	0.331191541119603	9.88770514199378	4.70694004940904e-23	3.17101448472439e-21
g15478_i11	320.227423953924	-3.50034988366374	0.354055172412698	-9.88645317567517	4.76615774024097e-23	3.20913383767037e-21
g129_i37	1060.400242468	4.09461611163841	0.414254598835292	9.88429850423082	4.86980516544685e-23	3.27710982633659e-21
g18317_i2	343.273042369095	-3.11081315754842	0.3147346082767	-9.8839246645972	4.88801400347356e-23	3.28754704398173e-21
g40020_i3	225.992980939054	-8.28139711533259	0.837925999386007	-9.88320820860173	4.92309945826643e-23	3.309317236839e-21
g86612_i0	1097.28972146009	2.6354558187764	0.266674907105506	9.88265393014171	4.95041390317077e-23	3.32584260699343e-21
g355_i9	496.199648810507	-4.58876662208869	0.464408194286117	-9.88089073049732	5.0383048011811e-23	3.38302447463209e-21
g837_i9	773.188610254875	3.79141332909407	0.383745269880294	9.88002622228222	5.0819609645525e-23	3.41045780366605e-21
g24899_i7	1143.48924616849	-3.6853307133239	0.373026654994218	-9.87953719656044	5.10682154031098e-23	3.42525431759085e-21
g11694_i6	185.813571124503	-4.51952857751587	0.457514104050708	-9.87844645116111	5.16270632537263e-23	3.4608316926217e-21
g10995_i6	283.508400875978	-5.88115959304929	0.595380043534684	-9.87799248045619	5.18614375025196e-23	3.47463073273894e-21
g47192_i0	333.464977406864	-7.67306614883566	0.777162019744472	-9.87318725554619	5.44077715459632e-23	3.64322693656567e-21
g14188_i9	178.025615672835	-6.78432165289947	0.687208377918766	-9.8722918271835	5.48957679410038e-23	3.67388418819675e-21
g35460_i0	970.974458468217	3.16923564522023	0.321030354480702	9.87207471501185	5.50147423786874e-23	3.67982463808416e-21
g8537_i0	477.728531830683	-5.09166969119623	0.5159124957405	-9.86925056716847	5.65857918196215e-23	3.7828316141632e-21
g17993_i8	353.816190597119	5.81630526705334	0.589481926081861	9.86680847996965	5.79800594666215e-23	3.87391397872347e-21
g12929_i0	485.994546543832	-5.05907444223082	0.512812686271698	-9.86534572498938	5.8831425708472e-23	3.92864262366722e-21
g15474_i10	298.289570665331	4.77835491994447	0.484402000450713	9.86444093025719	5.93642260741951e-23	3.96204976904942e-21
g8287_i0	465.38264096444	-6.96514651907955	0.706108954153204	-9.86412433677809	5.95517822896146e-23	3.97239087525845e-21
g3749_i0	1735.09278462553	3.94946810313951	0.400509807544479	9.86110209723367	6.13720082224289e-23	4.09156798988315e-21
g8554_i1	257.940965960481	-4.83390759886985	0.490205040250388	-9.86099122196047	6.14398230551582e-23	4.09161004242069e-21
g885_i7	481.760258825532	12.5137778340024	1.26901203628078	9.86103951439082	6.14102767591089e-23	4.09161004242069e-21
g21069_i1	196.705157306507	-6.65590353855352	0.675262415107214	-9.85676588781673	6.4080201678428e-23	4.2651151940096e-21
g11595_i0	335.579084188948	-3.30865526797131	0.335680755813186	-9.85655331940639	6.42159619169806e-23	4.27181693575859e-21
g93631_i0	556.195828693469	6.48177381613855	0.657672085789013	9.85563163801051	6.48079101193552e-23	4.30884163551737e-21
g8916_i1	1114.59680636564	3.57010157341373	0.362267735461228	9.85487037333971	6.53009020567569e-23	4.33925028544417e-21
g77578_i0	362.109018177064	3.91109605841968	0.396915493260036	9.85372484781631	6.60497447500674e-23	4.38661780795663e-21
g17127_i0	450.57724375844	2.70043437684964	0.274055532932253	9.85360283719283	6.61300036949009e-23	4.38955468122616e-21
g9250_i0	319.973639270781	5.00407652618894	0.507883077634005	9.8528120871848	6.66525070105108e-23	4.42182751165645e-21
g511_i2	1428.33917589381	2.76497159284142	0.280632990746161	9.85262490161893	6.6776790521056e-23	4.42766108646499e-21
g3452_i3	342.442959284267	-3.00562952425096	0.305140084421856	-9.8499989929074	6.85446627030682e-23	4.5424078080641e-21
g18503_i11	285.597264226797	-4.3792929586854	0.444601952853101	-9.84991840585178	6.85996438571129e-23	4.54357934786727e-21
g10819_i8	930.419531077976	-4.10559836993406	0.416877186402696	-9.84846017927236	6.96021071579776e-23	4.60534230775474e-21
g54220_i0	357.289654432094	-9.38890613615566	0.953338264217944	-9.84845200130271	6.96077698297782e-23	4.60534230775474e-21
g43659_i0	445.26758104429	-3.58665407277937	0.364276230487526	-9.84597339216782	7.13452202945945e-23	4.71773174133686e-21
g22580_i5	693.353042422525	-6.3297477455217	0.642934507786081	-9.84508945913935	7.19751671736043e-23	4.75680482216307e-21
g9384_i2	2799.06971123767	-4.69802598438136	0.477237890676964	-9.84420155264116	7.26134890249319e-23	4.79638872218209e-21
g61460_i1	629.801581833789	-12.6410053343638	1.28443116704902	-9.84171488411214	7.44311507968162e-23	4.91378724146591e-21
g71577_i0	4719.53421843749	3.70703851086302	0.37668358583394	9.8412531107667	7.47736149508188e-23	4.93372189699598e-21
g18610_i0	416.654233949963	4.8455664778625	0.492379938711933	9.84111271986124	7.48780416942924e-23	4.9379372563562e-21
g44795_i3	561.917245177873	-6.0948525604024	0.619406664667101	-9.83982399297893	7.58434041111126e-23	4.99889293882351e-21
g11362_i3	775.266710081333	5.42623121723354	0.551515925616163	9.83875707881194	7.66519252499254e-23	5.04945075782405e-21
g11014_i10	140.016266330172	-4.65216745917211	0.47295356395281	-9.83641484861776	7.84569462872598e-23	5.16556293439303e-21
g84275_i0	717.222489074284	3.43025106440137	0.348801446843704	9.83439459738952	8.0047593081358e-23	5.26744299302466e-21
g13673_i9	444.48225064498	12.3979229469496	1.2610114729214	9.83172890427967	8.21953764873668e-23	5.40585499043777e-21
g4168_i3	771.078558396149	-2.45445090149438	0.249692259642642	-9.82990383845769	8.369865690275e-23	5.50175256704029e-21
g60913_i0	764.044745846058	-12.9198385074482	1.31444585314494	-9.82911428153257	8.43574080474311e-23	5.54206330765979e-21
g3297_i9	232.959947105452	-7.56359793901622	0.769545143962986	-9.82866047346537	8.47383538939997e-23	5.56297728110914e-21
g46793_i0	172.77752786442	-4.8007066623678	0.488441263756364	-9.82862632335338	8.47670897575476e-23	5.56297728110914e-21
g10756_i2	214.076857054051	-5.64545361845054	0.574394419804712	-9.82853144772879	8.48469741903649e-23	5.56522132326818e-21
g33865_i1	288.725782763007	-3.20801983881043	0.326412584568004	-9.82811322380888	8.52000042865777e-23	5.58536927993435e-21
g5825_i14	392.80670167887	-2.87872467398384	0.292976532810542	-9.82578586198717	8.71912966776396e-23	5.71283566929883e-21
g29322_i1	333.147874542665	6.69072907343863	0.680948942049156	9.82559581237391	8.73559234112402e-23	5.72054491358026e-21
g4810_i37	216.938126109882	8.52035793346256	0.867189250453993	9.82525778427484	8.76494943166575e-23	5.73668530695961e-21
g1945_i12	137.698941944233	5.91675251159695	0.602266901105747	9.82413694117	8.8629930854478e-23	5.7935525688415e-21
g26701_i0	206.407979003108	5.42800658834635	0.552518522003614	9.82411697016529	8.86474982004872e-23	5.7935525688415e-21
g19436_i1	548.730702749654	-3.21735585535972	0.327496192280876	-9.8241015657378	8.86610509455477e-23	5.7935525688415e-21
g44956_i0	464.195813945266	-12.2008264790371	1.24195952884661	-9.82385190149298	8.88809906441369e-23	5.80481035036343e-21
g129_i17	3832.28521828844	3.4765320213522	0.353902652977123	9.8234132807615	8.9268698778426e-23	5.82700713682134e-21
g5877_i3	420.377785178809	-9.62731512188969	0.980058592507819	-9.8232036283207	8.94546068651892e-23	5.83601471880055e-21
g7057_i2	888.809797847073	5.26583423770777	0.536069744855355	9.82303942396269	8.96004817332817e-23	5.84240228937843e-21
g4395_i6	867.177633811039	4.34349093883412	0.442250758929092	9.82133066170843	9.11325474838141e-23	5.93912128473569e-21
g14188_i1	158.232040435221	-6.77572291326902	0.689927000489002	-9.8209272987817	9.14979668868368e-23	5.95974698434085e-21
g1166_i7	280.876234208919	-4.48424488554138	0.45679734939454	-9.81670513518741	9.54110994184753e-23	6.2113084673803e-21
g9979_i2	757.809751506877	2.47460719993664	0.252129759258981	9.81481601858349	9.72151622346965e-23	6.32537307995338e-21
g5605_i0	1625.37934270097	2.39456449888999	0.243976281509081	9.81474299091188	9.72855757828772e-23	6.3265750064505e-21
g21551_i4	2305.06535441846	-5.67664714262457	0.578389321709706	-9.8145780524518	9.74447958898445e-23	6.33354774480829e-21
g17135_i0	172.714396953162	-6.21654809383237	0.633476778560918	-9.81337959688851	9.86094740786804e-23	6.4058292113096e-21
g19100_i2	152.290340677169	-5.72926631201801	0.58388300812039	-9.81235321517817	9.96178751175994e-23	6.46788701649731e-21
g9314_i8	2121.7131038601	-5.82636382435308	0.593798237377539	-9.81202613548455	9.99413646529426e-23	6.48543315866935e-21
g10186_i0	338.441091107372	-3.86791536719024	0.394220828744929	-9.81154491380993	1.00419195577019e-22	6.51297086201686e-21
g34512_i5	6778.31562357343	-4.5455020122886	0.463318200180132	-9.81075643158712	1.01207015206623e-22	6.56057374838337e-21
g44737_i0	346.415755182793	-3.26390936436449	0.332747999165845	-9.80895263847318	1.03032375237759e-22	6.67534702185357e-21
g13202_i0	284.40556870931	-3.83911907287969	0.3914709739858	-9.80690607477566	1.05142897053097e-22	6.80846373724525e-21
g11177_i1	301.977597060852	-9.14478181067994	0.932547803947119	-9.8062338166189	1.05845458433034e-22	6.85031582014814e-21
g51398_i0	453.834103559968	-12.1684391884436	1.2408954734904	-9.80617582093042	1.05906285678872e-22	6.85061248780862e-21
g27125_i7	3168.10896013907	2.6465103503928	0.269903387505096	9.80539879419938	1.06724594981803e-22	6.8998810204716e-21
g64209_i0	22024.627890209	-5.74620609904573	0.586052233483874	-9.80493848626181	1.07212307486983e-22	6.92773511344135e-21
g16060_i6	333.242331775765	9.54089699168273	0.973641692462322	9.79918697560493	1.13495462854011e-22	7.32984510180651e-21
g57976_i0	397.520125158031	12.2368583265088	1.24881793294455	9.79875288758542	1.13984206352846e-22	7.35700948343912e-21
g27635_i3	342.711612494424	12.0226962054041	1.22696771804997	9.79870621576895	1.14036878440868e-22	7.35700948343912e-21
g19100_i1	152.379976840935	-5.64158246680402	0.575764307819284	-9.79842340031739	1.14356569259982e-22	7.37372853656623e-21
g1737_i7	250.575779212155	4.33592385802668	0.442516097764595	9.79834152911034	1.14449280853627e-22	7.37580198720335e-21
g7063_i10	326.467482852785	-3.44775021289556	0.351976100635252	-9.79540999139716	1.17818460819489e-22	7.58891696625924e-21
g11848_i2	450.274321601556	12.4164558093401	1.2677825832999	9.79383687147791	1.19666716214681e-22	7.70389272468117e-21
g8906_i1	386.844469628935	-5.17326517030371	0.52852977563179	-9.78802975503078	1.2674141915315e-22	8.15503701907612e-21
g19060_i6	355.579936988067	-7.13602912776538	0.729395621915036	-9.78348226032624	1.32569241447108e-22	8.52551811825878e-21
g26890_i0	1568.7792514846	3.77335445763094	0.385689531106095	9.78339870104738	1.3267877140662e-22	8.52805931062823e-21
g19782_i3	585.870086331643	-5.49683134208099	0.561868581523176	-9.78312638015738	1.33036353167335e-22	8.54653318820725e-21
g51055_i3	10712.541704387	6.33398309570354	0.647538736341844	9.78162809453881	1.3502086664406e-22	8.66944998410461e-21
g15220_i0	261.035776120429	-4.7480522774127	0.485472770854054	-9.78026485205302	1.36851957740598e-22	8.78239146927192e-21
g27926_i1	161.717133883189	-6.63173447283333	0.678306061549698	-9.77690580809801	1.41469353933391e-22	9.07392928759811e-21
g7253_i1	267.48382236528	-4.29750597000896	0.439620251350387	-9.77549591222937	1.43453061602569e-22	9.19632276967246e-21
g48237_i0	23675.8045712409	2.07444397115735	0.212218522073132	9.77503731009154	1.44104225127651e-22	9.23320722421001e-21
g33175_i0	2295.31831796667	-2.79706205729204	0.286175731975783	-9.77393169567828	1.45686127217613e-22	9.329656863032e-21
g22923_i0	9551.63328476908	2.21322723250563	0.226446087543838	9.77374904778237	1.45949107263722e-22	9.3415865013364e-21
g95803_i0	1126.54749688987	-2.56650405864972	0.262621513812707	-9.77263447076185	1.47564110385867e-22	9.43999545027823e-21
g75863_i0	652.438716995374	-12.6919070168874	1.29873480833491	-9.77251624845531	1.4773644669984e-22	9.44605901174837e-21
g28283_i2	886.161298370515	4.17427924981351	0.427158437500754	9.77220366812056	1.48193065046855e-22	9.47028326437675e-21
g101033_i0	594.489380181717	3.96555158035537	0.405848756011244	9.77100834145591	1.49952123641202e-22	9.57767095745638e-21
g24415_i7	269.074606306634	-3.51557982225782	0.35980471214803	-9.77079983547145	1.50261073860613e-22	9.5923739934194e-21
g35468_i3	901.388569289512	-5.91778586351978	0.605717730242024	-9.76987393311935	1.51640642757586e-22	9.67537203237412e-21
g7659_i9	156.490852744289	-4.31374604911404	0.441553776731119	-9.76946926159089	1.52247522335103e-22	9.70900783402225e-21
g29420_i6	253.470891336389	-4.24446914748347	0.434589282592029	-9.7666217679555	1.56586375602765e-22	9.9804763514095e-21
g30238_i0	155.989807989229	-5.08711773296494	0.520907946521725	-9.76586701533986	1.57756801663318e-22	1.00498178415257e-20
g21767_i5	411.264284855488	-3.8495004734284	0.394197393947421	-9.76541329936304	1.5846456089583e-22	1.0089628285831e-20
g77378_i4	1639.92253023191	-4.30900217041802	0.441284075280205	-9.76468993965373	1.59599447155597e-22	1.01565786112295e-20
g27535_i0	609.945322385318	-5.20669531874833	0.533358734054346	-9.76208878997714	1.63747295703182e-22	1.04150975762583e-20
g19644_i5	407.29321311439	-4.4390368018405	0.454727127426131	-9.76197929287078	1.63924223099361e-22	1.04209092620937e-20
g48524_i1	1700.00663237734	1.99126933955207	0.203990945313206	9.76155748724382	1.6460755443294e-22	1.0458890950754e-20
g15378_i1	1728.28772400555	6.26042375704349	0.641463741565309	9.75959099693884	1.67830695609364e-22	1.06525702018277e-20
g91652_i0	13017.6020944891	3.79744091847768	0.38909807748778	9.75959825603852	1.67818683589862e-22	1.06525702018277e-20
g35530_i0	534.979027678979	-5.17622251660668	0.530544541527459	-9.7564334592985	1.73137160745577e-22	1.09790351420609e-20
g34835_i0	661.046326711342	2.86694582175022	0.293852133929915	9.75642335282137	1.73154409233754e-22	1.09790351420609e-20
g13857_i2	222.723240951613	3.91126412792779	0.400935173668718	9.75535294680721	1.74990908762051e-22	1.10897074193257e-20
g23332_i0	598.286516022116	5.23168003928724	0.536309160427813	9.75497050080953	1.75651736703801e-22	1.1125797444479e-20
g20282_i2	849.021436745915	2.97089415673956	0.304593834826889	9.75362537599626	1.77995658174911e-22	1.12684018465066e-20
g61399_i0	654.963937159243	2.95694420378556	0.303170373408375	9.75340753300626	1.78378158210456e-22	1.12867505477965e-20
g74447_i0	4215.60266948774	3.89556778537165	0.399491848622012	9.75130731405118	1.82107817334018e-22	1.15167593326767e-20
g14780_i5	241.41702643903	4.18175689589074	0.428863045923112	9.75079791939092	1.8302399117599e-22	1.1568692889055e-20
g51641_i0	1942.36162287959	2.97627400463644	0.305284424832829	9.74918391682191	1.85957095973613e-22	1.17479938593745e-20
g26684_i0	879.059992566815	-3.11117361383037	0.319210686960511	-9.74645818864845	1.91016520158906e-22	1.20613712830043e-20
g24899_i1	1076.09146714755	-3.83831871428904	0.393827934257603	-9.74618197544716	1.9153676074187e-22	1.20879544397109e-20
g45809_i0	3553.83167190011	3.15285152159238	0.323517410002258	9.74553895436532	1.92753313620393e-22	1.21584318275012e-20
g10735_i2	303.099976486836	-6.63092603965367	0.680595419343268	-9.74283083781565	1.97961376911392e-22	1.24804811552476e-20
g9712_i1	435.82124641869	-5.95469842020437	0.61125019073751	-9.74183486637391	1.99911588915158e-22	1.25969121907051e-20
g3826_i1	571.589112678514	4.69117307943986	0.481577947440556	9.74125394315096	2.0105786276169e-22	1.26625909296598e-20
g10255_i0	282.633050890278	-5.08948292065007	0.522499243026651	-9.74065128050428	2.02253907942083e-22	1.27313347540411e-20
g7020_i2	691.822884277932	3.2351781118525	0.332136206961799	9.74051622208295	2.02522909507508e-22	1.27416828237309e-20
g6641_i25	230.03154810379	5.27369846202807	0.54143176689877	9.7402826809275	2.02988899142941e-22	1.27590417121166e-20
g14081_i3	709.916173822443	4.28780497200816	0.440214046437597	9.74027295745543	2.03008323588762e-22	1.27590417121166e-20
g10966_i0	176.533343849612	-6.12053442281934	0.628395141816346	-9.73994548259592	2.0366359105516e-22	1.27936237139204e-20
g12491_i3	2455.90499980886	4.78426617486131	0.491284574398073	9.73827883914947	2.07031073151607e-22	1.29984565995284e-20
g21451_i0	502.652966474519	-3.23517457142242	0.332221733768491	-9.73799797720894	2.07603960623872e-22	1.30277100545438e-20
g4933_i4	869.388864165437	2.65981997459366	0.273195075133453	9.73597336370125	2.11780343247459e-22	1.32829460085326e-20
g19100_i0	145.860131672326	-5.66570293081347	0.582041566079447	-9.73418955106054	2.15528842454517e-22	1.3511096035763e-20
g8663_i6	603.007169697412	-3.78586779441252	0.388966952211971	-9.73313484059019	2.17776023063228e-22	1.3644944926528e-20
g67806_i0	531.792386199311	-12.3971209042598	1.27371673099456	-9.73302823350665	2.18004447965365e-22	1.36522343318896e-20
g511_i0	1986.47966202664	2.63360404096669	0.270590727090775	9.73279487172962	2.18505295687909e-22	1.36765675902746e-20
g11848_i0	441.747485174306	12.3889200613857	1.27317975354144	9.73069201495314	2.23070185755529e-22	1.39551195868417e-20
g62039_i0	6254.16402038816	-6.60845094158557	0.67919849742631	-9.7297785060288	2.25082524522668e-22	1.40737816911882e-20
g28556_i2	2199.56831598739	-3.09283730111749	0.317893025058431	-9.72917634965094	2.26418809558256e-22	1.41500719654306e-20
g13202_i1	710.935105010564	-4.05146719112414	0.416443065799494	-9.72874211111204	2.27387327002929e-22	1.41965889097071e-20
g9372_i1	3471.13279043023	2.57087336944287	0.2642555835652	9.72873812071623	2.27396246092777e-22	1.41965889097071e-20
g12864_i1	1054.31236917887	3.41912424045757	0.351531290692483	9.72637239126627	2.32745399002711e-22	1.45230982759873e-20
g6641_i7	253.247807079938	5.41269854615899	0.556526167524641	9.72586530878503	2.33908071296098e-22	1.45881745049046e-20
g48175_i0	397.449279123021	-11.9768714763174	1.23145405337346	-9.72579646273267	2.34066368657163e-22	1.45905762034536e-20
g3061_i2	160.94319555575	-6.8002564766231	0.699299269492754	-9.7243866442986	2.37331374047737e-22	1.47865336844688e-20
g5024_i1	2025.62132496088	2.07071004339338	0.212964717128673	9.72325402682673	2.39987028022297e-22	1.49443455900817e-20
g2438_i7	173.019467428326	-5.01161861426592	0.515437368353314	-9.72304090073389	2.40490023636995e-22	1.49680155079493e-20
g12049_i0	631.426679517527	-3.16823397795327	0.325932649848913	-9.72051735050759	2.46525727390438e-22	1.53358392100804e-20
g22276_i8	1136.80812681652	4.0908952747132	0.421017246866284	9.7166928556076	2.55959880223346e-22	1.59145897349894e-20
g8031_i0	155.701074050978	-5.22877470479611	0.538169505781233	-9.71585095146884	2.58084173956818e-22	1.60384829798277e-20
g19418_i13	316.27635209695	-8.75744312979809	0.901403681234709	-9.71533987724842	2.59382218630491e-22	1.61109293094593e-20
g511_i1	1648.1419879658	2.91347326210682	0.29990298985013	9.71471896149738	2.60967939193349e-22	1.62011610079345e-20
g1660_i5	3810.87019129376	-2.88895755379144	0.297446138612565	-9.71254011656348	2.66608646942805e-22	1.65429103533237e-20
g14017_i4	636.131563871151	2.96080845885522	0.304885964591458	9.71119960481832	2.70138816603851e-22	1.67534207122194e-20
g34845_i0	456.642690505128	12.4364334401549	1.28064931489096	9.71103743667235	2.70569002733839e-22	1.67715604274757e-20
g35657_i0	319.787957400293	11.9227378527411	1.22819283300313	9.70754553549063	2.79998273332999e-22	1.73472175415968e-20
g19643_i0	514.443092435758	-6.3636215184773	0.655669975159888	-9.70552527881959	2.85601380054761e-22	1.76853609022929e-20
g21019_i2	3126.77738577785	-5.63677745090482	0.58080680656891	-9.70508159882599	2.86846693464866e-22	1.77534490874498e-20
g71435_i0	1537.93494572029	4.13621535296721	0.426219333179153	9.70442922453879	2.8868753280496e-22	1.78583075460856e-20
g114269_i0	613.26304809536	-10.7505542415439	1.10783487331717	-9.70411249950426	2.89585464055046e-22	1.79047605473588e-20
g5091_i6	196.818682855421	-4.60147288883665	0.474226172858702	-9.70311879055161	2.92420657645209e-22	1.80708845069302e-20
g56239_i0	786.992811863118	6.62394217551091	0.682768981554202	9.70158626777784	2.96847106561489e-22	1.83351258217592e-20
g34328_i1	456.481649078845	3.08257376177689	0.317754599321923	9.70111453415622	2.98222934722555e-22	1.84107694465339e-20
g7659_i19	178.029618981331	-4.4921167091062	0.46308559745108	-9.70040254724342	3.00311429669859e-22	1.8530310571468e-20
g34912_i0	594.488742022118	2.38150167616139	0.245536166668634	9.69918895644961	3.03904711925049e-22	1.87425344944844e-20
g6137_i3	848.01721428163	2.69818075757853	0.278252759059198	9.6968697334803	3.10890390037441e-22	1.91539616478151e-20
g7941_i5	896.92448948218	-2.94875956362289	0.304093406575515	-9.69688753475366	3.10836170681207e-22	1.91539616478151e-20
g23425_i1	427.38836343687	-4.7132651263332	0.486117981618965	-9.69572265283453	3.14403989194745e-22	1.93606416056054e-20
g56078_i0	1111.41348349774	3.0016953129909	0.309751233239247	9.69066460720894	3.30371777863885e-22	2.03336400501035e-20
g13453_i8	932.109348877241	-6.55250152622068	0.676218028319102	-9.68992433181419	3.32775122250221e-22	2.04712162704261e-20
g8294_i3	469.522692656468	-5.24021205230333	0.540810867106787	-9.68954651436139	3.34008388008513e-22	2.05367105929333e-20
g2088_i9	925.691072660834	4.10427636150848	0.423618006443204	9.68862583526358	3.37032627637765e-22	2.07122023936239e-20
g5605_i6	2319.14259336873	2.36693540056413	0.244303470535941	9.68850501948118	3.3743148846912e-22	2.07262569793264e-20
g2230_i8	298.210738376616	3.41103250821597	0.352116683786276	9.68722206382688	3.41695960953563e-22	2.09776175060619e-20
g56312_i3	970.697743984837	4.21298723666967	0.434917078860783	9.686874674375	3.42859811827279e-22	2.10384653198982e-20
g13202_i9	201.874830296525	-3.86901163737858	0.399490981707684	-9.68485351243702	3.49709494619469e-22	2.14479685665334e-20
g38790_i1	195.351618636566	-8.08497951799788	0.834860537635437	-9.6842276686078	3.51857800301821e-22	2.15688654505097e-20
g22835_i0	1929.49628281572	4.29425814601537	0.443530923792277	9.68198138091165	3.59676649831779e-22	2.20370699091852e-20
g28807_i7	945.994479250784	5.38182596656568	0.555929007864746	9.68077918300503	3.63931632006479e-22	2.22865583576094e-20
g45410_i0	887.759751778273	2.87504834575317	0.296991675855101	9.68056878185326	3.64681417644158e-22	2.23212516147293e-20
g3159_i8	690.781119279584	-4.30824294179919	0.445069940138439	-9.67992343059409	3.66990740505413e-22	2.2451317511693e-20
g74830_i4	338.723749917294	-8.90794808116244	0.920282351346961	-9.67958156333697	3.68219935029059e-22	2.25152072019802e-20
g15065_i4	246.141171766401	-7.4109801886685	0.765685563137464	-9.67888196598791	3.7074807385053e-22	2.26584182836007e-20
g36808_i0	247.751649019518	-4.04702962680068	0.418202361493531	-9.67720414668984	3.76881433597314e-22	2.30217097574993e-20
g21931_i8	2085.09410210592	-3.73836262222487	0.386343123611992	-9.67627581222162	3.80318050122074e-22	2.32199897037689e-20
g4589_i12	251.044170926683	4.03646512481811	0.417153699944494	9.67620597720982	3.80577824162664e-22	2.32242087757941e-20
g4774_i14	1110.78262503941	6.6526461442858	0.687602072131967	9.6751397558456	3.84565857614827e-22	2.34558213094936e-20
g688_i2	11594.5648323057	2.24839752293709	0.232413455593292	9.674128019815	3.88388327633186e-22	2.36771088441967e-20
g12954_i0	472.371885402302	10.6206138295936	1.09785783740605	9.67394271619657	3.89092491604256e-22	2.37081704626679e-20
[truncated: 35,086 more rows]
