# Supplementary material for: The molecular mechanism of leaf margin fission in Solanum nigrum revealed by combined PPI network and WGCNA and functional validation of SnNAC90
Source: Front Plant Sci. 2025 Nov 18;16:1706416. doi: 10.3389/fpls.2025.1706416 (PMC12673809; doi:10.3389/fpls.2025.1706416)
Supplement: Supplementary file 1 [file DataSheet1.zip › Supplementary Materials/SnL5vsSnL1expression matrix.csv]

	SnL5_1	SnL5_2	SnL5_3	SnL1_1	SnL1_2	SnL1_3	log2FoldChange	pvalue	padj
g100_i0	9.17598110887138	9.00613960754419	10.1036554991794	11.3324796030597	11.420838375678	11.5707377716658	-1.932190712	3.9443669993294e-08	4.13669479610228e-07
g100_i1	9.18769020546718	9.00613960754419	10.1076171662619	11.3585890961361	11.4543434176114	11.6247096269237	-1.965838095	2.39161235527503e-08	2.59839050673057e-07
g100022_i0	11.4413254120054	11.1631589231331	10.8795034961585	9.95128135320873	9.79949471917555	9.78660739891014	1.33251489932493	1.40240730234719e-07	1.34714050984065e-06
g10003_i0	8.88735506278893	9.3234266719415	7.98372630551379	6.40134390218564	7.02979992631098	7.58011287554774	1.75794484761697	0.000353297676272851	0.0017490130410934
g10003_i2	9.03725689482003	8.79676103748948	8.36092206966912	6.24110292691847	7.56401775378094	8.09533812143398	1.2756666453907	0.0127031110460114	0.0395379218770719
g100030_i0	7.72748592730815	7.95269926898815	8.83557162989708	5.19154263561138	7.31393043157696	5.16131567301191	1.99806113522034	0.00348134176413832	0.0131305465689397
g100034_i0	8.10627779359775	7.90357409400016	8.3068132364962	3.84084688235027	3.35084918322052	5.88206457531823	3.36975190745519	1.40468289775802e-06	1.14154384171083e-05
g100036_i0	9.77377121538177	9.51345329943001	9.80500783961432	10.400508827904	10.7939341614537	11.0393133090216	-1.065758804	0.000110729583189191	0.000614702858629644
g10006_i0	8.53993618260485	8.95280622386034	8.1871148146087	0	4.21477660615907	0	6.03531815539187	0.00289627380146907	0.0112073843708211
g10006_i1	9.06925775272555	9.87057192928828	8.54747382378507	6.37068799838943	5.50268903182634	5.16131567301191	3.51836759190955	2.74878277368746e-12	5.21917362717776e-11
g10006_i2	7.43503250619449	8.76617016405905	7.50401670702121	5.56091486753049	5.10700128128487	5.12182507823293	2.79398036191368	2.14301223721173e-07	1.99713327872303e-06
g10006_i3	8.57156077632065	7.30910005738223	8.27428644852345	0	1.81137632680035	0	8.31915149278278	6.16546445777564e-16	1.85654404783794e-14
g10006_i4	5.72383780538661	6.99414520874246	5.89466787771252	3.64980342590229	2.94349359719496	1.96303658164547	3.48093238824555	2.73848603829247e-05	0.000173123899343118
g100060_i0	5.40069161698536	4.37141625371597	5.89466787771252	3.42954373777541	2.3737732897974	3.6548100899764	2.22962068944118	0.0155310071437386	0.0468248332457622
g10007_i3	9.47727707525114	9.82512714693793	9.58396791529648	8.68172598836435	8.66501427837051	8.43042326282339	1.04117590663001	6.89530420677595e-05	0.000399956539977109
g10007_i6	7.11763760971736	6.97048706926799	6.55125911858076	3.84084688235027	5.83419344513473	4.65287717552525	1.92142423017271	0.00451194124060443	0.0164172659874336
g100078_i0	0	0	0	6.41643098640558	7.37337157806385	6.08050417268621	-9.06121974	1.85311961531636e-10	2.74043404202169e-09
g10008_i1	6.09105691433825	5.29862801858826	6.48782785190801	8.00013841529764	7.73238613648192	7.56546869430861	-1.753494668	0.000207413039070151	0.00108324888079331
g1001_i0	9.05334604955031	8.84309385456389	9.41309269562655	10.2359237672224	9.79678338334008	11.0366613378718	-1.328510107	0.000634328229754417	0.00295415926316347
g1001_i1	8.93328792477623	8.75236319413388	9.02901605138202	9.79699242276749	9.7115404306945	10.8316426105871	-1.300973221	0.000627758865581613	0.00292703415015263
g10012_i10	11.9578813118442	11.7837746229487	11.4489384249229	10.6224777249639	10.7377909574039	10.7498118296772	1.04120997834778	1.1901381942342e-05	8.10525034790652e-05
g10014_i4	7.16579266561276	5.09489059710209	5.79336952630633	4.16052971580571	3.84653722882464	4.81021834795734	2.00651344322799	0.0121142801904189	0.0379925760861422
g100145_i0	9.64166608806477	10.5155345325634	9.47164559458048	9.14275281012788	7.5767178771933	8.17948848704956	1.50957067681009	0.00185723972438626	0.00761290156989466
g100148_i0	8.3550019748478	8.15514827291584	8.84192724312142	5.61423030589207	6.06803872849625	5.44347365608617	2.76850879317537	1.1053032114113e-11	1.94214147518077e-10
g10015_i10	5.72383780538661	6.42646977418518	5.7668932134431	7.33043038889026	7.43046026743245	6.99527751087722	-1.266461682	0.00593699675127935	0.0207585261021954
g10015_i2	6.09105691433825	6.89709183445397	5.98931786055291	8.24796679760564	7.90848090151201	8.16012543024895	-1.737808668	4.29878850182577e-05	0.0002610456356007
g10015_i7	8.98788400355966	8.44849944836157	7.74009427917683	9.4736677499365	9.80355219262505	9.14780442731227	-1.023193694	0.0113640214550508	0.0360151928105937
g100157_i0	8.58932552308233	8.53168342998596	8.16700664965003	7.03048781715082	7.84165261097504	6.70585564482545	1.17024936239262	0.00601295483340062	0.0209867707786596
g10018_i0	11.9043347836816	11.8682158681614	11.3120068481814	6.20680262497932	7.19541292673087	5.70632168713967	5.22602205477001	5.41053617089334e-36	1.26248953491058e-33
g10018_i1	11.4376526368735	11.428152519938	10.7426942450724	5.41831154930375	7.33650882974237	5.85823158416497	4.80058518618012	1.61670303770518e-21	9.22338548485268e-20
g10018_i2	10.3477849885256	10.6444702917164	9.74183767427188	5.11961839346312	5.58041784895409	4.81021834795734	5.12093879155299	4.51876268218221e-40	1.51208475543363e-37
g10018_i3	10.2009690301609	10.4949531349687	9.57063583647523	4.42206533705828	5.36304185882315	4.53756113325884	5.34513064167391	6.74293106847197e-37	1.71463305414007e-34
g10018_i4	9.37088443236212	9.95888370875704	9.04838168975657	4.08700211145083	5.03520225188103	4.47625167963022	4.97974631683726	4.06356761530736e-30	5.65662544282608e-28
g10018_i5	9.3579881396679	9.61612832316469	9.05386731688418	4.36099074760778	4.61025808358964	4.59637101347975	4.89566306696818	6.33547555250765e-41	2.2563740605909e-38
g10018_i6	7.695036847	8.4739620870577	6.74003682492438	1.87411311235543	2.3737732897974	2.28246644743309	5.95860621839663	4.91979997088331e-16	1.50111822608592e-14
g10018_i7	8.23034343081216	8.95582148489532	8.25536506287735	3.74848512259738	2.77739426768462	3.12601134807438	5.40293423359075	2.64683092948374e-25	2.25291368067022e-23
g10020_i5	7.89397658042813	8.6921631762029	8.39157306788857	9.65950696734003	9.44510336840121	9.49360127106777	-1.174936307	0.000206746024038497	0.0010803674960728
g100241_i0	1.74709886204186	0	6.07813867089626	0	0	0	7.12442743634286	0.0101165356336734	0.032641705689757
g100278_i0	6.87851708988128	6.85894479530853	6.79348026245408	7.85264883549486	7.66856413580682	7.98961239770774	-1.004955982	0.00330451357524972	0.0125631361871591
g10030_i1	4.1291016375717	3.6327426666072	3.81871596665881	5.64016691704379	6.15529485376946	4.85907013528832	-1.847009069	0.0166286641256424	0.0495603530116065
g10030_i5	4.31140346632244	4.44192750376277	5.43821275756564	7.66326863144412	7.34395711594499	5.95128856292454	-2.36901258	0.000462173303786235	0.00222383246113118
g100304_i0	0	1.02625787039006	4.71220247349821	9.00731738640868	8.75156813013886	7.37705944783224	-5.388641286	4.03420343100199e-07	3.59378395748069e-06
g100314_i0	0	0	0	7.10687641916757	6.95394859145742	5.47515820742493	-9.002455718	5.80700135959588e-10	8.01303032290537e-09
g100326_i0	3.80349127936396	3.21628029360704	7.12066747287427	0	0	0	8.33438676333774	1.03350296972125e-05	7.12133066815395e-05
g10033_i0	8.67500906732287	8.78663598100599	8.7091694541429	9.96288874708773	9.77076832207832	10.2405610173448	-1.281721579	7.96079259445679e-07	6.76845190829695e-06
g10033_i1	8.75588778582627	8.74540983981053	8.70568881451671	10.124350228829	9.91150935533056	10.3524852919982	-1.406841299	2.32178377847287e-08	2.52838828403514e-07
g10034_i3	8.11243399526634	8.46974939995307	8.5040505403612	7.3619443689137	6.65182944685508	7.54321988037157	1.14541179217546	0.00324554265129532	0.0123675644961745
g100347_i0	0	0	0	0	3.84653722882464	5.99565885182052	-7.008198014	0.00660669203468329	0.022754557045116
g10038_i2	0	6.33679306426742	6.22152004398061	10.0232652933313	10.8074667454473	10.316862312712	-4.740793211	0.0021812826200171	0.00876651489642467
g10038_i3	1.12327834816148	2.36371431117061	0	7.47434581312832	8.85423759169529	7.98961239770774	-7.383114652	9.58616894784714e-17	3.17893856889361e-15
g10038_i4	1.12327834816148	2.36371431117061	2.81784520944215	8.54082355025523	9.80625084912426	9.27700987238904	-7.341472543	1.04375362692988e-29	1.39094445318315e-27
g100382_i0	13.7392869048203	14.6778673166952	13.0532044302625	11.8943704564106	11.3342060867105	11.5241656584651	2.3744081320039	1.24488382238841e-08	1.40999241415637e-07
g100384_i0	5.75565253770123	5.72346902812412	5.89466787771252	7.0596095730034	6.79999210525635	7.28173157017748	-1.28172803	0.00367871742845912	0.0137624798494565
g100425_i0	0	0	0	7.14360563368112	7.06628069785603	6.91668903393818	-9.376674587	1.93648122823729e-12	3.74990815648627e-11
g10044_i0	7.77483081911726	7.33712086020738	8.20694656188969	12.8758782587523	11.9840379893319	12.1699835763369	-4.586125062	2.00571275598029e-37	5.27649742584596e-35
g10044_i1	7.3850549056376	6.72397045356727	8.04560779044309	12.4913914805295	11.5834471755708	11.7690980687396	-4.526594884	4.95836591229639e-28	5.56630270244643e-26
g10044_i2	6.77365504516395	7.50296533796925	7.89482271665263	12.4145774100371	11.4504671656229	11.7790490058837	-4.482819434	1.69825948505692e-30	2.44796568116436e-28
g10044_i3	7.21239215865694	7.30910005738223	7.81953182451305	12.5944830483731	11.5983156302923	11.8197236610701	-4.604605477	7.8295894951884e-38	2.15274828280459e-35
g10044_i4	6.57399767536959	6.80646046561901	7.07822957182962	12.0656371571218	11.0493350363114	11.3934635334782	-4.742665747	3.04878642739608e-41	1.13563098842852e-38
g10044_i5	7.97053060159514	7.52749258124547	8.67041261155462	13.3795055186758	12.4398196433868	12.5626873785689	-4.727904084	9.13452071684736e-33	1.58717835502733e-30
g10044_i6	5.27460671586253	4.85757445931188	5.7668932134431	10.1105016391781	9.10057394120834	9.54302421478018	-4.329162186	4.99996197544481e-24	3.71121492075017e-22
g1005_i0	6.81953224872919	6.60609129555182	6.61201855068275	8.45209632050672	8.6530712549701	8.29495279387023	-1.802749988	3.48686512437767e-08	3.69024791680054e-07
g1005_i1	6.67727747896032	6.11737238513018	5.9662311288481	8.03476966086595	8.2352280891338	7.93369455012394	-1.802336166	4.8513202722576e-06	3.5671920502372e-05
g1005_i2	7.27958524474653	6.89709183445397	7.76036747587415	9.30557293261103	9.24879154958131	8.7992341202535	-1.785190686	1.1364965304991e-06	9.38117964925328e-06
g1005_i3	7.16579266561276	6.49440216721444	6.16180684258818	8.32594148209884	8.58555658350737	8.09023186191522	-1.691293835	5.59688850061072e-05	0.000331445843076569
g1005_i4	6.9897104362264	6.62136377873581	6.35193090651572	8.28953088089378	8.49144047695266	8.11054934910781	-1.639142461	7.89935500665866e-06	5.56679667829232e-05
g1005_i5	7.10534343836723	7.01742163955884	6.98941453355421	9.07781046368751	8.98146364754813	8.29050736701144	-1.793546027	5.5839289707668e-07	4.86682862559075e-06
g1005_i6	5.35987553514271	4.63487734202286	4.40396860303427	6.51784111861971	6.67563775359707	6.67889739187001	-1.807445162	0.00132952866751795	0.00568631554091398
g1005_i7	4.68631562565467	5.09489059710209	4.25951761735741	6.00202061383519	6.43182628561512	6.66522697791225	-1.710117466	0.00433060632024108	0.0158483562666924
g100516_i0	4.9836216735959	6.20107332029889	4.47110917196831	7.5099476770362	7.40219828542236	8.0005405129901	-2.27963239	0.000111048532495019	0.000616304934774265
g100529_i1	4.9836216735959	7.39158078338992	7.92507007427161	8.93057725542985	8.04726467212073	9.98534891626734	-2.002535176	0.00502760478300441	0.0179983936452
g10054_i2	6.66056949297007	7.14970526800295	6.90694668689442	6.0414811936808	5.39207363622804	5.23719479551011	1.3368728122473	0.0082145470859823	0.0273967437560281
g10054_i3	7.27958524474653	8.11794479908746	8.01218369933285	6.48958680755244	5.97516356641143	6.05975603315936	1.66975055203508	0.000148109786776199	0.000799690427709624
g10054_i6	5.78678079341258	7.61401829214132	6.31585784469471	4.59115700710622	5.39207363622804	4.85907013528832	1.83091995624049	0.00824637541845385	0.0274863679255097
g100542_i0	7.61924257809256	0	7.53572703777983	0	0	0.975463245725189	8.6254313410647	0.00406921306827093	0.0150085501258056
g10056_i22	5.0872761268444	3.95552501072541	4.81915114826262	8.27718690424033	7.72099017156485	7.64423215712921	-3.268691689	1.08603147723487e-10	1.65953948088871e-09
g10056_i8	9.58523992921805	10.0991219577347	9.02343492798277	7.24004005746787	7.07525855494116	6.66522697791225	2.63060185046112	1.28936980275906e-11	2.24452065292927e-10
g10056_i9	6.09105691433825	6.24117049493112	4.25951761735741	7.32244314639119	7.32902189019203	7.89907304130463	-1.800221654	0.00346706528070789	0.0130856145384873
g100625_i0	9.88583096277521	8.97378189657461	9.20696734659474	11.4530670906498	11.813114361518	12.1094381653176	-2.409462677	1.08543395986463e-12	2.17092138938246e-11
g100628_i0	4.31140346632244	3.50682332214268	3.59617845561168	10.260169092011	9.99785158434521	9.83777573949803	-6.307218637	7.35427709768432e-57	7.72218114939002e-54
g100630_i0	9.19641008161111	8.3738147027898	8.68108633529085	7.93353090020365	7.74369278877646	7.49766567311972	1.05775970757981	0.00335507670156257	0.0127276195178904
g10066_i0	6.62656158055621	7.25137091918255	7.43001256412706	7.86919207957079	8.13145066153312	8.63010486590676	-1.10759004	0.00757991800627317	0.0256005088985717
g10066_i1	6.09105691433825	6.13875726190906	6.47152448432662	6.88622732094472	8.42977677300354	8.09023186191522	-1.706749117	0.000979034316418246	0.00434297169650709
g10066_i10	8.65406052277123	8.31866692402159	8.38288188662013	9.73816630536644	9.95350155748486	10.0246901250774	-1.454341331	2.15256445242909e-08	2.35463680286682e-07
g10066_i12	5.47901477963666	5.37269592274292	6.01204095818234	7.62481591403884	7.84165261097504	7.75162764800978	-2.113349385	4.45439397631021e-07	3.94072159715654e-06
g10066_i2	5.55330388574465	5.66571258988356	5.89466787771252	6.2910711659157	7.36607399483102	7.17965631432708	-1.320092466	0.0113419247110776	0.0359489046184754
g10066_i3	9.22225787483888	8.40944250919249	8.82277578506433	10.7328086003064	10.2495895291682	10.45237386	-1.638609502	2.45284871336412e-07	2.26096815373006e-06
g10066_i4	3.67628352925284	6.51089696965998	4.65560020111783	7.42297944316534	7.49878396949305	6.77112648025733	-1.859920344	0.0159516524810712	0.0478891631458129
g10066_i6	3.67628352925284	6.05124741125802	5.22135542697288	7.08815509930459	7.15364005879407	7.22695120212827	-1.903149786	0.00441000464395705	0.016103603419112
g10066_i8	4.68631562565467	3.6327426666072	4.71220247349821	6.22405471043359	6.45951926100118	6.41050569322748	-1.998078368	0.00140980405450812	0.00598780818924795
g10066_i9	5.72383780538661	6.60609129555182	6.20188898233106	6.87534929852974	8.09660076921448	8.09533812143398	-1.581347462	0.00250633534802843	0.0098901052248403
g100673_i0	0	0	0	3.84084688235027	6.93434583302315	5.37793732172837	-8.210932513	1.42553893583101e-06	1.15741180509948e-05
g10069_i2	0	0	0	4.0095249477494	2.94349359719496	3.4145042268735	-5.7326423	0.015853447931029	0.0476495377752777
g100697_i0	0	0	0	3.84084688235027	5.17539582975029	3.76144932175999	-6.689573918	0.000710369995083708	0.00326522497117555
g1007_i0	6.81953224872919	6.80646046561901	7.27893872696257	10.5126900767575	10.1297431129326	9.92209565917443	-3.232829214	1.52748599656291e-24	1.1926434412779e-22
g1007_i1	8.37049561523706	7.75224029683523	7.77372638086185	10.9634503770608	10.6299618208379	10.2713418702375	-2.659886731	4.95141215456676e-16	1.5103853109509e-14
g1007_i2	7.37484821750051	7.04032848363736	7.47159369143089	10.9704953465054	10.4859082228801	10.3704988840429	-3.334431467	3.33600347426159e-28	3.79044058932355e-26
g10070_i0	6.06589968908662	5.26011747881102	5.62669253654457	7.50289724223917	7.74931305803469	5.85823158416497	-1.575679044	0.0132598529590938	0.0409890579906769
g10073_i0	11.2437679519647	11.0778535135636	10.6000008789314	9.23499370274053	9.591520975	9.33428162494118	1.60503553018087	1.14810592666602e-08	1.3080417751913e-07
g10073_i1	9.06925775272555	9.39848157043507	8.81310386777816	7.44521791371476	6.04993586109855	6.49020213206873	2.34112696419642	2.46699364793664e-07	2.27331840898492e-06
g10075_i0	7.56640637536178	6.31816887092735	6.65596566547185	11.0360659302219	10.3839174698739	10.3986543012168	-3.705909869	1.57895759759034e-19	7.24375790053849e-18
g10075_i1	7.89397658042813	6.49440216721444	6.24088756361409	10.8254412000102	10.2565127601314	9.88719127250165	-3.315469314	2.7210283195646e-11	4.53081903496825e-10
g10075_i2	7.4251745323296	6.05124741125802	6.55125911858076	10.5829070153097	10.206316361934	9.8239997467365	-3.462154798	6.55521106334834e-16	1.96952238073265e-14
g10075_i3	4.39458567461462	2.62846381666343	0	7.51696382393262	6.97328856217973	3.86074577675326	-3.678107005	0.00362391168902054	0.0135849844718013
g100760_i0	8.30749696247682	8.16038559486986	7.69867267840437	3.54387295217495	3.2274174282393	2.28246644743309	5.13064311266721	6.88828616644281e-21	3.67183334762028e-19
g100770_i0	6.77365504516395	7.40928663410406	7.26953951201592	3.30536840983998	3.092428832	1.96303658164547	4.46926196050714	4.91457641956634e-12	9.03971838768407e-11
g100771_i0	5.51663745362959	5.05044801699544	6.07813867089626	6.89702393573946	6.69905953007926	8.93644320674776	-2.305806421	0.00115070718733845	0.00501035202471528
g100772_i0	9.00121619698386	7.56746683666022	8.4384606251075	5.76328513447269	5.50268903182634	4.59637101347975	3.11117736031352	7.75856531489578e-09	9.07796859798512e-08
g10078_i9	4.31140346632244	4.13649908104862	5.18181791684616	5.91970597325964	7.06628069785603	5.9736442774597	-1.844960462	0.00772933300926924	0.0260221661330612
g100789_i0	6.77365504516395	6.68088653952524	6.71255387867763	5.19154263561138	5.07154837592885	4.90632176469991	1.69098988227516	0.000474822792579883	0.00227787356503081
g10079_i0	6.53786002211588	1.61986785597115	7.15169624643371	2.18724494497819	3.092428832	2.76503284837977	3.7991049609868	0.00176567031258365	0.00728906765238523
g10079_i1	5.2300047845019	4.37141625371597	7.12066747287427	2.18724494497819	0	2.95678287880569	4.25093311022714	0.00063851787460283	0.00297105828323523
g10079_i2	7.67021191597994	5.5103157237762	8.51204351803706	0	0	0	10.2727426295764	2.52089875608544e-12	4.81123521133617e-11
g1008_i15	5.84709207535675	7.11775401966892	7.12066747287427	9.34356049538033	9.29179052175775	8.62658209961546	-2.32479237	3.11566487068182e-07	2.82343075845293e-06
g1008_i16	4.68631562565467	5.69487981528422	4.59668620577425	7.38513616782428	6.89432269003125	7.44263477990425	-2.208712539	5.77206616253637e-05	0.000340643914334715
g1008_i8	7.79793308758531	7.84623194618139	7.77372638086185	10.1505274392129	10.0669927700592	9.93211903986431	-2.251557357	8.85332361077702e-21	4.6601615201533e-19
g1008_i9	7.11763760971736	8.10713660979328	7.33408324711992	10.0669452867617	9.81431666208468	10.0642895636131	-2.406863888	1.12581032975021e-11	1.97617921306478e-10
g10084_i1	2.51441446712526	4.95723199322768	4.18147947629605	7.82464809429147	7.66261965764617	7.23622693359597	-3.466487979	2.07774645951269e-07	1.94046735169471e-06
g10084_i2	0	4.04884789841386	4.18147947629605	7.70687194442871	6.7334943068996	7.27274474137651	-3.825465958	2.68983472517285e-05	0.000170259283391482
g100858_i0	0	0	0	5.19154263561138	0	6.71914819112435	-7.885026868	0.000617343753172442	0.00288354953283211
g10086_i3	6.84932609901555	6.51089696965998	5.89466787771252	0	2.94349359719496	0	5.2654456182572	1.38815683288608e-05	9.32555660007847e-05
g10086_i4	6.51944597689222	7.37365493017681	7.78696272061436	4.69379052489413	3.35084918322052	0	3.79876440910946	0.000170996170042207	0.000909314407319405
g10086_i5	4.68631562565467	4.85757445931188	4.76666761287199	0	2.58965305113685	0	3.95118951199604	0.0137085643847502	0.0421322769487453
g10086_i8	7.43503250619449	7.35550353836062	7.39586263562809	0	0	0	9.98897070788078	1.80374437179447e-14	4.52712704961224e-13
g10087_i0	4.47323213569752	3.21628029360704	4.47110917196831	8.8072242512812	8.21911721422884	8.04344353664568	-4.315734114	1.02569010634527e-16	3.38936874723746e-15
g100886_i0	4.54781202566647	4.90826356489018	5.14116626372053	10.8767948635194	10.9069936491533	10.3955529192488	-5.90162765	3.51345818314246e-68	1.22271356308943e-64
g100888_i0	8.99789468130542	8.9915214618856	9.62324049889863	7.60519826271947	6.81078307139892	6.95089530994912	2.07832001459695	6.20697477331252e-08	6.32394937945449e-07
g10089_i0	10.0631547334549	9.83170756122641	10.571600295794	7.66957894279123	8.02889756867257	8.27258740158794	2.18293362534726	4.8648009423798e-11	7.83792789926834e-10
g10089_i1	10.0535882689857	9.82512714693793	10.566812030112	7.66957894279123	8.02889756867257	8.27258740158794	2.1762163874084	5.92105986141272e-11	9.42009997779067e-10
g10089_i2	10.0342629059745	9.80353111820586	10.5406771411623	7.66957894279123	8.019625579	8.2589998259405	2.1619002125348	6.49262069434459e-11	1.02703984212111e-09
g10089_i3	9.97299266402013	9.7155414339196	10.4818645045297	7.53780983219902	7.79350398122841	8.28604819995381	2.19154660969221	5.58310657879078e-10	7.72508384205899e-09
g10089_i4	11.2528531895699	11.2963891265844	12.1030025390167	9.32168977562687	9.52427233264023	10.1053642309074	1.91813581578978	8.68752749008825e-08	8.6352775491694e-07
g100899_i0	10.32675884	10.9468372778014	9.8764043529608	8.54082355025523	8.52459245328418	8.63010486590676	1.88750758636061	3.8333272595145e-08	4.02821810189496e-07
g10091_i0	8.09388601694074	8.55970056007549	7.87015977258688	6.20680262497932	6.992372698	5.70632168713967	1.81386970416074	0.000161306587126542	0.000863973714074763
g100911_i0	5.78678079341258	0	3.01070802596461	10.2380483064159	9.0284461781171	7.96192437402697	-5.014357458	0.00297854256264174	0.0114866837562516
g10093_i0	7.53007564786497	7.10694439565635	7.36088470756149	9.01724777859027	9.5773720971439	9.60520045455636	-2.088650841	1.36303681454078e-10	2.05168034010764e-09
g10093_i1	5.58906148246375	5.26011747881102	5.22135542697288	8.09695918715891	8.32828859562327	8.32134148439846	-2.919754439	7.28915711017888e-15	1.92883163912908e-13
g10093_i10	5.31787099818028	5.37269592274292	4.25951761735741	7.0787025417744	7.62030802466733	7.56546869430861	-2.413668796	4.57644372726562e-06	3.38304652128503e-05
g10093_i11	5.03637961800991	5.09489059710209	4.09897749434856	7.06918764226875	7.50544169307617	7.09041039958364	-2.472548879	3.2245017241312e-06	2.4504241546316e-05
g10093_i12	5.2300047845019	4.80503933476708	4.40396860303427	7.06918764226875	7.38785692939423	6.91668903393818	-2.331156822	5.63306961563761e-06	4.08602178652637e-05
g10093_i2	5.78678079341258	5.90914573096513	6.67032216444864	8.20950693938387	8.49144047695266	7.69220422990809	-2.003670178	1.0880302839489e-05	7.46327378925652e-05
g10093_i3	6.01422966324558	5.44314615895153	5.5969400138586	7.62481591403884	7.9914466167398	8.4897961227077	-2.398242571	6.53362719605851e-08	6.63677252407234e-07
g10093_i4	5.72383780538661	5.77900199022621	4.65560020111783	7.70687194442871	7.78805357617928	8.09023186191522	-2.430488367	3.95175663288507e-07	3.52626969344542e-06
g10093_i5	6.18751581147041	5.88403927805231	6.4550347705311	8.75179932145323	8.51472660401494	8.06962415128392	-2.293756726	4.46429454466836e-09	5.41105537372066e-08
g10093_i6	6.62656158055621	6.55927914918684	6.78030385781701	7.81329383697685	8.69444632294391	9.48778812389276	-2.173737801	7.98892990306849e-06	5.6227645266581e-05
g10093_i9	5.65802291956756	5.00459273834544	4.53526358873158	7.02064845226489	8.04726467212073	7.08014461450787	-2.361962123	3.83518610607079e-05	0.00023526247646945
g10096_i1	6.74223916989065	6.85894479530853	6.83230245112651	7.80758302156132	8.39792754202743	8.06962415128392	-1.307607372	0.000264527214880754	0.00134846439918475
g10096_i3	6.72627091137421	7.02892052494786	6.42147891649421	7.21437251417601	8.14003316802165	7.97306343043407	-1.088913034	0.013537117332269	0.0416873941906393
g10096_i4	6.84932609901555	6.8460016264258	6.42147891649421	7.88011645135612	8.22719514074988	8.03283679821696	-1.344003463	0.00018666577971808	0.000984176779802669
g10098_i0	3.67628352925284	3.50682332214268	4.53526358873158	9.98582707019017	9.44337080768626	9.10793707325906	-5.663862579	5.78829644860252e-34	1.13093248753383e-31
g10098_i1	3.67628352925284	3.50682332214268	4.53526358873158	9.91057001084964	9.50944483586847	8.7055060142658	-5.563455532	2.51162809195828e-28	2.89975200459521e-26
g10098_i2	0	0	0	8.80435963093633	7.90344874242737	7.71228522330394	-10.56029118	5.70609132981182e-16	1.72375754525067e-14
g10098_i3	0	0	0	5.61423030589207	5.27226749970659	5.47515820742493	-7.76971834	8.29394940942702e-07	7.02816140195101e-06
g101_i12	8.58932552308233	6.15982977794872	8.39157306788857	6.71376065034504	6.7221071267729	5.23719479551011	1.68537744872089	0.015916104498264	0.0477989367375622
g101_i3	8.83991155139583	6.07362751920074	8.42158638999472	6.8533440545215	6.7221071267729	5.59536492755229	1.69801406498732	0.0153834929142479	0.0464594378377459
g10100_i4	9.41388906459391	8.86891663629481	8.85140847147372	10.3285596781492	10.2555257588947	10.5203906872869	-1.305442619	3.48247007791474e-06	2.63119721419421e-05
g10100_i5	9.57189901740113	9.07985442744035	9.05112711060102	10.401456955551	10.3556408623815	10.6707760577414	-1.229814339	8.52946178665547e-06	5.97042718234582e-05
g101029_i0	11.6577800183765	11.2213228618564	10.8292081483909	7.24004005746787	7.18715455491385	7.82723316538272	3.83586566789321	9.60220967896659e-30	1.28243195781488e-27
g10103_i1	2.78493765301242	5.05044801699544	5.01185061467671	8.78123556664066	8.08775515167856	7.50535863279009	-3.677258936	2.85427665028084e-08	3.06199981358251e-07
g10103_i2	2.78493765301242	5.47712181944861	5.81936868984806	8.66918415360519	7.62030802466733	7.65810200415508	-2.931514306	6.69476192997519e-05	0.000389381189646055
g10103_i3	0	0	0	7.44521791371476	3.56993679301814	5.67937222309443	-8.630038889	4.24016655731961e-07	3.76158053300219e-06
g10103_i4	0	4.50915252900393	2.00918316534691	7.21437251417601	6.12102305021323	5.75875582328929	-3.434113489	0.00348918089423977	0.0131553229768617
g101033_i0	10.1374851343486	10.4939163172609	9.61954597540481	6.44613992542941	5.44844122276541	6.44291445949915	3.96555158035537	1.49952123641202e-22	9.57767095745638e-21
g101038_i0	10.7134397382513	10.5872872924396	9.8608410069969	9.53024258311562	9.13532913444618	8.70884145764279	1.27077055955086	0.00039321687067508	0.00192519473023703
g10106_i1	6.55604199599543	6.13875726190906	6.62681683397299	7.56514407663833	7.84690459920587	8.09023186191522	-1.404182231	0.000356647357866132	0.00176301615788021
g101074_i0	4.54781202566647	4.63487734202286	6.69861355062421	7.88011645135612	6.7221071267729	8.55054457210594	-2.254910624	0.0026180003730416	0.0102689047575946
g101087_i1	0	0	0	6.9077403523256	3.66814841932392	0	-7.788470536	0.00115467843894718	0.00502566724670656
g101165_i0	9.53570809182617	9.21686422970422	8.21676113354516	9.99590597286096	10.5191861122456	11.2870279823492	-1.611282428	0.000404778466152387	0.00197560632764703
g101171_i0	11.4116780286005	11.5711737337668	10.3620560349983	10.5660934259839	10.2276119586399	9.03274389765207	1.12949607269916	0.0151851545411809	0.0459527299025952
g101176_i0	6.81953224872919	5.95808472769394	7.08895665174155	4.59115700710622	4.07854216039872	4.27494569857473	2.42651904723879	7.1685841277169e-05	0.000414475122555646
g10118_i1	4.1291016375717	0	3.33294089966617	6.68912499792874	7.78805357617928	7.36018907295409	-4.257809023	3.66784913836881e-06	2.7574349637028e-05
g10118_i2	4.1291016375717	0	3.33294089966617	6.58614688501791	7.02053375235988	7.31712932547866	-3.912576358	3.5083344789312e-05	0.000216982667074874
g101193_i0	0	0	0	7.10687641916757	7.17884863767714	5.41107759127121	-9.090076298	4.53535966066518e-10	6.35916211290435e-09
g1012_i0	6.23342986058151	5.69487981528422	6.98941453355421	7.3144114375502	8.04269477160157	7.66498724258649	-1.309781503	0.00953816064144904	0.0311001333282583
g1012_i1	6.09105691433825	6.07362751920074	6.87010727155759	7.29004449197569	7.69792458072152	8.04871780556874	-1.325254993	0.00423684793269991	0.0155552444160431
g1012_i11	7.67021191597994	8.23674602924788	8.21676113354516	9.66425462917024	9.17762782297229	9.16004037532169	-1.29192297	8.75911122332675e-05	0.000497058341564884
g1012_i12	7.54835537109752	8.4739620870577	8.4384606251075	9.42414406057607	9.39399457349493	8.98402104917565	-1.070460803	0.00356152444851979	0.0133881970990388
g1012_i2	3.38229571184532	3.74854850128651	4.18147947629605	6.43136192785355	6.40359131429622	6.63749129673556	-2.771703551	6.39385124378576e-06	4.58894739877931e-05
g1012_i22	7.48333660257058	7.45262328961497	7.80659227893927	8.62765342606128	8.81725661542728	8.64759081297915	-1.113703154	0.000198097672204487	0.00103914258258067
g1012_i5	6.18751581147041	7.01742163955884	6.97791812135807	7.99512252801701	7.54475545117599	7.85760235081191	-1.041285164	0.0132184184589384	0.0408910200526763
g10120_i10	9.1432822922454	9.60464739116271	9.1568680005676	9.88503790097718	10.8301847665198	10.7457582536948	-1.228515597	0.000386044444833625	0.00189342721728558
g10120_i11	7.17758440737428	7.31850092542722	6.42147891649421	7.8189821355993	8.64102853809771	8.49753104766092	-1.345874872	0.00185701718374863	0.00761224554190396
g10120_i12	6.86399542323658	7.13913328198096	6.43835440137553	7.76106395842756	8.63496927176636	8.47811541811085	-1.504959676	0.000337485811438483	0.00167837597136377
g10120_i15	10.4509820725443	10.0632240837291	9.86864366644483	11.305382411766	12.3665185618606	12.5782717586759	-2.033464039	7.07367370580516e-08	7.14245775004713e-07
g10120_i16	10.8131881210398	10.5921400700739	10.3850871514624	11.3610280381896	12.0283400566566	11.9072537631743	-1.186677674	2.54443750058448e-05	0.000161978952383313
g10120_i17	11.5581258976612	11.4688251928888	11.5489600669213	12.168078238115	12.8043340907677	12.8975973014835	-1.132154357	2.98060973758963e-05	0.000186993153678923
g10120_i2	7.86509985632834	8.27104333367593	8.00653694961118	8.67860073645673	9.53407333956854	9.32561721791487	-1.168259122	0.000834530323853971	0.00376879971214954
g10120_i21	7.75922118906441	8.25154482390118	7.38719733513182	8.58822637700679	9.64073324099117	9.25436237447786	-1.384852743	0.000775825269397501	0.00353196954918422
g10120_i22	8.1307465356021	8.88798485633616	8.07288159116262	9.00731738640868	10.0859950626363	10.1141955282983	-1.407375674	0.000813331728816125	0.0036853630655478
g10120_i3	8.34457966224998	8.53168342998596	8.21676113354516	9.11527754212919	10.0859950626363	9.94914160345605	-1.408462965	6.05554819832614e-05	0.000355547812581691
g10120_i8	8.21897679325587	8.53168342998596	7.62687897867155	8.88249413364498	9.82233763133008	9.25436237447786	-1.202585737	0.00251480468005535	0.00992067477797584
g10121_i6	10.2024126657092	10.3907432709233	10.671327707828	5.73948771316546	6.50008683175225	9.29042966191614	2.43578154094356	0.00109643682853973	0.00479875296538359
g10121_i7	10.664001034704	10.7489830943046	10.9780094714404	6.15377288930868	6.5779522557516	9.46034602920062	2.62613824302018	0.000285091838060241	0.00144362855039709
g10121_i8	10.5586042632673	10.6407278040338	10.8795034961585	6.07989112181337	6.77816497153408	9.64404972356499	2.35558719593698	0.00156713111433905	0.00656332809957156
g10122_i0	9.38620933830977	10.0562170534587	9.67221211383193	7.75514217369464	7.24399438088133	7.60180415136885	2.18868469305352	1.81998733122844e-11	3.10606581064337e-10
g10122_i10	9.06925775272555	9.46771328474386	9.40667587363961	7.66957894279123	5.91642601776908	6.49020213206873	2.45299293753028	5.97795149318801e-07	5.18797595813879e-06
g10122_i2	4.68631562565467	6.9585109059917	6.14134028911646	3.74848512259738	1.81137632680035	0	3.86052337457835	0.00147892715500458	0.00624329408591907
g10122_i3	9.4677045202935	10.0449345325189	9.45308291951569	6.51784111861971	6.61536368539097	7.15051681834584	2.90639488966233	1.28952947897944e-16	4.21887077969735e-15
g10122_i4	9.07872121377187	9.492841976	8.64155713982998	7.19700355524856	5.50268903182634	7.71228522330394	2.0566277737764	0.000244290051215976	0.00125597320114219
g10122_i5	7.65342142316175	8.49069089161357	7.9488195021774	5.47705488350136	6.78911981697534	6.1606356545357	1.84715244949605	0.000221275858786891	0.0011487613231836
g10126_i2	8.34457966224998	8.70297088734224	9.26959921786886	5.32545270152256	7.62642905053629	5.27368841993035	2.30884994425686	0.00061073179629667	0.00285496488272656
g101272_i0	6.16399894176322	4.90826356489018	6.14134028911646	2.44438523855679	3.92808864776693	0	3.17086912771195	0.00766465971528413	0.0258394283781
g101300_i0	8.751949744	8.49898310955021	7.36088470756149	6.38609737487233	7.05724662174658	7.19876072101759	1.40321289991462	0.00443171711928365	0.0161693158483138
g101302_i0	6.90712913519053	5.72346902812412	6.01204095818234	2.66255278772597	4.50787939333874	4.90632176469991	2.06430587248456	0.0114338856418356	0.0361885867589778
g101310_i0	8.7831571369466	8.57938482904952	8.56678773540816	7.51696382393262	6.66378271221976	7.55067434060048	1.35516619808601	0.000322573924242107	0.00161277693516384
g101311_i0	12.0012410023608	11.4068271886209	11.9127175755411	8.32194094292949	8.15704651269556	8.0799648018088	3.61081324180258	1.76328735645207e-41	6.73271755103234e-39
g101315_i0	7.79027336277061	7.04032848363736	7.16189262188545	9.01724777859027	9.09396309108437	9.29265420729693	-1.777379134	2.09826274737344e-07	1.95812670409383e-06
g10134_i1	8.23599334193786	7.52749258124547	7.32503762873473	10.5144439798151	10.5637248882852	11.3882721751577	-3.136736047	7.34982822754184e-16	2.19258174773274e-14
g10134_i10	5.87632784841468	4.50915252900393	5.53552843498878	8.20950693938387	8.39792754202743	9.60877575413928	-3.500244615	3.25471381288688e-10	4.65352631237305e-09
g10134_i11	10.8112971139644	10.4205141560787	9.1568680005676	7.24849541830168	8.82526130123665	9.17940456608904	1.65944050521638	0.00302053422519422	0.0116235982001558
g10134_i12	10.7700291626955	10.3818029811931	9.16195695301154	7.15264366850382	8.0608881562942	7.67183977734632	2.58012972710635	2.73817509672726e-08	2.94497078416486e-07
g10134_i2	6.67727747896032	5.93382273251892	5.81936868984806	9.39397389182091	9.15663349370897	10.0926535700554	-3.429355761	2.88262130004287e-16	9.03530422565935e-15
g10134_i3	6.64366574083418	6.09566574777177	5.65584385430684	9.37479203293133	9.30901818545856	10.2067518126457	-3.523679897	1.03638201142704e-16	3.42377103709919e-15
g10134_i4	8.08138688047196	7.12848325280785	6.16180684258818	10.3957588205571	10.3097835470567	11.3599113993616	-3.45250307	2.06226088461353e-11	3.49408210500183e-10
g10134_i6	9.26709625799233	7.89731414123592	7.82595833533978	10.9394979698526	10.8121733196321	11.6690497684637	-2.702431354	5.26703664952571e-09	6.3243381804237e-08
g10134_i7	9.95768719032729	8.32800585949759	8.67753719450075	11.7053829529096	11.4379056983104	12.6193946669462	-2.848869747	6.84141374546932e-09	8.08028844717916e-08
g10134_i8	6.87851708988128	6.18059892710528	6.01204095818234	9.62095250455433	9.32792180852161	10.3439298468354	-3.43967701	2.08321982029634e-16	6.66515428871958e-15
g10135_i12	10.0773865311373	10.1487148327717	11.1664111415711	11.3294938152116	11.5058858621445	11.8430580112017	-1.020491893	0.00559037224792955	0.0197129323986614
g10135_i17	4.22313014116093	5.13800492762297	3.59617845561168	6.93942011033417	7.11062151010176	6.77112648025733	-2.542964279	3.86897816060646e-05	0.000237084644008828
g10137_i0	7.79793308758531	8.1811468012717	6.42147891649421	6.27460663623807	4.45383009551365	6.23654962638498	1.79507261543538	0.0085491830616224	0.0283490184159532
g10137_i2	10.5484232748903	10.3535020511006	9.04011394044215	6.72592249600305	8.03811034939181	7.89322114369947	2.46376753617862	8.4192355654654e-07	7.1239190662062e-06
g1014_i11	10.6450158301076	11.0902551898161	11.2929971513732	9.76050812967231	9.58210382460104	10.4130399107585	1.07066562814956	0.00131586962912687	0.00563442552332632
g101420_i0	9.08186195615569	8.85283164217176	8.74691230597145	6.5592114020511	6.31541130577317	6.99527751087722	2.26242899699681	6.11683222564907e-11	9.70747251570988e-10
g10143_i0	0	4.44192750376277	4.96603464397501	8.47028368588564	6.84267997943699	7.19876072101759	-3.582188818	0.000308029059774637	0.00154741329095255
g10143_i1	0	4.21912863516554	4.96603464397501	8.82429354328228	7.97714801303292	7.34311908526541	-4.166936683	5.99301497503429e-06	4.32470645775284e-05
g101451_i0	5.51663745362959	0	0	9.52503194312991	9.36683103414544	9.72369870614559	-5.646703968	0.0148664119056626	0.0451204417757756
g101536_i0	7.3120435364038	7.37365493017681	7.46337278916618	5.73948771316546	6.48669065735739	6.37735213182192	1.15832089182346	0.00690153949808407	0.0236098361321481
g101549_i0	9.70821436254014	8.61033147623328	9.18962977888038	8.09695918715891	7.93338173201599	6.56572554901323	1.56682117266749	0.00158718638145557	0.00663568555023108
g101578_i0	6.57399767536959	7.28052422143331	7.80007872372251	0	0	0	9.8958631000525	3.15962789190845e-13	6.77079796126186e-12
g10159_i1	8.69565777862641	8.52357757356573	8.93998422905157	9.98076109046094	9.73013404821294	9.91489322404008	-1.150807843	1.04115955842137e-05	7.16800574804421e-05
g10159_i5	7.75922118906441	7.29011252769219	7.69165196230428	9.10134116501218	8.7146972266907	8.67172046283632	-1.252741736	0.000117038678848848	0.000646158302812226
g101593_i0	3.01265550275198	0	3.91830967200863	6.66406134465458	6.18877137256623	4.04092392886994	-3.146730584	0.0109040314289289	0.0347909296696223
g101620_i0	6.29967222262082	3.85574531757544	4.76666761287199	0	0	0	7.89156668205489	8.15947556197377e-06	5.73292841415758e-05
g10166_i1	8.83619660084495	8.95280622386034	9.06477639014916	7.04996748959673	7.39504542767177	7.68544796830781	1.56079946369638	1.089708407482e-06	9.02371018808415e-06
g10166_i2	8.751949744	8.5910677514071	8.92209903876635	6.11730489822437	6.04993586109855	6.70585564482545	2.45596385265994	8.71136759197779e-12	1.55308944204577e-10
g10166_i4	8.34980023013282	9.40952044042162	9.22409903206736	7.74919598178133	8.29024016644683	7.87552166880441	1.07531623769523	0.00631122007536167	0.0218795383446926
g10166_i5	8.21325971402377	9.38512245708972	9.11811768048998	7.6758617731548	8.25511692936493	7.67865991763985	1.09262136913035	0.0088000411883507	0.0290550924850148
g101665_i0	6.83450608355495	6.35517989313263	6.85761541429611	8.52002135794323	8.10100332254211	8.25444204662781	-1.611838395	8.25668258839254e-06	5.79380521554313e-05
g101666_i0	5.47901477963666	4.5733840510335	5.25983823930886	6.3234470291662	6.25348045172276	7.06980525735595	-1.472889211	0.0125592737682472	0.0391703083626212
g10167_i2	10.0961464712516	9.89904820432426	9.96786891862236	8.85230110030924	8.45062556461862	8.42637682594645	1.40211036808056	1.1096568448458e-07	1.08379065570326e-06
g10167_i3	9.1492829216609	9.22438527473743	9.63243562605092	7.89095872293038	8.06989952905006	8.68532977398417	1.0977717443794	0.00163331838261363	0.00680682516021105
g10167_i4	10.1023459639039	9.51345329943001	9.79848711075864	8.83275304837648	8.35802096994048	9.13546381406823	1.016648931	0.00215734183568213	0.00868405127768896
g10167_i5	9.48915413559054	8.69937730548038	9.48591989589335	6.92893729553999	7.81510199331367	8.7385184344406	1.26163804975796	0.0124067026802568	0.0387679221796644
g10167_i6	9.51726638320581	8.97080397899128	9.68287258135662	7.896349455	8.16967613556704	8.30820747354847	1.28945695216639	7.32014963862882e-05	0.000422126780813326
g101674_i0	7.12982789882066	7.11775401966892	7.21182076479062	8.30987233155451	9.00514615739422	9.26346408048849	-1.765764003	2.03063995565054e-06	1.60307238653252e-05
g101676_i0	6.97627099220236	3.85574531757544	6.65596566547185	10.5047710190793	9.71010017723703	10.2102862870576	-3.866883146	1.34751159076302e-09	1.75992873997114e-08
g10168_i0	5.51663745362959	5.00459273834544	3.91830967200863	10.1706876919968	7.49209537946782	7.51301078836721	-4.073680649	1.70197288917278e-07	1.61364835229947e-06
g10168_i2	4.75088056269154	2.62846381666343	4.65560020111783	9.03201636924622	7.73238613648192	7.34311908526541	-4.020348679	1.37273356167211e-08	1.5446010717076e-07
g10168_i3	4.1291016375717	2.62846381666343	3.59617845561168	8.77246758467675	6.81078307139892	7.35167932550381	-4.444287367	8.52177633551136e-10	1.14871394753684e-08
g10168_i4	4.1291016375717	2.62846381666343	3.59617845561168	9.16971459181936	7.43744009548662	7.33450774946023	-4.799149914	1.48828209609207e-11	2.56839365472234e-10
g10168_i7	1.74709886204186	0	1.59312819619413	6.00202061383519	5.14160381928962	6.845742819	-5.612834559	9.00031907939756e-07	7.57403526895027e-06
g101716_i0	0	0	0	6.0218858152241	7.72099017156485	8.0592088477832	-9.833139318	2.76297720138928e-12	5.24367267156152e-11
g101718_i0	0	2.85208006205518	0	2.18724494497819	6.6397763162412	6.17999191032392	-4.792349238	0.00316047826128362	0.0120865222498942
g101720_i0	0	0	0	5.35707441606001	6.08591725411459	0	-7.498152768	0.00152646564513732	0.00641662392927462
g101734_i0	0	0	0	4.69379052489413	6.69905953007926	5.37793732172837	-8.153403324	4.41156372114551e-07	3.90566721853966e-06
g10178_i0	7.21239215865694	7.87836963983072	7.64879469193426	9.13593289194212	8.37629727357692	8.53559558245528	-1.118649418	0.00332870695403788	0.0126413647966413
g10178_i2	8.00402884283361	7.95269926898815	8.19706476467323	9.56450738236656	9.80625084912426	9.12051437383963	-1.472696983	1.98008263879976e-06	1.56579890705529e-05
g10178_i3	7.33328366874436	7.51936307752989	7.83235634606654	8.74583930718025	8.52131132754075	8.88429558051687	-1.151267675	0.000316412350652188	0.00158463770184155
g101829_i0	2.78493765301242	5.44314615895153	3.18080235691926	6.71376065034504	7.58930717561315	6.58036713644626	-2.785442585	0.00097918107805162	0.00434346454167746
g10186_i0	5.0872761268444	5.26011747881102	5.91891886500508	9.4408415612134	8.91050057691753	9.50707487799909	-3.867915367	1.00419195577019e-22	6.51297086201686e-21
g10186_i1	3.92038586436505	5.37269592274292	4.18147947629605	9.74415803662749	9.0490992297896	9.29042966191614	-4.803866022	2.05187799893181e-23	1.43800285330202e-21
g10186_i2	3.01265550275198	5.13800492762297	5.05625627072011	9.89180080812049	8.81457848666334	9.2520779475501	-4.761702053	5.22584564565264e-17	1.78297948789196e-15
g10186_i3	7.14191604652853	6.62136377873581	6.69861355062421	10.5118123249892	10.4570056734104	10.2243382244579	-3.577627045	7.40649881523824e-36	1.70858669544027e-33
g10186_i4	6.71012393052287	6.92197410389043	6.18198710735294	10.4816464970364	10.443201486563	10.198470874582	-3.757396261	4.04726806720569e-34	8.06823882798453e-32
g10186_i5	5.58906148246375	6.49440216721444	6.07813867089626	10.6985047511798	10.2761122956203	10.0616831499814	-4.286759172	5.68814507510755e-33	1.00996083758502e-30
g101879_i0	4.87193937390254	2.36371431117061	2.33172139789966	0	0	0	6.20270327088744	0.0111324451057912	0.0353954739413894
g1019_i11	7.39518989111988	8.57938482904952	8.29296288355993	6.8309979616903	7.11932845090649	7.09041039958364	1.15838604377238	0.00773540237272725	0.0260368423800066
g10191_i1	5.40069161698536	6.59065540527686	4.9187158292536	1.47361790807773	0.877029490283938	4.27494569857473	2.99440404315775	0.013327864938316	0.0411512061923422
g101935_i0	9.13725660001526	7.59093031579164	8.17709576508971	6.96015996194319	6.08591725411459	7.44263477990425	1.5205981333873	0.0059362849795132	0.0207566332527529
g10194_i3	7.15390375029608	5.85848816125062	6.61201855068275	8.23099997600083	8.01496714118221	8.074803741	-1.485789963	0.000950254597597031	0.00422700535940075
g101947_i0	7.21239215865694	8.23177917053654	8.44682430270458	9.94998585908529	10.0992593320225	10.8797861822438	-2.31830185	5.7516423814536e-08	5.88563636888341e-07
g10199_i0	8.38582463005076	8.39173858317789	7.56675534183325	6.48958680755244	6.08591725411459	6.78383362411306	1.69414614753418	9.32013601806018e-05	0.000525930288351997
g101994_i0	0	0	0	6.44613992542941	4.39767680865051	0	-7.489141555	0.00191344974167594	0.00781700214272528
g1020_i0	9.25879452459932	9.93310611384326	8.98662165231571	7.0596095730034	8.26299632330255	7.46647693649549	1.76865820925169	6.47237468544089e-05	0.000377636833593963
g1020_i1	9.30790313192882	10.0163360597939	9.04563103446656	7.0596095730034	8.27862717278316	7.58737959820566	1.79284882501859	5.01250430779492e-05	0.000299900806661924
g1020_i2	6.62656158055621	8.02912341990067	8.01218369933285	1.87411311235543	3.56993679301814	5.47515820742493	3.43710264951435	9.73983314857016e-05	0.000547205210791186
g1020_i3	5.90498291583192	7.73829871941842	8.17709576508971	3.42954373777541	3.56993679301814	4.75965421497727	3.58813222605783	1.45189296608085e-06	1.17716114589327e-05
g1020_i4	4.61872528947516	6.66623449277748	7.36088470756149	1.87411311235543	0.877029490283938	4.75965421497727	3.28911333928365	0.00568922771093624	0.0200134296859254
g1020_i7	10.5461510428441	10.4928787538903	9.95473340424844	8.95661349640157	9.15027515401577	9.69539447716388	1.05383213510934	0.00126326247231798	0.00543649644616285
g1020_i8	3.67628352925284	4.50915252900393	6.22152004398061	2.85202107231457	0	0.975463245725189	3.90064787326536	0.00768406241798448	0.0258924864307582
g10201_i1	5.96064011868052	6.85894479530853	7.22160234544122	8.16999365850282	7.65065671197674	7.93938487868997	-1.169882609	0.0116705325120084	0.0368084588301135
g102026_i0	4.92886095157144	0	4.65560020111783	0	0	0	6.76217088239483	0.0125015320608955	0.039021195438927
g102032_i0	6.62656158055621	7.35550353836062	7.00082005800549	11.4056565904131	11.038473449757	12.4872433143122	-4.766037802	1.96585243147917e-28	2.29574998764581e-26
g10204_i2	7.52084819090273	8.10713660979328	5.50381369031725	9.51280009318343	8.96223368914668	9.57809949523379	-1.988475925	0.000727958568559292	0.00333637633677858
g10204_i3	6.87851708988128	7.6063632806596	4.59668620577425	9.45003512005379	9.11152514964318	8.19859510161348	-2.209809446	0.00112374210724837	0.0049050406697428
g10204_i4	5.96064011868052	7.81999617888878	7.28827710181587	9.32968117859428	8.95738588094506	8.73525097893048	-1.822857956	0.000278956693752673	0.00141574009038153
g10204_i6	5.78678079341258	5.88403927805231	4.53526358873158	7.51696382393262	7.51866567133084	7.49766567311972	-2.019552665	9.88905450378523e-05	0.000554872169580133
g10204_i7	4.1291016375717	5.26011747881102	4.01146985230937	6.65136431930525	6.74479231150924	6.39402414526774	-2.06508613	0.00104799973019331	0.00461361540901891
g10212_i0	3.80349127936396	2.62846381666343	4.59668620577425	7.17942293635692	6.56526304190115	6.60921193023205	-3.01292944	2.10618016469593e-05	0.000136384403296363
g10212_i10	4.0285148474597	3.74854850128651	5.14116626372053	8.20516963920631	8.61355915804964	7.79621092743188	-3.863078517	1.20066883561417e-12	2.38767454994796e-11
g10212_i11	3.53676518772878	2.85208006205518	4.9187158292536	5.73948771316546	6.78911981697534	6.90510430758915	-2.603330109	0.00107679333720775	0.00472347242597024
g10212_i2	4.31140346632244	3.04564232722915	4.53526358873158	7.57861941073944	8.23922785250636	7.34311908526541	-3.758124545	1.85564548895719e-10	2.74333277693231e-09
g10212_i3	5.47901477963666	4.04884789841386	4.65560020111783	8.93057725542985	8.10539248182443	8.03283679821696	-3.622841494	1.24008978134758e-11	2.1637902763497e-10
g10212_i4	4.22313014116093	6.07362751920074	6.14134028911646	9.67996827059699	9.47424294972565	9.27476105424645	-3.800605826	3.43250420637446e-14	8.33179174669248e-13
g10212_i5	3.38229571184532	2.85208006205518	3.01070802596461	7.74919598178133	7.16209195479412	6.01734254106752	-4.215393779	4.06279007763503e-09	4.95951112273181e-08
g10212_i6	4.92886095157144	5.29862801858826	5.65584385430684	8.07810788434389	8.72043136950733	8.79296199916791	-3.268450922	1.53076097729901e-14	3.88845212341922e-13
g10212_i7	3.38229571184532	3.21628029360704	3.81871596665881	7.52394601481506	6.43182628561512	6.23654962638498	-3.472665768	4.5469400144174e-07	4.01821762008331e-06
g10212_i8	3.01265550275198	3.04564232722915	3.18080235691926	6.77356985622118	6.91447304697433	6.03870514468225	-3.707657882	3.79483376726754e-08	3.99052177634886e-07
g10212_i9	3.92038586436505	3.74854850128651	5.53552843498878	8.27718690424033	8.67094891817338	7.60180415136885	-3.653792233	4.66388855344892e-09	5.63846766725299e-08
g10213_i0	6.87851708988128	5.33613724886648	6.59706690115841	8.95661349640157	8.89029426846941	9.72863643232619	-2.852067603	5.62389641044855e-09	6.71971212950623e-08
g10213_i2	5.13643808831014	2.03920973771412	5.47138606015754	7.61176716437173	7.49878396949305	8.71216920741471	-3.297842023	3.41935128494533e-05	0.000212049918313831
g10213_i3	5.35987553514271	2.03920973771412	5.87000226376697	8.28131330952878	7.31393043157696	8.68193946289906	-3.12460382	0.000134594788234379	0.000733219240185702
g10213_i4	3.92038586436505	3.50682332214268	5.22135542697288	7.04996748959673	5.39207363622804	8.438482247	-3.088228555	0.000322462328518376	0.0016123513547013
g10213_i5	5.03637961800991	3.21628029360704	5.40425868035209	8.3769635040325	7.70950347180094	8.51668884979896	-3.474117592	1.20026564754821e-08	1.36351386558772e-07
g10213_i6	5.31787099818028	3.36885350542443	5.18181791684616	7.87466460562634	8.09218473984417	8.92214581290377	-3.569534999	3.67176406654813e-09	4.50974970855865e-08
g10215_i2	6.591732624	6.63647627833196	7.4467891003354	7.86369871569972	8.00560489608109	8.33003153102966	-1.13671265	0.00667822135042472	0.0229658487011429
g10215_i3	5.84709207535675	6.00541794164579	5.9662311288481	7.86369871569972	8.67094891817338	7.49766567311972	-2.174086976	3.05572649055038e-06	2.33249767330017e-05
g10215_i7	4.75088056269154	3.6327426666072	4.25951761735741	7.08815509930459	6.01303407377686	6.10095814807302	-2.267025245	0.000942453165263985	0.00419613345354568
g102153_i0	11.4010300845379	14.1424867074533	12.8920043379431	14.8643898195214	13.9984468372118	15.5572551540201	-1.733652151	0.00420753853125655	0.0154625517657085
g102156_i0	2.78493765301242	3.21628029360704	3.01070802596461	7.29004449197569	7.31393043157696	9.28597025430495	-5.458678671	8.74637722463202e-14	2.02189217136431e-12
g102161_i0	3.67628352925284	0	2.33172139789966	9.87960465638755	9.37594249270573	9.30151824557639	-7.183526633	1.3163630618539e-28	1.57501935189578e-26
g102161_i1	3.67628352925284	3.36885350542443	3.33294089966617	10.4617858574969	10.0703643544182	9.95477144831276	-6.853897347	6.98424312355795e-62	1.30877194642881e-58
g102161_i2	4.0285148474597	3.85574531757544	3.71173380007358	11.3468244349808	11.0510425731419	10.6810017258124	-7.28698296	6.15408639638386e-81	6.24655154448952e-77
g102161_i3	1.74709886204186	0	1.00612860046006	8.53392275994499	8.21506122621288	7.64423215712921	-8.064075506	1.16446039276725e-16	3.82716592607201e-15
g10217_i1	0	0	0	5.19154263561138	4.61025808358964	0	-6.63967927	0.0125211127595138	0.039072300295828
g102184_i0	0	0	3.47055523611416	8.39611670374184	7.63859373856393	7.67183977734632	-6.159605604	4.06199383103935e-10	5.73106723736923e-09
g1022_i18	3.80349127936396	4.85757445931188	4.71220247349821	6.22405471043359	7.39504542767177	7.02769051318144	-2.481233482	6.89032147829685e-05	0.000399724627081821
g10227_i0	5.58906148246375	6.18059892710528	6.33400711875743	1.47361790807773	0	1.55215320810204	5.7732086923196	1.04082469551585e-07	1.02123062983661e-06
g10228_i4	8.43577602926451	8.35109209035469	8.2458104890695	9.6515593122921	9.49111291417797	9.38520294574032	-1.170047856	3.98327601183301e-06	2.97708147554333e-05
g10232_i0	6.55604199599543	5.72346902812412	5.53552843498878	7.62481591403884	7.79893387248843	7.41021965916845	-1.629056331	0.000547246473465778	0.0025866840858222
g10232_i1	6.46275021250694	5.60554717145934	5.62669253654457	7.62481591403884	7.76048833576781	7.29066276464733	-1.634677126	0.000466162374010827	0.00224090203021709
g102321_i0	5.81725157252776	5.57449661361355	5.71243675312798	2.44438523855679	0	1.55215320810204	4.59907381274538	2.93963556250161e-05	0.000184631790037324
g102334_i0	0	0	0	6.27460663623807	4.27835482214757	5.70632168713967	-7.947133862	1.29304147880714e-06	1.05673866910323e-05
g10234_i0	9.16713649647007	9.10451814159361	9.10232134822718	7.90707086422946	6.23757324155739	7.22695120212827	1.85515424469921	5.30150593081718e-05	0.000315456437172118
g10234_i1	9.54256340643379	9.21937560375165	9.53577668420603	5.73948771316546	6.23757324155739	1.96303658164547	4.00031615266795	1.45547798597113e-07	1.39394232682216e-06
g10235_i13	10.9646384838613	10.8456208725226	10.0769626691323	8.98977300761305	8.7627260207982	7.67183977734632	2.10322721853681	6.42683082614884e-07	5.54553184413011e-06
g10236_i1	8.49352067708151	7.69564693623269	7.98372630551379	7.12535790826093	7.02979992631098	7.01696688955715	1.04255805041749	0.00592400952262974	0.0207220393407676
g10236_i4	10.3013856281334	10.036414358013	9.56488415619302	8.3769635040325	8.95252172798435	8.64062184572783	1.32455449099163	4.48680119332804e-05	0.000271313034677523
g10236_i5	10.3927384534544	11.1670669655762	9.10760603306729	9.11296414150097	8.69152999152126	9.23829489820265	1.41889094381917	0.00381855279191196	0.0142023019241275
g10236_i7	8.27493505403794	7.71713044155462	7.13108472380639	5.76328513447269	5.7243384462435	6.32614796404436	1.8341130007704	0.000176959967226212	0.00093820209315114
g10238_i2	6.83450608355495	7.65169568226224	7.17201743899643	8.29362218027901	8.65905512508603	8.15524378549566	-1.131000317	0.0032651901488163	0.0124350422316941
g102413_i0	12.7334131819218	11.8658133543192	11.8549711413316	10.4744560405464	10.279029394915	9.54302421478018	2.06299074348126	3.22520899545799e-08	3.4318173431796e-07
g102414_i0	10.578753203089	10.1194330818385	10.787834609475	12.998120546071	12.9898072159919	12.7010068994746	-2.382076636	4.47105629682308e-19	1.93665743286608e-17
g10242_i0	0	0	0	3.74848512259738	5.3334138476871	1.96303658164547	-6.531003386	0.00309639517164324	0.0118705218774916
g10242_i1	0	0	0	5.98187805486936	5.6300038583793	1.96303658164547	-7.586065751	8.68699718567079e-05	0.000493264798007673
g102426_i0	9.93006995725369	9.9974383537013	9.32962479997536	8.04451351001684	7.88824608634482	7.41839197444141	1.97873827824263	4.96626806649358e-09	5.9868007650744e-08
g102453_i0	8.62851402065338	7.26115429017863	7.96054919730406	4.96402746996216	5.7243384462435	6.23654962638498	2.34616840717962	2.29667298892756e-05	0.000147473066619402
g102458_i0	5.69130563440874	5.60554717145934	3.33294089966617	7.33043038889026	7.04815561809065	7.35167932550381	-2.080938954	0.00234958267155134	0.00934943541793427
g10246_i0	11.6946630106293	11.6426168371747	12.1692596840887	9.48444590575436	9.08953896810264	9.08244867043731	2.62626256563713	1.15209625747207e-21	6.66645037761856e-20
g10246_i1	11.1201381752795	11.1909354117217	11.8933420083063	9.63068814282504	9.52099047793585	8.84845297206189	2.07475150419021	2.24129149523487e-09	2.83746724398865e-08
g10246_i10	9.38366646533981	9.05757145577908	9.80825718503466	6.79681612920716	7.1451383562093	4.53756113325884	2.93807695697632	9.15045259155263e-07	7.68869051468602e-06
g10246_i2	9.1492829216609	9.25653086253114	10.0401256068422	6.44613992542941	7.8310909261153	6.32614796404436	2.50597661421325	7.72686967771185e-07	6.58473313758019e-06
g10246_i3	10.0391185698731	10.4761754468353	11.0234526310329	8.26473639800185	8.40150126625833	7.15051681834584	2.53655675055133	2.64373859317984e-09	3.31325539525758e-08
g10246_i4	9.13725660001526	9.47403660995152	9.86396713657685	7.09754612647832	6.96365098419299	6.29097350971288	2.70748966195149	4.2850313829979e-13	9.02056131253531e-12
g10246_i5	10.6354287096505	10.4928787538903	11.1427964069139	8.34577945058363	8.50479282245696	7.58737959820566	2.59043702508904	1.82837536467982e-13	4.07505223319481e-12
g10246_i6	8.20751988911364	9.2118283283994	9.14149254411992	6.76180473047723	3.2274174282393	6.8335716899918	2.66476361256928	0.000437034151675891	0.00211574208174001
g10246_i7	11.1585751659896	10.7314952920259	11.3899794945266	8.67860073645673	9.12239385552043	7.57280936570213	2.52915803288832	1.92606152585729e-09	2.45808960639141e-08
g10246_i8	9.76598177743434	9.57357725155849	10.3642653836182	7.22297920192326	7.98669614412013	7.27274474137651	2.40920266923153	1.43202661533434e-10	2.1486323426947e-09
g10246_i9	8.7831571369466	8.30926714112322	9.34312924218684	5.80973377165519	7.25193458876545	5.9736442774597	2.38604561669673	4.78695617362296e-06	3.52454586722963e-05
g102538_i0	6.67727747896032	8.42693181383177	8.07288159116262	11.6589615113229	11.3092151183519	11.5222711361851	-3.609831103	5.63564601281769e-17	1.91689078832514e-15
g102542_i0	11.1659932149878	10.8809480875378	11.1657779616679	13.3101390769699	13.3200443082827	13.1455718831534	-2.184342415	1.94126339084215e-25	1.67340201553253e-23
g10255_i0	4.92886095157144	3.6327426666072	3.18080235691926	9.32768747396923	9.17554208488501	8.74503122824243	-5.089482921	2.02253907942083e-22	1.27313347540411e-20
g10255_i1	4.92886095157144	3.04564232722915	3.18080235691926	8.87705128257007	7.96270627555036	8.12060179118902	-4.488517705	1.59666841669593e-12	3.12215448962616e-11
g10255_i2	2.78493765301242	2.03920973771412	3.18080235691926	8.39611670374184	8.09218473984417	7.95069864325644	-5.643094559	3.39875265748497e-23	2.33886028214487e-21
g10256_i7	9.57189901740113	10.1928308549899	11.0136335297031	8.40370734850337	8.0833119212004	7.96192437402697	2.22262626755293	7.6131280848679e-08	7.64911193698891e-07
g10258_i0	5.35987553514271	5.63594349643781	3.71173380007358	0	0	0	7.67300832510182	1.43539963217092e-05	9.61852788674228e-05
g102582_i0	4.47323213569752	5.00459273834544	6.48782785190801	0.917307493300236	3.2274174282393	0	3.91343241460597	0.00397574675473253	0.0147092485865587
g10260_i0	5.93307989796569	6.28018330900809	5.25983823930886	8.21814261585207	8.3395101651364	9.53928198251328	-2.968543227	9.90860730593526e-09	1.14116688321183e-07
g10260_i1	6.591732624	7.95872394793929	6.5666905525013	9.82694193217209	9.5852497098169	10.870136185523	-3.019258661	5.32138253027084e-09	6.38644552502295e-08
g10260_i2	6.90712913519053	6.92197410389043	6.42147891649421	9.34946814105841	9.59620659927051	10.3234049859624	-3.062016743	1.05226376221128e-15	3.08219590090752e-14
g10260_i3	6.92122514184174	7.82659998461569	6.35193090651572	9.53543447132854	9.93265823322028	10.6911554252492	-2.980387341	5.46063575952798e-10	7.56507981594389e-09
g10260_i4	4.9836216735959	5.83247634511913	5.29732116486633	7.61176716437173	7.82578094645658	8.52428130171545	-2.653607797	4.39837114172579e-08	4.58402327522569e-07
g10260_i5	4.0285148474597	7.14970526800295	4.01146985230937	6.71376065034504	8.55699970490061	9.07471350422368	-2.568391221	0.00440478225321573	0.016087427070118
g102608_i0	6.53786002211588	4.44192750376277	6.64146486541234	0	0	0	8.74095616937905	2.91846745159572e-08	3.12645638528332e-07
g10261_i0	10.6439537352166	9.77649979063012	9.92061122344191	8.76364598928336	8.83850453185565	8.81788851620203	1.36048270354736	2.81804266319697e-05	0.000177654391856208
g10261_i1	10.1835317781147	9.38512245708972	9.61769515967193	8.43367674525033	8.36901451176992	8.2589998259405	1.41542089382301	8.98735282420733e-06	6.26286707504391e-05
g10261_i2	10.5619820225332	9.87853855083909	10.0729158041251	8.94104820394092	9.05364892030584	9.07212587174497	1.17839441110193	4.28598748925823e-05	0.000260398111609198
g10261_i3	10.2267359966404	9.54182322450878	9.83079996609563	8.38081454020793	8.67094891817338	8.57633827318317	1.34825427031373	6.74668434109827e-06	4.82342192169274e-05
g102634_i0	0	0	0	5.04391942575273	5.14160381928962	3.53965477333771	-7.023363275	0.000161433115131436	0.000864498297353802
g10265_i2	4.9836216735959	4.50915252900393	5.5969400138586	6.72592249600305	6.40359131429622	6.5056264144391	-1.478354304	0.00987800168952741	0.0320153864928956
g102667_i0	9.7757120211657	9.24917596856154	10.1871464230767	7.53089457677466	7.59556086660509	8.17467203207957	1.99565105271852	8.27439435296897e-08	8.25832559304064e-07
g102669_i0	7.59306634249219	7.00583036636123	7.77372638086185	10.5862463463564	10.8013927860893	10.6784520956181	-3.205713422	6.82723769266027e-27	6.88962744556006e-25
g10267_i10	8.94368330948404	8.6255593741447	9.06749081796164	7.29004449197569	7.61416091798807	6.45884985714657	1.69843534525042	2.85040658540911e-05	0.000179503027050712
g10267_i13	9.23077190969818	9.00904554610258	9.39807547146351	8.40748774659849	7.3063250867817	7.91070610447331	1.28173199126194	0.000702942856483406	0.00323450374931994
g102675_i0	6.94901058454802	7.12848325280785	6.87010727155759	6.11730489822437	5.52906669991958	5.37793732172837	1.29117747371387	0.0068478741440243	0.0234580976890238
g102678_i0	7.52084819090273	8.04052978065775	6.80653741286384	5.15602868279414	5.896303111	5.44347365608617	2.03287590968605	0.000120718318353762	0.000664370745095031
g10268_i7	9.85311739059263	9.09634366312937	9.53969177905636	10.8395018073523	10.8981666957348	10.4945341282051	-1.227183497	4.19607982910955e-05	0.000255445377561491
g10269_i5	9.43123088858078	8.94675672981391	9.72302317610645	8.22672690835437	7.79893387248843	7.78992562052355	1.45185178329937	1.99751793152331e-05	0.000129900521416622
g10269_i7	8.49823000603346	7.94664932550131	8.85769484994483	7.41548978490945	7.63859373856393	7.17965631432708	1.06197315025689	0.00581831132218791	0.0204115142274324
g10279_i3	9.8457458595796	9.61039927775572	9.69169652286812	7.90707086422946	7.93338173201599	7.67183977734632	1.88105405116745	3.4732352482672e-13	7.41023774644754e-12
g10280_i17	4.39458567461462	5.83247634511913	4.09897749434856	2.18724494497819	1.81137632680035	2.95678287880569	2.85340525351203	0.00893550539781247	0.0294456837825267
g102813_i0	0	0	0	12.9707546895487	11.8511806961874	12.4130131445334	-14.82516255	5.64102929894936e-33	1.00452381827475e-30
g10287_i0	8.17259294946876	8.04052978065775	8.28831639236911	10.0021697168265	10.3249182199161	10.3955529192488	-2.083798599	1.02797401386986e-15	3.01784330709546e-14
g10287_i1	8.41600252155826	8.43991104683131	8.40879991613826	10.6899938236609	11.144109479811	11.0353335219775	-2.550994144	4.3262248149652e-25	3.58223766918563e-23
g10287_i2	7.10534343836723	7.42677781705715	7.59713034062358	9.42973139431712	9.73439106419423	9.51090148039515	-2.179109473	1.10674251484696e-13	2.52964080570285e-12
g10287_i3	7.10534343836723	7.42677781705715	7.50401670702121	9.38633172563692	9.73297345411381	9.40384441787902	-2.167157709	1.84952638372894e-13	4.11842526722736e-12
g1029_i1	5.27460671586253	5.29862801858826	5.36948618782877	7.0596095730034	6.51335975922939	7.09041039958364	-1.619944608	0.000856253366883173	0.00385276057800041
g1029_i10	6.67727747896032	7.12848325280785	6.59706690115841	8.00013841529764	8.84376797196616	7.9450528514096	-1.512788525	0.000418497209868925	0.00203552776747299
g1029_i11	3.92038586436505	5.69487981528422	5.71243675312798	7.53780983219902	6.36017491946084	6.85781212575785	-1.707161923	0.01193437441106	0.0375133575842668
g1029_i12	7.89397658042813	7.43544452255429	7.91907112306923	9.46280846567289	9.44683385094554	8.98126536762258	-1.552506351	1.17445056869458e-06	9.66957171239113e-06
g1029_i14	3.20928179112915	4.04884789841386	4.09897749434856	6.63855455567929	6.45951926100118	4.90632176469991	-2.42256848	0.00216318981490624	0.00870385137236513
g1029_i15	3.67628352925284	3.6327426666072	5.89466787771252	7.17055162997873	7.58930717561315	6.47461116037145	-2.367189495	0.00257217457949673	0.0101152158430388
g1029_i8	5.27460671586253	5.13800492762297	5.71243675312798	7.188240025	6.45951926100118	6.91668903393818	-1.509926856	0.00335858605378722	0.0127397420544189
g1029_i9	5.03637961800991	5.09489059710209	5.22135542697288	7.10687641916757	6.40359131429622	6.74537141118421	-1.688771006	0.00101553706479934	0.00448692183342115
g10290_i1	7.94316047297313	7.27087176366523	7.9488195021774	6.33936651718342	6.38926386818148	6.59486162136253	1.31871917960668	0.00118218421147408	0.00513346108770687
g10290_i2	7.7670471155658	6.62136377873581	7.81953182451305	6.24110292691847	6.52651168691277	5.19975403837033	1.41753686415051	0.013855501817024	0.0425141497334486
g10290_i3	8.27493505403794	7.26115429017863	8.61953036031289	6.65136431930525	6.6397763162412	5.19975403837033	1.86541524374727	0.00109388522872952	0.00478930634489365
g10291_i0	8.61989699589322	7.17061962791492	7.84506787056982	4.29721591372254	0	5.30928165063611	3.74156162155802	0.00024584968558457	0.00126313870389578
g10291_i1	7.60184463150439	6.51089696965998	6.69861355062421	2.66255278772597	1.41855684101388	5.70632168713967	2.73517907974305	0.00989152707058544	0.0320498423009821
g10291_i2	7.200882635	6.15982977794872	6.98941453355421	5.08226534824502	4.7058505400531	4.99642123144599	1.94676127937343	0.000473566397536307	0.00227272686836544
g10291_i3	8.33408150859407	6.63647627833196	6.91902037216659	4.16052971580571	5.3334138476871	5.30928165063611	2.50889986830739	0.000164112264332976	0.000876739128944563
g10291_i4	7.39518989111988	5.95808472769394	6.65596566547185	2.66255278772597	0	5.08122302031998	3.11004747630985	0.00935476141013036	0.0306003840836227
g102921_i0	9.88583096277521	8.91921563640079	8.87018602238508	7.19700355524856	4.8799044882009	5.73277695414506	3.065653282	5.51995542391081e-07	4.8152054035566e-06
g10295_i1	8.48405564935886	8.64810402314176	7.60462520586513	8.86884830952851	9.77076832207832	10.1129372193482	-1.362982619	0.00204030557433041	0.00826511041207154
g10297_i0	7.32270269080259	7.53557653224152	8.09964933928811	8.6533519636407	8.66501427837051	9.14534473500995	-1.151660731	0.0016904707810355	0.00701404866270836
g10297_i1	7.34378760860986	7.644238512	8.13630893335987	8.59818461342872	8.74876512141921	9.26346408048849	-1.155994152	0.00214290323516835	0.00863277799746025
g10297_i2	7.23513935416053	7.56746683666022	8.08900176339052	8.60148880904278	8.7146972266907	9.1649058441048	-1.176870988	0.0017421386072849	0.00720095387481751
g10297_i3	7.4251745323296	7.57533047286444	8.10494380298411	8.54082355025523	8.85162730107194	9.17699820848779	-1.150246752	0.00144501278237703	0.00611729778714963
g10297_i4	7.3120435364038	7.45262328961497	8.00086801147481	8.60148880904278	8.59495129655534	8.97018970176348	-1.115711043	0.00145844833277254	0.00616945829953093
g10297_i5	7.24637985356302	7.59093031579164	8.0943353741546	8.6533519636407	8.67094891817338	9.20088305325165	-1.181180644	0.00171894087839442	0.00711787033184006
g102970_i0	0	0	0	4.08700211145083	0	5.67937222309443	-6.806127695	0.00982689452842068	0.0318777360776932
g103_i0	6.66056949297007	7.50296533796925	8.08364836119763	9.3689873875061	9.03306136381877	8.45048693778021	-1.474509967	0.00156598537509066	0.00655954676072614
g1030_i0	8.86200258201735	7.86560034173001	9.61026806107481	7.27356817418866	6.94418050628124	7.58737959820566	1.66133688247678	0.000815117998487251	0.00369167165798106
g1030_i10	5.44038464851578	5.60554717145934	5.22135542697288	6.68912499792874	7.40219828542236	8.28604819995381	-2.201138028	9.39411696017732e-05	0.000529736864861332
g1030_i13	4.31140346632244	4.13649908104862	4.65560020111783	5.98187805486936	6.10357693031871	6.52088753409616	-1.886466614	0.00194979428366673	0.00794602493085715
g1030_i16	10.1688379901405	8.80012032671368	9.47778045416448	7.71299478737268	7.32902189019203	8.53559558245528	1.64331799379666	0.000581022076209392	0.0027291748080881
g1030_i2	10.9941106429567	10.2760052949632	10.79440355	8.50245409431627	9.28600194616806	10.2769706551641	1.18363765187011	0.0104769387456606	0.0336211025934686
g1030_i5	8.70790662055228	8.5910677514071	8.51602346163835	10.1872753380092	10.8848241695857	11.053812647513	-2.150359328	6.44244484470555e-12	1.16789568301782e-10
g1030_i6	8.89094074890971	8.51950750244636	8.80010628010919	10.5161957532187	11.2148747306153	11.4201615232174	-2.356842041	2.25687881684016e-13	4.96917227996352e-12
g1030_i7	8.46493724147758	8.70655554025518	8.719561271	10.0257269675059	10.9460599334944	11.1811438386044	-2.164451498	1.47795311889949e-09	1.92184396008663e-08
g1030_i8	10.3040776043364	9.68133843758991	9.59153129305856	11.3620024617008	12.2703614931816	12.6544130706832	-2.296354628	3.6762992557562e-09	4.51440949943415e-08
g103040_i0	7.8796104660858	6.94643449288536	7.25055535421814	6.37068799838943	5.70132675375207	6.12112618407995	1.33479061466177	0.00575735488566055	0.0202256315510531
g103073_i0	0	0	0	9.24559205513541	9.10277084326672	8.94495412238802	-11.44272922	2.06940254553429e-20	1.05068544499255e-18
g103081_i0	8.27493505403794	8.86571395235814	8.7161056421157	0	0	0	11.2384231787333	4.05591783687208e-19	1.76815662234979e-17
g103095_i0	0	0	0	2.85202107231457	4.92032404602049	5.50616182867268	-7.077843048	0.000243450116731186	0.00125206849518115
g10311_i5	10.1161981797694	9.73497875691111	10.1272639442147	9.06110759544215	9.00749316621528	8.72869378308637	1.06555835210833	6.52558256526718e-05	0.000380321133083582
g103156_i0	12.9087966259483	12.6254484813098	12.4104382817309	10.0597565103381	9.27240425724448	9.24060123688509	3.08775864190756	4.43236145542645e-22	2.68995975264229e-20
g10316_i2	6.14009237058852	4.75051863449048	5.9662311288481	6.97041914205693	7.19541292673087	7.35167932550381	-1.463176891	0.00722025731128914	0.0245450460867137
g10317_i0	7.79793308758531	7.69564693623269	6.51989206909602	9.33564581461205	9.26261255284177	9.85443635921633	-2.074564046	1.14336374196392e-06	9.43275087120235e-06
g10318_i2	5.35987553514271	6.39126513202484	6.16180684258818	7.10687641916757	7.27549632738195	7.13075828742152	-1.148662921	0.0165469974773196	0.0493698298483726
g103217_i0	0	0	0	6.66406134465458	4.21477660615907	0	-7.639876503	0.0013989548074729	0.00594691279847213
g103263_i0	8.38073303422658	9.60464739116271	9.90855090018594	9.95257568506338	10.5436502783157	11.1984501690367	-1.222131722	0.00950290044404928	0.0310053258331872
g103266_i0	12.1136893375563	11.6032569324175	11.1524165834045	9.05147555217583	9.61633693505864	8.6016789015866	2.52837317522307	1.93345043881109e-11	3.28681177667141e-10
g103271_i0	8.01063615598257	8.29028182485241	8.40021220452794	5.76328513447269	4.99791673487792	3.6548100899764	3.23742463868667	1.55872898072499e-08	1.73878437621802e-07
g103273_i0	9.88403287247974	9.15524122506978	9.94147719329027	8.23526042476491	9.06270548248268	8.29495279387023	1.12069835059744	0.00333078943205403	0.0126473017392754
g103275_i0	9.08499587600356	8.41383475206844	8.8291878938735	7.73722956579137	7.35136714586751	6.97325707209447	1.41899387217297	0.000153103498173684	0.000823666426079015
g103290_i0	3.92038586436505	4.297280904	3.47055523611416	6.40134390218564	6.84267997943699	6.03870514468225	-2.612625725	5.1185801956591e-05	0.000305541986558131
g1033_i0	7.36456880491629	7.55160979825722	8.53967527528543	6.48958680755244	6.7560025264621	6.39402414526774	1.37085987254474	0.00385511591351067	0.0143234201754977
g1033_i3	7.68680924226653	7.30910005738223	7.45510477317722	6.44613992542941	6.28477816798119	6.69243948529577	1.01641681306132	0.00910473971548355	0.0299135384664053
g10336_i0	3.01265550275198	3.50682332214268	4.65560020111783	9.79121658324167	9.8196689267699	7.85157944096713	-5.589696374	9.12549408426426e-18	3.40536935032365e-16
g10336_i1	3.80349127936396	4.37141625371597	4.9187158292536	10.4425694703108	10.4213644903601	8.86648558355685	-5.697449981	5.45455170107879e-27	5.5411239436739e-25
g10336_i2	2.78493765301242	3.04564232722915	4.01146985230937	10.0976892505528	10.1574840953178	8.16983944343849	-6.469326896	2.74244157121437e-24	2.07993530945594e-22
g10336_i4	2.18117980702321	0	2.81784520944215	6.96015996194319	5.87589555179158	4.1232218516487	-4.364976351	0.000303327989222316	0.00152582221323391
g10336_i6	2.51441446712526	3.6327426666072	3.33294089966617	8.33390943342529	8.39792754202743	7.37705944783224	-5.019014668	1.31944346961532e-17	4.82764112134438e-16
g103384_i0	8.59812653381622	5.13800492762297	8.57825317831224	12.6688139406017	11.8583498752852	9.90329401034119	-3.801265403	0.000595742626498778	0.00279110851355607
g103393_i0	10.0551870914272	10.108636078317	9.37415654020379	8.11093775363756	8.39434494327616	7.97306343043407	1.71509193371112	1.44418445655845e-07	1.38399684785357e-06
g103401_i0	6.32109392389184	0	2.59516241887058	13.1549085467507	12.6193386769089	12.3396048595758	-7.93972077	5.93870824775627e-06	4.28882058995291e-05
g10341_i0	8.57156077632065	9.14734992967422	8.10494380298411	5.98187805486936	6.8531574690801	6.1990919027981	2.28966827411439	3.81251936857373e-07	3.41076971465579e-06
g103411_i0	2.51441446712526	0	2.33172139789966	10.4914752207821	9.48270259014976	9.4484234350485	-8.371078384	1.19156090249787e-33	2.24668254809518e-31
g103414_i0	5.03637961800991	6.18059892710528	4.65560020111783	0.917307493300236	1.41855684101388	2.54383296060633	4.12603816744523	0.000201402156682781	0.00105479584170068
g10342_i2	9.16120981998068	8.3326527546369	8.51204351803706	7.20571417319822	7.55762551957537	7.14067137816225	1.40547908571606	0.000197879573209755	0.00103808793417469
g10342_i4	8.95400432546558	8.09624683757911	8.37413802985674	6.87534929852974	7.34395711594499	7.16029552506156	1.38637590117051	0.000343353527019253	0.0017044255471951
g10342_i6	8.994565501	8.44421163845953	8.52395056126381	6.1356541189987	8.14430535058356	7.01696688955715	1.34963560728437	0.0128312297260932	0.0398755491740403
g103424_i0	6.8044013679874	6.11737238513018	6.83230245112651	2.66255278772597	0	0	5.77093307052694	3.90758169562248e-07	3.48915162577454e-06
g10344_i0	7.33328366874436	6.51089696965998	6.43835440137553	11.214436863624	10.9864776608746	10.5988909064785	-4.149365174	1.90460647988654e-31	2.98183525796428e-29
g10344_i1	5.98768370257219	5.93382273251892	5.40425868035209	9.42414406057607	9.26653721306196	9.13049785951559	-3.50708959	1.47966334524564e-25	1.29473731638616e-23
g10344_i2	5.98768370257219	5.88403927805231	5.40425868035209	9.33960858251997	9.14175354038965	9.07729650380687	-3.437342434	1.58419877751501e-24	1.23218495336948e-22
g103471_i0	4.39458567461462	4.297280904	5.98931786055291	0	0	0	7.67909817742381	1.47338492715412e-05	9.85192711254685e-05
g10350_i1	9.04048911208435	9.33967695006324	9.9070362461592	8.28953088089378	8.36535929797035	7.13075828742152	1.450291913	0.00092163405173644	0.00411270760826815
g10351_i0	6.14009237058852	6.29930110436757	6.93099385270507	8.43737952207198	8.6011806222522	8.23606556013074	-1.943875914	5.44304965609365e-07	4.7542472374412e-06
g10351_i1	6.09105691433825	6.54333136126813	6.67032216444864	8.23950832895735	8.83586559318722	8.4623925612236	-2.089266862	3.00559179860201e-08	3.21357178585955e-07
g10351_i2	4.75088056269154	5.63594349643781	6.09951499532744	7.38513616782428	7.61416091798807	7.15051681834584	-1.816626372	0.000531703897600143	0.00252026033542399
g10351_i3	6.90712913519053	6.88448789724958	6.83230245112651	8.4666645089256	8.48471767474793	7.76450693236583	-1.408609503	0.000172278426564155	0.000915631565331396
g10351_i4	7.18928055119912	6.85894479530853	7.04556130127261	9.45734801690494	9.15239771575762	9.29709303409947	-2.279673935	4.04499430583514e-15	1.10345451608877e-13
g10351_i5	4.87193937390254	6.02851464941912	6.36963474216001	7.52394601481506	8.29409048372101	7.08014461450787	-1.85251354	0.00143764325582645	0.00609118065567794
g10351_i6	5.13643808831014	5.54276303959224	5.87000226376697	7.40796104157991	7.73805053912624	7.2176154467067	-1.944302754	2.36735684247335e-05	0.000151660655948138
g10351_i7	6.60925220305061	6.47771659103797	6.97791812135807	8.66287211144041	8.72328991689309	8.62305071038947	-1.975715093	1.30332407512493e-09	1.70569229958571e-08
g10351_i8	6.46275021250694	7.18096419966628	6.80653741286384	8.45575218219087	8.42275968023099	7.56546869430861	-1.363071907	0.00169793093417967	0.00704236325044733
g103510_i0	12.0653199768175	12.3793083523778	12.206985532966	8.62765342606128	9.5193467467349	9.09014258479487	3.10053714319464	6.19032459979943e-25	5.02666738152914e-23
g103512_i0	9.83275434772027	9.68133843758991	9.81634867401258	11.1277198720359	10.2574990865854	10.8915751697857	-1.025825562	0.000719279351260436	0.00330256268175418
g103515_i0	10.2492598987723	9.92389704369386	8.82598540182135	5.69068185061165	7.66261965764617	8.09023186191522	2.33333333152142	0.000111558901508102	0.000618770896192686
g103529_i0	2.18117980702321	0	0	9.45917046381722	8.12281679252198	8.10549673910714	-8.581592471	5.93995402513264e-17	2.01477087196667e-15
g10353_i0	0	3.04564232722915	0	7.70687194442871	7.58930717561315	9.35358835393436	-7.157777002	7.35756162182481e-13	1.49962027815115e-11
g10353_i1	0	2.62846381666343	0	7.33837365470013	8.02889756867257	9.63706358846746	-7.84683859	2.2211169046056e-14	5.5110756229716e-13
g10353_i2	0	2.62846381666343	0	7.71909175455827	7.65065671197674	9.48972844337077	-7.736847375	1.49404017012048e-14	3.79834220081789e-13
g10353_i4	0	2.62846381666343	0	7.88011645135612	7.68038011207716	9.54302421478018	-7.806522716	4.35755338897219e-15	1.18526814523667e-13
g10353_i5	0	0	0	6.9183777533624	7.69792458072152	9.19137651417312	-10.58706198	2.74258814836327e-14	6.73634733283103e-13
g10353_i6	0	0	0	7.76106395842756	7.21178918983725	9.8301386558786	-11.07038735	4.93748860631136e-15	1.33466694344106e-13
g10353_i7	1.12327834816148	2.62846381666343	0	7.12535790826093	7.9723501454502	9.35358835393436	-7.347548843	1.10154361748557e-14	2.84201053252689e-13
g10354_i0	6.69379418136421	6.87177287603037	6.96632936125061	4.0095249477494	3.092428832	3.4145042268735	3.40894124375504	9.49546629033911e-09	1.09648869981245e-07
g10354_i1	7.08043625952325	7.53557653224152	7.36970901358978	6.58614688501791	5.10700128128487	3.76144932175999	1.77516477846863	0.015434910178235	0.0465919765510915
g10354_i11	4.81267937536168	4.297280904	5.25983823930886	1.47361790807773	2.3737732897974	3.12601134807438	2.60843108368313	0.0144585550945992	0.0440714561107975
g10354_i13	7.32270269080259	7.37365493017681	7.51200987162813	4.16052971580571	4.33924906981353	2.54383296060633	3.61723292398097	3.1031135988199e-09	3.85328316522643e-08
g10354_i15	5.51663745362959	4.13649908104862	5.25983823930886	1.47361790807773	1.41855684101388	1.55215320810204	4.19752599694792	0.000196091657772636	0.00102937345135027
g10354_i17	6.62656158055621	7.02892052494786	6.95464675759252	3.84084688235027	3.2274174282393	2.76503284837977	3.66868354110983	2.93500416313473e-09	3.65646222851897e-08
g10354_i7	4.68631562565467	4.37141625371597	5.09933585058415	1.87411311235543	2.58965305113685	2.28246644743309	2.74853939100198	0.00735636402866625	0.0249443837249418
g10354_i8	6.8044013679874	6.81976163205203	7.16189262188545	3.74848512259738	2.58965305113685	2.95678287880569	3.91482688746944	6.38577517163897e-10	8.76401772654807e-09
g10356_i0	6.72627091137421	7.51936307752989	7.49597900992516	9.1830088539381	8.03351131290653	7.9450528514096	-1.218070719	0.0123903563885211	0.0387247916245263
g10356_i1	8.07509646780273	7.644238512	7.81953182451305	9.99716089916539	8.6856795832406	9.35784387552104	-1.591500804	0.000104418033696276	0.000582879457300985
g103634_i0	10.4338774520217	10.7003720947964	9.92361061683346	8.53045994707627	8.11413094252096	8.10549673910714	2.12687372037763	2.8039982946643e-11	4.65751267264415e-10
g103635_i0	8.51226645468944	7.61401829214132	8.02899253811617	4.59115700710622	3.2274174282393	2.76503284837977	4.45504368641678	6.76196998836359e-13	1.38657951261389e-11
g103646_i0	9.07241914212069	8.36476855838288	9.67932783754957	8.38081454020793	6.17213021027931	7.75162764800978	1.44752276484301	0.0133412403397737	0.0411872838522191
g103649_i0	0	0	0	7.70687194442871	6.15529485376946	6.41050569322748	-9.258267929	9.54764679921020e-11	1.4739315881929e-09
g103653_i0	5.18397984276242	5.29862801858826	5.47138606015754	7.60519826271947	7.43046026743245	7.01696688955715	-2.075385834	4.54995965517192e-06	3.36510253129459e-05
g103664_i0	4.31140346632244	3.50682332214268	2.00918316534691	5.96145028360696	5.27226749970659	5.59536492755229	-2.190669082	0.0150459667031126	0.0455994994361587
g10368_i2	4.0285148474597	4.21912863516554	2.81784520944215	6.50378312993299	5.99422307834982	6.14101616527402	-2.513285436	0.000414777615420375	0.0020194639436542
g10368_i3	4.68631562565467	4.63487734202286	4.33355026420297	7.51696382393262	5.99422307834982	6.36048519922468	-2.267930473	0.000559791789945983	0.00263952924244311
g10368_i4	5.75565253770123	6.2212612069491	6.42147891649421	8.12018211543118	7.69210009865653	6.66522697791225	-1.464347315	0.00599292298864313	0.0209276375798652
g10368_i5	3.67628352925284	5.40835102973785	4.18147947629605	7.19700355524856	6.18877137256623	6.77112648025733	-2.207136523	0.00157297276612542	0.00658575559715298
g10368_i6	4.47323213569752	4.13649908104862	3.59617845561168	6.43136192785355	6.53954480102447	6.70585564482545	-2.526612746	2.13839062418421e-05	0.00013819833034303
g1037_i11	3.80349127936396	5.22055069989014	5.53552843498878	6.30734991494321	7.1451383562093	6.39402414526774	-1.669662511	0.0132957645217255	0.0410714496390377
g10370_i2	10.4103348341951	10.6075601681274	10.7762664900874	9.24559205513541	7.29867943690657	8.39772945805818	2.08843107477096	8.27288830964701e-06	5.8041738078448e-05
g103798_i0	9.92133001720502	10.5196158116464	10.1220509085759	5.66564546556185	7.02979992631098	7.65118374839851	3.22644572284254	4.464872542826e-11	7.23377055511884e-10
g10380_i0	11.2899911576164	11.6936305789619	11.5215072664184	7.4671187859596	7.50544169307617	8.81169714624128	3.4437591480203	9.4860627751969e-17	3.14659832300465e-15
g10382_i1	8.21325971402377	8.75236319413388	7.11017445479968	5.5055532750494	6.45951926100118	5.9736442774597	2.15813954192354	8.45108164560678e-05	0.000480998576164504
g103820_i0	7.72748592730815	7.65169568226224	6.88249189348296	6.48958680755244	5.03520225188103	5.83399825471044	1.5795882464154	0.00466747198648616	0.0168928534608063
g10383_i0	10.8678861517429	10.6360360005828	10.1695675467755	6.93942011033417	7.85735156332381	7.46647693649549	3.12382315769928	1.00935689146301e-18	4.209565392468e-17
g10383_i4	9.03077065443387	9.7627917943447	7.96054919730406	7.16162543517457	7.29867943690657	6.97325707209447	1.95185918220177	6.49474864538226e-05	0.000378758921252349
g10383_i5	9.13120563473248	9.53377429797011	8.80661971119454	5.85473348832584	6.30017604057242	6.39402414526774	3.00425217883597	2.19237940200761e-16	6.98870422147953e-15
g10384_i0	8.1307465356021	8.59880413510132	7.80659227893927	9.1540481833751	9.5852497098169	9.49939108891285	-1.211632752	0.000301322704816312	0.00151642397284391
g103891_i0	0	0	0	0	5.93627210436586	4.1232218516487	-7.018216061	0.00615019581614459	0.0213891528707952
g103938_i0	8.51226645468944	8.72787840564584	9.02622818853057	6.5592114020511	5.17539582975029	6.5056264144391	2.58448051113931	3.16753903086595e-08	3.37458022020961e-07
g10395_i1	2.78493765301242	2.85208006205518	3.01070802596461	5.19154263561138	6.51335975922939	5.27368841993035	-3.092315637	0.000294462903943708	0.00148626160654133
g10395_i2	3.38229571184532	2.85208006205518	3.01070802596461	5.41831154930375	6.53954480102447	5.30928165063611	-2.93020788	0.000345749142354818	0.00171498952542124
g10395_i3	3.38229571184532	2.85208006205518	3.01070802596461	5.41831154930375	6.53954480102447	5.30928165063611	-2.93020788	0.000345749142354818	0.00171498952542124
g103958_i0	2.18117980702321	3.04564232722915	3.91830967200863	7.28182985395499	7.33650882974237	5.56623912127338	-3.84944368	2.03653623904295e-06	1.60741461589002e-05
g10397_i0	7.91526103317976	5.75150269311059	7.27893872696257	0	0	0	9.82222537818237	7.51804939459769e-12	1.35101943111564e-10
g10397_i1	9.59626388544729	7.53557653224152	9.26013875768861	0	3.2274174282393	0	7.53945485944681	3.11519442136796e-05	0.000194734424483388
g10397_i2	5.58906148246375	5.17986810441864	5.62669253654457	0	0	0	8.04785497864591	3.40196993590875e-07	3.06350838461846e-06
g10397_i3	10.230986101429	8.86571395235814	9.63243562605092	5.69068185061165	3.66814841932392	0	5.30049974504726	0.000585986550590724	0.00275037261845794
g10397_i4	10.9002702572576	9.51345329943001	10.3182833454578	0	3.2274174282393	0	8.8570304272499	2.57826007433669e-07	2.36796721334966e-06
g103974_i0	0	0	0	5.15602868279414	4.7058505400531	7.65118374839851	-8.777619633	9.5040331509522e-08	9.38255592385663e-07
g104016_i0	0	0	0	4.78960509708774	4.92032404602049	3.95364583236358	-6.896074429	0.000204620778388774	0.00107027202602688
g10403_i0	1.12327834816148	5.13800492762297	4.53526358873158	7.50289724223917	7.56401775378094	6.5056264144391	-2.987837406	0.000819777056433625	0.00370987571260579
g10403_i1	5.96064011868052	5.88403927805231	5.43821275756564	9.10600159838443	8.8646317805979	7.63022767210288	-2.907980564	4.28954992610004e-09	5.21125124325517e-08
g10403_i2	3.38229571184532	5.22055069989014	5.53552843498878	8.27304866271977	7.75491151749367	7.00616295941299	-2.831936817	2.0239894990331e-05	0.000131474584262561
g10403_i3	3.38229571184532	4.80503933476708	5.14116626372053	7.68834594111743	7.25983133496015	6.41050569322748	-2.638132267	8.46769348344866e-05	0.000481868094451737
g10403_i4	0	4.21912863516554	4.09897749434856	7.08815509930459	6.93434583302315	6.03870514468225	-3.241381661	0.00115956077612313	0.00504403347073768
g10403_i5	0	2.03920973771412	0	7.42297944316534	7.73238613648192	6.99527751087722	-7.318118996	2.26334358425923e-12	4.34418592173854e-11
g10403_i6	0	0	0	8.04451351001684	8.27473530848511	6.10095814807302	-10.07823329	7.06527656190265e-13	1.44415485999233e-11
g104045_i0	8.74007070992416	8.90055841234382	8.97220875146307	5.29312232453711	5.03520225188103	6.5056264144391	3.13937677404691	4.90424219859876e-11	7.89662362780318e-10
g104049_i0	9.7000617780235	9.42918002087158	8.4130746781678	6.25795203647998	7.13658625654306	7.60896270289816	2.18311485993019	9.27992436078101e-06	6.44977247883715e-05
g10411_i0	5.35987553514271	6.31816887092735	6.47152448432662	7.36971646622112	7.17049462438841	7.63724690753773	-1.287973289	0.00832994771490978	0.0277231712530509
g10411_i1	3.67628352925284	5.33613724886648	4.09897749434856	6.63855455567929	6.13826071716599	6.73231938129636	-2.018121995	0.00358937052712315	0.0134766529488974
g10411_i2	3.53676518772878	5.72346902812412	4.40396860303427	7.13451062125244	6.90443304863208	6.58036713644626	-2.091743962	0.00303199222037209	0.0116614275290657
g10411_i3	4.81267937536168	5.72346902812412	5.22135542697288	7.71299478737268	6.94418050628124	6.95089530994912	-1.974711657	0.00021470681990028	0.00111798626813927
g10411_i4	5.31787099818028	5.37269592274292	4.53526358873158	7.14360563368112	6.74479231150924	6.75830641756652	-1.803847631	0.000644386132992013	0.00299447423436062
g10411_i5	7.74344081731811	8.77984624927232	9.38725236507656	10.6798702915786	9.9375897054628	10.2126378018428	-1.526049187	0.000653764097096853	0.00303261590062792
g10411_i6	3.38229571184532	4.85757445931188	4.09897749434856	6.8309979616903	6.08591725411459	6.63749129673556	-2.372557944	0.000419753465428116	0.00204052387231188
g10413_i1	6.60925220305061	8.43991104683131	8.81633505013509	5.00452639815475	5.17539582975029	4.59637101347975	3.31858094918548	9.55723548836759e-08	9.42972826399058e-07
g10413_i3	9.11902703072952	9.91927037050507	10.7443915419804	7.16162543517457	7.68038011207716	8.13058467404113	2.37197513273972	5.70827653856356e-07	4.96632290876184e-06
g10413_i7	8.23599334193786	9.21686422970422	9.93108193159333	6.78523981336464	6.67563775359707	7.48993147185742	2.26519020160703	5.68715721290822e-06	4.1223090335864e-05
g10414_i2	7.18928055119912	4.69385635242998	5.33385484997993	8.01011817414683	7.46502654316413	9.83777573949803	-2.68887553	0.00062210377819357	0.00290366747759471
g10415_i1	9.56293604265393	8.83983326431107	8.77375444521517	6.00202061383519	6.18877137256623	6.77112648025733	2.7623157455016	1.23656384740721e-11	2.15845781464231e-10
g10415_i2	7.61056983060355	7.08507909215573	7.24096876762925	5.53349960886055	4.27835482214757	5.59536492755229	2.11227504891986	0.00012957851688351	0.000708618151661752
g104168_i0	6.96270517471027	5.33613724886648	6.67032216444864	8.08284385325086	8.5697614859822	8.26354325159697	-1.857357331	0.000221429903384108	0.00114940662782419
g10422_i0	11.3208902204093	10.9619128773547	10.2883458595818	9.43529717263666	9.86954893545916	9.08758250305513	1.41883575053721	0.000102577836110794	0.00057344814447416
g10422_i1	11.2618815715938	11.136166827072	10.4541292251096	9.30354560852282	9.74004761583013	8.91638694483789	1.63370160507213	2.57437442098596e-06	1.99431741779147e-05
g10422_i2	10.9916079166625	10.5863147750452	9.48591989589335	8.77831882280706	8.6011806222522	7.97306343043407	1.99447622485762	5.12171024192328e-06	3.74723493871324e-05
g10422_i4	11.2940591989182	11.0178050878867	10.1970961558969	9.49869265616895	9.03075561646624	8.47027540852207	1.84822413045747	3.68776542462573e-06	2.77066920809085e-05
g10424_i0	5.13643808831014	6.5272053115115	6.68453720602003	9.27692782262221	8.86980092662885	9.09269813168112	-2.839937909	8.12747161723848e-10	1.09823654913967e-08
g10424_i1	4.87193937390254	6.51089696965998	6.65596566547185	9.2582081536469	8.8620402455983	9.08501787033897	-2.885939309	5.73877769331891e-09	6.85227271227647e-08
g10424_i2	4.54781202566647	6.33679306426742	5.84490759818146	8.69415973172244	7.76048833576781	8.20333247757443	-2.536382467	5.08098698540329e-06	3.72079274804952e-05
g10424_i3	4.87193937390254	6.57505257332848	5.79336952630633	9.08018087972436	8.02426902231709	8.11054934910781	-2.599364403	3.53694894251845e-06	2.66871704172443e-05
g10424_i4	7.61924257809256	9.38958925377382	9.10496611041349	11.0722388102143	10.0647406617329	10.9610544650139	-1.881194218	0.000105556731052039	0.000588615415113837
g10424_i5	6.591732624	7.66649537344105	8.20694656188969	10.081216261483	9.58682008373526	9.73355731641531	-2.18787885	7.56132602277403e-07	6.45178419300837e-06
g10425_i0	6.62656158055621	7.52749258124547	7.20197241130674	7.61176716437173	8.37266048811474	8.75474562195004	-1.159710441	0.0115736890203158	0.0365531826930852
g10425_i2	6.591732624	7.52749258124547	7.20197241130674	7.61176716437173	8.35802096994048	8.73525097893048	-1.153781129	0.0122964078582307	0.0384746035336023
g104270_i0	6.50079385941623	6.29930110436757	6.5666905525013	7.9177131845716	7.72669940620031	7.9450528514096	-1.416534524	6.51549632197371e-05	0.00037982530798572
g104271_i0	10.3464797938188	8.04619932008924	10.3079905215675	9.12908058140499	7.25983133496015	6.37735213182192	1.83514329708907	0.0128825957552362	0.0400168012540813
g104287_i0	4.87193937390254	0	6.38712395860682	9.80847519045552	8.6856795832406	9.18180691666474	-4.08661563	0.00990340962278512	0.0320855286363199
g104305_i0	4.47323213569752	6.20107332029889	0	0	0	0	7.56811619990632	0.00200619409866524	0.00814724968491724
g10432_i0	9.36057663712372	8.98267894505778	8.5040505403612	7.38513616782428	7.16209195479412	7.25460137772934	1.72679965444793	1.01805889029402e-06	8.48519412990847e-06
g10432_i1	9.49151785915501	9.40069611194175	8.96640303116335	6.72592249600305	7.52523248155544	8.35579195087485	1.62342136713124	0.000445285262646249	0.00215124071260118
g10432_i2	9.55391703569552	9.4356741282013	9.0122074881516	6.73798267437507	7.66261965764617	8.33435700371895	1.63811651850502	0.000306930457313125	0.00154241482350485
g10432_i4	8.9263158202157	8.53974399757342	8.36092206966912	6.41643098640558	7.09304838072197	7.50535863279009	1.56420858333591	0.000162717171987308	0.000870380734248389
g104329_i0	5.75565253770123	4.80503933476708	4.76666761287199	0	0	0	7.74652636064077	4.3164851679369e-06	3.20624980430673e-05
g10433_i8	7.34378760860986	8.2950516277039	6.93099385270507	2.66255278772597	3.84653722882464	6.05975603315936	2.82262393998811	0.00115271443491887	0.00501783625733257
g104408_i0	9.8102073340145	8.84634709227208	9.84984589867831	4.59115700710622	5.87589555179158	3.6548100899764	4.61753490542438	1.87255564068948e-15	5.32655055354743e-14
g10441_i8	6.11578296440351	7.94664932550131	4.53526358873158	4.0095249477494	5.39207363622804	3.53965477333771	2.33067221786863	0.01519731480091	0.0459826742521672
g10442_i0	6.23342986058151	7.6063632806596	7.85766837188122	5.32545270152256	5.67794205583944	5.37793732172837	1.9425853325078	0.000752029156826339	0.00343441968388582
g10442_i1	6.16399894176322	7.644238512	7.54354690005732	5.00452639815475	5.17539582975029	5.27368841993035	2.13284584418381	0.000227399182913933	0.00117698137409025
g10442_i2	7.47380430224836	8.70297088734224	8.64882529485258	6.33936651718342	6.25348045172276	6.39402414526774	2.05940224033994	5.94425538885763e-06	4.29180876780691e-05
g10442_i3	7.66184109599587	8.55573127095849	7.98946286762575	7.10687641916757	6.62762163763275	6.21794232888687	1.42915087575362	0.00146158487584624	0.00618015075445044
g10442_i4	6.25585030362828	7.75224029683523	7.58959633580164	5.61423030589207	5.10700128128487	5.03944511862801	2.08808719199352	0.000337476227501385	0.00167837597136377
g10442_i5	7.93623603083938	8.34190188183906	8.3114006291331	6.48958680755244	6.44573921918639	5.85823158416497	1.92875319704309	6.10301590622874e-07	5.28671962468089e-06
g10447_i0	0	3.21628029360704	1.59312819619413	7.04996748959673	7.87802124608491	0	-5.140325758	0.00167609512978275	0.00696405765316552
g10449_i0	8.98453161506166	8.74540983981053	8.44264852469878	7.44521791371476	7.65665058449183	8.02750404204393	1.01447121152758	0.00289918584270425	0.0112165147285489
g10450_i0	1.74709886204186	3.21628029360704	5.65584385430684	8.57147502756969	8.2352280891338	7.34311908526541	-3.801013762	1.6419761278674e-05	0.000108860014316696
g10450_i1	2.18117980702321	1.61986785597115	4.71220247349821	8.94104820394092	8.27862717278316	7.50535863279009	-4.980662704	2.03108181108042e-09	2.58291770552337e-08
g10450_i2	3.20928179112915	1.02625787039006	4.65560020111783	8.75477012076636	8.70605305163734	7.36864891979093	-4.911555389	1.5457061348464e-09	2.00267678271137e-08
g10450_i3	3.01265550275198	0	6.38712395860682	10.1254982997958	8.18219615514592	8.93359504071653	-4.397570008	0.0138989424253951	0.0426313334904787
g10450_i4	1.74709886204186	2.03920973771412	3.47055523611416	9.04420908166473	8.38354345638875	7.27274474137651	-6.007112968	2.34153553148424e-16	7.43692444175684e-15
g10450_i5	1.74709886204186	1.61986785597115	2.81784520944215	8.4666645089256	8.03811034939181	6.845742819	-6.103952564	1.55795197869695e-15	4.47977395800815e-14
g10450_i6	2.78493765301242	3.21628029360704	4.01146985230937	8.68172598836435	8.28250856649226	6.93958309362015	-4.834605574	2.06990469248402e-13	4.57901564218364e-12
g10450_i7	2.18117980702321	1.61986785597115	4.47110917196831	8.63734410100338	8.41570829028959	6.75830641756652	-4.968150175	6.1821575216624e-09	7.34711028013508e-08
g10450_i8	1.12327834816148	1.02625787039006	4.40396860303427	9.87824314205168	9.40115263035225	8.64062184572783	-6.472441424	7.40075271677467e-15	1.95539162351205e-13
g10450_i9	0	0	0	5.08226534824502	4.7058505400531	3.4145042268735	-6.837727894	0.000376569757161495	0.0018515047080104
g104503_i0	11.0545089290596	10.9820182238902	10.0262399677599	7.75514217369464	9.23082488692179	9.51281098218303	1.74854051635024	0.000330814804891668	0.00164917266321041
g104511_i0	9.43369136242776	9.54583091053777	9.36976471465301	8.27718690424033	8.61047446700928	8.38527571	1.02239602524409	7.86364503318486e-05	0.000450545912779065
g10452_i3	1.12327834816148	3.36885350542443	3.91830967200863	7.87466460562634	7.00182092521748	7.24544340802592	-4.359329452	6.09153826365986e-09	7.2450701604195e-08
g10452_i4	5.69130563440874	4.95723199322768	5.29732116486633	9.05388959853573	7.02053375235988	8.90479978271495	-3.25778536	4.26489232571786e-08	4.45176690332859e-07
g104522_i0	7.53007564786497	7.75916088687534	6.38712395860682	10.3620635272681	9.80894446703153	9.6388132963444	-2.641633876	9.29382241047773e-10	1.24288038105338e-08
g10453_i2	5.31787099818028	5.60554717145934	5.40425868035209	7.84709199504066	7.01120767848584	6.1606356545357	-1.741563903	0.00351469233900983	0.013236251150741
g10461_i0	7.4251745323296	7.87199911837119	6.76700600050073	10.3255657581957	9.12239385552043	9.76754140005249	-2.40364797	5.18939550354829e-08	5.35210787907445e-07
g10461_i1	6.81953224872919	7.42677781705715	7.38719733513182	9.64836795043403	8.95252172798435	9.13298297347809	-2.04504451	1.38587753905505e-08	1.55823910172179e-07
g10461_i2	4.0285148474597	4.13649908104862	3.47055523611416	7.43784311311783	6.36017491946084	7.27274474137651	-3.279386604	7.21178249089391e-08	7.27166177763536e-07
g10461_i3	7.61056983060355	7.18096419966628	7.28827710181587	9.28517034033526	8.70605305163734	8.60883807308399	-1.533719719	1.43644756161838e-05	9.62449102523814e-05
g10461_i4	7.33328366874436	8.11255082583465	7.7803597306679	10.5196929317077	9.59308454150008	9.89745924353817	-2.283934211	1.21109808182676e-09	1.59168916845267e-08
g10463_i0	9.75027558387171	9.13410108606766	9.78040163388609	7.73722956579137	8.85684316800753	8.33866954657917	1.20423323653508	0.00213145977823154	0.00859207689197564
g10463_i2	7.14191604652853	7.00583036636123	7.45510477317722	5.5055532750494	5.87589555179158	5.83399825471044	1.48332976069295	0.000711022207387635	0.00326797622453628
g10464_i1	8.32880364486809	7.89102690769097	7.70565939435605	6.94982730473397	6.60300068951332	6.45884985714657	1.3211559110178	0.000720652825648645	0.00330762213137697
g10464_i3	8.06243275762957	7.73127708104778	7.51995899448865	6.77356985622118	6.56526304190115	6.59486162136253	1.14830524260485	0.00213287244031821	0.00859720239089545
g10464_i4	7.89397658042813	7.77290326225585	7.63422126946121	6.63855455567929	6.25348045172276	6.70585564482545	1.23449352609506	0.000877034744264353	0.00393594425244578
g10464_i5	8.09388601694074	7.62163290004135	7.34307250318159	6.72592249600305	6.48669065735739	6.85781212575785	1.0285772156202	0.0114821032753631	0.0363100611482996
g10464_i6	8.97104361434271	8.79339390796172	8.34311032943303	6.50378312993299	6.89432269003125	7.27274474137651	1.81072100310475	1.97449709101885e-06	1.56168616348941e-05
g10464_i7	9.46530142419354	8.67030178607704	8.32960570935513	7.24004005746787	7.8625468131176	6.845742819	1.52944176336693	0.000834035574643433	0.00376670504628454
g10464_i9	8.14282702075214	7.71000476028686	7.77372638086185	6.8533440545215	6.68739617211775	6.60921193023205	1.17496190888081	0.00111606518853612	0.00487555010972185
g10467_i1	7.80555235917989	7.6063632806596	7.51995899448865	5.19154263561138	6.71062935219148	6.73231938129636	1.29243577543965	0.0150276237937213	0.0455518418472148
g10467_i4	7.70321779609354	7.55956010345594	7.70565939435605	5.4479821829945	6.88414097803919	6.66522697791225	1.21146468457163	0.015393177116378	0.0464827794838757
g104678_i0	8.04965690263838	8.75582734414262	7.68459691352029	6.53176344355588	4.39767680865051	5.23719479551011	2.60157674124058	3.62672513067968e-05	0.000223578297951299
g10468_i0	2.78493765301242	5.37269592274292	6.80653741286384	0	0	2.54383296060633	5.05478200538316	0.00177941800153726	0.00733562752458009
g10468_i1	5.87632784841468	5.33613724886648	6.76700600050073	0	1.81137632680035	2.54383296060633	4.81866890372664	6.58070174109458e-06	4.71471804111842e-05
g10468_i2	2.78493765301242	5.37269592274292	6.79348026245408	0	0	2.54383296060633	5.04548233131362	0.00182267376468783	0.00749062462245334
g10468_i3	5.87632784841468	5.33613724886648	6.76700600050073	0	0	2.54383296060633	5.45065947150905	2.57473828851845e-05	0.00016371416149322
g10468_i4	2.51441446712526	4.63487734202286	5.65584385430684	0	0	0	7.30314972592083	0.000242499633804313	0.00124792694648133
g104695_i0	2.51441446712526	3.21628029360704	3.59617845561168	4.42206533705828	4.79550076618499	6.30866793309468	-2.373065752	0.0144856778157355	0.0441386655073307
g10475_i6	6.94901058454802	6.87177287603037	6.69861355062421	5.71529115767953	5.6300038583793	5.92858096889057	1.0947163175762	0.0141294401262413	0.0432381527949294
g10477_i2	8.25837428929226	8.23177917053654	7.99517670986069	6.43136192785355	7.11932845090649	7.51301078836721	1.08524444108422	0.00862796678845379	0.0285768113863776
g10480_i0	6.01422966324558	4.21912863516554	4.33355026420297	7.65056459676631	7.11932845090649	8.27258740158794	-2.691701368	4.43266081446024e-05	0.000268372296045184
g10480_i1	5.51663745362959	3.74854850128651	5.91891886500508	8.96433361680842	8.72043136950733	8.80235998482042	-3.54779881	8.16633677345574e-11	1.27197483122408e-09
g10480_i2	5.78678079341258	3.36885350542443	6.16180684258818	9.1652558076955	9.28406724817374	9.80698179986721	-3.962423456	1.06004061321787e-10	1.62389796015314e-09
g10480_i3	5.55330388574465	4.21912863516554	5.7399219095548	8.93320212590828	7.9578600577643	7.87552166880441	-3.063415438	5.03951223459815e-08	5.2083712589584e-07
g10480_i4	6.23342986058151	3.95552501072541	4.40396860303427	8.02495955477439	7.50544169307617	7.74514463146926	-2.591523783	0.000124190040988387	0.000681813736703708
g10480_i5	6.04029598361645	4.297280904	4.40396860303427	8.14756501668239	7.25983133496015	7.83945765967133	-2.683276575	1.98204144854899e-05	0.000129004271966235
g10481_i0	9.05014254089036	8.43127121198413	8.05110395495999	5.91970597325964	7.66856413580682	6.71914819112435	1.63338613826276	0.00246832380944249	0.00975848761600581
g10481_i2	6.97627099220236	7.40046087103469	6.05644084513379	5.11961839346312	4.55997669175574	4.81021834795734	2.10353219247647	0.000417314944420078	0.00203036597464345
g10481_i3	7.06781953959085	7.35550353836062	6.24088756361409	5.11961839346312	4.39767680865051	4.75965421497727	2.21325104020524	0.000129426707928689	0.000707978681719052
g10481_i4	6.83450608355495	7.39158078338992	6.78030385781701	6.11730489822437	4.83831978573459	4.53756113325884	1.71717281528688	0.00600031206771061	0.0209516386429881
g10481_i6	6.97627099220236	7.11775401966892	6.05644084513379	5.26005079239119	5.27226749970659	4.47625167963022	1.76817661580492	0.00280795258129655	0.0109124193816497
g10481_i8	6.90712913519053	7.27087176366523	6.18198710735294	5.29312232453711	4.83831978573459	4.34521533283844	2.01297619053288	0.000725865944315888	0.00332803770291004
g10481_i9	10.7845594134177	10.4666941485148	10.1010083310699	8.82429354328228	8.93289943980201	9.18180691666474	1.49179131664507	3.17486740835668e-07	2.87323259484411e-06
g10482_i1	8.61556910571613	9.18123809340819	7.36970901358978	11.6514094183415	11.8939880930575	11.41404415	-3.102482637	1.90459015962793e-12	3.69167401675939e-11
g10482_i2	9.1432822922454	9.2042413627115	8.22650938812951	11.5953379043424	12.3167590735597	11.5948246428476	-2.958953363	9.22277000565592e-16	2.72132038517177e-14
g10482_i4	6.29967222262082	7.6063632806596	6.07813867089626	9.49336659801813	10.8067931225246	9.62298900237561	-3.284893518	9.07480227826803e-10	1.21612734283186e-08
g10482_i5	6.38351422369615	7.75916088687534	6.38712395860682	9.77813577293995	10.4808496658774	10.1925266818104	-3.188570755	3.49991736578779e-12	6.55443473101245e-11
g10484_i0	8.25281151841376	6.60609129555182	6.40440369714214	9.94868920060382	10.1763816140991	10.2622898841724	-2.801617268	3.65063532292308e-08	3.84885600482991e-07
g10484_i1	6.9897104362264	7.69564693623269	6.5666905525013	9.77667500128429	9.98480825856729	9.27476105424645	-2.556272203	2.44283912878068e-10	3.54769446050881e-09
g10484_i3	5.55330388574465	5.05044801699544	5.5969400138586	8.4262425587688	8.5697614859822	8.09533812143398	-2.987488425	3.80093964933098e-14	9.16038488538704e-13
g10485_i4	5.0872761268444	4.13649908104862	4.18147947629605	6.68912499792874	7.00182092521748	5.56623912127338	-2.052272132	0.00300010753296458	0.011558869419804
g10485_i5	4.92886095157144	4.5733840510335	3.91830967200863	6.17166692595054	7.13658625654306	6.05975603315936	-2.062898948	0.00177983805844613	0.00733711087531438
g10485_i7	2.78493765301242	2.85208006205518	2.59516241887058	6.78523981336464	6.50008683175225	5.12182507823293	-3.763266915	4.47124503001703e-06	3.3115107527129e-05
g10485_i8	5.18397984276242	5.40835102973785	4.18147947629605	8.50950668981939	8.79569107736424	7.55809048126329	-3.405943149	2.50638637305431e-10	3.63434975472779e-09
g1049_i0	7.30130504174675	7.68841408238289	6.90694668689442	5.00452639815475	5.97516356641143	5.16131567301191	1.91010566283386	0.000280653184075352	0.00142322327240643
g1049_i1	7.30130504174675	7.68841408238289	6.90694668689442	5.00452639815475	5.97516356641143	5.16131567301191	1.91010566283386	0.000280653184075352	0.00142322327240643
g10490_i1	8.751949744	8.79339390796172	7.64879469193426	3.01947038916798	5.24069419323261	5.30928165063611	3.69976257373301	1.22463629171713e-08	1.38847970064248e-07
g10490_i2	9.12512918350255	9.14998516038774	8.77707486802191	2.85202107231457	6.22148868059685	7.52062257042484	2.57437124500323	0.0017292790059352	0.00715345325552275
g10490_i3	8.05605897223719	8.25154482390118	7.69867267840437	0	4.50787939333874	6.10095814807302	3.11941830490461	0.00316957432586555	0.012115982350408
g10490_i6	5.18397984276242	5.63594349643781	2.33172139789966	0	0	0	7.47759742204761	0.000133870565801428	0.00072969822457314
g104900_i0	10.7215172843913	11.0576460486004	9.29298246526721	8.90138401412554	8.49144047695266	8.26354325159697	1.95973110822121	2.21889623103112e-05	0.000142999056946182
g104903_i0	9.4677045202935	8.92230185018538	9.85142176813566	7.70687194442871	7.31393043157696	7.32584470445082	2.00827180860499	2.43275641815888e-08	2.63979536749226e-07
g10491_i3	7.74344081731811	8.26132701965435	8.21676113354516	7.43784311311783	7.00182092521748	6.70585564482545	1.01741371497183	0.00935554910388161	0.0306013735297302
g10491_i4	7.32270269080259	7.40046087103469	7.53572703777983	6.53176344355588	6.53954480102447	5.50616182867268	1.16451858837767	0.0134016725110882	0.0413403210471578
g10492_i4	6.9897104362264	7.73127708104778	8.06203386464012	8.87432213727966	9.15874672817518	8.74827663289733	-1.280314244	0.000906472371048062	0.00405237665017863
g104931_i0	0	0	0	7.59197004382471	6.52651168691277	6.5056264144391	-9.300391529	2.29092497964281e-11	3.85892700310316e-10
g104949_i0	4.9836216735959	4.95723199322768	6.4550347705311	7.6758617731548	6.45951926100118	7.63724690753773	-1.725745657	0.00790249588119748	0.0265062429315828
g10497_i0	0	0	2.81784520944215	6.07989112181337	5.03520225188103	7.2176154467067	-5.315307518	4.09455120488168e-05	0.000249889077266361
g104979_i0	4.61872528947516	4.297280904	2.33172139789966	0	0	0	6.54742318799216	0.00293635387603504	0.0113476969085188
g10498_i0	6.77365504516395	6.00541794164579	4.01146985230937	2.18724494497819	0	2.28246644743309	4.6682231747043	0.000114112214336172	0.000631667426049296
g10502_i4	8.96084420949077	8.8816567446459	8.46340758920801	5.87671771025568	8.14430535058356	7.46647693649549	1.35577765128022	0.0150821800070382	0.0456967431506002
g10502_i5	7.75135257903404	7.87199911837119	8.05657926044906	5.61423030589207	7.10186170201654	6.75830641756652	1.28967921957457	0.00877729423653008	0.0289941358146089
g105025_i0	10.7855229132309	11.1321740608148	9.33864179227667	8.76953304225536	8.4086222662661	8.39772945805818	2.06718909294618	5.58181900464471e-06	4.05246647328331e-05
g105026_i0	7.53924446102998	8.02912341990067	8.53967527528543	6.15377288930868	7.3063250867817	6.79642982095192	1.27378986865865	0.00841010461721034	0.0279555705780114
g105030_i0	12.5777674858063	12.438168750556	11.6135338826515	8.81293648423421	9.89765770824767	9.68018200535915	2.73559315841849	1.52099734335077e-12	2.98088558989788e-11
g10505_i4	8.53077177849881	6.79303552483078	7.67038246314933	5.47705488350136	4.95964197502621	6.52088753409616	2.05212335024981	0.00137530909511522	0.00585743465548863
g10507_i0	5.35987553514271	5.09489059710209	6.93099385270507	7.88011645135612	7.28326549710946	7.33450774946023	-1.498750011	0.015916092651496	0.0477989367375622
g105187_i0	3.01265550275198	0	0	8.88249413364498	7.8625468131176	8.1355503302889	-7.200499755	1.44019178078245e-15	4.15489529783621e-14
g10519_i10	11.1593186896401	10.6886388732455	11.2912565117824	12.5803187002842	11.5564518942839	12.4762759679691	-1.203324781	0.00051988158073333	0.00247047191705921
g10522_i0	4.47323213569752	6.75199447082609	5.33385484997993	10.1982287520956	10.4638585495765	9.7691398924552	-4.365720075	1.7193957946245e-15	4.91729434075249e-14
g10522_i1	4.54781202566647	5.17986810441864	3.47055523611416	9.57798863704732	9.26849554672572	8.27708830364096	-4.641151664	7.17196420279155e-17	2.41383463883011e-15
g10522_i2	4.54781202566647	4.90826356489018	3.47055523611416	9.34750161250029	9.18801152075297	8.19859510161348	-4.635522691	2.0567427995046e-18	8.2952795764258e-17
g10522_i3	3.67628352925284	0	2.00918316534691	6.0218858152241	6.10357693031871	4.47625167963022	-3.386412735	0.00618768837245061	0.0215011270598694
g10522_i4	3.67628352925284	0	2.00918316534691	6.0218858152241	5.52906669991958	4.47625167963022	-3.155099221	0.0127526501703743	0.0396638237581671
g10531_i0	9.81398972509722	10.033563081284	8.30221121060909	8.22672690835437	7.78258250175344	8.03283679821696	1.53777404208685	0.00111631718376039	0.00487630117391934
g10531_i1	9.95768719032729	10.5011584421099	8.33412130979478	7.93353090020365	8.11413094252096	8.03283679821696	1.82399116766692	0.000351936270180954	0.00174276917985326
g10531_i2	8.68330404981603	8.90680433420346	6.94286877811329	6.9806058827143	6.68739617211775	6.96211951648096	1.52609644087479	0.00515257653087289	0.0183809535845217
g10531_i3	11.2310931853705	11.2754233977259	9.86240491852544	8.97965101687231	8.81725661542728	8.20805434832024	2.21798187617116	2.74798756902262e-07	2.51172992548148e-06
g10531_i4	11.485870534526	11.6275688602996	10.0809982141335	9.27899287110857	9.10934154813532	8.26354325159697	2.26652296744834	7.95621828292981e-07	6.76550722923555e-06
g105313_i0	0	0	0	7.57189747674091	7.27549632738195	7.34311908526541	-9.736232409	8.92568926556949e-14	2.06138742816489e-12
g10532_i4	6.97627099220236	7.54361543817339	7.58959633580164	8.81578414161801	8.06540087852384	8.36850169972609	-1.057661957	0.00611180254353603	0.0212750674519253
g105320_i0	2.51441446712526	6.28018330900809	4.81915114826262	1.87411311235543	0	0.975463245725189	4.91145289271602	0.00140989692612816	0.00598799383845978
g105330_i0	2.78493765301242	0	0	5.11961839346312	4.83831978573459	5.88206457531823	-4.383000345	0.00278939922789018	0.0108513955335263
g105340_i0	6.66056949297007	5.29862801858826	5.50381369031725	0	0	0	8.53064186660826	3.21618729482272e-08	3.42313558389624e-07
g10536_i2	5.72383780538661	6.31816887092735	5.89466787771252	8.841163239	6.77816497153408	7.08014461450787	-1.888818358	0.00346259245196795	0.0130707580012722
g10536_i4	5.75565253770123	5.85848816125062	6.98941453355421	8.19207894787882	8.03351131290653	6.845742819	-1.495968884	0.00962002304617089	0.0313167539847325
g10536_i6	6.14009237058852	6.26080876917368	5.50381369031725	8.06380597568771	7.35136714586751	7.68544796830781	-1.741984569	0.000122394113817993	0.000672954915603889
g1054_i4	9.38620933830977	9.05476172831375	7.95469627060454	5.41831154930375	6.51335975922939	6.41050569322748	2.74142289411906	7.63002928686436e-08	7.66419641454675e-07
g1054_i6	8.53077177849881	8.36929872084037	7.34307250318159	5.71529115767953	6.04993586109855	6.1990919027981	2.183631277	3.32352757159025e-06	2.52001760957674e-05
g10540_i1	5.87632784841468	4.297280904	5.40425868035209	6.11730489822437	7.77709060058646	7.87552166880441	-2.146640503	0.00158165729669882	0.0066164851748931
g10540_i9	8.14282702075214	7.41805873322764	7.79353562734072	8.4262425587688	9.09617007537593	8.83935143307121	-1.002288237	0.00594521461640012	0.0207836799242691
g10541_i3	7.12982789882066	7.63674259551431	6.94286877811329	7.97996937571258	8.32828859562327	8.55054457210594	-1.042362009	0.00610394541308151	0.0212543986034753
g10543_i0	0	0	0	5.71529115767953	4.14826687238253	4.04092392886994	-7.145165718	0.000108840864760856	0.000605404322333847
g10543_i1	0	0	0	5.83240907354932	4.14826687238253	3.95364583236358	-7.203886239	9.71865874014802e-05	0.000546217142177118
g10543_i2	0	0	0	5.04391942575273	3.66814841932392	4.47625167963022	-6.778496033	0.000415889080857629	0.00202423727135671
g10543_i3	0	0	0	4.92235875018911	3.66814841932392	4.70725332036589	-6.804718231	0.000356269678825317	0.00176143512298913
g10543_i4	0	0	0	4.0095249477494	0	6.23654962638498	-7.240499325	0.00394068909525568	0.0145955042835683
g105433_i0	4.9836216735959	7.30910005738223	7.55906060358397	12.4218381828756	12.1241881887288	11.7841964947697	-5.162051467	1.98783956941257e-21	1.12511534885297e-19
g105437_i0	6.14009237058852	5.57449661361355	6.95464675759252	4.08700211145083	4.27835482214757	5.03944511862801	1.85471226606383	0.00781665331646491	0.0262631530372221
g10546_i1	10.02776316	10.2206740678094	10.676671056748	8.45575218219087	7.79350398122841	7.95632242715791	2.24216516089384	8.74063300981853e-12	1.55785092551204e-10
g10554_i0	4.87193937390254	4.85757445931188	3.47055523611416	7.89095872293038	6.82149392291736	6.75830641756652	-2.783520028	2.05263588985396e-05	0.000133197328669462
g10554_i2	6.55604199599543	5.5103157237762	6.58195867317053	8.28953088089378	8.18219615514592	7.69220422990809	-1.796922513	0.000102278355328034	0.000571957693127981
g10554_i3	7.25753345127514	6.2212612069491	6.95464675759252	8.72781009392082	7.96753626868746	7.93938487868997	-1.395871515	0.0022275673155186	0.00892749347631324
g105542_i0	2.18117980702321	0	6.48782785190801	0	0	0	7.54550261590667	0.00385991749511939	0.0143364166199279
g10555_i0	8.46011778886547	8.16560397286499	9.14406652655303	2.66255278772597	3.66814841932392	0	6.11693170231297	1.24353141245593e-16	4.07824062012305e-15
g10555_i1	8.55357455183727	8.35566533375197	9.39375596741631	2.66255278772597	3.66814841932392	0	6.30846800637955	7.99450371321606e-18	3.00170941979302e-16
g10556_i1	4.1291016375717	4.85757445931188	4.9187158292536	6.97041914205693	6.08591725411459	6.47461116037145	-1.917369624	0.00155402758004223	0.00651651534863786
g105570_i0	10.6300748736102	10.6519262672991	10.9310882227367	13.1492752815567	12.5906666890784	12.3317839444138	-1.988155666	1.19252927700251e-11	2.08488077403095e-10
g105572_i0	8.25837428929226	7.65911450534623	8.32053188483695	6.93942011033417	7.02053375235988	6.05975603315936	1.38181725265219	0.00181004298640218	0.00744549883059487
g105603_i0	6.96270517471027	7.24152075082423	5.94276893517635	3.30536840983998	2.11980749719312	0	4.76332489285263	8.28448920492057e-07	7.02063340031267e-06
g105619_i0	0	0	0	7.59859931458107	7.4581792259644	9.7627352686051	-11.02775316	3.74558000748631e-15	1.02614233389981e-13
g10562_i1	6.14009237058852	6.62136377873581	6.42147891649421	7.90707086422946	8.05636127405275	6.88165199032876	-1.303134117	0.00686154965876233	0.0234981115383987
g10564_i0	6.60925220305061	5.77900199022621	6.43835440137553	7.43043042006877	7.25983133496015	8.50905622970144	-1.540271013	0.00336871085962407	0.0127717835102808
g10564_i1	6.44334545129015	6.13875726190906	6.67032216444864	7.70072300515452	7.65665058449183	8.73197610639556	-1.697807495	0.000315150864836742	0.00157903417481323
g10564_i2	7.10534343836723	6.62136377873581	7.27893872696257	7.89095872293038	7.98669614412013	8.95060029985567	-1.338670531	0.00307043645705822	0.0117869574136929
g10564_i3	6.51944597689222	6.35517989313263	7.05653312348616	7.76106395842756	7.8625468131176	8.85448892103072	-1.581201194	0.00084135374631955	0.00379469045260165
g10564_i4	6.96270517471027	7.07402090114363	7.04556130127261	8.43367674525033	7.79893387248843	8.79296199916791	-1.375907928	0.000488488185890035	0.0023382585280973
g10564_i6	5.2300047845019	4.37141625371597	4.76666761287199	5.98187805486936	6.51335975922939	7.45062602531603	-1.987170292	0.00224381140364735	0.00898136577057045
g105641_i1	5.51663745362959	3.50682332214268	4.18147947629605	0	0	0	7.19104730097668	0.000193321371240867	0.00101588174559952
g105645_i0	0	0	0	4.96402746996216	5.6300038583793	2.54383296060633	-7.143166419	0.000253134480266826	0.0012960838664904
g10566_i1	7.44482357715069	6.00541794164579	5.94276893517635	8.15207872648105	7.91349556928299	7.76450693236583	-1.319974933	0.0134995218715892	0.0415915986878427
g10570_i0	5.18397984276242	4.75051863449048	5.40425868035209	8.42996444053607	6.7221071267729	7.22695120212827	-2.540942421	2.88300454030311e-05	0.00018141168673996
g10570_i15	6.01422966324558	6.18059892710528	5.71243675312798	7.29004449197569	7.32149589401228	6.80891699139027	-1.190427816	0.00780089217557379	0.0262239414252591
g105753_i0	9.1128989580701	8.82011343800936	8.64519579436727	7.33043038889026	7.16209195479412	8.45843492664143	1.10434741125425	0.0132902412227244	0.0410568948881885
g1058_i0	5.0872761268444	3.21628029360704	3.18080235691926	0	0	0	6.64007938711808	0.0020849118335234	0.00842619006100774
g10583_i0	8.18432946543147	8.38727844646959	7.47976801386774	9.17415963810052	9.1245578054522	9.14288084194441	-1.084158375	0.00155580519834226	0.00652284663960079
g10583_i2	7.92927819340428	7.95269926898815	6.90694668689442	8.62115662341015	8.6827454582784	8.7515147532579	-1.019256874	0.00931146373873295	0.0304800918508167
g10583_i5	8.17259294946876	7.88471215454571	7.15169624643371	8.82146264914842	8.92547172506192	9.05388131338514	-1.144654864	0.00192943707166787	0.00787544732550387
g10583_i7	9.36057663712372	9.00904554610258	9.26013875768861	10.3503272801816	10.4466649357968	10.4632768796101	-1.205219126	2.70300069450898e-07	2.47413837524068e-06
g105844_i0	14.441482812007	14.6914415992967	14.0462556964977	13.1539243118428	12.9924755264051	12.6731034990461	1.46371046430841	6.97743934682657e-08	7.0523030849018e-07
g105845_i0	10.042346623586	10.3951927253523	9.21188290770462	8.1247821776293	7.9914466167398	8.18428891571514	1.86444151432824	4.72808696252361e-07	4.16862234018287e-06
g105847_i0	9.19060269080922	9.11804017933693	9.19956245841987	6.92893729553999	6.20522276961433	7.06980525735595	2.40092559753415	7.57851777570298e-12	1.36104602961007e-10
g10585_i0	8.56259569340662	7.42677781705715	9.65065190871354	7.48869215685159	6.74479231150924	6.63749129673556	1.81704594895415	0.00194187692392995	0.00791905835561267
g105851_i0	11.9254680762857	13.2746850005566	13.629008861021	7.8189821355993	6.41777787214869	9.12800845743312	4.93126912277421	1.95066821185619e-15	5.53968851034552e-14
g105865_i0	8.64983406313094	7.97069835015155	7.70565939435605	6.59942835944079	5.20841441668852	6.34341873575045	2.01706167829633	0.00010835554280335	0.000602842469285911
g10587_i0	7.7670471155658	7.65169568226224	8.28831639236911	10.088299158018	10.2584847391789	10.2394082767284	-2.271505343	6.59052209971185e-15	1.75266991112804e-13
g10587_i1	8.67084362230167	7.65911450534623	7.82595833533978	10.4193539933188	10.3938193566904	10.4027791333242	-2.287457135	3.9653151574155e-11	6.47262506189601e-10
g10587_i2	8.24722721544727	7.16020034635465	8.23619221584008	10.7297921841735	10.6458682507575	10.7818368315812	-2.762945914	6.04707593504858e-15	1.61524559236123e-13
g10587_i3	4.22313014116093	3.50682332214268	2.59516241887058	6.9183777533624	7.3806324336385	6.69243948529577	-3.564450852	7.3967585240998e-08	7.44215577821682e-07
g10587_i4	1.74709886204186	2.85208006205518	4.53526358873158	7.04996748959673	7.33650882974237	6.45884985714657	-3.611486405	1.27096318454822e-05	8.60565505406231e-05
g10587_i5	4.31140346632244	4.21912863516554	2.33172139789966	6.48958680755244	6.17213021027931	5.70632168713967	-2.387843996	0.00282244400507503	0.0109603439122028
g105873_i0	10.5597310619505	9.60464739116271	10.3905169817668	6.72592249600305	7.64463783317599	6.30866793309468	3.24474754654067	3.48666253326728e-13	7.43758242626191e-12
g105874_i0	7.200882635	6.57505257332848	6.31585784469471	4.36099074760778	4.45383009551365	4.20107739853549	2.46117189147545	1.72635801283995e-05	0.000113927282352465
g10589_i0	5.18397984276242	6.44375510073553	5.43821275756564	8.260562237	7.18715455491385	7.88144565357861	-2.06305203	0.000164480686479913	0.000878348066785607
g10589_i1	5.18397984276242	6.28018330900809	4.47110917196831	7.61830629191485	6.7334943068996	7.76450693236583	-1.956089173	0.00200785542863793	0.00815372457072699
g10589_i2	5.18397984276242	6.44375510073553	5.43821275756564	8.25217750744114	7.1451383562093	7.90490129814866	-2.058634996	0.000188565252646912	0.000993288650614186
g1059_i3	7.32270269080259	6.77948448446192	6.98941453355421	7.51696382393262	8.3207587631472	9.00044550922397	-1.36129875	0.00441054417457194	0.0161050907484302
g1059_i4	9.58965962521994	8.95582148489532	9.17460134937745	10.0537383784229	10.2185237380487	10.9285222844194	-1.189465012	0.000656118591511979	0.00304203162429803
g10591_i2	8.12466814631644	7.27087176366523	8.25059568562439	5.53349960886055	3.092428832	0	3.79647316337684	0.000354686757041873	0.00175467735136555
g105910_i0	0	2.85208006205518	0	5.32545270152256	4.8799044882009	4.81021834795734	-3.913702077	0.0106054362829795	0.0339851080130425
g105928_i0	5.62395421004952	0	6.20188898233106	0	0	0	7.93476988009154	0.000585137232530695	0.00274670380506922
g10593_i0	5.03637961800991	6.15982977794872	4.9187158292536	2.85202107231457	1.81137632680035	0.975463245725189	3.75608059148727	0.000383063513617156	0.00188047255961271
g105932_i0	4.54781202566647	0	6.87010727155759	0	0	1.55215320810204	6.20246869665025	0.00359252464799109	0.0134847543821035
g10594_i9	9.9964830515619	9.81187558435081	9.38725236507656	9.11989324423795	8.63496927176636	7.96750465279335	1.10627718815868	0.00389512037872123	0.0144517757924208
g105946_i0	6.64366574083418	3.74854850128651	3.18080235691926	0	0	0	7.91593932522318	3.80963574876264e-05	0.000233824672767214
g10595_i5	5.27460671586253	5.88403927805231	6.43835440137553	3.64980342590229	3.92808864776693	4.59637101347975	1.89438055423468	0.00943026894989593	0.0308052417438832
g10596_i0	4.81267937536168	5.75150269311059	5.40425868035209	9.11064702531329	8.59806932155476	8.14543066072898	-3.327247964	3.68220731021768e-13	7.82592736008452e-12
g10596_i1	5.72383780538661	6.39126513202484	7.39586263562809	9.67213284363796	9.3777578994143	9.30813071600066	-2.802467994	1.88628679552745e-09	2.41137059777109e-08
g10596_i2	5.31787099818028	6.2212612069491	6.29747733860544	9.29744648681743	8.75436570345834	8.49753104766092	-2.897063194	2.59820276815797e-11	4.34113706131613e-10
g10596_i3	5.69130563440874	7.1912351253754	7.05653312348616	9.0587056067519	8.87752008394183	8.33003153102966	-2.00978556	3.43812161756022e-05	0.000213083767050164
g10596_i4	5.18397984276242	6.83294128562807	6.84501444841868	8.89870055552094	8.86980092662885	8.11054934910781	-2.213430433	2.80654194882205e-05	0.000177039088347833
g10596_i5	4.47323213569752	5.37269592274292	4.25951761735741	9.58801754511316	9.21059594515284	9.2589204051015	-4.624631108	1.81506662561628e-28	2.12782059865197e-26
g10599_i0	5.51663745362959	6.07362751920074	6.55125911858076	3.30536840983998	3.46454782749064	4.90632176469991	2.09577193409265	0.00777986646931526	0.0261633693796628
g10599_i1	6.3630060774671	6.57505257332848	7.13108472380639	3.54387295217495	4.55997669175574	5.65190974629112	1.93534081138477	0.00680674406334161	0.023341925368034
g10599_i3	7.23513935416053	7.3463414778703	7.74688371457235	2.85202107231457	4.39767680865051	6.01734254106752	2.54756119021625	0.00114004838879469	0.00496836468717464
g10599_i5	8.29672444580267	7.63674259551431	7.90092313395364	6.53176344355588	6.4731689257356	7.12077660999875	1.23953223976512	0.00267266827602469	0.0104550539237767
g10599_i6	6.32109392389184	6.07362751920074	6.64146486541234	4.69379052489413	3.76009828472801	4.90632176469991	1.88164502843948	0.00295876597896432	0.0114230743458047
g106006_i0	11.207562889216	11.6365225140683	10.6908239845578	9.11758723909489	9.65726955071166	8.94777997325268	1.95698119210574	2.1879510587951e-08	2.39055438477233e-07
g10601_i1	0	1.02625787039006	1.00612860046006	4.2304909783906	4.55997669175574	4.34521533283844	-4.827568776	0.00245348681375353	0.0097064458352482
g10601_i12	0	2.36371431117061	1.59312819619413	4.42206533705828	4.99791673487792	4.34521533283844	-3.500241271	0.00943885875997076	0.0308275141722722
g10601_i2	0	1.02625787039006	1.59312819619413	4.16052971580571	4.99791673487792	4.59637101347975	-4.50237307	0.00186335431938148	0.00763513914295977
g10601_i5	0	2.36371431117061	1.59312819619413	4.53696568401549	4.79550076618499	4.1232218516487	-3.388407136	0.013748525928956	0.0422433707614306
g10601_i8	0	2.36371431117061	1.59312819619413	4.29721591372254	4.95964197502621	4.4122207076902	-3.466342082	0.0106305487591972	0.03405841260762
g106047_i0	6.71012393052287	8.47816250887075	8.23619221584008	6.27460663623807	6.22148868059685	4.53756113325884	2.13999527983225	0.00114461601772064	0.00498614730540493
g106060_i0	0	0	0	5.91970597325964	5.50268903182634	7.06980525735595	-8.646671283	7.57752930125213e-09	8.88834554584373e-08
g10609_i1	9.02751656575723	9.15524122506978	9.40453057487701	7.21437251417601	7.674484221	7.98961239770774	1.54933146695123	4.22767460109094e-06	3.14546117791632e-05
g10609_i14	8.60250698710503	9.02922485667769	8.92808543868427	8.03964981157488	7.9723501454502	7.02769051318144	1.11989787899095	0.00410444073350008	0.0151233685652815
g10609_i2	8.50292401252321	8.56365895843805	8.60091427655649	7.08815509930459	7.11062151010176	6.65142578829155	1.59822666521732	6.85144540528072e-07	5.88307962624528e-06
g10609_i3	8.39595422856697	8.49069089161357	8.66325266999125	7.0596095730034	7.18715455491385	6.62342090305508	1.55135172447916	4.41870188809958e-06	3.27598238527113e-05
g10609_i5	9.42382418880622	9.38958925377382	9.37853503680596	8.26889851686932	8.21506122621288	8.0851074651419	1.20822617757535	9.12859512592396e-07	7.67191245513638e-06
g10609_i6	10.5898266472787	10.6976728855505	10.9085572903511	8.72781009392082	8.42275968023099	8.68193946289906	2.12443185641611	3.96769050585909e-18	1.53762840179814e-16
g10609_i7	9.9072350402343	9.83662324945654	10.0783091054483	9.30354560852282	9.01917127717892	8.13058467404113	1.04769278629167	0.00402052647525422	0.0148523652270226
g10609_i8	9.29442868244264	9.32109018911659	9.43637983664978	7.70072300515452	7.3806324336385	6.79642982095192	2.01847574064584	3.55224955958625e-09	4.37177582202975e-08
g106160_i0	6.14009237058852	5.40835102973785	4.96603464397501	2.66255278772597	2.3737732897974	3.86074577675326	2.62267418964226	0.00357289266132235	0.0134220052874369
g10617_i2	6.01422966324558	7.43544452255429	6.93099385270507	7.83029188784053	8.32452859191969	8.1355503302889	-1.210334477	0.0104768533682214	0.0336211025934686
g10617_i5	9.44593117855127	9.14998516038774	8.74012300544505	10.0693336073651	10.4196031677697	10.121722421477	-1.073415601	0.000302190246494208	0.00152047581765259
g10617_i9	5.55330388574465	6.15982977794872	5.65584385430684	7.29004449197569	6.7560025264621	7.19876072101759	-1.298770312	0.00593070794416338	0.0207410984549841
g10618_i0	0	0	3.91830967200863	8.98724915990655	8.35064512428513	7.83945765967133	-6.222619119	0.000906279753515825	0.00405196170823654
g10618_i1	0	3.85574531757544	3.81871596665881	8.59155343243492	8.80651414147622	7.44263477990425	-5.223648391	4.253161157233e-11	6.911911786984e-10
g10618_i2	0	0	3.81871596665881	8.66603158455557	8.35433776077702	7.58011287554774	-6.127192822	0.000839957178228206	0.00378923348813815
g10618_i3	0	0	3.91830967200863	8.07810788434389	7.89839896958137	6.96211951648096	-5.46137652	1.0464194124784e-06	8.69954431083933e-06
g1062_i6	7.97729276312669	8.73842281004868	8.12592947237617	9.20489729511717	9.59308454150008	9.30151824557639	-1.058488725	0.00157429205908706	0.0065908261384815
g10620_i0	0	0	0	4.36099074760778	4.07854216039872	4.53756113325884	-6.606733185	0.000670741587789649	0.00310157399225082
g10620_i1	0	0	0	0.917307493300236	4.00527579839489	4.53756113325884	-6.011215014	0.0159829429164686	0.0479606414243211
g10625_i0	7.01621947094889	8.07975648883941	7.14142729394311	5.04391942575273	5.7243384462435	5.44347365608617	2.09024338232949	7.22321881748366e-05	0.000417208707144329
g10625_i1	6.96270517471027	7.95269926898815	7.14142729394311	5.19154263561138	5.6300038583793	6.27305936948475	1.67270284195271	0.00206995279805687	0.00837240023449959
g10625_i10	10.1525000707942	10.7332536422649	9.92660378735818	8.04936086674904	8.12714018573683	8.0592088477832	2.23719512149433	7.62549196159343e-13	1.55241149489882e-11
g10625_i2	12.5465643457608	12.7021926239648	12.4366578249376	9.89180080812049	10.0669927700592	10.0577646791711	2.55937222627133	7.27716986957338e-35	1.55505459933973e-32
g10625_i3	7.75922118906441	8.13932125527149	7.65602656719773	5.04391942575273	5.74698884622219	6.30866793309468	2.09911402015714	1.53748093312182e-05	0.000102450785106974
g10625_i4	7.62786350083155	8.20161347551996	7.72641879510719	5.38801786986368	5.60542387957006	6.36048519922468	2.04858709684145	1.13879172354737e-05	7.784726024427e-05
g10625_i5	10.3094465342809	10.8069042820767	10.0401256068422	8.38465532403909	8.18634546609627	8.52049007033835	2.05445919352827	2.83176184168833e-11	4.70106429880283e-10
g10625_i6	8.28041333182414	9.00904554610258	8.32960570935513	6.00202061383519	6.61536368539097	6.85781212575785	2.05790774751248	1.05996739633025e-06	8.80496547604264e-06
g10625_i7	7.57534788261338	8.73140177707667	7.51995899448865	5.66564546556185	5.52906669991958	6.845742819	1.9322260970862	0.000861771596986756	0.00387381072610095
g10625_i8	7.7670471155658	8.14989186895945	7.78696272061436	5.32545270152256	5.60542387957006	6.45884985714657	2.05297210323668	1.37988536940084e-05	9.27561686805357e-05
g10625_i9	7.73548542801538	8.21173895166052	7.72641879510719	5.29312232453711	5.55497073586179	6.30866793309468	2.14685419310164	3.951769854639e-06	2.95498449017493e-05
g10626_i0	8.29130787238553	7.45262328961497	7.46337278916618	9.19618172874115	9.40293660903156	8.89604792646856	-1.393365684	0.000190988014469254	0.00100457369807827
g10626_i1	8.11856403905558	7.55160979825722	7.96054919730406	9.25191389502518	9.37230481166357	9.17940456608904	-1.378514508	3.41525177436143e-06	2.58441794155408e-05
g10626_i2	7.82067123623053	6.89709183445397	7.43001256412706	8.4953668528583	8.47117735148882	8.45048693778021	-1.046990413	0.00444716944643511	0.016217436007429
g106260_i0	9.91606052512214	9.97828981939765	9.83876635017896	8.72174993742677	7.86772342154778	7.70562256720053	1.74468810340475	1.07277619178651e-06	8.90043992154296e-06
g1063_i1	5.96064011868052	5.90914573096513	6.51989206909602	7.32244314639119	7.43744009548662	8.03283679821696	-1.486393207	0.00102228714689285	0.00451298036870681
g1063_i2	6.14009237058852	5.98194544470361	6.65596566547185	7.74919598178133	7.66261965764617	8.438482247	-1.716255527	0.000109756502894328	0.000609912465077685
g1063_i3	5.47901477963666	6.02851464941912	5.71243675312798	7.14360563368112	7.29099305247509	8.0005405129901	-1.788533162	0.000181785592633379	0.000960997992428136
g10633_i0	6.81953224872919	7.33712086020738	6.59706690115841	4.16052971580571	4.14826687238253	4.75965421497727	2.62891217926338	2.45749174110717e-06	1.91118545870308e-05
g10633_i1	6.92122514184174	7.20143344624955	6.69861355062421	3.30536840983998	3.92808864776693	2.76503284837977	3.66646911070209	3.00899560081974e-09	3.74442880227469e-08
g10633_i2	7.63643321450976	8.2950516277039	7.37847967333574	5.04391942575273	5.36304185882315	3.4145042268735	3.04325178748528	8.49371981038852e-07	7.18245316623683e-06
g10633_i3	6.60925220305061	7.74528634872888	7.29755541913569	3.30536840983998	6.43182628561512	3.95364583236358	2.0988917700136	0.0150340068735121	0.0455666543711747
g10633_i4	8.33408150859407	8.44849944836157	8.01780843365523	6.68912499792874	5.36304185882315	7.65118374839851	1.44045802597531	0.0137205239833418	0.04216477816937
g10633_i5	8.80992059905319	9.1682982152748	8.83557162989708	5.73948771316546	5.55497073586179	5.50616182867268	3.37045692226134	4.09576451957255e-24	3.06812057673736e-22
g10633_i6	7.15390375029608	7.97664848588747	6.29747733860544	3.84084688235027	5.6300038583793	4.85907013528832	2.38491195373455	0.000647433778863638	0.00300691590661663
g10633_i7	7.200882635	7.68114478432302	6.97791812135807	5.98187805486936	5.24069419323261	5.12182507823293	1.83916027448158	0.000297110561596038	0.00149803294099135
g10634_i0	4.47323213569752	2.85208006205518	2.33172139789966	5.98187805486936	6.44573921918639	6.58036713644626	-2.963386443	0.000309997903229612	0.00155603208633794
g10634_i1	5.44038464851578	4.21912863516554	2.33172139789966	7.0787025417744	7.20362429435838	5.9736442774597	-2.424893862	0.00460929814477078	0.0167180734300374
g10636_i0	8.89808549571167	8.50722793832818	9.65787450344606	0	0	0	11.7015052108523	4.6099220052569e-20	2.25051034070664e-18
g106402_i0	8.31818963722667	6.15982977794872	7.83872610836046	11.7278563287141	11.0969494447576	12.1421888606996	-4.034675329	5.07872195562186e-15	1.37101855133114e-13
g106409_i0	4.54781202566647	4.80503933476708	4.81915114826262	7.21437251417601	6.37479270735768	6.01734254106752	-1.93635851	0.00151242491919796	0.00636595108276552
g106411_i0	7.49280633343616	7.32784093204554	8.12592947237617	9.17859103093365	9.24083397654587	9.21971024242659	-1.525596812	5.57345702629763e-06	4.04687800997991e-05
g106428_i0	0	0	3.01070802596461	6.22405471043359	5.24069419323261	5.92858096889057	-4.567462664	0.000619582197662087	0.00289333935597267
g10643_i0	8.15480718873472	8.28069464744126	7.97218429386534	9.4736677499365	9.03995657740807	9.17217341858354	-1.101600177	0.000130276967533785	0.000712118003703164
g10643_i1	8.1307465356021	8.26132701965435	7.91304712309831	9.44820108918145	9.0284461781171	9.10033772316905	-1.098414851	0.000176703808095476	0.000937007137024524
g10643_i2	8.29672444580267	8.56365895843805	8.1871148146087	9.50752595709294	9.22478593108093	9.46232358401987	-1.0475498	0.000132767278449028	0.000724300300843239
g106433_i0	5.78678079341258	6.11737238513018	5.40425868035209	2.18724494497819	0	1.96303658164547	4.68502146695772	1.19026937403319e-05	8.10569051578692e-05
g106438_i0	0	0	2.81784520944215	5.98187805486936	5.83419344513473	4.75965421497727	-4.54879486	0.00107388156269245	0.00471205720597388
g10645_i0	5.40069161698536	6.59065540527686	6.4550347705311	4.08700211145083	0.877029490283938	0	3.72834308474108	0.00377986782914774	0.0140812099704454
g10645_i13	8.27493505403794	8.93152107598757	8.92209903876635	6.7014954087077	7.25983133496015	6.32614796404436	1.93484546685615	2.50990230503841e-06	1.94858582739877e-05
g10645_i14	8.64134381651437	9.22438527473743	7.91907112306923	7.24849541830168	7.97714801303292	7.08014461450787	1.20428704219441	0.0102456325340264	0.0329988042609872
g10645_i15	7.02929353750215	7.13913328198096	6.96632936125061	4.69379052489413	3.84653722882464	4.20107739853549	2.82333264862988	9.39003577992869e-08	9.27753510790602e-07
g10645_i16	9.65648809569067	8.98267894505778	9.39159135588488	4.96402746996216	6.94418050628124	6.89342580327201	2.87437125967133	6.94505425177393e-08	7.02190124536249e-07
g10645_i18	8.44556207255854	8.86250414286184	8.95472102647334	6.9806058827143	3.35084918322052	5.44347365608617	2.88520155836922	0.000104586281475785	0.000583684895422454
g10645_i19	8.06877850763468	8.40061770256794	8.4384606251075	6.3551122563387	7.17884863767714	4.4122207076902	1.95363800667279	0.0023887971658063	0.00948595380910588
g10645_i2	5.44038464851578	6.20107332029889	5.29732116486633	3.30536840983998	0	1.96303658164547	3.70536753647377	0.00163730118585745	0.00682132290125169
g10645_i20	9.62669021950188	9.75242463885752	9.81473400269426	8.4666645089256	8.84639250843765	7.75162764800978	1.31239399177541	0.000216216127753865	0.00112488352164719
g10645_i3	5.31787099818028	6.11737238513018	4.76666761287199	3.01947038916798	1.41855684101388	1.96303658164547	3.51671724355772	0.000467833947612227	0.00224831636697621
g10645_i7	9.12512918350255	9.47193191283686	9.74183767427188	6.68912499792874	5.93627210436586	6.74537141118421	2.98301255232941	8.67522100363346e-16	2.5684685073057e-14
g10645_i8	8.8546764259844	8.87530075354578	9.2265298928999	6.7014954087077	6.03160295016697	6.66522697791225	2.5135568072194	1.29118708618426e-12	2.55890759288158e-11
g10645_i9	9.21940866084774	9.34198354810875	9.6881734199883	7.83029188784053	6.8321258406293	7.69220422990809	1.9232479303434	3.05744667023867e-07	2.77335550175068e-06
g106477_i0	0	0	0	5.87671771025568	0	4.65287717552525	-7.113143705	0.00463854073380471	0.0168066209655714
g10649_i13	7.78257275288299	6.35517989313263	7.7803597306679	3.92764971524307	3.76009828472801	4.34521533283844	3.49562671270157	1.29117426969451e-08	1.45835403905415e-07
g1065_i6	6.57399767536959	5.29862801858826	5.7668932134431	7.50289724223917	7.08418088837847	7.87552166880441	-1.563044487	0.00307453484731241	0.0117974850520491
g106525_i0	8.57602251266251	8.56365895843805	8.45513977322657	6.00202061383519	7.16209195479412	6.59486162136253	1.87917077723043	5.32077605807535e-06	3.87982810226145e-05
g106548_i0	8.94022649726986	9.10451814159361	9.21188290770462	10.2123449848731	10.502643115887	10.0681903762335	-1.184036103	4.05432954986431e-06	3.02721450476383e-05
g10655_i17	6.60925220305061	6.28018330900809	7.01213612051854	4.29721591372254	5.6300038583793	4.81021834795734	1.67556973104039	0.00676766967687138	0.0232255851924931
g10655_i4	8.76763782117525	8.57546940256107	9.14149254411992	8.01011817414683	7.79893387248843	7.53572670252069	1.05633372699242	0.00135033019451141	0.00576394843813118
g10655_i7	9.72839651820988	9.3488812975496	9.40453057487701	8.15657835842629	8.49479016661117	8.21745197783837	1.20858591166545	1.62294049303858e-05	0.000107691774282838
g106554_i0	6.86399542323658	7.21156018157006	5.7399219095548	0	0	3.53965477333771	4.91112131731861	0.000158817877174752	0.000851755234064908
g10657_i2	6.94901058454802	7.77972567108133	7.16189262188545	5.69068185061165	6.5779522557516	6.05975603315936	1.19668918824508	0.0159144119808032	0.0477986541113168
g106573_i0	0	0	0	7.57189747674091	5.03520225188103	4.20107739853549	-8.655050337	3.38394688949832e-07	3.0489080299716e-06
g10663_i11	7.49280633343616	7.01742163955884	7.64152638234652	6.09871928923954	6.34540750269184	6.08050417268621	1.23835820630671	0.00328067865781127	0.0124870004861531
g10663_i7	7.71135261576299	7.70284370947221	7.58202278046405	6.79681612920716	6.81078307139892	6.17999191032392	1.04855609201279	0.00747241694850903	0.0252837046941287
g10664_i0	9.52420967864375	9.66300578941132	9.16702801779836	6.3551122563387	6.23757324155739	7.10060365222788	2.8634141456095	1.25529003556081e-14	3.21552244377315e-13
g10664_i1	8.67500906732287	8.78663598100599	8.53967527528543	5.89837195203234	6.06803872849625	6.08050417268621	2.67162023155501	8.67318108225678e-17	2.89113156913553e-15
g10664_i2	8.32880364486809	8.36022412608112	7.83235634606654	5.71529115767953	6.20522276961433	6.47461116037145	2.04424065246955	5.66146530765743e-07	4.92847261965901e-06
g10664_i3	8.25281151841376	8.86571395235814	8.26011872507736	5.71529115767953	6.31541130577317	7.00616295941299	2.06218983282652	9.53248516816262e-06	6.61210302356328e-05
g10664_i4	8.16076017175093	8.34650430398002	7.80659227893927	5.83240907354932	5.85519517177852	6.03870514468225	2.22936655729673	3.22380419549517e-09	3.9921616757208e-08
g106649_i0	11.7783542095994	11.9753606868167	11.631988869654	16.1929695285983	14.9199806369459	15.8497180638837	-3.945112627	2.45471684003154e-29	3.15725317071131e-27
g106676_i0	7.30130504174675	8.2167751644114	7.04556130127261	4.96402746996216	1.81137632680035	4.53756113325884	3.41418316958993	2.0378430187421e-05	0.000132296873047567
g10673_i0	7.85778945158022	7.62163290004135	7.61208133609013	6.2910711659157	6.77816497153408	6.39402414526774	1.20615186561811	0.00153746634861911	0.00645527963564201
g10673_i1	9.04371410406625	9.04063041863642	8.99520078076735	6.93942011033417	7.4581792259644	7.67865991763985	1.64225497283789	5.29022721341054e-07	4.63006068315761e-06
g10673_i3	8.44067734844297	7.65911450534623	8.01780843365523	6.3234470291662	6.53954480102447	6.39402414526774	1.66334591343978	2.38329240383535e-05	0.000152584580638295
g10674_i2	6.4037349245788	3.6327426666072	5.22135542697288	10.5118123249892	10.4257584120907	9.37893520764319	-4.740050379	1.95672051825183e-14	4.88891136994107e-13
g10674_i3	0	0	0	5.78669637603271	6.65182944685508	6.92818147639707	-8.857996992	5.56476223622011e-10	7.70232653020816e-09
g10674_i4	5.62395421004952	2.85208006205518	3.81871596665881	9.11989324423795	8.3871529451401	7.91648764823316	-4.071443953	1.27200901967674e-08	1.43817427479519e-07
g106776_i0	8.6791625202105	8.86891663629481	7.97218429386534	7.54469209886192	6.7560025264621	6.30866793309468	1.60019005855594	0.000681759215296643	0.00314665849567173
g106777_i0	8.30749696247682	7.41805873322764	7.93699365760969	8.98724915990655	9.29755596442998	9.50131587619849	-1.34916447	0.000152610706207789	0.000821479664496524
g106784_i0	4.81267937536168	0	2.00918316534691	9.61278898345102	9.23683866972155	10.8069546393774	-6.726529696	1.07678948989615e-05	7.3944968279766e-05
g106794_i0	8.26943589452771	6.18059892710528	7.30677444647974	1.47361790807773	3.35084918322052	3.53965477333771	4.63573716888907	1.13111830207025e-08	1.29086107511537e-07
g106804_i0	3.67628352925284	0	0	7.0596095730034	5.60542387957006	6.88165199032876	-4.684046187	0.000321803762271195	0.00160932269896199
g10681_i1	7.62786350083155	8.16038559486986	8.54357981895142	7.04026053062307	7.28326549710946	6.41050569322748	1.20848936450297	0.00610012606011003	0.0212441359399452
g10682_i0	4.31140346632244	4.80503933476708	2.00918316534691	6.71376065034504	7.51866567133084	5.30928165063611	-2.73721643	0.00267186699434117	0.0104525908306323
g10682_i1	4.68631562565467	4.297280904	4.76666761287199	8.41501895379937	8.10976832831266	6.92818147639707	-3.403537538	9.90682982807781e-10	1.31921022581104e-08
g10682_i2	4.68631562565467	4.21912863516554	4.86979222525372	8.16553573811105	8.06540087852384	6.92818147639707	-3.254970779	2.61210480198077e-09	3.27664470850324e-08
g10682_i3	4.92886095157144	4.21912863516554	5.05625627072011	8.45575218219087	8.3207587631472	7.85157944096713	-3.502890569	1.18573977239307e-14	3.04761893852698e-13
g10683_i0	11.7613143940781	11.682297361973	11.6903875174319	9.00232643972082	9.06946078853158	9.17458783047151	2.63026685475515	7.44270356525072e-39	2.26070728767639e-36
g10683_i1	11.8864841061399	11.6322882356659	11.6837686095102	8.96945750787791	9.07618461075455	9.09014258479487	2.69442516513808	9.09750980650213e-37	2.27536752969482e-34
g10683_i2	11.941117338128	12.0076834005197	12.0297327400159	9.31968498909552	9.45888945601292	9.68865317417342	2.49806698947542	2.7254694579921e-30	3.84224949527559e-28
g10683_i3	11.9254680762857	11.951389903814	11.9984258616679	9.34356049538033	9.40827534715882	9.62298900237561	2.49738962384427	5.90101811556635e-33	1.04623247384327e-30
g10683_i4	10.9798707760455	11.0428343219821	11.2500337069906	8.32993095859261	8.06989952905006	7.70562256720053	3.04233362726519	6.66744105226325e-29	8.22810863717144e-27
g10683_i7	9.86227915129812	10.7393910460827	10.5754194988226	7.35413017482017	7.87802124608491	8.52049007033835	2.44854451849732	1.43604170219802e-09	1.87134040283327e-08
g10683_i8	6.69379418136421	7.42677781705715	6.81947744834099	3.30536840983998	5.44844122276541	4.90632176469991	2.25809518615609	0.00105344236510875	0.00463447238698366
g10684_i4	7.66184109599587	8.6255593741447	8.81955901183054	7.88011645135612	6.77816497153408	6.70585564482545	1.22811194483072	0.0156650231029484	0.047163506253916
g10684_i5	7.94316047297313	8.34190188183906	9.16955688153115	7.90707086422946	6.15529485376946	7.00616295941299	1.38877024650842	0.0126234562662509	0.0393312061903196
g10684_i6	7.79793308758531	8.89113853362366	9.41522530953287	6.71376065034504	7.40931585431415	6.89342580327201	1.81701575133224	0.00021048230772805	0.00109763139650639
g10684_i7	7.39518989111988	8.69937730548038	9.10760603306729	7.73120893006469	6.52651168691277	6.52088753409616	1.52567516283008	0.00746552455288454	0.0252652965217692
g106848_i0	0	0	0	7.79031367409574	1.81137632680035	5.88206457531823	-8.890932498	1.49458205301251e-06	1.20887560796257e-05
g10685_i0	5.40069161698536	5.5103157237762	4.71220247349821	6.63855455567929	6.5524612290657	7.19876072101759	-1.60421785	0.0030738648764938	0.0117960290974031
g10690_i0	7.97729276312669	9.35117323806464	8.18211398721323	7.17055162997873	7.25983133496015	7.28173157017748	1.40667902604517	0.00237811503778637	0.00944815532479267
g10690_i2	7.695036847	8.40061770256794	8.27897827265976	5.56091486753049	6.33048736211667	7.24544340802592	1.62707192384058	0.00221966151290705	0.00889961589442106
g10690_i3	7.52084819090273	8.60649925398734	7.73327274103118	6.74994287116018	6.82149392291736	7.18924014	1.10775910366364	0.0135457476019021	0.0417055356324278
g10690_i4	7.85044181490711	8.76617016405905	9.0122074881516	7.15264366850382	7.46502654316413	6.96211951648096	1.42059015476933	0.00081544615141733	0.00369260865421537
g10690_i5	8.42097136410465	9.2118283283994	9.0836710003438	7.33837365470013	7.44438631731995	7.70562256720053	1.44618206395233	4.53343611380189e-05	0.000273793196632988
g10690_i8	7.75922118906441	8.87848224936695	8.57444147934424	6.2910711659157	6.26921417947164	7.73863235074344	1.54328039691908	0.00519585287396343	0.0185163541240928
g106905_i0	7.92228663698746	7.82659998461569	7.33408324711992	5.64016691704379	6.06803872849625	5.53651317275652	1.96709086621657	4.95124845829341e-06	3.63343123247085e-05
g106906_i0	9.12817060827181	8.00603653451478	7.43842521806585	9.08254740744362	9.43118427183503	9.98259577231742	-1.183834207	0.0163072929262979	0.0487765139310904
g106909_i0	8.45528218245993	9.3373666582949	7.74688371457235	6.66406134465458	6.68739617211775	6.29097350971288	2.11178767824346	1.62688338768633e-05	0.00010791813379281
g10691_i0	10.3749247989504	8.96183316670296	9.8948614237912	6.87534929852974	7.85735156332381	7.97860087200344	2.21324837507701	2.25235277545214e-06	1.76619664654862e-05
g10691_i1	10.08366699	8.68491279163958	9.69169652286812	7.8581843547175	8.09660076921448	5.67937222309443	2.06565499867449	0.000743945813419964	0.00340145765435405
g10691_i2	10.0228690618371	7.86560034173001	9.72302317610645	8.36923045468523	7.58930717561315	4.65287717552525	1.95525073778717	0.0132400387726684	0.0409412653624608
g10691_i3	7.99739112996517	7.14970526800295	7.71261243788683	6.00202061383519	5.7243384462435	6.05975603315936	1.74208888452377	7.6238824492649e-05	0.000438086405608252
g106910_i0	8.38073303422658	6.35517989313263	8.7021997572023	5.69068185061165	6.50008683175225	5.59536492755229	2.14272884379626	0.00095556740134609	0.00424815593058463
g106918_i0	2.18117980702321	3.6327426666072	3.18080235691926	6.51784111861971	5.67794205583944	7.34311908526541	-3.705314741	3.25301672302984e-06	2.47009036790227e-05
g106919_i0	6.74223916989065	7.21156018157006	6.76700600050073	5.32545270152256	5.44844122276541	2.76503284837977	2.04119599273415	0.00725129390613256	0.0246361147987131
g10692_i0	11.2893120341105	9.33273494613649	10.366471354006	5.29312232453711	7.68038011207716	6.39402414526774	3.77705466253044	3.18401412445431e-09	3.94649915946788e-08
g10693_i0	7.3120435364038	6.60609129555182	6.89477110551905	4.64338624387828	3.092428832	2.54383296060633	3.35357533510822	6.26655359959316e-06	4.50580513185146e-05
g10693_i3	7.75922118906441	7.71000476028686	6.22152004398061	4.87945064599277	4.65884590726912	1.55215320810204	3.18304886438927	0.000236794534831194	0.00122125099403158
g10694_i0	0	2.03920973771412	4.01146985230937	7.9646553733605	9.18801152075297	8.84542550113414	-6.119293013	4.55937160325371e-14	1.08550652734776e-12
g10695_i2	0	0	1.00612860046006	2.44438523855679	5.30316459836137	3.76144932175999	-5.590751031	0.00494703759990094	0.0177538014372638
g106950_i0	0	0	0	7.48869215685159	6.8531574690801	5.70632168713967	-9.1857719	1.69454282701092e-10	2.51861378838818e-09
g106971_i0	0	0	0	5.38801786986368	2.77739426768462	4.99642123144599	-7.035681199	0.00029227226892045	0.00147673452405183
g106988_i0	0	0	0	5.56091486753049	3.56993679301814	7.41839197444141	-8.584005438	5.50958367548545e-07	4.80753507002761e-06
g10699_i10	11.2197324767237	10.3739345206388	11.102338109271	9.56281333327232	9.80759828672568	9.79133478720813	1.22014735286236	7.20317036658409e-05	0.000416195623224778
g10699_i11	11.1375993879412	10.2760052949632	11.0227534786358	9.4609906114751	9.78040748202908	9.85744499958289	1.15071428405001	0.000304809815526724	0.00153245345938835
g10699_i14	11.5865972250596	10.7550540863702	11.4173682487141	10.0609571300537	10.2495895291682	10.1341806297747	1.14538458438294	0.00010391346451758	0.000580302219918153
g10699_i16	10.8094036250051	9.84640466187129	10.5868168172877	9.1830088539381	9.50114100956774	9.6123422152822	1.02694398986531	0.00219951467746576	0.00883017423399347
g10699_i6	11.1511187776508	10.2844247966517	10.8887417446318	9.44452601802852	9.75548973813757	9.825536925	1.13481599341865	0.000290090478576223	0.00146644077866859
g10699_i7	11.1541059590641	10.2880181670821	10.9780094714404	9.54747670632441	9.72015188729187	10.0655910067453	1.05910642702389	0.00110344962198125	0.00482597753343561
g10699_i8	7.63643321450976	7.32784093204554	7.7803597306679	6.33936651718342	5.65417206060977	6.30866793309468	1.47472774313691	0.000619135036383466	0.00289136204419198
g10699_i9	11.6535644570969	11.1979559494452	11.7397227538639	10.2664275150967	10.229623811901	10.228991952466	1.3081473797911	1.12670099867315e-07	1.09955581877562e-06
g107_i0	7.24637985356302	7.71713044155462	6.97791812135807	8.12018211543118	8.66203777856378	8.32569305074586	-1.044782839	0.00559994907531359	0.0197415587745773
g10701_i10	9.28900346652051	9.69041813643645	10.4593057781382	9.34356049538033	8.54412402749814	8.49366876897148	1.04943721678258	0.0125790172511953	0.0392218420603968
g10703_i0	7.67853444675577	7.20143344624955	9.25061585090472	13.3731158340556	12.2885693194788	12.7530253637027	-4.55373707	7.03097191316097e-18	2.65960705571039e-16
g10703_i1	5.47901477963666	2.85208006205518	7.65602656719773	11.1583307234595	10.4483935474081	9.77551620957496	-4.184278876	0.000472620356062864	0.0022686335854
g10703_i2	4.0285148474597	1.61986785597115	5.33385484997993	9.71394739022131	8.22316183121466	8.84542550113414	-4.810796931	5.23370146025974e-10	7.26639164440918e-09
g10703_i3	4.81267937536168	2.36371431117061	5.50381369031725	10.5170708429153	9.21669446573149	9.94490475534346	-5.329811006	5.15505258636049e-16	1.56661893756604e-14
g10703_i4	4.0285148474597	1.61986785597115	5.18181791684616	9.24347860413085	7.98192997756403	8.17467203207957	-4.438757331	1.08549561164004e-08	1.24275422487632e-07
g10707_i0	0	2.85208006205518	3.71173380007358	8.23950832895735	7.81510199331367	7.46647693649549	-5.233351399	1.07127152345315e-11	1.88632145044659e-10
g10707_i1	0	2.85208006205518	3.71173380007358	8.39230635200925	7.47862444589956	5.92858096889057	-4.948113143	3.26970807170652e-07	2.95182517238414e-06
g10707_i2	0	0	0	7.79031367409574	7.62642905053629	6.45884985714657	-9.734815346	8.88290603948739e-13	1.79370789842122e-11
g10707_i3	5.65802291956756	4.50915252900393	5.25983823930886	10.5335974834891	10.5937131420551	10.3342439340753	-5.319081459	4.55483737601321e-50	3.11681380286818e-47
g10707_i4	5.13643808831014	4.297280904	2.81784520944215	9.88368150691979	8.70316011191872	9.09014258479487	-5.025264996	4.87010197677468e-17	1.66908562486518e-15
g10707_i5	4.75088056269154	2.03920973771412	0	8.9745632652661	8.49813209687912	6.23654962638498	-5.026857926	4.39155033638221e-06	3.25664539191697e-05
g10710_i1	6.42367612662067	7.43544452255429	7.83872610836046	2.18724494497819	0	3.4145042268735	5.21982733414195	1.95755567768766e-08	2.15389479863947e-07
g10715_i1	8.71196656619757	9.72263988819251	9.2216640684557	7.81329383697685	7.11932845090649	8.2589998259405	1.47857742986318	0.000645475263834949	0.0029986202204847
g107168_i0	9.61806226187363	9.08261575437414	9.21433442186656	6.09871928923954	7.00182092521748	7.9279816886593	2.13483275321213	1.49008272062117e-05	9.95374276734783e-05
g107188_i0	5.27460671586253	6.40897483339382	5.33385484997993	7.92827757428911	7.31393043157696	8.36427754561672	-2.177283754	4.77033569589595e-05	0.00028680645578124
g10719_i1	8.19597127322193	7.55160979825722	7.88869639423786	9.29540770285334	9.87983378419293	9.01399115314674	-1.544920308	2.59143749180066e-05	0.000164659176278233
g10719_i2	8.32880364486809	8.17598444171114	8.27897827265976	9.42040711349068	9.67657119262325	9.4702068071891	-1.267152263	5.6592276458584e-07	4.92716872729443e-06
g10719_i3	4.75088056269154	6.28018330900809	5.79336952630633	6.27460663623807	8.02889756867257	7.79621092743188	-1.826173944	0.0051810259006191	0.0184721628010745
g10719_i5	7.24637985356302	6.77948448446192	6.80653741286384	7.86919207957079	8.11848040423524	7.9279816886593	-1.022826165	0.00404761810905856	0.0149397584405352
g107191_i0	0	0	2.00918316534691	6.73798267437507	7.02979992631098	5.85823158416497	-6.536695565	2.66227051828441e-08	2.86839925642279e-07
g107210_i0	5.55330388574465	4.80503933476708	6.31585784469471	0	0	0	8.26104768641358	2.12728295251282e-07	1.98368891031174e-06
g107230_i0	0	0	0	5.83240907354932	4.65884590726912	5.12182507823293	-7.590872718	4.81157011093477e-06	3.54052844935774e-05
g10726_i10	7.92228663698746	8.82671670824152	7.94291869699073	7.43784311311783	6.34540750269184	6.65142578829155	1.41605566260322	0.00335139969801416	0.0127148586642959
g10726_i11	7.63643321450976	8.80347181206155	7.71261243788683	7.42297944316534	6.38926386818148	6.21794232888687	1.3830698876936	0.010648216827713	0.0341030594920673
g10726_i7	9.10365776477986	9.77308498302641	8.79028066194247	8.49891482559339	7.25983133496015	7.48215558443038	1.43271059076403	0.00192520914100381	0.0078597703704269
g10727_i0	11.1224277455924	11.2975780150767	10.8292081483909	10.0257269675059	8.07438419535774	9.48778812389276	1.69517977706642	0.000258104816400515	0.00131852863464499
g10727_i2	9.81964478303508	9.28318248488006	8.90398933836022	7.48153681765074	5.91642601776908	7.46647693649549	2.27860238784186	4.20369990099756e-06	3.12838796994688e-05
g10727_i3	10.3254344735927	10.3304546620473	9.91157544596426	8.75477012076636	7.87288152191241	8.97850441238691	1.59669174570756	1.21317982985031e-05	8.2455746228033e-05
g10727_i4	10.710398960517	10.4357123922567	10.0248440249071	8.64376857614301	7.79893387248843	9.19137651417312	1.76766421696695	1.61657728604838e-05	0.000107304612083134
g10727_i5	9.67740167453862	9.56175124371167	8.8825699711961	7.59197004382471	6.78911981697534	8.15524378549566	1.80387177676481	4.4774848187068e-05	0.000270803457655765
g10728_i0	5.69130563440874	7.46959990670801	7.20197241130674	8.62765342606128	8.50811168875571	8.074803741	-1.457931367	0.00486541457049067	0.0175010953555453
g10728_i1	6.01422966324558	6.70975163059333	6.76700600050073	8.81008319489573	8.95738588094506	7.91648764823316	-2.104357391	2.24162540120004e-06	1.75801106652738e-05
g10728_i2	7.4251745323296	8.44849944836157	8.17206002680503	9.64035852289873	10.0959546802307	9.32561721791487	-1.649091341	2.05269743475487e-05	0.000133197328669462
g10728_i3	8.05605897223719	7.85917305814967	8.34758392311993	9.29540770285334	9.63619024747788	9.30592992499759	-1.322776801	7.43207043871238e-06	5.26644060530854e-05
g10728_i4	5.03637961800991	5.88403927805231	6.12057920699238	7.72516306377258	7.97714801303292	7.10060365222788	-1.913161975	0.000177493127837489	0.000940701220519956
g10728_i5	5.18397984276242	6.18059892710528	6.25999852356812	7.59197004382471	7.85735156332381	7.20821888542977	-1.639699321	0.000899849707348117	0.00402602093388638
g10728_i6	4.87193937390254	6.66623449277748	6.43835440137553	7.74322518066177	8.19872227330701	7.31712932547866	-1.628786121	0.00483823211501208	0.0174130894514321
g10729_i10	10.026133638281	9.56767636506687	9.77708886773598	7.37744691788247	8.36169479978904	7.79621092743188	1.9043704867666	9.07670481975662e-08	8.99056580597557e-07
g10729_i11	8.95742832100026	8.16560397286499	8.24100936792289	6.53176344355588	7.36607399483102	6.62342090305508	1.61642117367687	0.000199897750277215	0.00104768268833974
g10729_i3	9.54484129154346	8.70655554025518	8.74012300544505	7.39278465291258	7.88824608634482	6.97325707209447	1.58948202576503	0.000134533675430925	0.000732951883907188
g10729_i4	9.63098492551329	8.92845454200246	9.66326781895367	8.1384950092246	8.00090089121588	7.58011287554774	1.52288673172351	1.27259597613653e-05	8.61479506926904e-05
g10729_i6	10.5720681082082	10.1421118837947	10.5513819024654	8.72781009392082	9.47763276086707	8.87838331053045	1.37058675386531	1.48246733829331e-05	9.90721876473939e-05
g10729_i8	10.6311472314433	10.1953843782763	10.6515643491136	9.15179617248882	9.49613567494906	9.30151824557639	1.18516573386397	7.75684464485378e-06	5.47174928057639e-05
g107292_i0	13.3551144928921	13.4434194676857	13.5567117795067	12.5252760315515	12.1198559267573	12.1179310427083	1.18684368736563	1.90477913086474e-07	1.78976943976486e-06
g107294_i0	6.94901058454802	6.13875726190906	6.68453720602003	7.93876516641684	7.5767178771933	8.24986982267885	-1.328573436	0.00177898420154867	0.00733408741584811
g10730_i3	8.14882954015151	8.2950516277039	8.47572114639433	7.6312962958129	7.12798315873478	7.05939126596917	1.0213182090451	0.00348226038223528	0.0131327913223335
g10730_i4	9.93355116176893	9.71376134965395	10.5445789779583	8.70648723093486	8.14003316802165	7.32584470445082	1.94789226100005	5.87157233090645e-06	4.24534648973141e-05
g10730_i8	8.41600252155826	8.24169584688792	8.76709058500786	7.33837365470013	6.88414097803919	7.32584470445082	1.30076490806604	0.000196933396505097	0.00103334676666137
g107305_i0	5.69130563440874	0	3.91830967200863	9.16748692229298	8.61970882381426	8.48591305306004	-4.35954726	4.20641222493234e-06	3.13021522625509e-05
g107309_i0	5.40069161698536	6.35517989313263	7.55906060358397	9.23924239119261	9.32979861873524	8.99772105148458	-2.501134893	3.60907875196825e-06	2.71876194709622e-05
g107312_i0	8.70790662055228	8.89428533212485	8.28365488784708	3.30536840983998	0.877029490283938	0	6.941762389	1.88623073609163e-18	7.63537927378427e-17
g10734_i0	10.0228690618371	10.637914553351	9.27899804510187	7.09754612647832	8.05182014265717	7.69220422990809	2.42336446829809	3.33201385997899e-08	3.53773783287152e-07
g10734_i3	11.4941454377551	11.641680923018	10.5877625420184	9.03201636924622	9.55668669573368	9.22670757365836	2.0236758138602	8.61558908296864e-09	1.00134026438247e-07
g10734_i4	12.2924168883156	12.1325190168538	11.017148028335	9.71547304213708	10.039732623241	10.3025839037005	1.87620753170338	8.23664916556138e-07	6.98252072879227e-06
g10734_i5	11.8629430421787	11.7345865520265	10.9930788564366	9.11527754212919	9.64073324099117	9.83319834237442	2.01894952027713	2.92104519177324e-09	3.64056141915027e-08
g10734_i7	9.70210424726029	9.4139124464054	8.719561271	7.9748827486756	7.85735156332381	7.7580816621973	1.47163679735464	3.54180727640138e-05	0.000218819554495317
g10735_i0	3.01265550275198	0	3.59617845561168	9.48265512897557	8.95738588094506	8.80235998482042	-6.510201636	3.34681221226052e-23	2.30964174441908e-21
g10735_i1	3.20928179112915	0	5.47138606015754	9.90656854419572	9.31091973301645	9.1551584422722	-5.386445917	0.000289058118984673	0.00146176808381176
g10735_i2	3.01265550275198	0	3.59617845561168	9.7200403414313	9.09396309108437	8.69208658782683	-6.63092604	1.97961376911392e-22	1.24804811552476e-20
g10735_i4	0	0	0	7.04026053062307	5.07154837592885	5.65190974629112	-8.488811249	5.03028297300902e-08	5.20077715780848e-07
g10735_i5	2.18117980702321	0	1.00612860046006	7.22297920192326	7.01120767848584	7.32584470445082	-6.648369943	1.16125034279352e-12	2.31685135959507e-11
g107369_i0	0	0	0	0	3.84653722882464	5.50616182867268	-6.610464404	0.0147749090751931	0.0448953037317139
g10737_i6	5.65802291956756	5.75150269311059	5.40425868035209	6.86438863151751	7.12798315873478	6.58036713644626	-1.281517559	0.00693360693546339	0.0237035596160501
g10739_i0	11.7961515384911	10.7455024511853	11.3948507415076	8.10629326425761	8.51142293764615	9.01937399930715	2.78388923784072	1.90528773609362e-13	4.23484967371189e-12
g10739_i1	12.0537699068781	11.4798644112643	11.9385241419689	8.39611670374184	8.41923829334769	8.43042326282339	3.43302515678168	2.80546313526307e-41	1.05142715773676e-38
g10739_i2	9.84019238777231	9.26141337663769	9.79193677548437	6.50378312993299	6.18877137256623	7.2176154467067	2.96508771007638	2.69718800147842e-14	6.63152180347349e-13
g10739_i4	12.1297116115676	10.9775745203266	11.6116753330051	8.61789721779567	8.8199297818909	9.16004037532169	2.7671364913002	1.00625350302974e-14	2.61109278716514e-13
g10741_i9	5.31787099818028	5.44314615895153	5.62669253654457	6.44613992542941	6.61536368539097	6.75830641756652	-1.160826697	0.0164560430463752	0.0491466116903107
g107423_i0	10.3067645668386	10.2565741854522	10.0756149750423	9.23073246507752	8.15704651269556	7.81490420255371	1.68559094876806	4.6099396201671e-05	0.000277958752316823
g107425_i0	5.27460671586253	6.28018330900809	4.01146985230937	1.87411311235543	2.58965305113685	1.55215320810204	3.7423517068761	0.000495917773569016	0.00236935249760833
g107435_i0	8.61122819337879	8.46552437571738	7.64879469193426	5.73948771316546	4.7058505400531	5.37793732172837	2.99700185264748	7.73651022790717e-10	1.04948229790598e-08
g107446_i0	1.12327834816148	4.21912863516554	5.18181791684616	7.68834594111743	7.9723501454502	8.240681673	-3.797795106	2.40661137933798e-06	1.87532778349116e-05
g10748_i0	10.1299186557756	9.85612020306989	9.44892524346547	6.27460663623807	7.26768509266215	5.50616182867268	3.32137803420879	5.34413253879106e-12	9.77521212828303e-11
g10748_i3	10.5765282782534	10.3316158179924	9.86552766481471	6.68912499792874	6.12102305021323	6.44291445949915	3.86705337100876	2.49415712572567e-31	3.87494668858118e-29
g10748_i4	11.0098612104418	11.0499064934948	10.2999339124355	7.50289724223917	6.20522276961433	6.69243948529577	3.93549953293091	1.62903333130618e-21	9.28503260894182e-20
g10748_i5	10.5034560597263	10.379559225232	9.98376269942812	7.04026053062307	6.66378271221976	7.36864891979093	3.26387972902441	2.00914705547645e-24	1.54592633479594e-22
g10748_i6	11.7735061928035	11.8837354376225	11.1402201553754	7.8581843547175	7.5830262585094	7.13075828742152	4.08647405376098	1.77341725075496e-35	3.97803943634817e-33
g10748_i7	10.5232296940707	10.333935329962	9.92361061683346	6.40134390218564	6.30017604057242	6.25491998715259	3.97781103687813	1.13408684219356e-40	3.94671941827721e-38
g10748_i8	11.2479682490502	11.2981720921247	10.8577147081736	7.39278465291258	7.89333145923603	7.44263477990425	3.55919325353625	3.21964322176098e-36	7.67440711037481e-34
g107482_i0	5.84709207535675	2.03920973771412	6.83230245112651	0	0	0	8.44848905969931	5.42941664903382e-06	3.95100511472258e-05
g10749_i3	7.49280633343616	7.81999617888878	7.94291869699073	9.57966497059932	9.23483685950493	9.12051437383963	-1.564623112	3.3699818585424e-07	3.03739751602812e-06
g10749_i4	5.58906148246375	6.89709183445397	6.96632936125061	8.53045994707627	7.9578600577643	7.37705944783224	-1.4319169	0.00797431471652303	0.0267132963535934
g10749_i6	6.04029598361645	6.94643449288536	7.29755541913569	8.45939880314945	8.25906200556929	7.34311908526541	-1.250206877	0.0141150394734652	0.043201682404927
g10756_i0	3.92038586436505	2.85208006205518	2.00918316534691	9.48980493754916	9.04681899272218	9.16004037532169	-6.310236605	5.4073493915549e-33	9.65735158269153e-31
g10756_i1	3.80349127936396	2.85208006205518	2.00918316534691	9.72307719446405	9.10715463661108	9.22903249582143	-6.517425436	9.91364445927718e-35	2.08991580996558e-32
g10756_i2	4.0285148474597	2.85208006205518	2.33172139789966	9.14954064077321	8.36901451176992	8.50522472332447	-5.645453618	8.48469741903649e-23	5.56522132326818e-21
g10756_i3	5.27460671586253	3.85574531757544	2.33172139789966	9.54747670632441	9.69707278238611	9.54675676511312	-5.409936314	7.52920682929249e-19	3.19095330350839e-17
g10756_i4	4.0285148474597	2.85208006205518	2.81784520944215	9.91588809371352	9.18594075146711	9.04070676456668	-6.252068735	5.90968827018747e-33	1.04624674472913e-30
g10756_i5	1.74709886204186	0	0	7.98503813140762	7.9914466167398	8.02750404204393	-8.470189214	3.89339771770162e-14	9.37208541915436e-13
g10756_i6	1.74709886204186	0	0	7.93353090020365	7.16209195479412	7.45857325006993	-8.013847137	7.44017146220876e-12	1.33761653817183e-10
g10756_i7	2.51441446712526	0	0	8.26889851686932	7.53176953658414	8.20805434832024	-7.485721482	7.00225755819009e-16	2.09608251993175e-14
g10756_i8	1.74709886204186	0	0	8.63734410100338	8.41570829028959	8.56165553151484	-9.014294585	2.34659904393808e-16	7.45106369522394e-15
g107573_i0	12.5905033006377	12.252321105545	11.6424945594629	10.3175514629454	10.5819500282595	10.1960961356162	1.83935377559502	4.21301563512829e-09	5.1233820228188e-08
g107578_i0	10.609547149028	10.9177522385894	9.13115044342675	8.55793248167933	8.59495129655534	7.96192437402697	2.00506435410761	2.04718366822079e-05	0.00013286785972201
g10761_i0	9.2021941891707	8.79676103748948	9.04287512473278	6.09871928923954	7.20362429435838	7.22695120212827	2.1029373482615	3.25041879626154e-07	2.93528144010264e-06
g10761_i1	10.4387852145843	9.99010357928964	10.056613862203	7.5099476770362	8.11848040423524	7.74514463146926	2.36703088548743	7.79196396958632e-15	2.05230697633467e-13
g10761_i2	9.97805861670038	9.57749780967518	9.59341595818834	7.43784311311783	7.70950347180094	7.6231741184995	2.13933014987392	3.02582789611611e-14	7.37995424971225e-13
g10761_i4	9.94739258200487	9.39181747659989	9.45308291951569	6.18934173559883	7.64463783317599	8.0539728627977	2.13742044066315	1.26526435615921e-05	8.57183349314536e-05
g10762_i1	8.23034343081216	8.71013130848064	8.92509534376114	7.62481591403884	6.9828621856363	7.63724690753773	1.21041782385574	0.00135994261001617	0.00580172637483098
g10763_i0	4.22313014116093	4.44192750376277	5.43821275756564	8.08284385325086	8.13574829687018	7.95632242715791	-3.298161507	1.53984739168654e-11	2.65249656130102e-10
g10763_i1	4.39458567461462	4.297280904	5.47138606015754	7.99512252801701	7.79350398122841	8.10549673910714	-3.18607393	2.08555540127536e-10	3.05614658976832e-09
g10763_i2	6.04029598361645	4.50915252900393	6.89477110551905	8.82429354328228	9.15451715927253	8.68193946289906	-2.805447773	1.08573979244076e-06	8.99451567290086e-06
g10763_i3	6.66056949297007	5.29862801858826	7.41303864257523	10.1185961296606	10.4266355928427	10.0629869453997	-3.528447069	1.23896884421262e-12	2.45970977026145e-11
g10763_i4	5.81725157252776	5.83247634511913	8.80661971119454	10.6837723691293	10.1970925623441	9.39144357161435	-2.642583636	0.000399969318479674	0.00195464062344647
g10763_i7	4.39458567461462	3.6327426666072	6.38712395860682	7.9748827486756	8.00560489608109	7.93938487868997	-2.714849956	0.000144843750189698	0.000783584423910984
g10764_i0	5.47901477963666	5.5103157237762	5.05625627072011	10.6688879908029	9.9388199441214	9.48195145862184	-4.786936398	1.25458218168051e-30	1.83447627221166e-28
g10764_i1	5.62395421004952	5.40835102973785	5.14116626372053	9.79699242276749	9.13747378336034	9.09779568495789	-4.011939574	6.06338161532256e-26	5.47065237697136e-24
g10764_i2	5.78678079341258	7.13913328198096	7.58959633580164	10.7925720958485	9.91276202615017	9.85443635921633	-3.244185385	7.31606489209523e-11	1.14716613291951e-09
g10764_i3	5.31787099818028	5.29862801858826	5.29732116486633	9.76198535440334	9.21059594515284	8.88429558051687	-4.062243155	5.46696748972486e-26	4.95825049256111e-24
g10764_i4	6.89289404191613	6.33679306426742	5.36948618782877	10.5379153160012	9.83296335599875	10.0836890029239	-3.873812713	9.44694869011794e-19	3.95146528606606e-17
g10764_i5	3.38229571184532	3.04564232722915	3.18080235691926	7.24849541830168	7.43046026743245	6.47461116037145	-4.055809813	9.38506668343048e-11	1.45011959563857e-09
g10764_i6	5.31787099818028	6.05124741125802	4.47110917196831	10.3225656122555	9.36683103414544	9.39558904197394	-4.380671248	1.08313703429115e-18	4.49963643205201e-17
g107658_i0	0	0	0	0	5.24069419323261	5.65190974629112	-7.184871557	0.00355091994672235	0.013354103441726
g10766_i1	8.0172133465953	8.86571395235814	8.40879991613826	9.52677091501676	9.9412772786964	9.29487532784828	-1.142424981	0.0012343655858359	0.0053287057044682
g10766_i2	7.96373659532088	8.77643936278613	8.31597348128479	9.41290405442223	10.0545624405464	9.43438805626463	-1.277464941	0.000363514065482394	0.00179368457435496
g10766_i3	7.90110634555348	8.73842281004868	8.35648970839501	9.41290405442223	10.0235897070702	9.2429038944643	-1.23033974	0.000916494034361468	0.00409237197988599
g10767_i0	9.1492829216609	8.76617016405905	9.31370816941258	8.24374376223444	8.14003316802165	7.82723316538272	1.01551274372075	0.0011517393156776	0.00501430831995851
g10769_i0	4.9836216735959	5.66571258988356	5.91891886500508	7.04026053062307	7.44438631731995	6.12112618407995	-1.411064541	0.016798519334447	0.0499672776012516
g10770_i0	2.78493765301242	3.6327426666072	0	9.46643731675616	9.18801152075297	7.36018907295409	-6.396089122	2.14305839662222e-14	5.32607512515356e-13
g10770_i1	4.61872528947516	2.85208006205518	0	10.5465124049061	9.94740236543403	8.61240438036292	-6.598142311	2.6311788829042e-06	2.03405357625273e-05
g10770_i2	2.78493765301242	2.62846381666343	0	9.37672173635113	9.03075561646624	7.99508680259962	-7.050742616	4.14648090712325e-22	2.52148683939258e-20
g10770_i3	2.78493765301242	3.74854850128651	0	8.62440868181568	8.7847862047691	6.91668903393818	-5.703947609	5.78934447958922e-11	9.22097509027754e-10
g10770_i4	0	2.62846381666343	0	7.22297920192326	7.56401775378094	6.80891699139027	-6.404580808	1.42217839985133e-10	2.13516079917529e-09
g10770_i5	0	1.61986785597115	0	7.53780983219902	8.62888444936607	5.56623912127338	-8.204331413	1.0377424599576e-09	1.37750811737375e-08
g107717_i0	10.3027322441166	9.02348808301211	8.44682430270458	8.45209632050672	8.06540087852384	7.96750465279335	1.29852176473048	0.00973207145297411	0.031619821792702
g10778_i0	7.08043625952325	7.35550353836062	7.67750719461441	9.06110759544215	9.28406724817374	9.06433500999459	-1.75335946	2.02960534092339e-08	2.22753666733187e-07
g10778_i1	6.81953224872919	6.81976163205203	6.58195867317053	8.64697011713743	8.75156813013886	8.7515147532579	-1.983595308	5.48405680506712e-11	8.77182627744702e-10
g10778_i2	7.35421562409437	7.38264569826556	7.58202278046405	9.19399458531548	9.3777578994143	9.27025287444553	-1.844891303	9.94474297271548e-12	1.75805446778761e-10
g10778_i3	8.20751988911364	7.77290326225585	8.12071160379021	9.78976900304927	9.98956494139821	10.0380110742386	-1.901945337	1.79932470333763e-12	3.49765634919619e-11
g10778_i4	8.21897679325587	7.85917305814967	8.00086801147481	9.67683920456124	9.95714873407897	9.96177799986252	-1.841932538	5.58297898323286e-12	1.01906726973582e-10
g10778_i5	8.49823000603346	8.16038559486986	8.24100936792289	9.83257677689157	10.0339880094245	10.3320826492946	-1.777401585	1.98370831069001e-10	2.91813554791033e-09
g10778_i6	8.16668869191897	7.83971759713468	8.00086801147481	9.76050812967231	9.96199733787989	10.0836890029239	-1.9375667	1.86912726961632e-13	4.15827048075025e-12
g10778_i7	7.22381058826239	6.2212612069491	6.72636079363838	8.39991701832641	7.88824608634482	8.28604819995381	-1.436164029	0.000641177470165319	0.00298138344716726
g10778_i8	7.64495232390939	6.02851464941912	6.40440369714214	8.28542794610024	7.90848090151201	8.40597263007374	-1.357936226	0.00912508690301287	0.0299714960642778
g10779_i0	9.85495440314922	9.60272498827064	8.21186219369737	4.64338624387828	6.38926386818148	5.37793732172837	3.75797944449742	1.18696561178763e-10	1.80314258434233e-09
g10779_i1	8.77153332915135	8.74540983981053	7.52786455827799	1.47361790807773	4.95964197502621	1.96303658164547	4.90266229664486	3.83449277006716e-08	4.02840023177929e-07
g10779_i10	11.3756616760164	11.2553726867833	10.1363416747693	7.99008914089946	7.60178756650281	7.30836097639369	3.36485651665791	3.01467892325324e-17	1.05729034520304e-15
g10779_i11	7.18928055119912	7.38264569826556	6.14134028911646	3.64980342590229	4.55997669175574	4.59637101347975	2.73028486246006	1.50327317730258e-05	0.000100358006475739
g10779_i12	7.91526103317976	8.27104333367593	6.80653741286384	3.74848512259738	4.79550076618499	4.53756113325884	3.42258454447658	7.63947901425965e-09	8.95239044038741e-08
g10779_i13	11.9245936755111	11.3426208440771	10.4889689334228	8.54769148934182	8.37992491437726	7.65810200415508	3.126652142	1.86511280380967e-13	4.15009745784488e-12
g10779_i15	6.93518475353492	7.52749258124547	5.79336952630633	3.30536840983998	4.92032404602049	4.04092392886994	2.74129163915189	0.000211001459978817	0.00110010319449533
g10779_i2	8.56708519861724	8.74192055473353	7.61208133609013	1.47361790807773	4.55997669175574	1.55215320810204	5.23561043695963	1.14059789173722e-09	1.50417286677304e-08
g10779_i3	9.7776502195606	9.57945410062954	8.70568881451671	1.87411311235543	5.67794205583944	5.16131567301191	4.55191644371382	8.07683037528752e-10	1.09187810233201e-08
g10779_i4	9.77377121538177	9.73673286921719	8.67753719450075	6.38609737487233	6.66378271221976	5.47515820742493	3.23443400374862	3.96815574633273e-12	7.39493993835015e-11
g10779_i7	8.21325971402377	8.75582734414262	7.55906060358397	1.47361790807773	4.55997669175574	1.55215320810204	5.10719819844754	4.51942058944703e-09	5.47304619264681e-08
g10779_i8	9.3371112453947	9.3488812975496	8.30221121060909	4.59115700710622	5.91642601776908	5.90551024079055	3.51019630284285	3.79045585441976e-12	7.08003211832372e-11
g10779_i9	11.3972531442998	10.959661555757	10.0497666419362	6.93942011033417	8.19872227330701	7.91648764823316	3.13232763294825	5.20519652673514e-12	9.54113698338481e-11
g10780_i0	6.92122514184174	7.20143344624955	7.39586263562809	10.553353379547	9.86308347209216	9.58900104550718	-2.882642273	2.56919984733447e-15	7.17414601111601e-14
g10780_i2	3.01265550275198	4.44192750376277	3.59617845561168	8.70341521727902	7.91349556928299	8.30820747354847	-4.634277404	8.75643628024594e-18	3.27366546421976e-16
g10780_i3	3.67628352925284	6.11737238513018	4.86979222525372	8.21814261585207	7.25983133496015	7.11072539020295	-2.431472785	0.000591763729391993	0.00277406756460504
g107860_i0	6.84932609901555	5.83247634511913	6.24088756361409	7.36971646622112	8.22719514074988	8.19859510161348	-1.627760954	0.000678843473786012	0.00313450743536744
g107862_i0	8.11243399526634	8.05184666640799	7.26007865902037	6.25795203647998	6.61536368539097	5.30928165063611	1.710513912	0.000917426324913717	0.00409557816011074
g107866_i0	7.4251745323296	8.0002066210831	7.96054919730406	6.33936651718342	6.67563775359707	6.30866793309468	1.37712692511862	0.000505486626230388	0.00241034244968447
g107869_i0	9.98142606270956	8.77643936278613	8.26011872507736	6.3551122563387	8.37266048811474	7.28173157017748	1.63030299730358	0.00816232388260146	0.0272509260716637
g107883_i0	0	0	0	5.38801786986368	4.7058505400531	5.03944511862801	-7.369834866	1.30415958371937e-05	8.80692741452405e-05
g10790_i0	4.9836216735959	5.47712181944861	4.01146985230937	7.15264366850382	7.02979992631098	7.75162764800978	-2.443168361	2.56938039232444e-05	0.000163416134889193
g10790_i1	3.80349127936396	5.90914573096513	4.01146985230937	6.80830029457481	7.70950347180094	7.7772722568609	-2.62199612	0.000243345549057976	0.00125175125266728
g10790_i2	4.0285148474597	5.90914573096513	3.91830967200863	7.76696153552831	7.73805053912624	8.01677902711579	-2.953857922	4.74349028939334e-06	3.49528945988492e-05
g10790_i3	5.69130563440874	6.37333533185852	6.59706690115841	8.58154915934262	8.40150126625833	8.33003153102966	-2.184229663	2.50821783359568e-08	2.71569309481104e-07
g10790_i4	3.80349127936396	5.5103157237762	3.91830967200863	6.6256300337967	7.55120483682441	7.67865991763985	-2.765056201	4.70001801231063e-05	0.000282891440167595
g10790_i5	6.90712913519053	6.07362751920074	5.91891886500508	8.22672690835437	8.72614281156844	8.56901558110356	-2.170376748	3.16696396066143e-07	2.86671901977143e-06
g107911_i0	0	0	0	6.81969376497235	6.08591725411459	7.01696688955715	-9.020894743	1.04798112593653e-10	1.6068384325585e-09
g107916_i0	4.1291016375717	2.36371431117061	0	6.1356541189987	6.17213021027931	6.17999191032392	-3.376231708	0.00241812218196211	0.00958646452706454
g107919_i0	0	2.85208006205518	0	4.53696568401549	4.39767680865051	5.62391434555892	-3.851576034	0.015292073338033	0.0462224471439077
g10792_i0	0	0	0	8.64055991467951	8.51142293764615	8.0851074651419	-10.7695309	1.49988976420329e-17	5.4388530202219e-16
g10792_i2	0	0	0	7.8581843547175	7.46502654316413	7.48215558443038	-9.948444818	1.65069719066178e-14	4.17569823290087e-13
g10792_i3	3.20928179112915	0	2.81784520944215	11.3409059314943	11.0153361124954	10.2803374148458	-8.715061032	7.5819389077305e-48	4.48302380960339e-45
g10792_i5	0	0	0	8.87432213727966	8.14856491948236	8.35153036345951	-10.82969036	1.4426350243114e-17	5.2484251453465e-16
g10792_i6	5.27460671586253	2.62846381666343	5.53552843498878	10.8091002535262	10.1479416926727	8.71880176754268	-5.245851494	8.59432989650417e-14	1.98900848258388e-12
g10797_i0	7.17758440737428	7.32784093204554	6.50394903796079	4.83522716334491	4.27835482214757	3.86074577675326	2.7224439277116	2.46775182973229e-06	1.91806251111532e-05
g107991_i0	8.55357455183727	8.36929872084037	8.4300481782351	8.84952468572925	9.91401361023771	9.6987533527684	-1.10465134	0.00216771242794323	0.00871916903971896
g107993_i0	9.43369136242776	9.04629956336804	9.29761397676031	10.7229820999265	10.1638108119315	10.3102898329812	-1.152422502	3.96264123617145e-05	0.000242360828766955
g107998_i0	11.9254680762857	12.6159491649782	12.1568868295722	8.68795625489566	8.02426902231709	8.92214581290377	3.67363369307186	4.89054653692352e-28	5.50030692370172e-26
g108_i1	9.13725660001526	9.51549832812396	8.96930881174723	6.88622732094472	8.02426902231709	7.06980525735595	1.8130822719793	1.38113991627776e-05	9.28302534060147e-05
g108_i2	8.11856403905558	8.49484295824981	8.21676113354516	6.06081398093275	6.94418050628124	6.55093384257731	1.73279594483486	1.29546322870522e-05	8.75353975624e-05
g108_i3	6.94901058454802	7.4440594752699	7.63422126946121	4.96402746996216	5.91642601776908	5.50616182867268	1.87946247389264	0.000171900879791267	0.000913806261127559
g108_i4	6.8044013679874	7.32784093204554	7.67038246314933	4.96402746996216	5.87589555179158	4.81021834795734	2.03874256710206	0.000215182997410309	0.0011202627692769
g108_i5	8.71601511864249	8.20161347551996	8.32053188483695	5.58781885967171	7.4853756354618	7.36864891979093	1.40478538399265	0.00946272321341263	0.0308955148116469
g108_i6	6.89289404191613	7.46113656912356	7.47976801386774	4.53696568401549	5.91642601776908	5.56623912127338	1.87814450293027	0.000669332781334538	0.00309552115901169
g108_i8	9.88583096277521	10.0378378859829	9.90400215913528	8.56810129027588	9.01917127717892	8.51287758731916	1.22725588920904	6.73955532537242e-06	4.81889085586344e-05
g1080_i7	9.03077065443387	8.99445696453414	8.40021220452794	9.83398205595494	9.6240051906202	10.1015627772949	-1.032383005	0.000876328485715245	0.00393306453979786
g10802_i10	5.47901477963666	5.22055069989014	6.01204095818234	4.16052971580571	3.35084918322052	3.6548100899764	1.92966757408604	0.0103786028159661	0.0333582689147435
g10802_i2	6.53786002211588	6.90958661180294	6.83230245112651	5.04391942575273	4.39767680865051	4.85907013528832	2.01871374232541	0.000119734630975289	0.000659702232626911
g108027_i0	5.40069161698536	3.74854850128651	5.68441778360581	1.47361790807773	2.3737732897974	0	4.10445542676727	0.00178862424007914	0.0073678446452149
g10803_i10	11.9795135625517	12.6216562571741	13.3970138879674	12.1060371716339	11.2828150901557	11.1817440774688	1.19613323671305	0.00473850662334692	0.0171123198008635
g10803_i12	9.59406582282573	10.7892637589998	11.3498484723906	9.67370333712959	8.84113865226109	9.03805735599131	1.51821700175789	0.00110194863055527	0.00481993209493027
g10803_i13	9.96790885979297	10.9254632262837	11.5692121918257	10.088299158018	9.58367762468331	9.75307470455395	1.13939796698535	0.00654213930553825	0.0225628505771293
g10803_i18	8.82499400585102	9.50524407238836	10.2743162036944	8.41125826452732	7.99618149843729	8.30380276388103	1.41094179061369	0.000833627386329111	0.00376542003029907
g10803_i5	5.58906148246375	7.63674259551431	8.01780843365523	5.73948771316546	5.67794205583944	4.27494569857473	2.05597681163941	0.00567573444616912	0.0199751938150983
g10803_i6	12.6846658333647	13.3404748002875	14.0937972293556	11.587860901353	11.2996709100184	11.2114420036304	2.11185640403463	2.04224265367387e-08	2.24039702733891e-07
g10803_i7	12.1485566039599	12.4730498971383	13.1105910151326	11.2694814651329	10.1659135669343	10.0926535700554	2.01843641809282	1.05633942176334e-06	8.77602555003343e-06
g10803_i8	12.0049685255259	12.5741287409761	12.9936186666263	11.2310652170305	10.2215595105817	9.6457909842019	2.06242363815284	3.70264466636137e-06	2.78039354799207e-05
g10803_i9	10.5776411695811	11.2337977959781	12.0863699147513	10.6892176074907	10.1047503189766	9.75307470455395	1.19721672101146	0.00603038865499885	0.0210355527047604
g10805_i0	2.51441446712526	2.36371431117061	2.59516241887058	7.15264366850382	6.7334943068996	7.49766567311972	-4.93818831	1.83565139256036e-13	4.09052042751608e-12
g10805_i1	1.74709886204186	2.03920973771412	1.59312819619413	6.51784111861971	5.896303111	5.67937222309443	-4.735793767	1.79712371587239e-07	1.69607205923141e-06
g10805_i2	2.51441446712526	1.61986785597115	2.81784520944215	6.53176344355588	6.12102305021323	6.08050417268621	-4.143320779	2.02869369694122e-07	1.8980027526579e-06
g10805_i3	2.51441446712526	2.36371431117061	2.59516241887058	6.67664759883854	6.95394859145742	6.45884985714657	-4.484921816	1.24369575480484e-10	1.88251365754311e-09
g10805_i4	2.18117980702321	0	0	5.41831154930375	4.99791673487792	5.30928165063611	-5.045593377	0.000438706807084997	0.00212299583724171
g10805_i5	0	0	2.00918316534691	6.71376065034504	6.12102305021323	5.44347365608617	-6.098017474	1.18267695542138e-06	9.73400913583283e-06
g10805_i6	1.74709886204186	4.13649908104862	3.18080235691926	9.35926077525002	8.75715786241675	8.41416897027591	-5.707741822	4.72002211354406e-21	2.54498828462155e-19
g10805_i7	2.18117980702321	0	0	6.87534929852974	5.74698884622219	5.50616182867268	-5.997456149	3.10713238269802e-06	2.36861963706201e-05
g10805_i8	1.74709886204186	2.36371431117061	1.00612860046006	7.13451062125244	6.25348045172276	7.19876072101759	-5.587546434	4.46110415706727e-11	7.22862670803864e-10
g10806_i0	1.74709886204186	2.85208006205518	1.59312819619413	6.93942011033417	4.751371908	7.2176154467067	-4.795672338	8.39084720126526e-07	7.10335252749314e-06
g10806_i1	1.74709886204186	2.85208006205518	1.59312819619413	6.78523981336464	4.751371908	7.2176154467067	-4.733573668	1.23095342989793e-06	1.0099273920373e-05
g10806_i3	1.74709886204186	3.04564232722915	3.18080235691926	5.85473348832584	4.55997669175574	6.10095814807302	-3.044861102	0.00125480788108622	0.00540565057437735
g10806_i5	0	2.85208006205518	1.59312819619413	6.72592249600305	4.751371908	7.05939126596917	-4.976249624	7.61923568420944e-06	5.38421240172231e-05
g10811_i4	10.0014673279661	10.5488647634839	11.1043221122755	7.40039280310182	8.48808299178777	9.15025993315099	2.11118606856748	1.25845825803173e-05	8.53141822246555e-05
g108136_i0	8.42097136410465	8.43991104683131	8.0943353741546	6.1356541189987	6.38926386818148	6.36048519922468	2.04105818119832	2.87619929097408e-09	3.58687111946878e-08
g108157_i0	0	0	0	8.29770191006245	7.61416091798807	7.97860087200344	-10.32675579	9.45930867524156e-16	2.78908781062805e-14
g108172_i0	0	0	2.00918316534691	4.83522716334491	2.77739426768462	5.19975403837033	-4.480271505	0.0107610312454865	0.034402254299055
g10818_i1	8.91579407703287	8.51950750244636	8.00653694961118	9.42040711349068	9.71728710928184	9.58537634063278	-1.054747964	0.00155793110173118	0.00653063571546145
g10818_i2	8.89808549571167	8.53168342998596	8.00086801147481	9.49158686689171	9.69270404428472	9.6457909842019	-1.092840403	0.000842215967835053	0.00379773550756008
g10819_i0	7.02929353750215	4.50915252900393	5.43821275756564	10.4249598730218	10.6291999796629	10.0772514639035	-4.385262473	2.08144192824249e-14	5.17928235313014e-13
g10819_i1	4.61872528947516	0	2.59516241887058	9.01971973309884	9.04224767800546	8.42637682594645	-5.619439208	2.80953599974628e-11	4.66607463017584e-10
g10819_i2	4.75088056269154	2.36371431117061	5.68441778360581	9.61932349162874	9.35213193986228	8.61596189355075	-4.504860978	5.65694348659698e-11	9.02584081081965e-10
g10819_i3	4.39458567461462	0	3.01070802596461	8.32594148209884	8.57610029163496	7.54321988037157	-5.047737707	4.46870374072369e-09	5.41508895370628e-08
g10819_i4	6.42367612662067	5.63594349643781	7.1820716951663	11.0929282581694	11.1079280960563	10.5961918156311	-4.416470529	6.46703768511306e-26	5.8176114561287e-24
g10819_i5	5.58906148246375	4.04884789841386	4.09897749434856	9.20923541291396	8.92795188146795	8.773980349	-4.274245916	6.23712543983703e-17	2.11086576812578e-15
g10819_i6	5.13643808831014	4.04884789841386	4.09897749434856	10.5567617407408	9.70287726343789	9.72863643232619	-5.60655039	1.62983289137536e-34	3.34769874651252e-32
g10819_i7	6.64366574083418	5.37269592274292	6.5666905525013	9.79121658324167	10.2235798158544	9.6388132963444	-3.625938664	3.63711057479717e-18	1.41582288060729e-16
g10819_i8	7.2904860168472	6.40897483339382	6.09951499532744	11.0342332578014	10.9840961848932	10.1745457278245	-4.10559837	6.96021071579776e-23	4.60534230775474e-21
g10819_i9	5.75565253770123	5.22055069989014	5.7399219095548	9.6515593122921	9.8049021518765	9.52232076383946	-4.10189622	4.52582322911657e-37	1.16792128554255e-34
g108196_i0	0	0	0	5.87671771025568	5.42053270447227	0	-7.39562118	0.00197744909514618	0.00804419317801382
g1082_i0	9.10674474438677	9.31170623300379	9.21188290770462	6.0414811936808	6.41777787214869	7.15051681834584	2.61491237664197	1.66780366344862e-11	2.85674995948575e-10
g1082_i1	9.22793947723449	8.78324510943569	8.64519579436727	6.25795203647998	6.38926386818148	7.41021965916845	2.1357028439883	1.28784740003417e-06	1.05270570341831e-05
g1082_i11	9.17009072947275	8.55175103099414	9.2648767423755	7.14360563368112	7.07525855494116	7.66498724258649	1.71594693826707	3.03952999587924e-06	2.32086178590822e-05
g1082_i13	9.31592780520621	8.42693181383177	9.06205684551742	7.14360563368112	6.51335975922939	7.55067434060048	1.85937772236243	1.21210123104655e-05	8.24054288039531e-05
g1082_i14	8.98788400355966	8.2167751644114	8.80010628010919	7.08815509930459	6.4731689257356	6.9843093044376	1.8406672278057	1.89105317751915e-06	1.50016901251377e-05
g1082_i3	5.03637961800991	6.9585109059917	7.36970901358978	4.08700211145083	2.94349359719496	3.4145042268735	3.30653749408436	4.79542789472556e-05	0.000288243932027861
g1082_i5	9.4867865329253	8.98267894505778	9.58396791529648	7.33043038889026	7.1451383562093	7.57280936570213	2.02136947994638	4.29723893764499e-10	6.03988684885728e-09
g1082_i8	12.0177345511833	11.8156590125075	12.1125623219434	8.90138401412554	9.21466448858044	9.32778820291916	2.83059109539702	3.58878844938125e-32	5.89117519541757e-30
g1082_i9	9.56293604265393	9.9498382342442	10.3948461798478	5.5055532750494	6.25348045172276	6.9843093044376	3.65612170422662	3.30912000336165e-16	1.0308458919935e-14
g10820_i0	7.12982789882066	8.02912341990067	8.11021890785399	10.5937317000427	10.4808496658774	9.73519388824901	-2.50184275	1.76505032668048e-10	2.61797887165931e-09
g10820_i1	7.12982789882066	8.07421755189835	8.13630893335987	10.657027722001	10.4715293251353	9.73682860568331	-2.496487228	4.26694658485648e-10	6.00007959911422e-09
g10822_i0	8.90164464400953	7.87836963983072	8.6524456872295	7.30633476449082	7.34395711594499	6.73231938129636	1.39091433636534	0.000917447436422926	0.00409557816011074
g10822_i3	10.4485509361976	9.93463525995656	10.4685770229244	8.36534833042223	9.60243051879879	8.33866954657917	1.40785614544733	0.000868753884731276	0.00390237606659993
g108251_i0	4.54781202566647	4.37141625371597	5.43821275756564	7.32244314639119	6.93434583302315	7.48215558443038	-2.436167787	7.47553852648366e-06	5.293546998089e-05
g10832_i0	7.24637985356302	8.36022412608112	8.36092206966912	4.29721591372254	7.18715455491385	5.59536492755229	1.93461463495264	0.00800341189609185	0.0267930843002329
g10832_i1	6.51944597689222	7.38264569826556	7.78696272061436	0	2.94349359719496	5.62391434555892	3.11912828714787	0.00761042711542492	0.0256885923220203
g10834_i0	7.71944182328575	8.14989186895945	6.62681683397299	8.23526042476491	8.7146972266907	9.42427852318747	-1.250901613	0.0138389715566466	0.0424739084939541
g10835_i0	0	0	0	6.20680262497932	7.64463783317599	6.9843093044376	-9.392740789	1.54240455683048e-11	2.65615018005971e-10
g10835_i1	0	0	0	9.27899287110857	9.50778788980286	8.82097426568534	-11.57010202	1.68443149358578e-20	8.61330013489624e-19
g10835_i2	0	0	0	6.18934173559883	6.7334943068996	5.75875582328929	-8.606672584	2.94705610380531e-09	3.67110119259356e-08
g10835_i3	0	0	0	7.03048781715082	6.51335975922939	7.23622693359597	-9.287805368	7.76904725112168e-12	1.39365723465151e-10
g10840_i0	8.8546764259844	9.4507143213006	9.69521104318375	10.1197487869482	10.7864367758125	10.319046502261	-1.062082689	0.00172929592135553	0.00715345325552275
g10840_i1	8.62421194180597	8.4739620870577	8.55909317039242	9.3901578689317	10.1329713534101	9.8286063758015	-1.264212471	2.90271511531076e-05	0.00018253880385678
g10840_i10	6.8044013679874	6.68088653952524	6.47152448432662	7.29004449197569	8.09218473984417	8.20805434832024	-1.267216852	0.00283621318613195	0.0110081981616987
g10840_i2	8.45528218245993	8.48652684085893	8.29296288355993	9.29948239368355	10.0636132878324	9.8634435225559	-1.365589474	1.16144120709758e-05	7.92798830688784e-05
g10840_i3	8.77929293091731	8.61033147623328	8.31597348128479	9.18080163346828	10.2001737192889	9.91633659050413	-1.24761603	0.000489335346285508	0.00234176147978995
g10840_i4	8.58932552308233	8.5910677514071	8.37851658255195	9.14954064077321	10.0959546802307	9.90765465135931	-1.251384886	0.000236753954333182	0.00122114511537771
g10840_i5	8.60687418028008	8.53974399757342	8.36974614787088	9.19836556144895	10.1232648798455	9.90183752944744	-1.285671424	0.000127608790405889	0.000698850478746843
g10840_i6	8.6370798825137	8.52357757356573	8.34311032943303	9.23711961099661	10.0107780419486	9.87981200563774	-1.242994707	9.83574993797773e-05	0.000552186508893575
g10840_i9	6.8044013679874	6.42646977418518	6.4550347705311	7.21437251417601	8.27473530848511	8.38110045626536	-1.481711005	0.00133333925889134	0.00570081163123917
g108417_i0	5.58906148246375	5.13800492762297	5.43821275756564	6.51784111861971	6.30017604057242	7.27274474137651	-1.380451653	0.0118756466427424	0.0373538216100082
g10842_i0	5.87632784841468	6.69539127456935	6.12057920699238	8.24374376223444	8.70026135952417	8.43445838208602	-2.212144792	2.32960341840147e-08	2.53554360800245e-07
g10842_i1	7.52084819090273	6.9585109059917	7.46337278916618	10.0464833249142	9.73013404821294	9.8209204685128	-2.544794679	1.78172527057265e-17	6.39044414403888e-16
g10842_i10	3.01265550275198	2.85208006205518	4.01146985230937	5.15602868279414	5.47582008861419	5.41107759127121	-2.069821635	0.0135749661052132	0.0417838774010229
g10842_i11	4.61872528947516	5.00459273834544	4.86979222525372	7.21437251417601	7.98669614412013	7.7772722568609	-2.897299169	8.27708426448125e-10	1.11770919586099e-08
g10842_i13	5.0872761268444	6.00541794164579	6.90694668689442	7.33837365470013	7.39504542767177	8.26354325159697	-1.556729914	0.0089740687141293	0.0295503782532331
g10842_i2	7.56640637536178	7.07402090114363	7.96054919730406	8.35363888324854	9.31281877753393	8.71216920741471	-1.274160529	0.00229033595671274	0.00914475154184362
g10842_i3	7.40525417435521	7.05164694234715	7.76036747587415	9.90790359995894	9.9931221896368	10.0990228986214	-2.57400504	1.15370844208867e-17	4.25060947887861e-16
g10842_i4	7.4251745323296	7.00583036636123	8.00653694961118	8.71871028630419	9.59620659927051	9.3428943065509	-1.731234573	2.49219659580963e-05	0.000158897101109401
g10842_i5	6.11578296440351	5.80598691086123	5.50381369031725	7.6758617731548	8.13145066153312	8.15034556663168	-2.194201875	8.50897218411456e-08	8.47855316542626e-07
g10842_i6	6.77365504516395	6.73805050613306	5.87000226376697	8.61789721779567	8.63496927176636	8.80859146874937	-2.187352438	1.40278073595778e-08	1.57622603304304e-07
g10842_i7	4.0285148474597	4.5733840510335	5.5969400138586	7.51696382393262	8.17386155942405	7.61608590950411	-2.953757131	1.84586175695312e-07	1.73829828036309e-06
g10842_i8	5.62395421004952	5.57449661361355	5.68441778360581	7.45985537342281	7.53176953658414	7.83945765967133	-2.013257163	6.02579888915414e-07	5.22614911774168e-06
g10842_i9	5.27460671586253	6.13875726190906	7.25055535421814	7.99512252801701	7.5767178771933	8.72869378308637	-1.744150721	0.00381642971234416	0.0141952724906909
g10848_i0	8.6370798825137	9.07708780517339	8.3114006291331	3.30536840983998	5.896303111	7.47433755903821	2.36002423738409	0.00330470418164229	0.0125631361871591
g10848_i1	8.09388601694074	8.44421163845953	8.00653694961118	2.18724494497819	5.7243384462435	6.01734254106752	2.8778975324542	0.000272271695277293	0.00138452424747882
g1085_i5	5.0872761268444	5.00459273834544	4.09897749434856	8.44843117114505	8.27473530848511	10.4443923201848	-4.677065278	5.15852505216992e-13	1.07314060961478e-11
g1085_i8	8.08138688047196	7.73127708104778	7.53572703777983	12.0430315982542	11.3851835986351	14.373094676764	-5.399898219	5.4261592883643e-17	1.84770053061403e-15
g1085_i9	7.82817167192608	6.20107332029889	6.5666905525013	10.6554389603426	10.3408267225561	12.6405075417569	-4.56609132	7.84814272274e-13	1.59454099759449e-11
g10850_i1	0	2.03920973771412	3.33294089966617	6.41643098640558	5.74698884622219	5.65190974629112	-3.91368855	0.000250831959753694	0.0012854293669589
g10850_i2	0	2.03920973771412	2.33172139789966	5.91970597325964	5.58041784895409	5.65190974629112	-4.414554946	2.43537107554419e-05	0.000155559024130531
g10850_i3	0	2.03920973771412	2.33172139789966	5.26005079239119	5.47582008861419	5.65190974629112	-4.157888993	0.000158430753387857	0.000849878492684804
g10860_i0	7.80555235917989	8.49898310955021	8.22650938812951	9.64196396963882	9.65127825457018	9.64404972356499	-1.443378078	1.0760842731277e-06	8.92545404969517e-06
g10860_i1	7.77483081911726	8.31866692402159	7.88254394576122	9.32768747396923	9.547038627	9.48778812389276	-1.448393971	8.25580046974732e-07	6.99826894437075e-06
g10860_i2	9.075573619	9.2516317684001	8.55909317039242	10.0476950369672	10.3145302101376	9.87388129517514	-1.101211905	0.000306904835962003	0.00154234970230144
g10871_i3	10.380036898316	10.5287566935137	10.3239700088809	9.56450738236656	9.14602063905504	8.98126536762258	1.16274202739663	1.72222819762076e-05	0.000113679380672412
g108737_i0	5.27460671586253	4.04884789841386	5.7399219095548	0	0	0	7.74072864127598	7.36887042599216e-06	5.22621709850427e-05
g10879_i3	8.98117141847592	9.09634366312937	7.81953182451305	7.30633476449082	7.47862444589956	7.24544340802592	1.39345977638563	0.00122963963985875	0.00531112755509629
g10879_i6	9.40639256269544	9.38288386182194	8.06203386464012	7.8581843547175	7.93338173201599	7.49766567311972	1.29901142933153	0.00320153746688468	0.0122197564577261
g10879_i7	10.0758121355555	9.7645124337949	8.76374707651815	8.16553573811105	8.30558016163113	7.85157944096713	1.51698500890941	0.000186800651080388	0.000984717376592424
g108793_i0	5.47901477963666	5.75150269311059	5.05625627072011	0	0	0.975463245725189	7.06327532512926	4.35955980056214e-06	3.23508871931199e-05
g10880_i0	8.45043031360844	8.61415354593229	8.26485677544632	7.5853101704945	6.71062935219148	7.50535863279009	1.13855282495021	0.00296429579890392	0.0114422475421928
g108802_i0	8.59373273964495	8.72787840564584	8.80336667147622	10.3265644220131	9.63467273168693	9.83472575567416	-1.25285802	2.6547988314151e-05	0.000168303993162366
g10883_i7	8.01063615598257	8.62934136594994	8.5000373836124	9.26238912159463	9.45888945601292	10.261154382023	-1.326732541	0.000507213399693711	0.00241781910311886
g10884_i0	7.36456880491629	7.43544452255429	7.57440925716965	9.01971973309884	9.09617007537593	7.90490129814866	-1.310273574	0.0017302849910707	0.0071565724733398
g10890_i4	7.09294359903068	6.42646977418518	5.98931786055291	8.36534833042223	7.35136714586751	7.67865991763985	-1.29772032	0.00967977668058397	0.0314776227847386
g108926_i0	3.38229571184532	3.74854850128651	3.47055523611416	9.03934435507523	8.4540712580078	7.56546869430861	-5.054361034	4.83000004501454e-19	2.08620033859187e-17
g108942_i0	8.28587088587312	8.34190188183906	7.46337278916618	3.84084688235027	5.3334138476871	6.01734254106752	2.80055334713717	5.94679640058937e-06	4.29338890392382e-05
g10895_i7	2.18117980702321	0	3.59617845561168	6.6256300337967	5.67794205583944	3.95364583236358	-3.467663369	0.00686182783074745	0.0234984034882066
g10896_i1	9.38874773713431	9.54382845914986	8.91005119865964	7.88554777247113	7.24399438088133	6.96211951648096	1.89368920274397	7.04822664794942e-07	6.04148592822085e-06
g10896_i10	8.60687418028008	9.61803296044138	8.97799120188663	2.44438523855679	2.11980749719312	0	7.71823944795727	9.0504596089433e-30	1.21674738603545e-27
g10896_i2	9.74830023227901	10.2699611391888	9.34536774370475	7.49581218276516	7.8310909261153	7.11072539020295	2.33439533329223	3.76101713291268e-10	5.33422414811555e-09
g10896_i4	7.64495232390939	7.36460778074271	7.46337278916618	1.87411311235543	2.3737732897974	0	6.25684278693968	2.58396791979876e-16	8.15164580510873e-15
g10896_i5	7.77483081911726	7.30910005738223	7.42155056638413	2.44438523855679	2.58965305113685	0	5.82089112287907	6.04162329055482e-15	1.6144972392704e-13
g10896_i6	11.0147995597706	10.8856991009352	10.0192467071029	8.7753961701488	7.51206883379339	8.16499061267708	2.46526273428886	5.84820706173884e-09	6.97393135164366e-08
g10896_i7	8.81370374097419	8.74192055473353	8.00086801147481	7.27356817418866	6.22148868059685	6.56572554901323	1.8168384335921	5.08778638372464e-05	0.000303897432766189
g10896_i9	10.0535882689857	9.8880407881929	9.32055109590513	8.16999365850282	7.89333145923603	7.86957325867366	1.80615373329636	1.26325374229673e-08	1.4285404843837e-07
g10898_i6	9.81776222560707	10.351213810208	9.5000543471065	7.99512252801701	7.68038011207716	8.82405342920932	1.68684335770418	4.42340995341753e-05	0.000267878786136387
g10899_i1	6.06589968908662	5.80598691086123	6.5666905525013	7.27356817418866	7.73238613648192	7.10060365222788	-1.223796083	0.00802154237776525	0.0268434509104605
g10899_i2	6.51944597689222	6.44375510073553	6.22152004398061	7.86369871569972	8.34323137541004	7.6231741184995	-1.587442717	7.03518922874402e-05	0.000407333342980799
g10899_i3	6.75803261916453	6.63647627833196	6.35193090651572	8.12936761904276	8.10539248182443	7.67865991763985	-1.4042411	0.000165834591266996	0.000884763500661145
g10899_i8	6.04029598361645	6.42646977418518	6.79348026245408	7.64417038087148	8.42275968023099	7.29066276464733	-1.422812934	0.00338342582902166	0.0128203893685589
g109_i12	2.18117980702321	2.62846381666343	3.01070802596461	3.84084688235027	4.8799044882009	6.67889739187001	-3.175409156	0.00324972572222215	0.0123831172264609
g109_i14	7.64495232390939	6.2212612069491	7.11017445479968	8.04936086674904	9.09175272545229	9.49746373022026	-1.901437675	0.000274006491783337	0.00139235764366649
g109_i15	1.74709886204186	0	2.33172139789966	3.92764971524307	6.66378271221976	3.4145042268735	-4.281103323	0.00323755812936812	0.0123390685826035
g109_i18	6.64366574083418	6.62136377873581	7.75364134795962	9.16748692229298	9.40115263035225	10.4443923201848	-2.682017086	5.28064646804985e-08	5.43977149651451e-07
g109_i4	4.47323213569752	5.88403927805231	5.43821275756564	6.41643098640558	7.98192997756403	8.62658209961546	-2.583674797	0.000123119821373293	0.000676639606674694
g109_i6	7.75135257903404	7.55956010345594	7.46337278916618	8.55111323712902	9.45201287926032	10.0366845005937	-1.878004125	1.27018347016938e-05	8.60181014216838e-05
g109_i7	7.4251745323296	6.31816887092735	6.78030385781701	7.91240183752131	8.95981182127257	9.43640148961645	-1.995490657	8.77782556714093e-05	0.000497911557562738
g10905_i0	0	5.17986810441864	4.09897749434856	0	0	0	6.70094424175635	0.0143594574206938	0.0438194774441167
g10905_i1	7.21239215865694	7.4946960428682	7.26953951201592	0	0	0	9.92368571876105	3.78894810773678e-14	9.13509988849294e-13
g109059_i0	8.43085800188056	8.43127121198413	8.26011872507736	6.07989112181337	6.30017604057242	6.21794232888687	2.18911947906489	2.75815097487139e-11	4.58824178082846e-10
g109065_i0	10.7022587465594	10.5052805350719	10.495030722047	9.11064702531329	8.93042778151992	9.45240859087093	1.39159716687373	8.86806846178378e-08	8.80036942195413e-07
g109087_i0	8.88376044256487	8.71369823595177	10.3114296286045	7.77868485287963	7.36607399483102	7.29066276464733	2.00512859387719	4.63951806083789e-05	0.000279562292650755
g10909_i0	4.22313014116093	4.80503933476708	4.76666761287199	10.2058469592387	9.50944483586847	8.74177850644661	-5.038500868	2.22196168785988e-25	1.90057302996065e-23
g10909_i1	5.65802291956756	6.13875726190906	6.80653741286384	11.7026932389743	11.3125407301319	10.1672901241071	-4.93084885	6.93963105343608e-26	6.23353894691501e-24
g10909_i2	5.31787099818028	4.37141625371597	5.05625627072011	10.9401505883729	10.3982978454945	9.2725087252584	-5.437888966	6.7036923833024e-28	7.43651952061368e-26
g10909_i3	5.78678079341258	5.88403927805231	5.81936868984806	11.2854907717109	10.808140053989	9.63531175595889	-4.920856323	2.02801381912576e-28	2.36381021254521e-26
g10909_i4	0	2.03920973771412	0	7.9748827486756	7.89333145923603	6.9843093044376	-7.586660715	3.46799658811901e-13	7.40035719030589e-12
g10909_i5	3.20928179112915	2.03920973771412	3.91830967200863	9.57798863704732	9.33167299056752	8.37271352177802	-6.087221472	5.50579400841039e-25	4.50384303295104e-23
g109106_i0	5.69130563440874	5.33613724886648	6.4550347705311	7.11614675790203	7.3063250867817	7.26370158078107	-1.338904789	0.00709688537462959	0.0241803107579515
g10912_i3	1.12327834816148	3.36885350542443	2.00918316534691	6.24110292691847	4.14826687238253	6.10095814807302	-3.543507868	0.00115660115491542	0.00503277688168628
g10912_i5	4.54781202566647	0	3.33294089966617	8.42251105040668	4.92032404602049	6.37735213182192	-3.856230997	0.00127964144121398	0.00549979415893389
g10912_i8	1.74709886204186	0	2.00918316534691	6.33936651718342	5.70132675375207	6.99527751087722	-5.585691525	5.65457213179064e-08	5.79304824267249e-07
g109142_i0	0	0	0	5.71529115767953	0	4.34521533283844	-6.904070202	0.00771023620305615	0.0259693581904391
g10915_i0	8.64983406313094	9.27112911103051	8.80661971119454	7.89095872293038	8.02889756867257	7.36864891979093	1.1474536356128	0.00124948050166613	0.00538441441869589
g10915_i1	7.64495232390939	8.36929872084037	7.58959633580164	6.48958680755244	6.36017491946084	6.59486162136253	1.44003103204463	0.000507345999808851	0.0024183565457957
g10915_i12	8.28587088587312	9.04912580361077	8.13112853721926	7.64417038087148	7.66856413580682	7.30836097639369	1.00134961550103	0.0104870381409584	0.0336499659294825
g10915_i2	7.66184109599587	8.29028182485241	7.64152638234652	6.53176344355588	6.18877137256623	6.62342090305508	1.44907853508179	0.000393264319750463	0.0019253091233566
g10915_i4	9.7757120211657	9.64630483490338	9.42795521229246	8.31390642995565	8.7655020616936	8.27708830364096	1.15547485319358	6.73497818524474e-05	0.00039149591863003
g10919_i1	5.96064011868052	6.9585109059917	7.39586263562809	8.18328536111279	8.59806932155476	8.16983944343849	-1.450108232	0.00190244737142702	0.00777736288103126
g10919_i10	8.18432946543147	8.26619335637196	7.50401670702121	9.35535169432928	9.79270680140095	9.77710589519393	-1.63686938	1.12908666032894e-06	9.32317419076987e-06
g10919_i11	7.53007564786497	7.14970526800295	7.55132460461964	8.20081926009397	8.90799021128119	8.83019211041303	-1.262557024	0.000447481843464643	0.00216065293663379
g10919_i2	6.62656158055621	6.35517989313263	6.75358443069457	7.17055162997873	8.10539248182443	7.78361281091524	-1.157213037	0.00759059228406208	0.0256308746943783
g10919_i3	6.4037349245788	7.02892052494786	6.85761541429611	8.45575218219087	7.80973272726685	7.71891725131283	-1.253525188	0.00267826062117298	0.0104720793207431
g10919_i7	7.200882635	7.13913328198096	7.40447620007123	7.96977812382965	9.1180561938889	8.9134988673305	-1.49987042	0.000259896211142613	0.0013271900975098
g109202_i0	12.2842599959273	12.0909532040738	11.3576318424374	10.16846153	9.51770114061629	9.27700987238904	2.2587846162403	5.26451610803148e-10	7.30667565527072e-09
g109207_i0	11.4625655610263	10.6519262672991	10.8717595077392	12.0039261484352	12.1783135538825	11.9199010288863	-1.00135782	0.000588646651014996	0.00276158102043599
g109208_i0	11.4160397359422	10.5277438953484	10.8941035296999	12.076660098602	12.2337428726085	11.9777288992995	-1.108059738	0.000198606260037149	0.00104167585115208
g109221_i0	0	2.85208006205518	0	7.26525891079587	6.76712630556134	6.82129700660009	-5.881937631	1.86105698807227e-08	2.05495715998701e-07
g109224_i0	5.27460671586253	5.44314615895153	6.71255387867763	1.87411311235543	2.58965305113685	0	4.56055591512461	3.49696003274327e-05	0.000216389058559352
g109245_i0	4.61872528947516	3.85574531757544	3.91830967200863	0	0	0	6.69306253141886	0.000984526069753377	0.0043649484539064
g109251_i0	6.53786002211588	2.03920973771412	0	0	0	0	7.58588711612156	0.00370264829202676	0.0138375573733964
g10927_i0	11.9727618266608	10.8300943811626	11.8296113296933	7.59197004382471	7.04815561809065	7.53572670252069	4.22239456711982	6.48296871798861e-30	8.91247222073551e-28
g10927_i1	11.3915691290952	10.1180878670971	11.382914083841	6.50378312993299	6.77816497153408	7.02769051318144	4.30152886623382	2.10981243285972e-26	2.01238436773385e-24
g10927_i10	10.5472876062104	9.17865938599827	10.1958561854648	5.78669637603271	5.76928912341068	6.74537141118421	3.92460086355363	5.05321431231514e-17	1.72553031366112e-15
g10927_i16	9.96450967715497	9.32575937688815	9.88412351570066	4.42206533705828	5.896303111	5.08122302031998	4.5259713170306	7.01856686792677e-24	5.15610675641788e-22
g10927_i2	11.322218761583	10.5538482929883	11.3867228348522	7.16162543517457	6.84267997943699	7.45062602531603	3.97141831591185	1.33429832471143e-31	2.1079317619303e-29
g10927_i4	11.3135612944372	10.2430618480828	11.371427125399	7.11614675790203	6.82149392291736	7.24544340802592	3.99930633405302	1.02146369975448e-26	1.00906198719542e-24
g10927_i5	11.0489026416336	10.2030179416971	11.2057514365687	6.6256300337967	7.37337157806385	7.19876072101759	3.79137313038035	4.37026497250423e-24	3.26771875043543e-22
g10927_i6	10.3081061737812	9.4507143213006	10.3937650976184	6.0414811936808	6.08591725411459	6.5359889069062	3.88920105561749	2.90624344555335e-25	2.46167712377424e-23
g10927_i7	11.4419366331884	10.561786305857	11.6784515318152	6.53176344355588	7.09304838072197	7.35167932550381	4.28124656528468	1.51007674339186e-28	1.78922059898208e-26
g10927_i8	11.1488743255844	10.2206740678094	11.1727277032092	6.53176344355588	6.48669065735739	6.58036713644626	4.39162801071203	5.37917206905353e-37	1.37936693795143e-34
g10927_i9	11.3275207257746	10.459276483908	11.4056172062923	7.08815509930459	6.93434583302315	6.9843093044376	4.1299360586921	5.76265856759644e-35	1.23793492329621e-32
g109272_i0	0	0	0	3.84084688235027	7.11932845090649	4.4122207076902	-8.181520598	4.36051182038591e-06	3.23559805823007e-05
g10928_i0	9.38111910242442	9.44213913408444	8.63425218307904	10.1762381253778	10.1763816140991	10.2531807439059	-1.007743085	0.00106004554608333	0.00465973971090939
g10928_i3	8.61556910571613	8.94068176223827	8.49197742375015	9.90255594817695	9.45028860142239	9.76594113457066	-1.024621589	0.000355059321513307	0.00175609252195904
g1093_i1	9.23077190969818	8.90680433420346	8.87018602238508	10.0021697168265	9.99903151452673	10.3955529192488	-1.134510228	2.95217233533937e-05	0.000185361846982494
g10930_i2	11.5175297997937	11.5433806805482	11.2772552699933	10.1993195334532	9.80355219262505	9.96596565539446	1.45302684525963	7.4199953672468e-10	1.00901830491991e-08
g10930_i4	11.9853955221006	11.9084581053138	11.5401927932314	10.1751297457072	10.2954491292238	10.2079309331723	1.59766378756415	5.86909014843692e-12	1.06888873706648e-10
g10930_i5	10.4178109322195	10.3164474024965	10.2836844504246	9.06110759544215	8.54088707267106	8.65106271322272	1.5737697547809	2.47383718201318e-09	3.11442677292766e-08
g10931_i0	8.9676518182672	8.83000704405018	9.099671729	0	2.77739426768462	3.12601134807438	6.7988516596803	5.90300520883794e-29	7.32929402091832e-27
g10931_i1	8.2017571368127	8.94372244361833	9.06477639014916	0	0	0	11.3827927581749	2.74788346142844e-19	1.22153448632251e-17
g109328_i0	14.2437731936801	14.3610938069233	12.3861816373772	11.4526097637477	12.3115449603707	12.4954748090498	1.74546232063904	0.000470579799388274	0.00225998538045991
g10933_i0	7.53924446102998	8.23674602924788	7.87015977258688	5.26005079239119	6.01303407377686	5.99565885182052	2.13474199889912	1.98001504875699e-06	1.56579890705529e-05
g10933_i1	8.40601319971426	8.29028182485241	7.98946286762575	5.87671771025568	7.25983133496015	5.70632168713967	1.78794642232551	0.000698110757524771	0.0032148624578002
g10933_i2	5.51663745362959	5.83247634511913	6.20188898233106	4.29721591372254	1.41855684101388	2.28246644743309	2.84150243749011	0.0049606922526464	0.0177923203312453
g109342_i0	8.83619660084495	8.97378189657461	7.79353562734072	6.73798267437507	7.25983133496015	6.79642982095192	1.67791768329783	0.00013966208266512	0.000758077569289643
g109354_i0	6.8044013679874	6.99414520874246	6.42147891649421	2.85202107231457	4.8799044882009	1.55215320810204	3.12877469400225	0.000638016219184767	0.00296906432128686
g109355_i0	6.90712913519053	4.5733840510335	5.7399219095548	7.48153681765074	7.65065671197674	7.89322114369947	-1.664124567	0.00851520538842669	0.0282555796422082
g10936_i5	8.85834415436902	9.38958925377382	7.43842521806585	6.80830029457481	6.76712630556134	7.20821888542977	1.83527361044834	0.000493455891237951	0.00235907088156276
g109384_i0	5.2300047845019	6.26080876917368	7.06742213342874	0	3.84653722882464	2.28246644743309	3.8229240123875	0.0008383262049515	0.00378299669315751
g10939_i3	5.03637961800991	5.83247634511913	3.71173380007358	6.2910711659157	5.99422307834982	7.93369455012394	-1.940369832	0.0156118775530509	0.0470302357379928
g1094_i6	8.76373176621792	9.43998734951752	9.20942722069064	6.81969376497235	4.751371908	5.19975403837033	3.3067783667908	8.23769245608588e-09	9.60259981078217e-08
g1094_i7	6.8044013679874	7.02892052494786	7.28827710181587	5.19154263561138	4.07854216039872	3.76144932175999	2.62712574811403	1.65964938046012e-05	0.000109900116064034
g10943_i0	11.6760796284647	11.1500551250002	12.4210894728854	11.1767225624092	9.68832203667194	10.161215788244	1.36460320056933	0.00343277733360677	0.0129730864897706
g10945_i0	0	2.03920973771412	3.47055523611416	5.11961839346312	5.60542387957006	8.19859510161348	-4.80840538	5.00724139229887e-05	0.000299615805430366
g10945_i1	2.18117980702321	0	3.33294089966617	7.6758617731548	8.2028243920858	5.78427514914417	-5.442550887	3.48889488522265e-08	3.69175452788441e-07
g10945_i2	2.18117980702321	0	3.81871596665881	7.57189747674091	7.86772342154778	6.9843093044376	-5.028245326	2.0372315090823e-08	2.23530231060942e-07
g109456_i0	14.3435609454166	14.5342218403838	14.5213871867569	9.3824954081135	7.55120483682441	11.1672689661817	4.43212984402447	1.86064677212432e-11	3.17145758165489e-10
g109459_i0	11.1733733168966	10.8809480875378	11.0497724362499	8.32594148209884	8.63496927176636	8.10549673910714	2.67064898896125	2.02840535745693e-24	1.55975920299448e-22
g109480_i0	7.44482357715069	8.51542591651922	6.65596566547185	2.85202107231457	4.65884590726912	4.53756113325884	3.59763259915504	5.18475817546369e-07	4.54428365867456e-06
g1095_i0	6.18751581147041	6.31816887092735	6.24088756361409	4.83522716334491	4.99791673487792	4.04092392886994	1.60418963522059	0.00763357185870174	0.0257574367861224
g1095_i14	4.22313014116093	3.74854850128651	4.59668620577425	0	1.41855684101388	1.96303658164547	3.55465111476036	0.0167784344928919	0.0499209452473915
g1095_i2	6.38351422369615	6.13875726190906	6.33400711875743	5.00452639815475	5.20841441668852	4.20107739853549	1.45226233243021	0.0146865606571592	0.0446658463851178
g1095_i3	6.23342986058151	6.11737238513018	6.18198710735294	4.83522716334491	4.65884590726912	4.34521533283844	1.58940677754946	0.00544218415726729	0.0192690432518714
g1095_i4	6.32109392389184	6.13875726190906	6.4550347705311	5.00452639815475	4.99791673487792	3.86074577675326	1.63440044056302	0.00905454323724546	0.0297686927749462
g1095_i5	6.25585030362828	6.24117049493112	6.16180684258818	5.08226534824502	4.751371908	4.34521533283844	1.4961510899395	0.00949107023964668	0.0309772723920706
g1095_i6	6.51944597689222	6.07362751920074	6.24088756361409	4.87945064599277	5.03520225188103	4.34521533283844	1.53947996242483	0.00775345661115672	0.0260882396576995
g1095_i7	4.87193937390254	4.37141625371597	4.71220247349821	0	1.81137632680035	0.975463245725189	4.37850451613509	0.00177305192432292	0.00731507785585154
g1095_i9	8.09388601694074	8.00603653451478	7.06742213342874	5.85473348832584	7.05724662174658	4.85907013528832	1.60506811333949	0.012928984003577	0.0401393989393542
g109500_i0	3.92038586436505	3.6327426666072	2.81784520944215	0	0	0	5.99759026586678	0.011746136397285	0.0370076216140326
g109502_i0	7.73548542801538	6.70975163059333	8.36534085519185	0	0	0	10.3491084088154	2.49446559927316e-14	6.15670503319694e-13
g10951_i0	8.61989699589322	8.96183316670296	9.35872630059946	10.401456955551	10.2624206293221	10.7302499490751	-1.467632617	1.85271111789995e-06	1.47311033548905e-05
g10951_i1	8.77929293091731	9.05476172831375	9.20203497987252	10.6386504689172	10.4169571454576	10.8385106561635	-1.620390748	7.37603298309068e-10	1.00348815529922e-08
g10951_i2	8.54449664612946	8.10713660979328	8.20694656188969	9.65474363017034	9.62247479672513	9.89160078302531	-1.43294017	1.93932197311156e-07	1.81998023184303e-06
g10951_i4	7.23513935416053	7.51936307752989	7.91304712309831	9.09900529055076	9.09837368865651	9.4484234350485	-1.645847291	5.36869428272442e-07	4.69334005396313e-06
g10952_i0	8.13679942271486	6.80646046561901	6.22152004398061	3.42954373777541	3.84653722882464	5.90551024079055	2.50482391727571	0.00318770778539751	0.0121767851319753
g10952_i1	8.17259294946876	6.2212612069491	6.64146486541234	3.30536840983998	4.65884590726912	6.05975603315936	2.21988495363558	0.00871384253304162	0.0288150122726847
g10952_i2	7.23513935416053	5.98194544470361	5.79336952630633	3.16948987160319	3.56993679301814	4.95207474744014	2.45106058779343	0.0024396391768317	0.00965668044506798
g10952_i5	8.40099248095314	6.55927914918684	7.19205636708593	3.64980342590229	4.33924906981353	5.34401785007122	3.03367069008194	1.88465685188707e-05	0.000123179254416399
g10952_i7	8.90164464400953	7.1912351253754	7.62687897867155	4.2304909783906	5.83419344513473	6.49020213206873	2.3321823263031	0.000814408771501825	0.00368955707785601
g10952_i8	6.89289404191613	5.80598691086123	5.84490759818146	3.74848512259738	4.45383009551365	4.75965421497727	1.9472488374088	0.00504361467900523	0.0180440403791011
g10955_i0	7.4251745323296	7.40046087103469	7.49597900992516	9.10600159838443	8.84639250843765	9.13298297347809	-1.598258858	1.30992568938973e-08	1.47761510228502e-07
g10955_i1	9.45079817634471	9.56175124371167	9.70744487611249	10.5736837993393	10.7802734379354	10.6818506022188	-1.104682871	7.66065802966136e-07	6.53013597863281e-06
g109605_i0	7.17758440737428	9.81851658051036	10.7779247684776	12.171694975533	11.8307828402457	11.8293326057767	-2.086008798	0.00130028280564353	0.00557611331816352
g10961_i1	3.20928179112915	3.95552501072541	4.25951761735741	5.00452639815475	5.87589555179158	6.32614796404436	-2.032740586	0.00925693939318977	0.030328509264026
g109620_i0	3.20928179112915	1.02625787039006	3.01070802596461	5.15602868279414	4.83831978573459	5.73277695414506	-2.813424333	0.00647986859655049	0.0223848502415167
g109622_i0	8.80612751060867	7.25137091918255	8.52395056126381	4.2304909783906	0.877029490283938	0	5.69371000967211	5.30275791468442e-08	5.46024027628968e-07
g109642_i0	7.56640637536178	5.90914573096513	7.07822957182962	5.26005079239119	2.11980749719312	5.08122302031998	2.37850632984312	0.00667969701632358	0.0229696263707761
g109643_i0	0	0	0	5.87671771025568	6.03160295016697	6.60921193023205	-8.530429489	4.02792663747141e-09	4.91991123369364e-08
g10965_i3	10.2700613883513	9.64817007256656	9.7004668225158	8.15657835842629	8.88264333863917	7.14067137816225	1.67757780133003	0.000327196661012961	0.00163347548575136
g10966_i0	2.78493765301242	2.03920973771412	2.81784520944215	9.04177876883395	8.06540087852384	7.97860087200344	-6.120534423	2.0366359105516e-22	1.27936237139204e-20
g10966_i1	0	2.85208006205518	2.59516241887058	7.6312962958129	6.13826071716599	3.95364583236358	-4.626127299	0.000112460972681476	0.000623310320032589
g10966_i2	1.12327834816148	1.02625787039006	4.71220247349821	9.04905745964633	8.09218473984417	8.04871780556874	-5.265383573	2.25206368647649e-08	2.45641724011728e-07
g10966_i3	1.12327834816148	1.02625787039006	1.59312819619413	8.81862618923656	7.79350398122841	8.0005405129901	-7.761554376	1.63263759473182e-18	6.66421437503753e-17
g109673_i0	2.78493765301242	0	0	7.29004449197569	5.36304185882315	0	-5.078132441	0.0111680831326328	0.0354884044195056
g109692_i0	5.13643808831014	0	6.59706690115841	0	0	0	8.03921591363427	0.000486215908998422	0.00232838829816139
g1097_i0	6.92122514184174	4.69385635242998	6.59706690115841	0	3.2274174282393	0	4.82704346246636	0.000444317842289917	0.00214706814474838
g10970_i0	9.07241914212069	8.65924559691486	9.29761397676031	10.5635544011131	10.3793940471339	10.1329396389675	-1.337650422	4.49917948941956e-06	3.33098443562954e-05
g10970_i10	8.17259294946876	7.98847563880064	8.77707486802191	9.90121593226333	9.84351139201784	9.23829489820265	-1.339531914	0.00018148590712578	0.000959482961310883
g10970_i2	8.72809305176492	8.6179655167357	9.12595145766925	10.4388800069367	10.3784876581647	10.1192178178453	-1.479574981	6.38418562155145e-08	6.49255206864683e-07
g10970_i3	8.82873787791393	8.77302441197945	9.48185591519072	10.4388800069367	10.5018109655911	9.74009249413027	-1.201712853	0.00063637963496316	0.00296235376738583
g10970_i6	4.0285148474597	2.85208006205518	4.71220247349821	0	0	0	6.56403628185352	0.0022735558929458	0.00908609253981488
g10970_i8	8.40099248095314	8.51950750244636	9.11811768048998	10.2643443891783	10.2245889085405	9.62298900237561	-1.352317215	7.37267409403349e-05	0.000424853963512117
g10970_i9	5.2300047845019	5.33613724886648	4.09897749434856	7.26525891079587	6.61536368539097	6.80891699139027	-1.973659011	0.000775497082688723	0.0035307393997957
g10972_i0	1.74709886204186	4.13649908104862	4.65560020111783	8.93057725542985	8.37629727357692	8.82405342920932	-4.865638882	7.15419102595745e-15	1.89558827394974e-13
g10972_i1	1.74709886204186	5.00459273834544	5.91891886500508	9.84238510559363	9.27630240645562	9.19375902814111	-4.505896236	1.09560766853501e-09	1.44957963122495e-08
g10972_i2	4.1291016375717	5.00459273834544	6.35193090651572	10.6418633752138	10.0477368465746	9.93781557374869	-4.818596504	4.73243444989177e-19	2.04623611395161e-17
g10972_i3	1.74709886204186	5.17986810441864	5.68441778360581	8.9279476004992	8.71756714696617	8.84239166374806	-3.947686571	7.67460048178923e-08	7.70642508230317e-07
g10973_i0	9.3265584051481	8.93152107598757	9.55717940462466	8.09695918715891	7.89333145923603	8.04344353664568	1.2840623534304	2.36082276951095e-05	0.000151273236779811
g10973_i1	9.1128989580701	8.83983326431107	9.52396724590112	8.53392275994499	7.85735156332381	8.0851074651419	1.00261008904806	0.00423326900842371	0.0155444474098771
g10973_i2	9.09435699513886	8.52357757356573	9.29066112182476	7.59859931458107	6.87388689834665	7.13075828742152	1.77873007519568	2.96993094890867e-06	2.27184889386374e-05
g10974_i0	9.23642014633548	9.29275319871857	8.21186219369737	6.1356541189987	5.6300038583793	6.05975603315936	3.05421714201653	1.2197760412531e-12	2.42369300412318e-11
g10974_i1	7.8868114051016	7.46113656912356	7.09960455935789	4.53696568401549	3.2274174282393	4.04092392886994	3.57298651105678	4.74208733089056e-10	6.6329864855818e-09
g10976_i0	8.55357455183727	8.6179655167357	8.719561271	7.33043038889026	7.90848090151201	7.28173157017748	1.09931246496238	0.00108523608947494	0.00475639636595717
g10976_i1	9.02098628588001	9.42265654891684	9.25776391749828	7.61830629191485	8.50811168875571	7.69220422990809	1.24700966547083	0.000684968656686622	0.00315979538291171
g10976_i4	8.26391569349306	8.15514827291584	8.17709576508971	6.9077403523256	7.47184151509312	6.80891699139027	1.11044065458543	0.00207622394998955	0.00839469894707312
g10976_i5	7.33328366874436	7.39158078338992	7.23131805261737	5.96145028360696	6.43182628561512	5.73277695414506	1.25907399886515	0.00350123460333489	0.0131937282551125
g10976_i6	7.49280633343616	7.71713044155462	7.01213612051854	5.78669637603271	6.18877137256623	5.95128856292454	1.46506724161966	0.000843748384264755	0.00380351903954848
g10977_i1	8.51226645468944	8.83000704405018	8.08364836119763	9.98835340474598	9.73297345411381	9.30372577161944	-1.197369019	0.000461432860640853	0.00222079606150774
g10977_i2	7.47380430224836	8.30926714112322	7.78696272061436	9.34750161250029	8.58555658350737	8.63712469741246	-1.004573147	0.0113780155344846	0.0360473502093022
g10977_i4	8.02376068808124	7.50296533796925	7.42155056638413	9.08726884880901	9.13961524886263	8.94777997325268	-1.391370815	1.0974762045823e-05	7.52298351886647e-05
g10978_i0	9.5102895099257	9.19916112843277	9.53185093590088	5.22620332511009	5.67794205583944	6.05975603315936	3.75550729023246	2.8977066229022e-26	2.72127494055017e-24
g10978_i1	8.85099934945282	8.55175103099414	9.36315180628275	1.47361790807773	1.41855684101388	0	8.71282130195074	5.39079808489621e-25	4.41867684478205e-23
g109804_i0	7.3850549056376	7.46959990670801	5.79336952630633	0	0	0	9.64888556781989	1.0943464942183e-11	1.92511100570872e-10
g10983_i0	2.51441446712526	2.62846381666343	3.33294089966617	8.34971451893121	9.08510123650286	8.16983944343849	-5.915903549	3.5663419782586e-25	2.98550619916036e-23
g10983_i1	2.51441446712526	2.62846381666343	3.33294089966617	8.39230635200925	8.72328991689309	7.98961239770774	-5.722462909	6.2796477429997e-25	5.08902151723614e-23
g109913_i0	4.47323213569752	4.80503933476708	5.33385484997993	7.74322518066177	8.28250856649226	8.3472561504058	-3.272458616	8.90586506446967e-13	1.79804588504492e-11
g10995_i0	2.18117980702321	3.74854850128651	3.71173380007358	7.2569015124785	6.8321258406293	7.71891725131283	-4.065378392	5.57860461041604e-10	7.71973162193256e-09
g10995_i1	2.78493765301242	3.36885350542443	3.47055523611416	7.41548978490945	7.38785692939423	7.27274474137651	-4.265323154	1.68289450413215e-14	4.24920396531526e-13
g10995_i2	2.78493765301242	4.297280904	4.53526358873158	7.14360563368112	7.3063250867817	7.44263477990425	-3.321652363	5.07469252673172e-08	5.242242166343e-07
g10995_i3	2.78493765301242	3.36885350542443	3.71173380007358	7.30633476449082	6.84267997943699	7.09041039958364	-3.884437644	7.61417436902592e-11	1.1913028653442e-09
g10995_i4	2.18117980702321	3.6327426666072	4.71220247349821	7.17942293635692	7.01120767848584	7.60180415136885	-3.522907253	9.55397213420912e-07	8.00015446076635e-06
g10995_i5	5.0872761268444	4.80503933476708	4.76666761287199	8.92267386729146	8.73183173190442	8.09023186191522	-3.778315643	5.82386661150724e-19	2.49512636257973e-17
g10995_i6	2.18117980702321	3.74854850128651	3.71173380007358	9.07543614653464	8.22719514074988	9.70878331223189	-5.881159593	5.18614375025196e-23	3.47463073273894e-21
g110_i0	6.23342986058151	7.9405739046921	7.42155056638413	10.0717179807382	10.3565617147408	9.94065542797009	-2.78101068	3.98540527176147e-10	5.62952937859633e-09
g110_i1	7.36456880491629	8.29028182485241	7.51200987162813	9.40913784096816	10.0154500035987	9.01937399930715	-1.762456565	2.38027146014118e-05	0.000152399182432494
g110_i2	5.0872761268444	6.88448789724958	5.25983823930886	8.66287211144041	8.2352280891338	6.67889739187001	-2.103457667	0.00253931631254197	0.0100005284795832
g110_i3	9.55391703569552	8.58718394649106	9.11549694014025	8.47749491571643	7.94811850965812	6.88165199032876	1.23183315529994	0.0109256659806663	0.0348455395937125
g110_i6	6.591732624	6.09566574777177	6.83230245112651	7.86919207957079	8.49479016661117	7.31712932547866	-1.445828862	0.00247771388358975	0.00979084428247087
g1100_i0	7.4251745323296	7.41805873322764	7.09960455935789	8.16553573811105	8.2352280891338	8.60883807308399	-1.032735485	0.00208684273235129	0.00843280996982579
g11000_i0	10.8868651096108	10.4990929705565	10.5830277066709	11.7160919412218	11.8281297263721	12.7151734780425	-1.493974807	1.14681666456176e-05	7.83386855440613e-05
g11000_i1	10.5742999168373	10.2256792397947	10.3509582540449	11.5051568117092	11.5427624369899	12.4254841795337	-1.500452395	5.90463694833471e-06	4.26699788916056e-05
g11002_i0	7.77483081911726	6.02851464941912	5.68441778360581	8.62765342606128	8.11848040423524	8.65106271322272	-1.690971628	0.00479494743558774	0.0172843735571735
g11002_i1	5.44038464851578	5.63594349643781	5.01185061467671	8.57147502756969	7.50544169307617	8.11054934910781	-2.771541416	5.04400810046509e-09	6.07510450569514e-08
g11002_i2	7.47380430224836	6.29930110436757	6.5666905525013	8.08756432613672	7.89333145923603	8.96182679290079	-1.530682512	0.00233529863921874	0.009299888189131
g11002_i3	7.21239215865694	6.11737238513018	5.81936868984806	8.11093775363756	7.45129925499442	8.61240438036292	-1.632825107	0.00271620434992628	0.0106015265303961
g11002_i4	6.87851708988128	6.2212612069491	5.89466787771252	8.40370734850337	7.9723501454502	8.71880176754268	-2.021124778	4.26801548057988e-06	3.17314954270324e-05
g11002_i5	5.98768370257219	5.44314615895153	5.47138606015754	8.15207872648105	7.87288152191241	8.47811541811085	-2.558876412	5.49929343528798e-10	7.61690286898319e-09
g11002_i6	6.591732624	5.37269592274292	5.53552843498878	8.34577945058363	7.8625468131176	8.4623925612236	-2.327988471	1.68675888867306e-06	1.35085997052433e-05
g11005_i1	5.47901477963666	6.31816887092735	4.01146985230937	1.47361790807773	3.092428832	3.12601134807438	3.01380069204282	0.00397341495184251	0.0147023878309226
g11006_i2	8.20751988911364	8.49898310955021	8.5820548330426	10.2348603232345	10.7257252246292	9.70210442641596	-1.845115915	1.06174390609398e-07	1.0402476913929e-06
g110074_i0	9.67532390654942	9.56175124371167	9.12855329247037	0	0	1.55215320810204	10.2108493870621	5.38938311032053e-21	2.89309401051728e-19
g110099_i0	7.05509150921342	5.40835102973785	5.94276893517635	0	0	0	8.88593822382131	3.46027861843007e-09	4.26289386629552e-08
g1101_i12	4.9836216735959	4.63487734202286	6.24088756361409	12.0234574102566	10.9362381073992	10.3058914860987	-5.835046269	4.58159487841539e-26	4.18329835813815e-24
g1101_i15	2.78493765301242	4.80503933476708	6.43835440137553	11.1425395254457	9.92894853506653	8.57633827318317	-4.926049733	1.15842940184163e-09	1.52606723374991e-08
g1101_i17	4.9836216735959	4.5733840510335	5.5969400138586	11.7092167233624	10.3812051185125	9.85142143142486	-5.794371681	1.88709242630359e-27	1.99352574849138e-25
g1101_i22	7.55740910482228	8.58718394649106	6.75358443069457	12.368047337293	11.024635622615	10.7635094123761	-3.747507831	1.24477878529796e-11	2.17061976214242e-10
g1101_i23	7.68680924226653	7.38264569826556	7.25055535421814	10.614322854218	9.55347783645834	9.95897946125521	-2.665470915	5.6089772972777e-13	1.16149313454661e-11
g11013_i5	12.3686551151931	12.3566727820795	12.168311684246	10.1426106238433	9.49111291417797	9.80698179986721	2.46408235942872	2.69835463844661e-21	1.49802958079632e-19
g11013_i7	9.68980583153632	9.89591178872618	9.54749023858537	7.39278465291258	7.56401775378094	6.21794232888687	2.55607751467036	4.89966112459795e-10	6.83690484545084e-09
g11014_i0	5.44038464851578	4.80503933476708	5.01185061467671	9.48265512897557	9.28793405314768	9.38311672379795	-4.3220219	1.86173491422319e-36	4.54438672859974e-34
g11014_i1	8.1307465356021	7.98257418212252	7.06742213342874	4.42206533705828	4.07854216039872	4.95207474744014	3.32865608880797	4.87405909067189e-10	6.80507816851339e-09
g11014_i10	3.67628352925284	3.21628029360704	3.71173380007358	8.13393853231825	8.12281679252198	7.97306343043407	-4.652167459	7.84569462872598e-23	5.16556293439303e-21
g11014_i11	6.48189743297004	5.66571258988356	6.03441169937627	10.3708034796394	10.241636368538	10.1104173041882	-4.169440433	1.09470970343108e-38	3.2842100001728e-36
g11014_i15	6.60925220305061	6.55927914918684	5.68441778360581	0	0	0	8.9254125607804	6.36211659826606e-10	8.73351615032797e-09
g11014_i16	2.51441446712526	0	2.59516241887058	8.31792927956113	7.7715777135099	7.76450693236583	-6.280735357	5.72872633040893e-18	2.18464637828052e-16
g11014_i19	1.74709886204186	0	3.18080235691926	7.55835891445315	7.90344874242737	8.53183400602464	-6.23416475	5.73291829810538e-15	1.53739904769733e-13
g11014_i2	7.7670471155658	7.93447279107422	7.04556130127261	4.42206533705828	4.07854216039872	4.95207474744014	3.16167207871479	1.77008040138915e-09	2.27344140878199e-08
g11014_i21	3.20928179112915	3.74854850128651	1.59312819619413	7.33043038889026	8.11848040423524	7.7772722568609	-4.856536527	2.55316656710893e-13	5.56818885180965e-12
g11014_i3	3.67628352925284	0	3.33294089966617	9.59134508161653	8.70316011191872	8.61951065591118	-6.255732023	6.75246204585207e-19	2.87476453887074e-17
g11014_i4	4.31140346632244	1.02625787039006	2.81784520944215	9.08726884880901	8.72043136950733	8.7515147532579	-5.772695826	1.24465533437866e-17	4.56910047297539e-16
g11014_i5	4.92886095157144	3.21628029360704	4.86979222525372	8.53392275994499	8.74032327061934	7.96750465279335	-3.989693043	4.62282055024828e-13	9.68811788509792e-12
g11014_i6	3.20928179112915	2.85208006205518	2.81784520944215	7.40039280310182	7.72099017156485	7.86957325867366	-4.902818051	2.13366011198857e-18	8.59127942547253e-17
g11014_i7	6.64366574083418	7.14970526800295	5.94276893517635	0	0	0	9.24790506776451	6.67318105087341e-11	1.05368611814822e-09
g11014_i9	8.10009520985306	7.17061962791492	7.98946286762575	1.47361790807773	1.41855684101388	3.95364583236358	5.24323401457831	1.47023760680403e-10	2.20378231874909e-09
g11015_i0	1.74709886204186	3.50682332214268	4.25951761735741	7.29004449197569	7.13658625654306	8.36427754561672	-4.322299271	4.12101016929991e-09	5.02051812013639e-08
g11015_i1	2.18117980702321	4.44192750376277	4.81915114826262	7.95951436808753	7.75491151749367	8.65798154802243	-4.061085865	1.13049686130553e-09	1.49201331886009e-08
g11015_i2	1.74709886204186	3.04564232722915	4.01146985230937	7.33043038889026	6.66378271221976	8.15524378549566	-4.444245374	4.32248130744949e-09	5.24864111944243e-08
g11015_i3	3.20928179112915	4.50915252900393	4.96603464397501	7.896349455	7.74931305803469	8.75474562195004	-3.862976653	5.00699568049896e-11	8.05636849236216e-10
g11015_i4	2.18117980702321	1.02625787039006	6.03441169937627	7.09754612647832	7.1451383562093	7.96192437402697	-2.920791597	0.00930577948581011	0.0304647599502803
g11015_i5	4.68631562565467	2.62846381666343	6.14134028911646	8.28953088089378	7.94811850965812	8.3472561504058	-3.146251524	3.10806069939735e-05	0.000194338355938755
g11016_i3	8.95742832100026	8.34650430398002	8.88872230892323	10.52666196	10.1361923863538	9.93069138491466	-1.466297426	3.11536141741389e-06	2.37444694778339e-05
g11017_i10	1.12327834816148	0	1.59312819619413	3.01947038916798	5.39207363622804	3.53965477333771	-4.199409685	0.0112230527726926	0.0356370472867458
g11021_i6	9.12512918350255	8.74540983981053	8.4384606251075	7.65693059765433	5.99422307834982	7.96192437402697	1.37981522900971	0.00963776820061011	0.0313644619038932
g11021_i9	7.50221431089592	7.42677781705715	7.3159349367846	6.2910711659157	6.23757324155739	6.52088753409616	1.07156431843916	0.00486004177706059	0.0174848673372906
g11029_i10	9.8308888303512	8.88798485633616	9.57636467720866	7.93353090020365	8.64102853809771	8.0005405129901	1.25742695611232	0.00106086056256361	0.00466298578549802
g11029_i11	8.37049561523706	7.65169568226224	8.28365488784708	7.30633476449082	7.25983133496015	6.32614796404436	1.11133254955385	0.0125798311464191	0.0392233757360114
g11029_i16	6.44334545129015	5.29862801858826	4.76666761287199	1.87411311235543	3.76009828472801	1.55215320810204	3.12245869185783	0.00323625566587709	0.0123348845706592
g11029_i5	8.81747698840033	7.90980700170797	9.099671729	7.40039280310182	7.94811850965812	6.99527751087722	1.19406195978645	0.00883323971785916	0.0291512706555327
g110327_i0	9.42134681460052	10.2194200568881	11.7174280069655	15.0967424929882	13.2737539733656	11.9068907785527	-3.218015344	0.00304218988194542	0.0116962171077491
g110339_i0	4.9836216735959	5.98194544470361	6.35193090651572	8.28953088089378	8.13145066153312	7.49766567311972	-2.148675762	2.57211357046941e-05	0.000163564346467519
g110357_i0	0	2.85208006205518	4.81915114826262	7.87466460562634	7.26768509266215	7.13075828742152	-3.964447778	5.85910517091267e-05	0.000345265079792725
g110358_i0	0	2.85208006205518	3.59617845561168	6.92893729553999	6.45951926100118	7.19876072101759	-4.331923139	1.1248353310408e-06	9.28932929871599e-06
g110366_i0	0	6.49440216721444	4.76666761287199	0	0	0	7.86759893158236	0.0007973383819033	0.00361935702049594
g110371_i0	3.38229571184532	0	0	6.65136431930525	5.896303111	4.1232218516487	-4.237929548	0.00461739758943216	0.0167439601829648
g11039_i0	4.61872528947516	5.80598691086123	5.68441778360581	6.86438863151751	7.43744009548662	6.29097350971288	-1.499759423	0.0129924199609454	0.0403116827190827
g11039_i3	8.17847314218192	7.92834576641592	7.46337278916618	9.19618172874115	9.87212702953734	9.8559414636883	-1.792764207	3.48656609059193e-07	3.13597850784499e-06
g11043_i4	6.53786002211588	6.62136377873581	6.24088756361409	9.45369620202991	9.07394681676785	8.40597263007374	-2.578685734	1.02820535502519e-10	1.57850386763464e-09
g11043_i5	6.62656158055621	6.49440216721444	6.40440369714214	8.58489163118756	7.68625200650532	8.52049007033835	-1.81787567	8.39948784892548e-06	5.88519798931586e-05
g11043_i7	6.60925220305061	6.40897483339382	6.35193090651572	7.62481591403884	7.43744009548662	7.7772722568609	-1.16849439	0.00176103000370277	0.00727040428231056
g110493_i0	8.06243275762957	8.13400676179166	7.22160234544122	3.30536840983998	4.33924906981353	3.4145042268735	4.19294774223467	1.1549231347109e-13	2.6328486351711e-12
g110506_i0	6.67727747896032	3.21628029360704	3.71173380007358	0	0	0	7.94281135667716	3.51143155820049e-05	0.000217143800092516
g110514_i0	3.01265550275198	1.02625787039006	3.81871596665881	7.12535790826093	6.77816497153408	7.36018907295409	-4.271141653	5.2047055956322e-08	5.36653479780572e-07
g11052_i3	1.74709886204186	1.02625787039006	2.00918316534691	4.2304909783906	3.84653722882464	6.47461116037145	-4.212105235	0.000858984748879252	0.00386291007449657
g11052_i4	5.90498291583192	5.00459273834544	6.25999852356812	8.74285004136156	6.76712630556134	8.438482247	-2.411006203	0.000101946655608808	0.000570259861911351
g11052_i5	4.0285148474597	2.62846381666343	4.71220247349821	7.59197004382471	6.6397763162412	7.29953900937575	-3.288383135	2.02482169846235e-06	1.59930845819214e-05
g110527_i0	7.50221431089592	8.08527424145506	7.08895665174155	3.54387295217495	3.46454782749064	4.04092392886994	4.02320641802474	3.49816715527987e-13	7.45951074955451e-12
g110555_i0	4.68631562565467	3.21628029360704	6.72636079363838	0	0	0	8.12530268073732	8.93355065910907e-06	6.22822546466408e-05
g110579_i0	4.0285148474597	6.55927914918684	6.33400711875743	0	0	2.28246644743309	5.65182976340948	6.43567593816591e-05	0.000375756260856181
g11058_i0	11.2507616686513	11.5543633218366	11.1575212342063	8.60148880904278	8.56020074902159	7.96750465279335	2.93014410087346	2.68237643823649e-24	2.03818775612301e-22
g11058_i11	8.55809217373638	9.95134975727235	9.2553851616042	7.32244314639119	6.18877137256623	5.95128856292454	2.75833347203745	1.30333751142982e-07	1.25792724964093e-06
g11058_i12	9.08812300289202	10.338563196113	9.45515727293283	5.35707441606001	7.43744009548662	7.83945765967133	2.52744172247673	3.18584792762759e-05	0.000198783789318592
g11058_i13	8.66666611569732	8.93458110569536	8.8639539550391	5.9407291068635	3.66814841932392	5.75875582328929	3.44170756053869	1.89956714776273e-09	2.42707413509854e-08
g11058_i14	10.1146655964314	10.2760052949632	10.1568787600289	7.06918764226875	6.28477816798119	6.01734254106752	3.66889473836818	8.94544960111948e-25	7.12611247720834e-23
g11058_i15	11.1711632476712	11.1335062110866	10.5377438227092	7.86919207957079	7.75491151749367	7.52062257042484	3.25866711996603	1.06260473942416e-28	1.28912793900479e-26
g11058_i16	11.0672420776095	11.3040994465724	11.2295780665206	7.40039280310182	5.95584888352948	6.14101616527402	4.56591877677289	8.94809047428664e-28	9.82781121766939e-26
g11058_i17	11.7884823238244	11.9239379614787	11.6139981461987	8.26473639800185	8.52131132754075	8.31697675280613	3.41265180980617	2.69703624771473e-50	1.88797187402527e-47
g11058_i4	4.68631562565467	5.5103157237762	5.22135542697288	7.188240025	6.78911981697534	6.69243948529577	-1.753644609	0.000782587860555911	0.00355996224900252
g11058_i5	5.18397984276242	5.5103157237762	5.40425868035209	6.4607680807251	6.7560025264621	7.89322114369947	-1.82725241	0.00177506014358825	0.00732113133785316
g11058_i7	4.47323213569752	3.50682332214268	4.96603464397501	6.37068799838943	6.82149392291736	5.90551024079055	-2.031614391	0.00310740464281709	0.0119052342636214
g11059_i0	5.31787099818028	5.63594349643781	5.81936868984806	7.35413017482017	7.05724662174658	7.41839197444141	-1.697515626	0.000121758197127916	0.000669791061546906
g11059_i1	5.44038464851578	5.60554717145934	5.7399219095548	7.3619443689137	7.04815561809065	7.49766567311972	-1.733375893	6.5302955665718e-05	0.000380542336089917
g11059_i4	6.53786002211588	6.26080876917368	6.75358443069457	7.59197004382471	7.94811850965812	7.75162764800978	-1.248929489	0.00100788063628191	0.00445648837045943
g11059_i5	5.81725157252776	5.60554717145934	5.65584385430684	7.04996748959673	7.37337157806385	7.49766567311972	-1.643069276	0.000119273326743311	0.000657398480352752
g11059_i6	5.35987553514271	5.57449661361355	5.7399219095548	7.28182985395499	7.25193458876545	7.56546869430861	-1.827043595	1.93444846927146e-05	0.000126206483139733
g11059_i7	5.93307989796569	6.39126513202484	6.22152004398061	8.14303714066392	7.40931585431415	7.53572670252069	-1.550691514	0.000329960427761296	0.00164531747585087
g11060_i0	3.01265550275198	2.62846381666343	2.00918316534691	9.46280846567289	8.19872227330701	8.52049007033835	-6.495795518	4.02304828292825e-25	3.34941455916275e-23
g11060_i1	2.51441446712526	2.62846381666343	2.00918316534691	8.74583930718025	7.63859373856393	7.83335836032692	-6.051206429	5.20250556181015e-20	2.52730219392433e-18
g11060_i2	2.51441446712526	3.85574531757544	2.00918316534691	8.68484448479666	7.52523248155544	7.92224611513214	-5.29402993	4.26761295339718e-15	1.16158225824053e-13
g11060_i3	1.74709886204186	3.04564232722915	0	8.77831882280706	6.6397763162412	7.6231741184995	-6.25100447	2.10502456428872e-11	3.5610875972786e-10
g11060_i5	1.74709886204186	1.61986785597115	0	7.37744691788247	6.52651168691277	5.90551024079055	-6.186128746	3.82925683137677e-09	4.68994439248049e-08
g11060_i6	1.12327834816148	3.95552501072541	0	8.60478545436697	7.89839896958137	8.31697675280613	-5.899996361	8.78593849882147e-11	1.36203852230107e-09
g11060_i7	2.18117980702321	2.36371431117061	0	8.57147502756969	6.8531574690801	7.44263477990425	-6.460176983	3.11115780890415e-13	6.67515156945485e-12
g11060_i8	1.74709886204186	2.36371431117061	0	8.21814261585207	6.992372698	7.02769051318144	-6.420126762	9.56569094888068e-13	1.92615284286083e-11
g11060_i9	2.18117980702321	3.85574531757544	0	8.13393853231825	6.79999210525635	7.04890155501992	-4.936004241	2.61782330161523e-07	2.40140632329146e-06
g11061_i2	7.62786350083155	7.91601309704154	7.78696272061436	8.74583930718025	8.64404865464611	8.9674074483902	-1.01295315	0.000529649416173212	0.0025117928608529
g11061_i4	5.62395421004952	5.80598691086123	5.94276893517635	7.55835891445315	7.00182092521748	7.93369455012394	-1.767205083	0.000132637354785546	0.000723656337063554
g110650_i0	15.1483721673679	15.0092375072469	13.8662222038719	12.2232776753227	12.0364075602701	11.3385380248877	2.86396868593948	5.89827579521059e-13	1.21829351650676e-11
g110651_i0	14.992561082416	14.8568814421824	13.7234671362614	12.0308288882344	11.8780437137756	11.1242008854436	2.89668040574458	4.0047851749976e-13	8.46425210255479e-12
g110652_i0	15.1141237003375	14.9252003579175	13.8055289010314	12.1501393566223	11.9726715213791	11.5127610263129	2.81642072011003	1.07432192478766e-13	2.46108018440684e-12
g11066_i3	7.87237340457296	8.09077097117209	7.05653312348616	9.29948239368355	9.03995657740807	8.85448892103072	-1.343857795	0.000423778759416175	0.00205836121677906
g11066_i5	8.66247647745516	7.90357409400016	8.5000373836124	10.2263244328861	9.6617467509909	8.64411053731636	-1.261123727	0.00568827649331284	0.0200112393990984
g110667_i0	0	0	4.33355026420297	7.27356817418866	7.26768509266215	6.5056264144391	-4.360179664	0.000679880691211729	0.00313870178258271
g1107_i13	2.51441446712526	4.297280904	4.33355026420297	0	0	0	6.42879193448851	0.00384128274197832	0.0142772500632018
g110793_i0	12.5024175106568	12.5386211146066	10.654275347725	10.6224777249639	9.78451891668001	9.84840018987463	1.98403126059534	5.49511548359738e-05	0.000325773153594648
g11082_i1	6.16399894176322	6.81976163205203	7.11017445479968	7.901720119	8.08775515167856	7.64423215712921	-1.145367472	0.00664309704267258	0.022862487259512
g11082_i3	6.18751581147041	6.66623449277748	6.55125911858076	7.57861941073944	7.55762551957537	7.55067434060048	-1.087174135	0.00414116560120273	0.0152453120269388
g110823_i0	7.43503250619449	7.73127708104778	5.81936868984806	0	0	4.4122207076902	4.44555176232845	0.0012606160770554	0.00542625790838528
g110841_i0	8.33408150859407	6.20107332029889	7.78696272061436	0	0	0	10.2787770360516	2.00533343601827e-13	4.44020411756651e-12
g110845_i0	7.57534788261338	4.69385635242998	7.52786455827799	0	0	0	9.65373504734516	2.43619093314588e-10	3.53846129537286e-09
g110868_i0	0	0	0	4.87945064599277	0	6.08050417268621	-7.328160579	0.00269861225104934	0.0105396180464477
g11088_i9	11.2872727433703	10.6658032048821	11.2106711352237	11.7596298878111	11.9867169815561	12.5213146644025	-1.045968034	0.000849621648232859	0.00382603022847186
g110880_i0	5.2300047845019	3.36885350542443	3.59617845561168	0	0	0	6.8468169254077	0.000873825995667129	0.00392255575109616
g11089_i1	2.78493765301242	0	2.00918316534691	9.29744648681743	8.72328991689309	8.82405342920932	-7.439714355	3.0373374395379e-28	3.47051418525361e-26
g11089_i2	4.1291016375717	0	2.59516241887058	8.42996444053607	8.23121720588228	7.73863235074344	-5.335521886	9.91971733655738e-11	1.52556986205139e-09
g11089_i3	0	0	3.47055523611416	9.3824954081135	8.74032327061934	7.7580816621973	-7.007843722	6.43009946509388e-05	0.000375494009563155
g11089_i4	2.51441446712526	2.03920973771412	4.18147947629605	10.1628810347758	9.61940913003611	8.9192692523592	-6.580073334	2.44071108115665e-26	2.30991400014082e-24
g11089_i5	4.0285148474597	0	2.33172139789966	8.52002135794323	8.73466780179474	8.81788851620203	-6.034661845	1.13812076080718e-15	3.32198713224531e-14
g11089_i6	2.78493765301242	0	0	7.40796104157991	7.35873931049044	7.13075828742152	-6.403522059	6.9424096172972e-11	1.09307952251248e-09
g110937_i0	10.4940562027931	10.1709414647205	10.202045407703	9.34750161250029	8.85162730107194	9.40795445858152	1.07496782759481	0.000124348595531185	0.000682468885751586
g110950_i0	11.7048846078978	11.2263257873704	11.8399675747418	7.53780983219902	8.36169479978904	6.5359889069062	3.95703802222898	1.93487169010492e-18	7.82187774543143e-17
g11096_i4	6.72627091137421	7.43544452255429	7.12066747287427	8.16999365850282	7.52523248155544	8.70884145764279	-1.095023926	0.0156125161268312	0.0470309962357525
g11096_i5	6.27792764329404	7.06287729447849	6.75358443069457	8.20081926009397	7.72099017156485	8.53559558245528	-1.463833894	0.000556267935617543	0.00262474251809187
g110968_i0	0	0	0	7.53780983219902	7.80973272726685	7.52819440275722	-9.966421704	1.18700818302465e-14	3.05023539487239e-13
g11098_i0	6.44334545129015	6.40897483339382	7.88254394576122	8.62440868181568	8.39434494327616	8.17467203207957	-1.327208886	0.00922020446951703	0.0302301094212808
g111014_i0	1.74709886204186	4.37141625371597	3.18080235691926	6.96015996194319	2.94349359719496	6.44291445949915	-2.838174377	0.0139672446848249	0.0428020304512472
g11102_i3	8.88376044256487	8.8560630198668	8.68815853030309	7.45985537342281	7.84165261097504	7.06980525735595	1.324219628	9.99627127766219e-05	0.000560294432116832
g111024_i0	0	0	0	6.0218858152241	4.95964197502621	0	-7.313712602	0.0025905576678298	0.0101767131742816
g11103_i1	4.54781202566647	2.85208006205518	1.59312819619413	7.36971646622112	6.26921417947164	6.37735213182192	-3.411566514	0.000143675696051729	0.000777679900732736
g11107_i6	8.54904273911293	7.4440594752699	7.58202278046405	9.60951059677669	9.87726943757019	9.53176827034783	-1.739169287	7.52499156537853e-06	5.32268610707202e-05
g11109_i0	4.54781202566647	0	3.01070802596461	8.52350928640966	7.23601023025471	10.8566671869634	-6.335089862	0.000117381985206386	0.000647853457070707
g11109_i1	4.54781202566647	0	3.01070802596461	8.54769148934182	7.11062151010176	10.7991521984737	-6.286296527	0.000134745403523409	0.000733892974373308
g11109_i2	3.01265550275198	0	1.00612860046006	6.80830029457481	5.81288146835568	9.4702068071891	-6.796246483	5.36446460137875e-09	6.43561392535936e-08
g11109_i3	1.12327834816148	3.50682332214268	0	8.66918415360519	7.50544169307617	10.6818506022188	-7.588075668	1.65602494396261e-06	1.32834248435613e-05
g11109_i4	5.58906148246375	5.93382273251892	6.55125911858076	10.6020034619709	10.2916024410817	12.7469542873685	-5.594974446	1.38095781265216e-19	6.36657094831458e-18
g111090_i0	9.58523992921805	10.1180878670971	9.13891396111016	7.16162543517457	7.65665058449183	7.33450774946023	2.27697240833851	5.83696424675033e-10	8.05346348150125e-09
g11110_i3	7.05509150921342	7.80669718472024	7.19205636708593	6.30734991494321	5.95584888352948	6.41050569322748	1.16440941074485	0.00952660952696857	0.0310691233858133
g11110_i4	8.76373176621792	8.85928717602828	8.93998422905157	7.37744691788247	8.09218473984417	7.48993147185742	1.17073108114758	0.000526532570228819	0.00249895755344377
g111107_i0	7.8868114051016	7.2996375295339	8.19209836745083	10.3929012911708	9.66769481955645	10.3524852919982	-2.34012463	1.62561352189458e-10	2.42177842230095e-09
g11111_i0	10.5046267472431	10.7120106611221	9.99521281607008	8.80148931127276	7.18715455491385	8.83630478210114	1.98792529625706	1.8808943822857e-05	0.000122979536446156
g11111_i1	9.60283805090498	10.2963680549174	9.29530007959171	8.15657835842629	7.66856413580682	7.61608590950411	1.96376065885765	1.84182839373029e-07	1.73503653396389e-06
g11113_i0	3.01265550275198	1.61986785597115	6.38712395860682	7.42297944316534	8.18634546609627	8.95622446637731	-3.377338484	0.000859125013482336	0.00386339821373362
g11113_i1	3.01265550275198	1.61986785597115	5.29732116486633	6.5592114020511	7.62642905053629	8.38943891598207	-3.711403271	6.57808729629686e-05	0.000383052429579216
g111137_i0	6.62656158055621	5.83247634511913	5.7399219095548	0	0	0	8.70415488946178	3.7344588102985e-09	4.58259406075749e-08
g11117_i0	9.11902703072952	9.18123809340819	9.38290028512004	5.35707441606001	5.27226749970659	4.99642123144599	4.0506570175261	2.57642330219043e-35	5.70574704503093e-33
g11117_i1	12.7423727377077	12.1777712536532	12.7352504069434	8.7753961701488	8.70316011191872	7.73863235074344	4.10163674721557	1.56981800786979e-31	2.47039460998144e-29
g11117_i11	12.9725823487042	12.543640093169	12.885673766015	9.792662712	9.29947266989872	8.92501664934357	3.43088021928849	1.54574031400631e-29	2.0244710480313e-27
g11117_i14	10.3710788016358	10.2118730146925	10.4930129545039	6.22405471043359	6.74479231150924	5.37793732172837	4.15861820028205	9.00654599241181e-27	8.93342281362977e-25
g11117_i19	8.25837428929226	8.35566533375197	8.20694656188969	7.01074152057274	7.07525855494116	6.89342580327201	1.28614520619949	3.31936049758166e-05	0.00020635332347621
g11117_i2	15.0044544832881	14.2846145326586	14.7082202824012	11.7406498469086	11.0640669763859	10.5550875207731	3.49388135792761	7.59641384984496e-22	4.48070700316061e-20
g11117_i24	12.7642868336616	11.7697076080353	12.2938691304533	9.90523225184065	9.63011058344216	9.15271126675285	2.73837926545441	3.33219750360277e-15	9.1971822463478e-14
g11117_i25	11.7966295134524	10.7799366763025	11.9948654007129	8.70033664824631	8.39792754202743	7.64423215712921	3.30486054952194	1.55115236920618e-15	4.46232905116723e-14
g11117_i26	13.089541855528	11.9675390920811	12.218327312884	10.2788634981731	10.4081018563168	9.25664318986124	2.44522057091393	4.70231584351292e-09	5.68266868426832e-08
g11117_i3	11.3794954916881	11.3762069721964	11.4859327436405	7.35413017482017	7.4853756354618	7.32584470445082	4.03222433473217	4.53667725547359e-76	2.90832052499184e-72
g11117_i4	10.5255382862491	10.4688064951061	10.6668597495193	6.58614688501791	6.6397763162412	6.1990919027981	4.08155708411821	2.82227977672245e-52	2.24681139636682e-49
g11117_i5	11.9454343982075	11.7858940739844	11.8455133743747	8.81008319489573	8.30176042711637	8.2993845649465	3.37285621653472	4.63481245000049e-40	1.54666865985592e-37
g11117_i6	10.4015634712803	10.2663224537362	10.6046804254995	7.8581843547175	7.02053375235988	6.1606356545357	3.26450957299924	1.01501534573093e-13	2.33267762558612e-12
g11117_i7	11.0368153016448	10.6113895770447	11.2350210833812	7.50289724223917	7.13658625654306	7.39373482444988	3.6400253452806	1.5802522881328e-36	3.87282634711145e-34
g11117_i9	9.68568295116799	9.38512245708972	9.68287258135662	6.53176344355588	5.83419344513473	5.85823158416497	3.49749660859961	1.47267174517984e-24	1.15132115903813e-22
g11118_i0	7.37484821750051	8.07421755189835	8.14661425246836	9.68309056467617	9.75269434573084	9.37264012071811	-1.710513328	2.73191045706196e-07	2.49891025384138e-06
g11118_i1	7.25753345127514	8.25644421278589	7.93104418415681	9.73666447624709	9.67951788875208	9.25664318986124	-1.704122567	2.97045555374728e-06	2.27210749694223e-05
g11118_i2	7.53924446102998	7.83971759713468	8.21186219369737	9.95257568506338	9.51770114061629	9.26346408048849	-1.719920198	5.7060445729011e-07	4.96544507475225e-06
g11118_i3	7.34378760860986	8.11794479908746	8.28365488784708	9.89180080812049	9.84744710738675	9.4760910841887	-1.783727867	4.05985047753401e-07	3.61451624672958e-06
g11118_i4	7.40525417435521	7.73829871941842	7.48789628134904	9.41102217667632	9.36317027706616	8.7992341202535	-1.670871749	2.76089378431697e-07	2.5227692844048e-06
g11118_i5	7.35421562409437	8.2167751644114	8.19209836745083	9.56957762707778	9.63922049878784	9.58174250591111	-1.627153949	1.27081077497857e-06	1.03996617055035e-05
g111266_i0	8.68330404981603	7.41805873322764	7.9488195021774	5.76328513447269	6.13826071716599	3.6548100899764	2.61739129014548	0.000111448021403584	0.000618184040758723
g11127_i0	5.18397984276242	5.00459273834544	6.09951499532744	9.60457900588737	10.3211494104529	8.75474562195004	-4.211565116	2.06873935807846e-16	6.6223038116171e-15
g11127_i1	0	4.297280904	5.09933585058415	7.49581218276516	7.37337157806385	6.42680107844775	-3.041340881	0.00280573373137132	0.0109051881320512
g11127_i2	6.18751581147041	2.36371431117061	6.14134028911646	9.88639302097679	9.74004761583013	8.58362398507142	-3.90690671	3.3903048476437e-07	3.05368114588143e-06
g11127_i4	4.68631562565467	1.61986785597115	5.68441778360581	8.60478545436697	8.25511692936493	7.91648764823316	-3.593806953	7.57529762058346e-06	5.35640297271524e-05
g11127_i5	2.18117980702321	1.02625787039006	5.50381369031725	8.77831882280706	8.58869495694578	7.60896270289816	-4.369616546	8.6270170562241e-06	6.03420557309787e-05
g11131_i0	4.47323213569752	5.47712181944861	4.09897749434856	7.11614675790203	7.34395711594499	7.67865991763985	-2.635175264	3.63292382634253e-06	2.73401928217485e-05
g11131_i1	4.47323213569752	5.47712181944861	4.18147947629605	7.13451062125244	7.43046026743245	7.61608590950411	-2.626103757	2.25413387834773e-06	1.7674795209501e-05
g11131_i2	4.47323213569752	5.47712181944861	4.18147947629605	7.13451062125244	7.41639848083591	7.64423215712921	-2.632314086	2.22023036178846e-06	1.74302751374103e-05
g11133_i0	6.62656158055621	6.99414520874246	7.74009427917683	0	0.877029490283938	0	8.82741362923052	6.42970047672352e-11	1.01748318457367e-09
g11133_i2	4.31140346632244	4.80503933476708	3.81871596665881	0	0	0	6.89745001818031	0.000415773925987824	0.00202375765293698
g11133_i3	2.51441446712526	4.297280904	4.96603464397501	0	0	0	6.76324202820051	0.00142339023020537	0.00603751219562979
g11133_i4	4.47323213569752	5.17986810441864	4.59668620577425	0	0.877029490283938	0	6.37115338718392	0.000163740030316044	0.0008750834501595
g11133_i7	7.81313160260081	7.93447279107422	7.45510477317722	0	0	0	10.3431263735785	1.09031870869543e-15	3.18933932937631e-14
g111381_i0	9.18769020546718	9.06317454751099	9.14663592479648	7.19700355524856	6.20522276961433	7.08014461450787	2.25420101405545	1.393850501279e-09	1.81830537225325e-08
g111389_i0	9.9763719415733	10.3023028107067	9.48997246076945	8.81862618923656	8.37266048811474	8.79296199916791	1.28743280630588	8.25396045968529e-05	0.000470760978587304
g11141_i0	6.69379418136421	6.9823646334268	7.99517670986069	1.47361790807773	0.877029490283938	3.4145042268735	5.32210068311898	1.6861193273444e-09	2.17202556542341e-08
g11141_i10	8.51226645468944	8.01184298412114	8.78699052866481	1.87411311235543	0.877029490283938	1.55215320810204	7.6247163517989	9.16578382737569e-25	7.29686253284863e-23
g11141_i2	10.7124268576249	11.1368312151021	10.681994688366	3.92764971524307	6.06803872849625	5.59536492755229	5.44597885152367	7.86083149505668e-29	9.64222415500894e-27
g11141_i3	10.0930367061399	10.0590239507819	10.7316128735555	3.16948987160319	0.877029490283938	6.17999191032392	5.58731709194241	5.47185013238671e-05	0.000324561851314876
g11141_i4	6.66056949297007	5.98194544470361	7.58959633580164	0.917307493300236	0.877029490283938	3.2774569735538	5.11270395190402	2.45185026283337e-07	2.26021885691284e-06
g11141_i5	12.469222358839	10.600834146216	13.4794536309396	7.88554777247113	7.8310909261153	6.45884985714657	5.08469288507851	3.34629013438509e-16	1.04162580434068e-14
g11141_i6	7.695036847	7.53557653224152	9.00938692253614	0.917307493300236	1.41855684101388	2.76503284837977	6.78830466110957	1.64251010361292e-17	5.92953936426687e-16
g11141_i7	11.667742883399	11.9506343612849	11.7532732954258	5.04391942575273	6.56526304190115	4.90632176469991	6.10238322972801	2.09062026492681e-41	7.90819317170434e-39
g11141_i8	6.9897104362264	6.33679306426742	7.93104418415681	0	4.45383009551365	2.76503284837977	4.0650333923323	0.000116538079308353	0.000643750007890945
g11141_i9	10.8084559477814	9.80185641763448	11.3959310108212	4.64338624387828	6.87388689834665	7.24544340802592	4.20840959847934	9.57829320221719e-12	1.69894400307217e-10
g111418_i0	5.18397984276242	6.49440216721444	5.79336952630633	8.03476966086595	8.17803487600232	7.76450693236583	-2.09586191	1.16903520682745e-05	7.97356900533119e-05
g111436_i0	0	0	0	6.07989112181337	7.52523248155544	5.03944511862801	-8.896290945	8.13367848557206e-09	9.48589085195455e-08
g11148_i2	7.54835537109752	5.22055069989014	7.06742213342874	10.2036744304499	10.7469500829148	11.8010931326813	-4.185107892	1.34663017693092e-12	2.6605611588113e-11
g11148_i5	6.18751581147041	4.63487734202286	5.29732116486633	8.57147502756969	9.22276731529036	10.5326767796788	-4.198987514	2.61225138243389e-12	4.97156336147805e-11
g11148_i6	5.47901477963666	3.21628029360704	4.09897749434856	7.27356817418866	7.88824608634482	8.81788851620203	-3.633532141	2.1977737755304e-07	2.04425688568865e-06
g11148_i7	6.42367612662067	4.90826356489018	5.14116626372053	8.76364598928336	8.59182651812517	10.1141955282983	-3.704110682	2.78861511585272e-10	4.02347414068004e-09
g11152_i0	9.00783637462837	8.18629075433416	7.94291869699073	6.06081398093275	5.76928912341068	6.1990919027981	2.4519884083602	2.94937747628081e-08	3.15623813691294e-07
g11152_i1	8.93328792477623	8.35109209035469	7.85138187778219	5.66564546556185	5.17539582975029	6.01734254106752	2.81259752881372	1.74792581866758e-09	2.24675610480337e-08
g11152_i2	9.27535049371577	8.72080574274155	8.23135892540778	5.53349960886055	6.20522276961433	6.58036713644626	2.65432422507809	6.99812874956719e-09	8.25322498144397e-08
g11152_i3	8.98453161506166	8.11794479908746	7.67038246314933	5.89837195203234	5.42053270447227	5.99565885182052	2.59324390971596	1.10044220826139e-07	1.07522190191611e-06
g11152_i4	9.2698529205407	8.6179655167357	8.22164349441095	6.1356541189987	5.52906669991958	6.67889739187001	2.59768025113566	3.98726204985522e-08	4.17700592980575e-07
g11152_i5	9.38620933830977	8.78324510943569	8.3068132364962	5.4479821829945	5.93627210436586	6.37735213182192	2.94447520913451	6.9107775678279e-11	1.08950699166967e-09
g11152_i6	9.19641008161111	8.46552437571738	8.0943353741546	5.38801786986368	5.6300038583793	6.55093384257731	2.73396629096122	4.6272491429905e-08	4.80898316863201e-07
g11154_i2	9.10056416569991	8.8365652882038	8.85769484994483	9.89584338737201	9.71872020936503	10.7269636916989	-1.24912079	0.000410357899474626	0.00200035311280698
g11154_i3	9.21940866084774	8.59880413510132	6.58195867317053	2.44438523855679	5.17539582975029	6.27305936948475	3.21679951688393	0.000291182299719778	0.00147183789072367
g11154_i4	8.14282702075214	7.83317369970559	5.87000226376697	2.66255278772597	3.66814841932392	5.41107759127121	3.27677559198656	0.000148816800175192	0.000803009467582461
g111542_i0	0	0	0	6.7014954087077	4.07854216039872	3.53965477333771	-7.775443518	2.68098274766302e-05	0.000169743082240149
g11155_i0	0	0	3.18080235691926	7.6312962958129	7.61416091798807	7.56546869430861	-6.129502721	1.38592391436938e-10	2.08355579538303e-09
g11155_i1	0	0	2.00918316534691	7.3619443689137	6.30017604057242	6.60921193023205	-6.742619594	3.3650514019057e-09	4.15356055843454e-08
g11155_i3	0	0	3.71173380007358	9.9870907904579	10.5629272442295	10.422212626362	-8.320952494	2.2834383625824e-06	1.78769535208654e-05
g111564_i0	6.04029598361645	5.98194544470361	4.47110917196831	2.18724494497819	0	2.28246644743309	4.33577246313652	0.00020397145278783	0.00106701317917523
g11160_i0	3.20928179112915	4.13649908104862	5.05625627072011	7.77868485287963	9.42768341300138	8.74177850644661	-4.537207549	3.0863952016755e-13	6.62785956892949e-12
g11161_i0	7.22381058826239	6.9823646334268	6.75358443069457	8.02987294620713	8.22719514074988	8.11558432558395	-1.134633511	0.000825189156266766	0.00373159512904254
g11161_i1	6.09105691433825	6.59065540527686	6.09951499532744	7.54469209886192	6.96365098419299	7.60896270289816	-1.129180094	0.0108605938988033	0.0346704997682071
g11161_i3	7.37484821750051	7.73127708104778	7.65602656719773	8.65970570395377	8.25511692936493	8.833251684	-1.009812316	0.00243082663998501	0.00962836906865122
g11163_i1	10.0867969938543	9.73673286921719	10.3296343451907	8.73685286402293	8.7847862047691	8.09023186191522	1.50313720011232	4.30555370310326e-06	3.19832504542957e-05
g11163_i2	9.44836672982701	8.95280622386034	9.58775456057995	8.1247821776293	8.05182014265717	7.47433755903821	1.44598506660852	2.81166890778244e-05	0.000177326084939897
g11163_i3	8.66247647745516	8.51133275044538	9.29298246526721	7.95951436808753	7.8310909261153	7.49766567311972	1.09141815502122	0.00256034535216268	0.0100742261574322
g11164_i1	8.15480718873472	8.20668509670949	9.88873526609135	7.10687641916757	6.91447304697433	6.34341873575045	2.17967055928692	9.14383471674594e-05	0.000516723809967433
g11164_i12	7.3120435364038	5.98194544470361	7.20197241130674	4.53696568401549	3.76009828472801	4.47625167963022	2.71094137049207	2.11000032352454e-05	0.000136617249312279
g11164_i2	8.12466814631644	8.16560397286499	9.88873526609135	7.0596095730034	6.89432269003125	6.41050569322748	2.17594197514451	9.73812424908711e-05	0.000547134437894533
g11164_i3	8.79468803964949	8.07421755189835	9.89638890719092	6.40134390218564	7.17049462438841	7.66498724258649	1.95753162357788	0.000404257280484232	0.00197345795899246
g11164_i4	8.68330404981603	8.19652396274088	10.0823408911742	6.57274200416035	7.18715455491385	7.09041039958364	2.25475911071088	2.60978173209119e-05	0.000165734746774715
g11164_i5	8.89451754522694	8.25644421278589	9.72302317610645	6.40134390218564	7.31393043157696	6.845742819	2.19051095416481	5.70658933200728e-06	4.13442600765217e-05
g11164_i6	7.16579266561276	6.79303552483078	8.55523044345053	4.29721591372254	5.65417206060977	4.20107739853549	2.87472875113235	3.63985104504904e-05	0.00022427396643065
g11164_i7	9.15525869588728	8.34650430398002	10.2895088623528	7.21437251417601	7.98669614412013	7.26370158078107	1.95531047731686	0.000219865318136789	0.00114220998656553
g11164_i8	9.22225787483888	8.17080354345216	10.1808928129392	8.02495955477439	7.11062151010176	6.91668903393818	1.98401908817692	0.000359262005207559	0.00177464474086691
g111701_i0	0	0	0	6.20680262497932	2.11980749719312	0	-7.009355879	0.00930500206722888	0.0304638524565821
g11174_i0	9.86774841012681	10.2194200568881	9.07829774377119	7.56514407663833	8.21099380304947	8.34296923668042	1.72235441826147	1.94633024301718e-05	0.000126890147508548
g11174_i1	9.96621026958991	10.3546448119779	9.23137936136876	7.56514407663833	8.27473530848511	8.88724265441997	1.58478117161293	0.000406135128721446	0.00198151320182889
g11177_i0	0	0	1.00612860046006	7.41548978490945	7.29867943690657	7.29066276464733	-8.707647776	2.1195001879804e-11	3.58358524981367e-10
g11177_i1	0	1.61986785597115	1.00612860046006	9.56619944459819	9.28019005127855	8.75474562195004	-9.144781811	1.05845458433034e-22	6.85031582014814e-21
g11177_i10	0	0	0	9.02711028467357	8.56339470640394	8.50138301413851	-11.05590726	1.22213821946147e-18	5.0495285463048e-17
g11177_i2	0	1.61986785597115	1.00612860046006	7.91240183752131	7.52523248155544	7.48993147185742	-7.55987961	1.34942727674588e-14	3.44723763820215e-13
g11177_i3	0	0	0	8.41501895379937	8.2352280891338	7.29066276464733	-10.39468676	2.0029422816322e-15	5.66963464396113e-14
g11177_i4	0	0	4.09897749434856	7.94398051073068	8.16547853397759	7.65118374839851	-5.484212572	5.24210709276122e-07	4.59256541911526e-06
g11177_i5	0	0	0	7.82464809429147	7.88824608634482	6.77112648025733	-9.912155728	1.25574474696557e-13	2.84988778488257e-12
g11177_i6	0	0	1.00612860046006	9.23286465719196	8.84639250843765	8.78666249090763	-10.34690359	8.32862215097024e-17	2.78389452210381e-15
g11177_i7	0	0	0	6.76180473047723	6.61536368539097	6.34341873575045	-8.911135642	1.21506671484201e-10	1.84238480104446e-09
g11177_i8	0	0	0	6.73798267437507	6.77816497153408	4.85907013528832	-8.679900205	1.20411863614076e-08	1.36738077790279e-07
g11177_i9	0	0	0	6.9806058827143	6.68739617211775	4.99642123144599	-8.770616698	6.0171978474276e-09	7.16434750156622e-08
g111798_i0	3.92038586436505	0	4.9187158292536	9.80274523085589	8.73183173190442	9.70711648725073	-5.629528513	4.82105822578688e-12	8.87708775624369e-11
g1118_i0	11.3175635051351	9.87853855083909	10.963509840232	7.81329383697685	7.53176953658414	8.35579195087485	2.90161374667914	1.37757314113607e-11	2.38782611797065e-10
g11182_i0	3.53676518772878	4.69385635242998	5.62669253654457	6.80830029457481	7.65065671197674	6.71914819112435	-2.303040496	0.000853213700806421	0.0038404672446862
g11182_i6	5.44038464851578	5.83247634511913	4.40396860303427	7.896349455	7.79350398122841	7.65118374839851	-2.474140045	1.11413541965097e-06	9.20720785126173e-06
g11184_i1	11.9858147458467	12.7268928532316	12.114204176921	6.44613992542941	7.74931305803469	9.11298115885047	4.16210524943639	2.28990655746233e-13	5.03552064305081e-12
g11185_i1	1.74709886204186	5.5103157237762	6.89477110551905	0	0.877029490283938	0	7.42177105356613	5.14650265996093e-05	0.000307013156769136
g11185_i2	4.31140346632244	6.76580495314264	6.64146486541234	3.84084688235027	2.3737732897974	4.04092392886994	2.77944198575989	0.00265699076186644	0.0104004063941774
g11185_i3	12.1281933241254	12.2663547262724	11.9066669318791	11.4775499103077	10.2316328635183	10.882003967826	1.1568206554994	0.00106025928174095	0.00466051105355081
g11185_i4	10.4642805821703	10.8649974187063	10.1846482309614	9.76493527385209	8.85423759169529	8.7055060142658	1.34489253722429	0.000419754572093024	0.00204052387231188
g11185_i5	12.0189639991383	12.0974526664169	11.907045841465	10.9197808615449	10.3135821260727	10.4293068574916	1.43159795122498	3.40504675666378e-08	3.61087332493399e-07
g111921_i0	14.6211481972081	14.752538347757	14.2319285741658	12.4571479377362	13.3910843096467	13.8275017830576	1.22121292431772	0.0010563464433974	0.00464544053300364
g111922_i0	10.0694973155845	9.62373183164291	9.11024113386751	6.88622732094472	6.68739617211775	5.27368841993035	3.22891770250467	3.56490943585787e-11	5.85276538638355e-10
g111923_i0	6.66056949297007	7.50296533796925	5.9662311288481	3.64980342590229	3.2274174282393	1.96303658164547	3.89945804122644	5.04841740011972e-07	4.43084294989755e-06
g11196_i0	8.68330404981603	7.73829871941842	7.53572703777983	5.11961839346312	7.01120767848584	6.12112618407995	1.80734089401235	0.00269181912839837	0.0105181459417524
g11196_i1	9.06291411498894	8.27104333367593	7.94291869699073	5.26005079239119	7.34395711594499	4.53756113325884	2.29568073612848	0.00154682689788033	0.00648944844289318
g11202_i1	6.75803261916453	7.47801388490677	7.3520060949484	5.78669637603271	6.20522276961433	5.50616182867268	1.38153597901096	0.00408728613771308	0.0150669969563545
g11202_i2	6.9897104362264	6.8460016264258	6.76700600050073	3.54387295217495	5.10700128128487	4.90632176469991	2.25045461013829	0.000256832406843224	0.00131303075134209
g11202_i3	7.3120435364038	7.36460778074271	7.24096876762925	4.42206533705828	5.99422307834982	5.34401785007122	1.94085229079526	0.000475275373482317	0.00227977844408957
g11203_i0	9.63953617252763	8.81347980533416	8.8291878938735	7.90707086422946	5.27226749970659	7.49766567311972	1.89700886328893	0.00218411284326557	0.0087767311091114
g11203_i1	9.6480370324797	8.82671670824152	8.84192724312142	7.92827757428911	5.27226749970659	7.52819440275722	1.88464843055769	0.00241053964026357	0.00956069130921065
g112049_i0	3.53676518772878	4.50915252900393	3.91830967200863	6.73798267437507	6.36017491946084	5.95128856292454	-2.410408109	0.000242492986652759	0.00124792694648133
g11205_i9	10.0742360199777	10.0134447837483	10.1049772639988	9.1540481833751	9.07170554629968	8.833251684	1.03991036586632	1.09319406086587e-05	7.49616147022721e-05
g112059_i0	10.7719750056649	10.4918404437835	10.8733116344006	9.17415963810052	9.11152514964318	9.08244867043731	1.59967704002239	9.80979340512866e-12	1.73621369678129e-10
g11207_i0	7.58423431354109	7.59093031579164	8.87639128457084	6.6256300337967	6.45951926100118	6.29097350971288	1.70078144810916	0.000673840135001484	0.00311435645304643
g11207_i1	7.79793308758531	7.27087176366523	9.21188290770462	6.94982730473397	6.89432269003125	7.11072539020295	1.35650700714296	0.0149749694777357	0.0454134252519365
g11207_i2	8.46974064786353	7.97664848588747	9.20942722069064	7.61176716437173	7.06628069785603	6.82129700660009	1.44283790530937	0.00156325873678286	0.00654966473574542
g112072_i0	0	1.61986785597115	3.01070802596461	5.22620332511009	5.91642601776908	5.95128856292454	-4.075162095	0.000268864769793393	0.00136857100401791
g11208_i0	6.9897104362264	7.55160979825722	7.88869639423786	6.17166692595054	6.60300068951332	6.1606356545357	1.20620952861724	0.00748566505193073	0.0253264203861092
g11217_i6	10.9293303401498	10.8423659949474	10.0850225022814	9.23711961099661	9.30901818545856	8.67854116586466	1.56564514550438	4.95095983698473e-06	3.63343123247085e-05
g11218_i0	10.0014673279661	9.7645124337949	9.56103692383179	8.28953088089378	7.87802124608491	8.11558432558395	1.68637617325496	2.71655604307576e-09	3.39996584170527e-08
g11218_i1	7.55740910482228	8.56365895843805	7.52786455827799	6.61258867889709	6.28477816798119	4.53756113325884	1.93105961308202	0.00214018881859302	0.0086229836482778
g11218_i2	9.25879452459932	9.51754046208054	8.28365488784708	7.68211736085303	7.55762551957537	7.19876072101759	1.62072550049538	9.83284444938483e-05	0.000552048837275142
g11218_i3	10.6214671944269	10.0895446777692	10.0331994930343	9.05388959853573	8.53439129306923	7.93938487868997	1.6958367672205	6.06525212364268e-06	4.37268957926043e-05
g11218_i4	9.90546344607213	9.65003290180686	9.28367459629939	8.41125826452732	7.65065671197674	7.68544796830781	1.67848375332457	2.64470133272944e-06	2.04269217774536e-05
g112193_i0	10.8787618232722	9.96038578933399	10.1010083310699	7.43043042006877	7.53827710485152	8.19859510161348	2.61459872736937	9.79645850648276e-12	1.73410555946101e-10
g11223_i0	12.126673437159	12.058360015737	12.3924194586565	10.8781577446795	11.2808761108904	10.3439298468354	1.31596619509229	1.85905420174342e-05	0.000121741063943524
g11224_i0	8.20751988911364	8.50311141370688	8.08900176339052	9.39397389182091	9.26064621176325	9.17217341858354	-1.003573315	0.000286256967164799	0.0014490465203048
g11224_i1	7.3120435364038	8.07975648883941	7.96054919730406	9.1244942261326	8.87495161782176	8.46633936882461	-1.028020436	0.00556133665259317	0.0196230442727638
g11226_i0	8.14282702075214	7.77290326225585	7.51200987162813	1.47361790807773	3.46454782749064	6.41050569322748	2.83126380878708	0.00492800990082157	0.0176943781490366
g11226_i1	8.42592315198748	8.15514827291584	8.43426053335195	4.2304909783906	4.7058505400531	5.30928165063611	3.5796431217489	5.71116668526441e-16	1.72486296991138e-14
g11226_i2	8.79085463652965	7.83317369970559	7.65602656719773	0.917307493300236	5.20841441668852	5.47515820742493	3.4368234270808	0.000141452822658356	0.000766909025115984
g11226_i3	8.61989699589322	8.10170199845442	8.4300481782351	4.2304909783906	2.94349359719496	5.73277695414506	3.72649100736912	3.65027466226601e-08	3.84880890484754e-07
g11226_i5	8.24722721544727	7.87199911837119	7.88254394576122	1.47361790807773	3.46454782749064	6.41050569322748	3.01091488538013	0.00237748071405611	0.00944594328910775
g11226_i7	6.27792764329404	6.73805050613306	6.40440369714214	1.47361790807773	0	4.34521533283844	3.66805309170634	0.00230324430553927	0.00918876113286821
g11228_i0	4.87193937390254	5.00459273834544	4.01146985230937	6.54555269812518	6.71062935219148	6.34341873575045	-1.893582064	0.00124752029854827	0.00537729899228802
g11228_i1	6.29967222262082	7.09605316698125	7.19205636708593	8.67860073645673	8.02889756867257	8.27708830364096	-1.444985905	0.000521727081619481	0.00247837627503956
g11228_i2	6.46275021250694	6.81976163205203	7.13108472380639	8.21383123903173	7.87288152191241	7.73863235074344	-1.131386974	0.003677274764126	0.0137583504252753
g11228_i7	7.200882635	7.91601309704154	7.91907112306923	9.22002397855395	9.55668669573368	9.62298900237561	-1.764768975	1.51112693792168e-07	1.44236184013537e-06
g1123_i1	4.22313014116093	3.04564232722915	3.91830967200863	7.8189821355993	6.25348045172276	6.63749129673556	-3.356065863	2.25820235722606e-06	1.7699859827362e-05
g1123_i5	6.96270517471027	5.80598691086123	8.35204368769534	10.6907696224265	9.84744710738675	10.1817650241716	-2.88671076	7.35741761277916e-07	6.28579078861998e-06
g1123_i6	4.1291016375717	3.04564232722915	3.81871596665881	7.8189821355993	6.66378271221976	7.00616295941299	-3.623706489	1.2848227450713e-08	1.45198798309445e-07
g1123_i7	4.22313014116093	3.04564232722915	3.91830967200863	7.8189821355993	6.25348045172276	6.63749129673556	-3.356065863	2.25820235722606e-06	1.7699859827362e-05
g1123_i9	1.74709886204186	2.85208006205518	3.33294089966617	7.56514407663833	5.60542387957006	6.34341873575045	-4.150103563	1.44936049688235e-06	1.17518610439197e-05
g11231_i0	12.6580829066535	11.1742043304129	11.9355556261613	8.6308908889735	9.31660938374546	8.074803741	3.28569579097669	5.06258062083614e-13	1.05426142479006e-11
g11231_i1	13.3203009872259	11.5011767252701	12.3703306640982	9.63068814282504	9.79542580218941	8.62305071038947	3.15140934569833	1.06659214005331e-10	1.63290752180635e-09
g11231_i2	13.2063859896574	11.5155526344425	12.3777312367205	8.86610358766764	9.79678338334008	8.438482247	3.37968520360755	5.66429720016506e-12	1.03313625617207e-10
g11231_i3	12.2097722744934	10.6940660661948	11.3926877731775	8.1384950092246	8.99098335320685	7.67183977734632	3.19428685891333	1.77508708525481e-11	3.03241139193958e-10
g112338_i0	12.4281678348119	13.5072405807557	13.0351177350172	12.2108919294204	11.518694494006	12.1651352307901	1.05864850797505	0.00269810650741928	0.0105384970636636
g112339_i0	10.1673603466329	10.1221197541961	9.83717658862742	9.1830088539381	8.6798053537871	8.7385184344406	1.16584969849224	3.22790034099622e-05	0.000201201548147159
g112341_i0	7.37484821750051	7.01742163955884	6.22152004398061	3.01947038916798	1.81137632680035	4.04092392886994	3.88338532605371	6.56708853057447e-07	5.65533854842734e-06
g112348_i0	11.9642774783737	11.0321606339314	11.9937955467139	3.64980342590229	4.50787939333874	5.90551024079055	6.78998164911911	2.90036178391064e-36	6.94052586180094e-34
g11237_i0	4.61872528947516	6.07362751920074	5.68441778360581	8.50598470162844	8.35433776077702	8.65798154802243	-2.955044147	2.19799034462012e-10	3.21201941146688e-09
g11237_i1	4.61872528947516	6.26080876917368	5.71243675312798	8.53045994707627	8.3395101651364	8.58362398507142	-2.829781985	6.62830738825238e-09	7.84670740413358e-08
g11237_i2	5.47901477963666	6.5272053115115	5.62669253654457	8.5781989255891	8.60428522758838	8.55796137815888	-2.641868728	3.08714454546605e-10	4.42640926511361e-09
g11237_i3	4.61872528947516	6.24117049493112	5.71243675312798	8.49891482559339	8.54412402749814	8.65106271322272	-2.917683629	1.13201012885097e-09	1.49368681317771e-08
g11237_i4	6.16399894176322	7.29011252769219	6.81947744834099	9.84656834740391	10.3267989390371	10.3255793000046	-3.363356338	2.31792989445046e-19	1.04142683487182e-17
g11237_i6	4.75088056269154	5.29862801858826	3.81871596665881	6.74994287116018	7.26768509266215	6.58036713644626	-2.19657196	0.000390825224608583	0.00191513810534853
g11239_i2	7.33328366874436	6.83294128562807	8.1871148146087	9.14728157720199	9.50446827767532	8.92501664934357	-1.655407956	0.000141973738115494	0.000769288101057944
g11239_i4	7.04225018683297	7.06287729447849	7.74688371457235	9.02465097173721	9.00514615739422	8.27708830364096	-1.490635061	0.000186740732721274	0.000984529345437795
g11239_i5	7.21239215865694	6.69539127456935	7.50401670702121	8.58489163118756	8.48808299178777	7.88144565357861	-1.181007096	0.0035726961847038	0.0134220052874369
g112392_i0	0	1.02625787039006	0	1.47361790807773	1.41855684101388	5.80935090735512	-5.66487497	0.01267510300724	0.0394669592457308
g1124_i0	7.24637985356302	8.23674602924788	8.78699052866481	6.1356541189987	6.33048736211667	5.08122302031998	2.29516040835016	4.49800274766717e-05	0.000271909389386126
g11245_i0	9.81209976911774	9.86416680543252	9.2625096950454	7.43043042006877	6.95394859145742	6.37735213182192	2.6959754942673	2.652438513478e-12	5.04568121594816e-11
g11245_i1	9.75027558387171	9.80017977078778	9.35428717777728	7.59859931458107	7.21178918983725	5.85823158416497	2.59695156957292	2.60458620185482e-08	2.81158260043459e-07
g11245_i2	9.39633624548986	9.42265654891684	8.53183434218959	7.27356817418866	6.03160295016697	5.50616182867268	2.71682509689426	3.62957475994067e-07	3.25499259670927e-06
g11245_i3	9.37344991474477	9.40069611194175	8.9605738529441	7.0596095730034	6.67563775359707	7.58737959820566	2.11123165987566	8.4782447971519e-09	9.86884223076733e-08
g11245_i4	9.8308888303512	9.83498654703046	9.48997246076945	7.88011645135612	7.28326549710946	7.49766567311972	2.15826431364235	1.63933732912085e-12	3.2025052878734e-11
g112494_i0	9.54256340643379	8.55970056007549	7.85138187778219	9.69551260357227	10.3305530380195	10.95544913	-1.601961702	0.00129945515699597	0.00557354519640748
g112510_i0	5.62395421004952	5.69487981528422	6.07813867089626	8.86059842862904	8.42627249289851	9.11800767026382	-3.036593183	1.25851928940564e-15	3.65501728677813e-14
g112526_i0	5.44038464851578	5.95808472769394	7.29755541913569	8.4953668528583	8.23121720588228	8.55054457210594	-1.988704644	0.000252402261543557	0.00129266389352623
g112543_i0	0	0	0	7.10687641916757	7.46502654316413	6.77112648025733	-9.474512158	1.50651411062402e-12	2.95487823214713e-11
g11257_i1	4.9836216735959	6.5272053115115	6.31585784469471	4.08700211145083	2.58965305113685	3.86074577675326	2.54216380905641	0.00209249464417192	0.00845290943035529
g11257_i2	6.94901058454802	7.46959990670801	7.3159349367846	4.08700211145083	5.42053270447227	6.39402414526774	1.70008156298728	0.0102992857999565	0.0331400620355074
g11257_i3	5.72383780538661	6.79303552483078	5.98931786055291	4.08700211145083	3.2274174282393	3.86074577675326	2.5684725032203	0.000270923253143949	0.00137824270152831
g11258_i2	7.11763760971736	7.74528634872888	7.67750719461441	8.28542794610024	8.62583238709486	8.78033535525155	-1.041519898	0.0031898865900718	0.0121833042654829
g11258_i3	8.04322629668672	7.33712086020738	7.26953951201592	8.47389380641207	8.92049858447377	8.63010486590676	-1.098021096	0.00306713072318812	0.0117773695777884
g11258_i4	6.87851708988128	7.01742163955884	7.62687897867155	8.16553573811105	8.31318942406462	8.72540397502258	-1.213105875	0.00177412261597354	0.00731800795805564
g11258_i5	6.46275021250694	6.66623449277748	7.11017445479968	7.74919598178133	8.03811034939181	7.90490129814866	-1.135827896	0.00279027110208127	0.0108541572639888
g11258_i8	5.03637961800991	6.54333136126813	5.50381369031725	8.24374376223444	7.27549632738195	8.23143463031376	-2.162896153	0.00011997060631738	0.000660733394884963
g11258_i9	5.03637961800991	5.72346902812412	5.53552843498878	6.78523981336464	6.5524612290657	7.48215558443038	-1.555198203	0.0037649052664025	0.0140362020190268
g11259_i1	8.49352067708151	7.82659998461569	8.84192724312142	6.89702393573946	7.32149589401228	6.86978130031735	1.40767378937149	0.000609650323596096	0.0028508940901054
g11259_i5	6.81953224872919	6.9585109059917	8.05657926044906	5.56091486753049	5.39207363622804	5.50616182867268	1.92798536645238	0.000341721411070163	0.00169708444232974
g11261_i0	8.55357455183727	7.96472357248668	8.51602346163835	0.917307493300236	4.83831978573459	4.4122207076902	4.33970078851546	3.95173654656848e-08	4.14371011175689e-07
g11261_i1	8.45528218245993	7.95872394793929	8.53967527528543	1.47361790807773	4.8799044882009	4.34521533283844	4.28770538477694	4.77928191899385e-09	5.771672373381e-08
g11261_i10	8.72005234165235	7.66649537344105	7.76706239072316	0	5.36304185882315	6.36048519922468	2.79194154246558	0.00951563526658969	0.0310399818526091
g11261_i11	7.78257275288299	7.25137091918255	7.39586263562809	3.54387295217495	3.92808864776693	0	4.42270279383859	2.60563690330446e-07	2.39076754601276e-06
g11261_i12	7.64495232390939	7.05164694234715	7.39586263562809	4.87945064599277	5.81288146835568	4.34521533283844	2.27037014283086	6.34173905121247e-05	0.000370725111180088
g11261_i13	7.78257275288299	6.73805050613306	7.06742213342874	5.11961839346312	6.04993586109855	4.20107739853549	1.97244945751608	0.00231072941903921	0.00921315395526246
g11261_i2	7.00302583955248	5.33613724886648	5.94276893517635	0	2.3737732897974	0	5.72072244493466	5.66600076254282e-06	4.10893004810671e-05
g11261_i3	6.9897104362264	5.85848816125062	5.91891886500508	0	2.3737732897974	0	5.81264251242056	1.36960389671367e-06	1.11519395301434e-05
g11261_i4	8.29672444580267	7.35550353836062	8.05110395495999	1.47361790807773	3.76009828472801	4.34521533283844	4.46460796431636	5.63029337670405e-10	7.78772001093214e-09
g11261_i5	7.8868114051016	7.30910005738223	7.61949912962202	0.917307493300236	4.27835482214757	4.20107739853549	4.00505185516807	5.81520298359915e-07	5.05393627550001e-06
g11261_i6	5.78678079341258	5.5103157237762	5.9662311288481	0	0	0	8.34153032491414	3.64544410076688e-08	3.84471406879997e-07
g11261_i9	6.14009237058852	5.13800492762297	5.79336952630633	0	0	0	8.32185261179895	6.99306557838336e-08	7.06633786829126e-07
g11264_i0	6.93518475353492	6.68088653952524	6.65596566547185	5.26005079239119	3.92808864776693	5.23719479551011	1.87333088107559	0.00178025340515535	0.00733832635649725
g11264_i1	6.48189743297004	6.35517989313263	5.50381369031725	3.74848512259738	3.35084918322052	4.90632176469991	2.0814538861854	0.00590530347236691	0.0206649144954954
g11264_i2	6.86399542323658	7.56746683666022	6.76700600050073	3.74848512259738	5.81288146835568	3.95364583236358	2.32282824384323	0.00149279568479684	0.00629333354545584
g11264_i3	5.40069161698536	7.00583036636123	6.53566083988719	2.85202107231457	4.45383009551365	3.4145042268735	2.82050129044583	0.000386223013898306	0.00189415049773938
g112652_i0	8.39595422856697	8.13932125527149	7.75364134795962	4.59115700710622	4.751371908	5.88206457531823	2.96195435681454	9.27319980919365e-09	1.07275482606061e-07
g112656_i0	5.93307989796569	2.85208006205518	2.81784520944215	12.0623437588839	12.0407109511585	12.0710751546986	-7.478002455	4.87879090528919e-27	4.97697963682529e-25
g11267_i10	7.43503250619449	7.39158078338992	7.14142729394311	8.47749491571643	8.31697905782451	8.31697675280613	-1.049408006	0.000654706945066642	0.0030359489104181
g112670_i0	4.81267937536168	4.75051863449048	5.25983823930886	7.17055162997873	6.38926386818148	6.91668903393818	-1.934268587	0.000326250054422023	0.00162908356408665
g112681_i0	7.08043625952325	7.85271701249279	7.0233641136098	0	3.92808864776693	4.85907013528832	3.54998404804372	0.00042678619579896	0.00207189473921486
g11271_i0	7.65342142316175	8.42693181383177	8.09964933928811	8.54426160664132	9.58210382460104	9.2814970197994	-1.106308477	0.00560897190080789	0.019768189670985
g11276_i0	6.21065548125646	5.90914573096513	7.00082005800549	4.29721591372254	3.35084918322052	4.47625167963022	2.40415892231073	0.000482597969650167	0.00231242645544057
g11276_i2	5.44038464851578	5.13800492762297	5.7668932134431	0	2.77739426768462	3.4145042268735	3.07273166315076	0.00876911795831612	0.0289694839890637
g112807_i0	13.5098918345045	13.8404552216883	13.7949215450953	8.41501895379937	6.68739617211775	10.4272834914821	4.47909664548627	6.22872793203835e-11	9.87475918659465e-10
g11281_i0	12.0144508918768	11.9938146109547	11.5050816706627	8.4262425587688	8.02889756867257	8.90770530962675	3.36136124669513	1.05263814136183e-25	9.31114622601998e-24
g112813_i0	3.92038586436505	0	0	6.94982730473397	5.67794205583944	6.5056264144391	-4.237604493	0.00184025757975812	0.00755141038548359
g11283_i0	8.64559518544124	8.69577475007657	8.48387218190317	9.50576361835733	10.4647128748407	9.93069138491466	-1.41188204	2.40504099625756e-05	0.000153807208057944
g11283_i1	8.46011778886547	8.43559759704576	8.45513977322657	9.61605993719222	10.3097835470567	9.87981200563774	-1.516458957	2.48569476638371e-07	2.28968524260633e-06
g11283_i2	9.02425512068462	8.55175103099414	8.57061968292282	9.24559205513541	10.4054346357496	10.0380110742386	-1.242598149	0.00100419363277662	0.00444244350608692
g11283_i3	8.61556910571613	8.21173895166052	8.40021220452794	8.93843758292697	9.92647009290144	9.59442108436498	-1.126328309	0.00150292157472712	0.00633032562993596
g11284_i0	2.18117980702321	3.85574531757544	0	8.32194094292949	7.90344874242737	7.60180415136885	-5.460317466	8.32170633429871e-11	1.29485027674577e-09
g11284_i1	4.92886095157144	4.04884789841386	4.18147947629605	8.25637596347929	8.25116103568958	7.48993147185742	-3.670339721	3.99347297444131e-13	8.44180820385066e-12
g11284_i2	2.18117980702321	3.85574531757544	0	7.88554777247113	7.63252421597046	6.97325707209447	-5.031669438	2.68585898115868e-08	2.89151212199108e-07
g11284_i3	5.75565253770123	5.05044801699544	2.81784520944215	9.77081707883228	9.4206561061345	9.04335131660576	-4.520450271	4.05065022270612e-13	8.55376818786881e-12
g11287_i0	6.62656158055621	6.90958661180294	6.55125911858076	8.52350928640966	8.59806932155476	9.08501787033897	-2.06353759	3.62925260563322e-09	4.46203548121473e-08
g11288_i0	6.71012393052287	6.37333533185852	5.89466787771252	3.01947038916798	4.8799044882009	1.55215320810204	2.69529731560078	0.00487050432033556	0.0175162996849484
g11288_i1	8.32880364486809	8.80012032671368	8.60091427655649	6.09871928923954	5.58041784895409	7.29953900937575	2.09128524070823	5.44517696716187e-05	0.000323137096288047
g11288_i2	6.89289404191613	6.28018330900809	5.62669253654457	3.01947038916798	5.03520225188103	4.47625167963022	2.01152106969039	0.00985502201376805	0.0319511560558566
g11289_i3	3.80349127936396	4.63487734202286	2.81784520944215	8.1016337745007	6.79999210525635	8.36850169972609	-4.05742299	2.21968362069576e-09	2.81102229207326e-08
g11293_i6	10.2823998231006	9.61612832316469	9.79848711075864	6.9183777533624	6.94418050628124	8.06442589846303	2.52079253436553	2.3791957688313e-09	3.00272699441466e-08
g11293_i7	8.58490480187014	8.76617016405905	8.45927960387295	3.92764971524307	4.83831978573459	5.80935090735512	3.59612132097664	9.54201356639154e-12	1.69324865738227e-10
g11293_i8	10.5964301447164	10.4719692272365	10.3045431967685	6.9806058827143	5.36304185882315	6.8335716899918	3.92665100877537	1.5982622173186e-19	7.32680213985913e-18
g11296_i0	3.67628352925284	0	0	10.4221596560142	8.85423759169529	9.37264012071811	-7.740405868	3.42268008476094e-05	0.000212234741314533
g11296_i3	3.80349127936396	0	0	11.1282926825341	9.31850095852375	10.003117416885	-8.245369743	2.04105849106511e-05	0.000132498559605183
g11296_i4	0	0	0	9.4408415612134	6.89432269003125	8.03814991504287	-10.82580494	8.68113139356382e-15	2.2720331479275e-13
g11296_i5	0	0	0	7.95435497744418	6.66378271221976	7.53572670252069	-9.81233433	3.59349943254088e-13	7.65092188645034e-12
g112971_i0	0	0	0	4.83522716334491	2.94349359719496	4.27494569857473	-6.473801827	0.00183268584274247	0.00752516969065402
g112996_i0	4.31140346632244	0	5.36948618782877	0	0	0	6.90439856723773	0.00948869491846304	0.0309703496209217
g11302_i0	6.11578296440351	5.95808472769394	6.71255387867763	7.86919207957079	7.73805053912624	7.55809048126329	-1.437813022	0.000584867009777657	0.00274572855021896
g11302_i1	3.01265550275198	5.44314615895153	4.65560020111783	6.99072119972823	7.40931585431415	5.59536492755229	-2.211567116	0.00655250890063378	0.0225890196316058
g11302_i2	6.87851708988128	6.97048706926799	7.68459691352029	9.11527754212919	8.90043279846177	8.7385184344406	-1.706870473	3.33296390361274e-06	2.52701526518358e-05
g11302_i3	6.74223916989065	6.72397045356727	6.61201855068275	8.86059842862904	8.60738316631758	8.13058467404113	-1.880574759	1.83465280736819e-07	1.72921315403441e-06
g11302_i4	2.51441446712526	4.13649908104862	4.40396860303427	7.65056459676631	6.40359131429622	6.17999191032392	-3.090325132	6.30636310287406e-05	0.000368922695845238
g11302_i5	5.78678079341258	5.47712181944861	6.67032216444864	7.57861941073944	7.76604367952368	7.58011287554774	-1.586750119	0.00102703859736881	0.00453132836872216
g11302_i6	5.47901477963666	4.69385635242998	4.76666761287199	6.44613992542941	6.79999210525635	5.92858096889057	-1.441778695	0.0165060270139129	0.0492709118406284
g11302_i7	6.71012393052287	6.33679306426742	6.78030385781701	7.93353090020365	8.56020074902159	8.26807241372044	-1.665166468	9.72439725890393e-06	6.73333386007774e-05
g11302_i8	5.18397984276242	5.40835102973785	7.3159349367846	8.49891482559339	8.21099380304947	7.24544340802592	-1.776882695	0.00862736205116069	0.0285763721815691
g11309_i12	7.12982789882066	7.18096419966628	6.5666905525013	8.94625531646257	8.18634546609627	7.58737959820566	-1.370152564	0.00385223808046108	0.0143136010162716
g11309_i3	8.01063615598257	7.22161632930361	6.69861355062421	8.90940457137895	9.23283226781845	9.12051437383963	-1.689225538	5.23906265402798e-05	0.000312045544416244
g11309_i4	6.96270517471027	6.69539127456935	6.78030385781701	8.75179932145323	8.10539248182443	7.39373482444988	-1.379092468	0.00282682308896999	0.0109759494008866
g11310_i0	4.54781202566647	5.77900199022621	5.18181791684616	6.93942011033417	6.31541130577317	7.18924014	-1.626281628	0.00586366174219963	0.0205428018288935
g11310_i2	6.94901058454802	6.9823646334268	7.19205636708593	9.37479203293133	8.51142293764615	9.30592992499759	-2.075945422	1.5390296453479e-08	1.7182257368681e-07
g11310_i3	6.62656158055621	7.40928663410406	6.38712395860682	8.75773481517515	8.8594440470065	9.46824003607173	-2.196425856	2.03247345127153e-07	1.90124693790973e-06
g11310_i4	10.4750707355104	10.0729771009421	9.82118187331312	8.76069342971894	9.44337080768626	8.0005405129901	1.29793910673335	0.00195223269661151	0.00795303518998535
g11310_i5	10.8624174160588	10.5696808809965	9.73502439397866	9.38057341707875	9.06496076756861	8.74503122824243	1.37730129452584	0.000216838607809725	0.00112788115245539
g11310_i8	8.07509646780273	7.99435305342208	7.3520060949484	7.04996748959673	6.22148868059685	5.56623912127338	1.44442031938866	0.00589790485438269	0.0206413969479918
g113104_i0	9.68774586412847	9.61993508654231	9.21188290770462	6.51784111861971	7.15364005879407	8.49753104766092	1.8946842954069	0.000268683625999901	0.00136776326734091
g113107_i0	8.34457966224998	8.28069464744126	7.36970901358978	10.3255657581957	10.4604361804292	10.0433052043751	-2.230405281	2.1486303958045e-10	3.14441461132014e-09
g11312_i0	7.12982789882066	7.08507909215573	7.38719733513182	4.53696568401549	1.41855684101388	5.08122302031998	2.96079208229209	0.000512615051766945	0.00244013018408509
g11312_i1	6.38351422369615	6.49440216721444	6.24088756361409	4.42206533705828	1.41855684101388	4.90632176469991	2.27345198741252	0.0135569895403976	0.0417359281432844
g11312_i2	7.26860148069028	6.28018330900809	7.56675534183325	4.92235875018911	4.8799044882009	4.70725332036589	2.33528448142387	3.33409876026137e-05	0.000207227244627298
g11312_i5	8.77153332915135	4.85757445931188	8.51602346163835	5.58781885967171	5.20841441668852	5.37793732172837	2.74510025700091	0.000767607187766455	0.00349874109536794
g11313_i2	7.86509985632834	7.00583036636123	7.67750719461441	10.0930018439528	9.31660938374546	11.5481052386711	-3.067213882	2.92155453911596e-08	3.12948823786775e-07
g11313_i4	6.51944597689222	7.46959990670801	7.09960455935789	9.93827376328446	9.45373509873861	11.4627658321106	-3.480274597	1.32817292060404e-10	2.00341109905058e-09
g11313_i5	9.62883917060112	9.21686422970422	8.84509458090359	10.9447106705327	10.443201486563	12.0122224337715	-2.022781122	4.97620516585186e-06	3.64976647086322e-05
g11317_i0	12.2151456485889	12.333676395983	12.0644568021162	13.5961273566865	13.4775343638942	13.4326840616105	-1.295357255	8.8437905831295e-11	1.37048374605206e-09
g11317_i1	11.2161638300837	10.8553416756805	10.8459053514783	12.3331939365651	12.1884337734248	11.989432905954	-1.194735198	5.02727806507678e-07	4.41356169929759e-06
g11318_i0	10.230986101429	10.2356377894185	9.85456835242115	10.9414549404237	11.4629202043251	11.8985168260454	-1.369415443	1.93965848222017e-05	0.000126495808807551
g11318_i1	9.97130005232374	9.92697326989253	9.51802607720379	10.6094077137586	11.1499639434457	11.6487876814318	-1.379211497	4.76894081287556e-05	0.000286736744906053
g11318_i2	10.9907727088285	10.8753853913661	10.4960385485282	11.6228332950581	11.8606235268144	12.5963933614757	-1.286581428	0.000114506260713535	0.000633644060781481
g11318_i3	10.7335494334746	10.5348185967147	10.3719715677885	11.5064793234302	11.7044744780431	12.1251264896494	-1.248470213	3.49559637312941e-06	2.64029595086371e-05
g11318_i4	10.2380419037227	10.1487148327717	9.64702700644967	10.7853264543306	11.4199576619593	11.9420361624164	-1.425208261	8.13558641322693e-05	0.000464618732131601
g11318_i5	10.3094465342809	10.2055535134607	9.74013736836467	11.0987854387789	11.6921256565946	12.1957679022075	-1.625877004	3.37721448468168e-06	2.55865432529504e-05
g11318_i6	9.93355116176893	9.82677506651323	9.50606983310705	10.5745247143182	11.1128413631196	11.5536808159414	-1.369248704	2.93921957339451e-05	0.000184615182393859
g11318_i7	9.99315060825556	10.0018213853517	9.79357714961142	10.8254412000102	11.3472361481926	11.699547961865	-1.402494558	2.8686798400779e-06	2.19995818531883e-05
g11318_i8	10.043957945918	9.88171292237132	9.56488415619302	10.5904096699959	11.1101138363326	11.5794190022186	-1.306390916	8.21879823225557e-05	0.000468953146148604
g11319_i0	10.5776411695811	10.0249752835706	10.0483932894907	10.7677869870965	11.7299258466838	11.3825400219168	-1.106617551	0.00104169755184558	0.00458852476882133
g11320_i0	7.43503250619449	7.32784093204554	7.61208133609013	6.06081398093275	6.06803872849625	5.88206457531823	1.47093534319061	0.000168003036874528	0.000895226677381611
g11320_i1	8.31818963722667	9.14206498357721	8.69168166949977	6.80830029457481	5.52906669991958	7.69892899879567	1.83604399545126	0.001209893668088	0.00523847143658904
g11320_i3	7.98402337704756	8.53571934323216	7.88254394576122	5.41831154930375	3.76009828472801	7.08014461450787	2.18671935194655	0.00356236046680497	0.0133905132680609
g11320_i4	7.55740910482228	7.73127708104778	7.66322237158917	6.4607680807251	6.06803872849625	5.92858096889057	1.49462642376321	0.000137642404623269	0.000748081647866136
g11325_i2	6.27792764329404	5.13800492762297	5.68441778360581	6.9806058827143	7.58930717561315	6.97325707209447	-1.456448303	0.00570790608405566	0.0200733386677127
g11325_i5	5.62395421004952	5.75150269311059	6.22152004398061	8.56471964501287	9.1245578054522	8.67854116586466	-2.940094624	9.52588951351786e-15	2.477117678085e-13
g11325_i7	5.87632784841468	4.37141625371597	4.59668620577425	6.50378312993299	7.03900696488695	6.63749129673556	-1.669046959	0.00899372666859095	0.0296023047455651
g11335_i0	11.6630322067765	11.6777390289792	11.5962502495423	9.31968498909552	8.9838494694668	9.77073661570352	2.25388917086127	1.1338181524295e-15	3.31101540207074e-14
g11335_i1	10.9073690631537	10.9216128841889	10.7281860256891	7.27356817418866	7.60178756650281	8.39772945805818	3.02397843158849	1.19869515101146e-17	4.40702280346059e-16
g11335_i2	10.1966294357656	9.94225677293322	9.69521104318375	7.94398051073068	7.50544169307617	8.2127608150156	2.04821168114845	1.34769789062608e-10	2.03160453183079e-09
g11336_i3	6.77365504516395	6.9585109059917	6.96632936125061	8.04451351001684	8.56339470640394	7.91648764823316	-1.307779162	0.000376321729945416	0.00185043460791012
g11336_i4	6.62656158055621	6.46083577658597	7.0233641136098	7.91240183752131	7.9578600577643	8.47420073891135	-1.422351233	0.000268885683805967	0.00136862026513239
g11336_i5	5.58906148246375	6.44375510073553	6.71255387867763	7.40039280310182	7.57038179042719	7.82723316538272	-1.295830105	0.0055718078100295	0.0196542979057348
g11336_i6	8.61122819337879	8.65924559691486	8.71264171660011	10.1628810347758	9.57579139968702	10.0913763229965	-1.306216733	3.44921755930637e-06	2.60752883798531e-05
g113378_i0	8.97442745495828	9.69222723904653	8.16193550962157	6.15377288930868	6.8531574690801	6.845742819	2.43303510587635	4.19180219176769e-07	3.72328507521242e-06
g11338_i0	7.54835537109752	6.94643449288536	7.05653312348616	9.60457900588737	9.35028397794316	9.11549660367227	-2.171665156	5.82331248701414e-11	9.27064345648652e-10
g11338_i1	7.04225018683297	7.00583036636123	6.27885963231606	9.72610766838891	9.13747378336034	9.34932024267884	-2.621503228	6.27028666883442e-13	1.29140975164701e-11
g11338_i10	5.13643808831014	2.85208006205518	3.71173380007358	5.76328513447269	5.50268903182634	7.13075828742152	-2.179140295	0.0137765058912707	0.0423079962451326
g11338_i11	7.49280633343616	7.58315147933794	6.78030385781701	10.1448770075919	10.0793169135109	9.50131587619849	-2.617225765	2.95708738110093e-13	6.38168168462502e-12
g11338_i12	6.18751581147041	4.95723199322768	3.71173380007358	7.83591368899032	7.10186170201654	7.75162764800978	-2.34738633	0.000591302232907575	0.00277243767321739
g11338_i2	7.09294359903068	6.37333533185852	5.65584385430684	9.21139958990275	8.91550824156578	8.70884145764279	-2.485518986	3.49271532884194e-08	3.69515508728337e-07
g11338_i3	6.3630060774671	6.09566574777177	6.33400711875743	8.77246758467675	8.77930270197598	8.77079231709047	-2.521314377	4.33675794447705e-16	1.33324111032594e-14
g11338_i4	6.23342986058151	5.37269592274292	5.56656096510795	9.15854168650736	8.67094891817338	8.91638694483789	-3.183717461	5.48047083840324e-16	1.66095493787019e-14
g11338_i6	7.52084819090273	6.69539127456935	6.5666905525013	9.50928614565212	9.13318129264142	8.63361905127172	-2.153853117	3.70480709916008e-07	3.31903956383492e-06
g11338_i7	6.32109392389184	5.75150269311059	4.86979222525372	9.07781046368751	8.35433776077702	8.56165553151484	-2.960594695	9.12613009600398e-10	1.22219903692531e-08
g11338_i8	8.20751988911364	7.14970526800295	7.3159349367846	9.43714767067376	9.61325818392962	9.19851228478104	-1.796691234	3.66122194410627e-06	2.75395427936748e-05
g11338_i9	7.33328366874436	6.20107332029889	6.78030385781701	8.76953304225536	8.54735373587036	8.15524378549566	-1.678740635	9.57535106051289e-05	0.000538908827845694
g113385_i0	2.78493765301242	2.03920973771412	0	7.41548978490945	6.67563775359707	7.00616295941299	-5.505689748	1.70349141404333e-10	2.53160523065787e-09
g113390_i0	3.80349127936396	1.61986785597115	1.59312819619413	5.26005079239119	6.41777787214869	5.53651317275652	-3.314419077	0.00123641253558084	0.00533602934030233
g113392_i0	6.53786002211588	5.13800492762297	5.22135542697288	8.81008319489573	9.45028860142239	9.21502642890608	-3.426349469	1.36517400107306e-12	2.69457606308057e-11
g113408_i0	4.9836216735959	6.39126513202484	5.79336952630633	7.62481591403884	6.68739617211775	7.61608590950411	-1.551966167	0.00652415745865013	0.0225078443022705
g113460_i0	0	0	0	4.59115700710622	4.99791673487792	6.8335716899918	-8.141094961	9.15958357807981e-07	7.695831955307e-06
g113487_i0	0	0	0	4.87945064599277	1.41855684101388	5.78427514914417	-7.152439716	0.000623831664447264	0.00291084003312405
g11349_i0	5.0872761268444	6.8460016264258	2.81784520944215	8.82429354328228	8.03811034939181	8.64759081297915	-2.863001112	0.000398772603879151	0.00194918333281
g11349_i1	6.97627099220236	7.26115429017863	5.05625627072011	9.31566703899942	9.03995657740807	9.18659964996383	-2.494461193	4.06562487069438e-06	3.03471814024505e-05
g1135_i0	7.08043625952325	7.13913328198096	7.22160234544122	8.57484089379356	8.47796339829125	8.35153036345951	-1.328647387	1.0520721046762e-05	7.23740757742433e-05
g1135_i1	7.22381058826239	7.12848325280785	7.28827710181587	8.45939880314945	8.42627249289851	8.38527571	-1.214510155	4.13075359058704e-05	0.000251846120529719
g1135_i14	6.42367612662067	6.94643449288536	7.46337278916618	5.71529115767953	5.44844122276541	5.27368841993035	1.5373811435059	0.00328288453228739	0.0124942252432884
g1135_i2	7.36456880491629	7.14970526800295	7.26953951201592	8.69725149579984	8.52131132754075	8.44249491977225	-1.299863396	1.57448210150953e-05	0.000104750187573828
g1135_i3	7.63643321450976	7.4946960428682	7.0233641136098	8.86884830952851	9.19420605446942	9.13049785951559	-1.670492841	2.37676790587592e-07	2.19699067495943e-06
g1135_i4	7.79793308758531	7.41805873322764	7.64152638234652	9.33366034134792	8.80651414147622	9.18899005913402	-1.504011206	1.55676732261972e-06	1.25550506652354e-05
g1135_i5	6.48189743297004	6.5272053115115	6.29747733860544	8.1247821776293	8.00090089121588	8.0799648018088	-1.642281878	1.22869820238087e-06	1.00834878819969e-05
g1135_i6	7.57534788261338	7.28052422143331	7.17201743899643	8.52698880262733	9.05137586853791	9.40178499831833	-1.690793289	3.41330179082995e-06	2.58310281471551e-05
g1135_i9	8.16076017175093	7.3463414778703	7.37847967333574	8.53737728113335	8.86980092662885	8.76439504100611	-1.055374743	0.00435797049818157	0.0159365281791164
g113538_i0	9.35279717003133	7.90980700170797	8.39589910280101	5.69068185061165	6.45951926100118	7.17000839687571	2.13013378139458	0.00011321364941294	0.000627035382841228
g113539_i0	9.47249873722225	7.96472357248668	8.36092206966912	5.66564546556185	5.87589555179158	7.16029552506156	2.36677803093162	5.35120941366217e-05	0.000318072106291379
g113540_i0	8.89451754522694	8.46974939995307	9.24583072134552	14.6699761850237	14.0602308211835	13.8616162805455	-5.338094467	3.11913606192054e-59	4.41767592732683e-56
g113540_i1	7.71944182328575	5.90914573096513	7.64152638234652	13.3557332071707	12.7870199033996	12.6125104383866	-5.67116949	1.41464617903556e-34	2.93041068954198e-32
g113543_i0	12.6549230552537	10.7003720947964	11.5571916331989	7.84709199504066	8.00090089121588	9.18180691666474	3.38616140511974	2.9016571334072e-10	4.17519839126282e-09
g11361_i1	3.38229571184532	5.85848816125062	3.71173380007358	0	0	0	7.31310644207805	0.000199780657704897	0.00104721061843647
g11362_i0	12.1152229577796	12.5042784813936	12.1233641937419	6.94982730473397	3.76009828472801	7.92224611513214	5.28785774637945	5.06388899771843e-14	1.19976049715833e-12
g11362_i1	10.5046267472431	10.4970245376773	10.2265401451758	4.36099074760778	3.092428832	5.19975403837033	6.03646457721176	2.81025018641522e-36	6.73812802078609e-34
g11362_i10	11.3504904190819	11.280242496604	10.9987784235751	5.4479821829945	4.50787939333874	6.56572554901323	5.50180978235875	1.47282862496652e-30	2.13311468497975e-28
g11362_i11	13.2459491185416	11.1261641153882	12.7687858390471	7.32244314639119	6.77816497153408	5.65190974629112	5.89841396768905	3.16049792948388e-26	2.95213289344268e-24
g11362_i12	10.6713172205889	10.8035607703638	10.32283447	3.64980342590229	4.27835482214757	4.1232218516487	6.6601531826705	2.7230796315941e-77	1.8426626020392e-73
g11362_i2	10.6322187927829	10.7155729508243	10.5269370056249	4.36099074760778	3.2274174282393	5.12182507823293	6.27467061180292	1.99717508722423e-45	9.96975070283494e-43
g11362_i3	10.6460771436721	10.6416643365074	10.3970059170137	4.29721591372254	4.00527579839489	6.1990919027981	5.42623121723354	7.66519252499254e-23	5.04945075782405e-21
g11362_i4	10.5472876062104	10.6152088482965	10.3686739564771	4.36099074760778	3.092428832	5.27368841993035	6.09174063050067	5.75617016071738e-36	1.33801296581271e-33
g11362_i5	11.5273545135769	11.7093489860811	11.4374427509347	6.15377288930868	5.65417206060977	7.17965631432708	5.10837393373329	3.63074441491657e-36	8.63741331972818e-34
g11362_i8	11.1555972335451	12.7131484991963	11.1382849431647	5.32545270152256	4.27835482214757	7.82108185401261	5.3153206453198	1.07339620315445e-06	8.90497736907926e-06
g11362_i9	12.3903509127212	10.4183298502278	12.1971040035961	5.5055532750494	5.60542387957006	5.34401785007122	6.43827707064168	9.1024219298632e-40	2.956539462195e-37
g11364_i0	9.50327873245907	9.16047821020821	8.45927960387295	6.3234470291662	5.14160381928962	6.59486162136253	2.97971803543824	1.58410987451763e-09	2.04807700929701e-08
g11368_i0	2.18117980702321	2.03920973771412	0	7.16162543517457	7.03900696488695	6.97325707209447	-5.934510421	2.76431876581084e-12	5.24540144309172e-11
g11368_i1	2.78493765301242	3.04564232722915	0	7.50289724223917	7.81510199331367	7.15051681834584	-5.39038442	6.20225134701194e-12	1.12703688023287e-10
g11368_i2	1.74709886204186	3.74854850128651	0	8.61789721779567	8.62888444936607	7.83335836032692	-6.091350763	1.09806543417305e-13	2.51216499020624e-12
g11368_i3	5.0872761268444	2.36371431117061	0	7.92827757428911	8.49479016661117	7.9450528514096	-4.525862824	7.3997706146377e-06	5.2466049256343e-05
g11368_i4	2.51441446712526	1.61986785597115	0	7.17942293635692	8.24321655748763	7.17000839687571	-6.489448933	1.37346618188018e-13	3.10260202803323e-12
g11368_i5	2.78493765301242	4.04884789841386	0	7.63774769875027	8.46435923404883	7.7255189315326	-5.149967869	1.09740516227419e-09	1.45148486242245e-08
g11368_i6	2.18117980702321	1.61986785597115	0	7.20571417319822	7.88314272453424	7.20821888542977	-6.607038313	3.57530314172381e-14	8.64739175082178e-13
g113700_i0	1.74709886204186	1.61986785597115	0	7.59197004382471	7.62642905053629	6.12112618407995	-6.723565474	2.53386171297372e-11	4.2441138369821e-10
g113726_i0	0	0	0	5.22620332511009	1.81137632680035	4.53756113325884	-6.691448906	0.00180703655097853	0.00743550376871193
g11373_i0	8.751949744	9.24917596856154	8.7091694541429	7.90707086422946	7.71525825375267	6.86978130031735	1.36641591440969	0.000632575480585503	0.00294734875915217
g11373_i1	8.82499400585102	9.24671598125598	8.74352164949746	7.92300504936038	7.5830262585094	6.93958309362015	1.4229751630046	0.00020659202095	0.00107974803380274
g11373_i3	7.75922118906441	8.5910677514071	7.7803597306679	6.53176344355588	7.32902189019203	6.45884985714657	1.27508775105191	0.00609492786254478	0.0212296748103046
g113746_i0	5.62395421004952	4.13649908104862	4.40396860303427	0	2.58965305113685	0	4.0583225052804	0.0128429021300422	0.0399067325223994
g11377_i5	6.90712913519053	7.37365493017681	6.51989206909602	5.08226534824502	5.896303111	5.92858096889057	1.30784048824589	0.0142468092061221	0.0435295146552939
g11379_i1	7.09294359903068	7.25137091918255	7.24096876762925	7.11614675790203	8.74595665613742	9.01937399930715	-1.309807538	0.0125542750435517	0.039157726130694
g11381_i12	9.81587720843984	10.3152739688255	9.79357714961142	8.94625531646257	8.25906200556929	8.89897111492081	1.26454528050705	0.000111749284289987	0.000619742206181913
g11381_i14	8.72005234165235	9.01772840637395	8.42158638999472	7.10687641916757	6.76712630556134	8.17467203207957	1.26576587625474	0.0066955845077731	0.0230138634703922
g11381_i16	9.84943633323725	9.53377429797011	9.18962977888038	8.57484089379356	8.51142293764615	8.23143463031376	1.10404843815485	0.000309323864144142	0.00155309677333563
g11381_i8	10.4103348341951	10.2844247966517	10.0023232644036	9.06589960857072	9.06496076756861	9.17940456608904	1.13916949209323	3.33472403238157e-06	2.52819240206755e-05
g11381_i9	8.40099248095314	8.55175103099414	8.25536506287735	6.6256300337967	7.11932845090649	7.51301078836721	1.28382117787541	0.000677779422118887	0.00313042495648213
g113819_i0	10.818846315813	10.3535020511006	10.1115679843187	5.66564546556185	6.37479270735768	7.20821888542977	3.92190851802861	4.66372253423693e-19	2.01867589139183e-17
g11385_i0	7.44482357715069	7.89731414123592	8.26011872507736	5.38801786986368	5.6300038583793	2.54383296060633	2.92286600241456	7.40594467188586e-05	0.000426488713947196
g11385_i5	9.27535049371577	9.03778747037751	9.29761397676031	7.04026053062307	7.97714801303292	6.55093384257731	1.89955886254926	1.28994942677009e-05	8.72025374518917e-05
g11385_i6	8.79085463652965	8.70297088734224	9.39159135588488	6.3234470291662	7.4581792259644	5.08122302031998	2.41212118221584	4.04906078495032e-05	0.000247261481394417
g11385_i7	7.97053060159514	8.05184666640799	8.87018602238508	5.26005079239119	6.06803872849625	2.54383296060633	3.17688363800751	2.70309912775641e-05	0.000171018898326467
g11385_i8	8.08764998482447	7.61401829214132	7.78696272061436	6.30734991494321	5.55497073586179	6.36048519922468	1.74067851878692	5.6039332344538e-05	0.000331766248544851
g11385_i9	5.47901477963666	4.85757445931188	6.4550347705311	4.29721591372254	3.76009828472801	3.12601134807438	2.02233727872535	0.0151650390230013	0.0458998396769284
g11386_i2	6.11578296440351	7.36460778074271	8.13630893335987	4.78960509708774	5.6300038583793	4.75965421497727	2.33858760290731	0.000388420375963781	0.00190439025292905
g11386_i5	7.23513935416053	6.93425613743277	6.36963474216001	5.08226534824502	4.95964197502621	3.86074577675326	2.20041865902337	0.000291918419512073	0.0014752526450846
g11387_i4	0	0	2.59516241887058	6.53176344355588	4.00527579839489	2.54383296060633	-4.443957592	0.0112778857844899	0.0357813113023424
g11388_i0	7.91526103317976	7.486379076	7.57440925716965	8.76953304225536	9.03306136381877	9.20797207272799	-1.348921144	1.48169615139143e-05	9.90334004062385e-05
g11388_i1	7.92927819340428	7.27087176366523	7.64152638234652	8.83556189612377	8.77655311493323	8.98126536762258	-1.233361498	0.000125816878512462	0.000689967730109107
g11388_i3	7.71944182328575	7.3463414778703	7.55132460461964	8.80148931127276	8.92547172506192	9.18180691666474	-1.436685088	2.0367892961763e-06	1.60751018364648e-05
g11388_i4	7.8796104660858	7.27087176366523	7.47159369143089	8.87432213727966	8.70026135952417	9.06433500999459	-1.32951868	4.97707964481793e-05	0.000298015550082469
g11388_i6	8.751949744	8.46974939995307	8.64155713982998	9.72610766838891	9.81163306512668	9.76433909207185	-1.144448128	2.06154513369347e-06	1.62515294750674e-05
g11388_i9	8.42592315198748	8.29980571270224	8.27897827265976	9.51104418927521	9.43118427183503	9.37893520764319	-1.107821858	5.99970320067994e-06	4.32901989782844e-05
g113881_i0	0	0	0	5.41831154930375	6.36017491946084	5.16131567301191	-8.059008213	2.55836147852659e-07	2.35128727962706e-06
g11390_i3	8.68330404981603	8.16560397286499	8.26485677544632	9.48980493754916	9.17971055001168	9.861946228	-1.151060865	0.000428654761665405	0.00207950600149674
g11393_i2	7.05509150921342	6.02851464941912	5.5969400138586	8.28542794610024	7.23601023025471	7.71228522330394	-1.460645036	0.00854684674859827	0.0283428144437657
g11393_i3	6.97627099220236	5.47712181944861	5.62669253654457	8.16553573811105	7.29099305247509	7.41021965916845	-1.496991499	0.0100673591354403	0.0325088691615599
g113969_i0	10.4227735609432	9.66115964654274	9.43427828816068	5.35707441606001	5.36304185882315	7.20821888542977	3.66321964496011	1.13528175296584e-10	1.72980639675379e-09
g113971_i0	4.9836216735959	8.3738147027898	7.43001256412706	9.61442538733112	9.23082488692179	8.78981568337468	-1.774759992	0.0095128985191132	0.0310327167583573
g11406_i0	8.83619660084495	8.52763619466485	8.44682430270458	10.1817672865719	10.489270767154	9.78660739891014	-1.570403028	2.49872920816445e-07	2.30099579452676e-06
g11410_i5	4.54781202566647	3.6327426666072	4.47110917196831	6.61258867889709	7.23601023025471	7.05939126596917	-2.78812177	1.10721146372286e-06	9.15309338372709e-06
g11410_i6	6.23342986058151	4.297280904	4.18147947629605	7.99512252801701	7.17049462438841	8.0592088477832	-2.59653228	0.000141394387568484	0.000766694590615859
g114103_i0	10.2196245461739	10.1113429140009	9.58586248029003	8.30177013549396	9.00279532418384	8.99772105148458	1.19656842579134	0.000387531346743466	0.00190041390721453
g114131_i0	2.51441446712526	2.03920973771412	0	4.92235875018911	6.41777787214869	4.65287717552525	-4.162172252	0.000665221213257447	0.00307919508392479
g11414_i2	7.02929353750215	7.32784093204554	7.25055535421814	8.64697011713743	8.69152999152126	8.2127608150156	-1.330193366	6.04543783510907e-05	0.00035500552725378
g114151_i0	9.37088443236212	7.97069835015155	9.06749081796164	4.92235875018911	0	0	5.62396563349107	0.012826540217161	0.0398678393386694
g114157_i0	0	0	0	4.87945064599277	5.65417206060977	6.23654962638498	-8.006681563	3.82798307281677e-07	3.42309538373321e-06
g11417_i2	4.61872528947516	3.50682332214268	3.18080235691926	0	0	0	6.4077646595279	0.00356231099723207	0.0133905132680609
g11419_i6	8.38073303422658	8.71725636627666	9.00089198761177	6.54555269812518	7.11062151010176	4.99642123144599	2.2760957403978	3.72426833065415e-05	0.000228977363827504
g11419_i7	6.48189743297004	7.68114478432302	8.22650938812951	6.59942835944079	4.27835482214757	3.4145042268735	2.25252517382661	0.00914523833347007	0.0300247295075918
g11419_i8	5.44038464851578	7.07402090114363	6.61201855068275	4.83522716334491	4.50787939333874	2.95678287880569	2.28146621074638	0.00372039677924931	0.0138944795443539
g11420_i0	5.44038464851578	7.07402090114363	6.09951499532744	0	3.2274174282393	1.55215320810204	4.55046724883968	4.55793910263042e-05	0.000275082081318845
g11420_i1	3.92038586436505	6.07362751920074	6.29747733860544	0	3.35084918322052	1.55215320810204	3.81802123521542	0.00339023284340263	0.0128409892103044
g11420_i2	7.82067123623053	8.58328965795535	8.58584649633154	0	3.2274174282393	4.59637101347975	4.98079571872469	1.45369180890671e-08	1.62847441736654e-07
g11420_i3	8.79085463652965	8.33728473025205	8.28365488784708	2.44438523855679	4.33924906981353	5.80935090735512	3.7750284380033	2.42598958838342e-07	2.23824276498914e-06
g11424_i0	11.260496261924	11.3076442050494	10.5229870965802	9.98329630395362	9.6008770543466	9.69371210225842	1.30448490284825	2.34772143958734e-05	0.000150481247437803
g11424_i1	11.1451257951621	11.1005091012292	10.5190263435083	9.66583371750739	9.22680172637462	9.73355731641531	1.39071386424683	3.21379060063598e-06	2.44243674130695e-05
g11424_i2	11.0456892401499	11.1208008423143	10.6093448424838	10.0355318743832	8.95981182127257	9.55604610945811	1.36088270479006	9.76216220148965e-05	0.000548383822638954
g11424_i3	11.6812657359886	11.6289862946191	10.9743982026253	9.97312860945502	9.35582077760826	10.0668912769147	1.63196699328215	5.4482736283237e-07	4.7584688996896e-06
g11424_i4	11.3215546439236	11.1553109352553	10.8155483799493	10.0281844484736	9.29179052175775	9.65446590199204	1.42426705236981	2.14793105708716e-06	1.68866227681138e-05
g11424_i6	8.06243275762957	8.53571934323216	7.74688371457235	7.33837365470013	6.61536368539097	6.47461116037145	1.29761535266021	0.00314213277665351	0.0120224036751501
g11426_i4	9.62883917060112	9.80687469856014	9.02343492798277	8.40748774659849	8.16967613556704	8.09023186191522	1.29716267802283	7.15485979070292e-05	0.000413770481002273
g11426_i5	11.3028341331375	11.4368109958324	10.3620560349983	10.0476950369672	10.2185237380487	9.90620256834166	1.04388304307535	0.0022738363870406	0.00908691536634095
g11426_i6	10.605188051951	10.686825262483	9.5782692466202	9.17637703595382	9.21466448858044	9.05125601074027	1.22227508371371	0.000613632458425932	0.0028672040177096
g11426_i9	9.10056416569991	9.09907363891385	7.87636514743577	7.88011645135612	7.79893387248843	7.65118374839851	1.01774963576793	0.0159493947216935	0.0478835652383828
g114269_i0	0	1.61986785597115	0	10.721464372387	9.56627067142811	10.2690841927204	-10.75055424	2.89585464055046e-22	1.79047605473588e-20
g11427_i7	5.69130563440874	6.77948448446192	6.50394903796079	7.68834594111743	7.46502654316413	7.99508680259962	-1.346655125	0.00350863515347283	0.0132168652455572
g11428_i14	8.02376068808124	8.06865726733867	8.45513977322657	6.61258867889709	7.1451383562093	7.14067137816225	1.21600370684116	0.000938994627639842	0.00418272244844996
g1143_i0	2.18117980702321	2.36371431117061	4.71220247349821	6.73798267437507	7.17049462438841	7.60180415136885	-3.737467389	6.43352037764739e-06	4.61633038326118e-05
g114324_i0	8.06877850763468	3.21628029360704	6.67032216444864	0	0	0	9.57326300390611	1.29826058639093e-08	1.46554248567353e-07
g11436_i0	8.20751988911364	9.81187558435081	8.98087375904163	11.9041034084948	11.3001496229926	10.6361573641198	-2.226617044	2.67682671348837e-06	2.06462464654904e-05
g11436_i1	8.51691508625549	9.93310611384326	9.17962824038659	12.0493969406029	11.5869825251447	10.9220705816559	-2.26782	2.23154032686723e-07	2.07297366102356e-06
g11436_i3	6.94901058454802	8.57154332081042	7.76706239072316	10.8331914866381	10.4672728193703	9.89013244316441	-2.541037853	3.67482782016743e-08	3.87268604412402e-07
g11436_i4	6.32109392389184	7.62163290004135	6.76700600050073	9.35143199270227	8.49144047695266	8.23606556013074	-1.775744123	0.000378496460661051	0.00186022694580551
g11437_i1	10.1747334761287	10.6886388732455	10.3708732012995	7.04026053062307	7.11932845090649	6.65142578829155	3.48563158604321	5.46008034847365e-32	8.92690156624344e-30
g11437_i2	10.026133638281	10.5745931426437	10.087699138187	7.2569015124785	6.6397763162412	6.66522697791225	3.37880252472169	2.1104086276726e-24	1.61872860249626e-22
g11437_i3	9.99315060825556	10.5247012278354	10.1543275554564	7.13451062125244	6.68739617211775	6.75830641756652	3.37910918449214	8.77084900092271e-29	1.07368414156722e-26
g11437_i4	11.5564334863793	11.9281659637747	11.1161691728044	8.28953088089378	8.29793055247322	8.2589998259405	3.29307473641552	6.72512990147866e-30	9.20383143134613e-28
g11437_i5	13.4823770401696	13.6171442234592	13.4589258164166	9.54404631235025	9.08732180861051	9.57992215046231	4.10299340586471	3.56269314749426e-67	1.14196503537959e-63
g11437_i6	11.8301672572412	12.0566055372596	11.6934659795893	8.24796679760564	8.12281679252198	7.93938487868997	3.7634817389515	3.41210597935805e-56	3.49247684540966e-53
g11437_i7	10.4053291587205	10.913105785361	10.6987244132242	7.16162543517457	7.36607399483102	7.14067137816225	3.46916386834721	1.4576188586169e-37	3.9106244457294e-35
g11437_i8	10.0212339992342	10.6584187857037	10.2277540327433	7.00076608769332	6.74479231150924	6.80891699139027	3.48336286280907	5.78237001716109e-31	8.69518537284286e-29
g11437_i9	10.6214671944269	11.011298193406	10.5639314238695	7.41548978490945	6.66378271221976	6.44291445949915	3.85369539920379	5.68207946070673e-28	6.36116107125424e-26
g11439_i4	7.46420860013522	5.5103157237762	6.05644084513379	3.42954373777541	1.41855684101388	5.08122302031998	2.69414939169707	0.00892952043610826	0.029429145994894
g11439_i5	10.5887231197931	9.77990653458888	9.97800338161482	8.90940457137895	8.45750874140174	8.97573816324493	1.36146046621959	4.80142377010993e-05	0.000288575850918139
g11440_i0	5.47901477963666	7.57533047286444	7.85138187778219	9.78976900304927	8.18634546609627	8.69545316469005	-1.776098591	0.00591082802079079	0.0206830585600385
g11440_i1	6.60925220305061	6.46083577658597	7.71953213200851	9.93565811240762	8.14003316802165	8.70884145764279	-2.090522111	0.000263957195177353	0.00134600930437022
g11440_i8	4.31140346632244	5.00459273834544	6.51989206909602	7.99512252801701	6.86355941486143	7.04890155501992	-1.82887537	0.00966998520775929	0.0314491404533991
g11440_i9	4.87193937390254	6.44375510073553	7.40447620007123	8.9745632652661	8.39792754202743	8.64411053731636	-2.127384594	0.000415113937015807	0.00202079765849526
g11441_i0	7.40525417435521	8.34650430398002	8.57061968292282	9.19399458531548	9.31281877753393	9.24060123688509	-1.062968655	0.0049995102135981	0.0179104512513791
g11441_i2	8.51691508625549	9.02061111898836	8.93701871911446	10.1795581643193	10.0477368465746	10.0811174333288	-1.263997837	1.55192991681815e-06	1.25168666175474e-05
g11442_i3	8.28587088587312	7.54361543817339	7.51200987162813	4.96402746996216	6.28477816798119	6.1990919027981	1.91597391114604	0.000313170090981333	0.00157040167113212
g11442_i6	7.67853444675577	6.87177287603037	7.09960455935789	4.29721591372254	5.60542387957006	5.75875582328929	1.93259986013788	0.00100579395217062	0.00444855371495836
g11443_i0	9.11902703072952	9.21686422970422	8.75703672318302	6.76180473047723	6.81078307139892	6.5359889069062	2.34659504541224	1.1105116919003e-13	2.53635206466402e-12
g114464_i0	3.20928179112915	0	3.81871596665881	7.73120893006469	7.5767178771933	7.10060365222788	-4.653539145	3.31301301140087e-08	3.51879075538594e-07
g11448_i0	9.65226875218847	10.7567839734938	11.1311668728641	8.41876986552244	7.33650882974237	8.42637682594645	2.49925047380825	7.73103395874031e-08	7.75733692459383e-07
g11448_i10	10.1329500109191	10.5216521297221	11.0756206664657	8.69725149579984	8.42627249289851	8.7385184344406	2.00505437607241	1.05247680016894e-09	1.39630575853369e-08
g11448_i11	11.3511413523632	11.5804831685606	12.2707948248386	10.1254982997958	9.65127825457018	9.98121722761332	1.85761625901652	1.23666736640814e-08	1.40120739749406e-07
g11448_i12	11.6112606978242	11.9460927779406	12.5465321058327	10.4118454409807	10.4222443459408	10.3524852919982	1.69250519773336	2.53415679172126e-08	2.74152144686051e-07
g11448_i2	9.56966348867442	10.7993704545054	11.1115735356607	8.45209632050672	7.40219828542236	8.37271352177802	2.48711581108992	1.02605721903008e-07	1.00763401958817e-06
g11448_i3	9.76207123012658	10.7200134791344	11.1174795276375	9.23924239119261	8.50146630362194	8.6016789015866	1.81997316303493	1.10934215410677e-05	7.59961768260216e-05
g11448_i4	9.24204635600027	10.3773119742261	10.6722196414396	8.07810788434389	6.9828621856363	8.06442589846303	2.43074472546986	2.25526056148738e-07	2.09309282361206e-06
g11448_i5	9.16417620161539	10.196659447047	10.5887076472076	7.94917706945806	7.23601023025471	7.89322114369947	2.37681153923486	4.04177111600149e-08	4.23228892058399e-07
g11448_i6	9.33184447406982	10.4084593403408	10.758738508308	8.27718690424033	7.20362429435838	8.09023186191522	2.36065902624238	2.43880700571769e-07	2.24904610627977e-06
g11448_i7	9.46530142419354	10.4040506765779	10.9002069824064	8.92531314364286	7.99618149843729	8.54308943959259	1.83697828005366	2.53341567783392e-05	0.000161373093717814
g11448_i8	9.075573619	10.1953843782763	10.5706439131836	7.97996937571258	7.09304838072197	7.98411714066248	2.33788335469981	3.6220295200667e-07	3.24894367503266e-06
g11448_i9	9.283557772	10.3761870346754	10.6952184517408	8.33390943342529	7.36607399483102	7.93938487868997	2.30518148869803	2.14503763482142e-07	1.99871495589163e-06
g11450_i0	9.63953617252763	9.81851658051036	9.08902431868604	8.21383123903173	7.11062151010176	6.71914819112435	2.0602506946017	9.66564034954189e-06	6.69493313332528e-05
g11450_i2	8.78701102048329	9.00322780390337	8.3114006291331	7.11614675790203	4.7058505400531	5.70632168713967	2.56859064460081	2.83233402764202e-05	0.000178453745897414
g11450_i3	11.008211330401	10.9123299195009	10.6443100148031	8.91472694412003	8.10100332254211	9.28373537077087	2.01990090642224	1.59272007118826e-08	1.77458912212718e-07
g114509_i0	4.92886095157144	3.21628029360704	4.86979222525372	0	0	0	7.06054409763874	0.000295421536094996	0.00149061161713748
g11451_i0	3.01265550275198	5.60554717145934	2.00918316534691	12.4516659815449	12.1176849074867	12.0593644674635	-7.947912312	3.25682492090294e-30	4.57544458870519e-28
g11451_i5	1.12327834816148	3.04564232722915	4.33355026420297	10.6728198450882	11.0447716995781	10.4916323613287	-7.525596037	5.76964957357077e-41	2.07917345269124e-38
g11451_i6	0	1.61986785597115	0	7.85264883549486	8.11848040423524	8.09533812143398	-8.513195882	3.98528387966974e-14	9.58001840133043e-13
g11451_i7	0	1.61986785597115	2.00918316534691	9.25191389502518	9.35213193986228	9.00316483165684	-8.382271963	1.90205685951543e-29	2.46464076233572e-27
g11453_i0	4.31140346632244	5.80598691086123	5.33385484997993	8.48467027981996	8.73466780179474	7.96192437402697	-3.182969147	3.14107618755949e-10	4.49950021020003e-09
g11453_i1	3.38229571184532	5.90914573096513	4.65560020111783	8.30582692127293	8.52459245328418	8.43042326282339	-3.464062728	2.09757821573877e-08	2.29841057405208e-07
g11453_i2	5.0872761268444	5.83247634511913	5.81936868984806	8.48824462336703	8.8199297818909	8.10549673910714	-2.903895132	7.43393200633184e-12	1.33669208763985e-10
g11453_i3	2.78493765301242	5.29862801858826	5.25983823930886	8.33787696710795	8.5729343701771	7.71228522330394	-3.475261448	1.1340551173088e-07	1.10602382459416e-06
g11453_i4	6.16399894176322	5.63594349643781	6.35193090651572	6.9183777533624	6.88414097803919	8.00597368475004	-1.300436571	0.0152822200134255	0.0462005521046233
[truncated: 35,086 more rows]
